# Supplementary material for: The Development of a High Density Linkage Map for Black Tiger Shrimp (Penaeus monodon) Based on cSNPs
Source: PLoS One. 2014 Jan 17;9(1):e85413. doi: 10.1371/journal.pone.0085413 (PMC3894980; doi:10.1371/journal.pone.0085413)
Supplement: Figure S1 — Consensus male (M), female (F) and sex averaged (Avg) transcribed gene linkage maps for Penaeus monodon . SNP marker names (contig number followed by position in bp) are shown to the right of each linkage group while position (in Kosambi cM relative to the upper marker in the group) is shown to the left. (ZIPX) [file pone.0085413.s001.zip]

Archive with 44 entries (44 files):
- Figure S1 Linkage map 4_LG1.tif
- Figure S1 Linkage map 4_LG10.tif
- Figure S1 Linkage map 4_LG11.tif
- Figure S1 Linkage map 4_LG12.tif
- Figure S1 Linkage map 4_LG13.tif
- Figure S1 Linkage map 4_LG14.tif
- Figure S1 Linkage map 4_LG15.tif
- Figure S1 Linkage map 4_LG16.tif
- Figure S1 Linkage map 4_LG17.tif
- Figure S1 Linkage map 4_LG18.tif
- Figure S1 Linkage map 4_LG19.tif
- Figure S1 Linkage map 4_LG2.tif
- Figure S1 Linkage map 4_LG20.tif
- Figure S1 Linkage map 4_LG21.tif
- Figure S1 Linkage map 4_LG22.tif
- Figure S1 Linkage map 4_LG23.tif
- Figure S1 Linkage map 4_LG24.tif
- Figure S1 Linkage map 4_LG25.tif
- Figure S1 Linkage map 4_LG26.tif
- Figure S1 Linkage map 4_LG27.tif
- Figure S1 Linkage map 4_LG28.tif
- Figure S1 Linkage map 4_LG29.tif
- Figure S1 Linkage map 4_LG3.tif
- Figure S1 Linkage map 4_LG30.tif
- Figure S1 Linkage map 4_LG31.tif
- Figure S1 Linkage map 4_LG32.tif
- Figure S1 Linkage map 4_LG33.tiff
- Figure S1 Linkage map 4_LG34.tif
- Figure S1 Linkage map 4_LG35.tif
- Figure S1 Linkage map 4_LG36.tif
- Figure S1 Linkage map 4_LG37.tif
- Figure S1 Linkage map 4_LG38.tif
- Figure S1 Linkage map 4_LG39.tif
- Figure S1 Linkage map 4_LG4.tif
- Figure S1 Linkage map 4_LG40.tif
- Figure S1 Linkage map 4_LG41.tif
- Figure S1 Linkage map 4_LG42.tif
- Figure S1 Linkage map 4_LG43.tif
- Figure S1 Linkage map 4_LG44.tif
- Figure S1 Linkage map 4_LG5.tif
- Figure S1 Linkage map 4_LG6.tif
- Figure S1 Linkage map 4_LG7.tif
- Figure S1 Linkage map 4_LG8.tif
- Figure S1 Linkage map 4_LG9.tif
