# Supplementary material for: The Development of a High Density Linkage Map for Black Tiger Shrimp (Penaeus monodon) Based on cSNPs
Source: PLoS One. 2014 Jan 17;9(1):e85413. doi: 10.1371/journal.pone.0085413 (PMC3894980; doi:10.1371/journal.pone.0085413)
Supplement: Dataset S1 — Six thousand SNPs selected for inclusion on the Illumina SNP chip. Blast2go annotations are shown. Locus name consists of the contig ID and position in bp along the contig. (XLSX) [file pone.0085413.s002.xlsx]

## Sheet: MergedSNPsAndAnnotation_2
	Contig	Locus Name	SNP Sequence	Annotation
1	contig_10020	Pm_contig_10020_416	GAGAAATGTTCCTCCACGCTGTTTTCCATTAAATTCAAGAACATTTCTGTCCCGAGGAGG[C/T]TGGTCGAAGCAGAGGTTAGCGCCCTCACGCGTTTCTGCCTAGACTTCCAGGTGCCCGTCC	serine_threonine_protein_kinase
2	contig_1010	Pm_contig_1010_113	GTATAAATATTCTCCAGCGCGTTGACAGGGCGACAGAAGACTAAAACTCCAGCTCTCGTC[A/G]AGATTTCCAGGGCTGAAGATGGGCGTGCGAAGTATTGCGTGGGCTGTGGGCGTGTTGGTC	cg15786_cg15786-pa
3	contig_10127	Pm_contig_10127_156	GAGGTTCCAGGGACGCGACTTTTCGCCGTCCTCTTGCGTCTCGCGAATTTCGATAACATT[G/T]ACGTTGCTTCCTGTGTCGCCGCGCTTCTCCCCCGTCAGCACTCGGGCCTCCACCGACCGG	0
4	contig_10137	Pm_contig_10137_199	AGGATCTATCTGTCCATTCCCTCACTTGCAGGTCCAGCCATTCTTTACTTCACATAGGCA[C/T]TGTACTTTTCGTCCACATATAAATCATAAACACGCACACGCACACACGC	0
5	contig_10173	Pm_contig_10173_376	CTGAGCCATTGCGCGAAAGGGAACGAAGTCCTTCGCAACACATGCAATGGACGACAGGAA[C/T]TGGCACAGGAGGCACAGGCGCTCGCAAGGATTGCCGGGATACGCGTCAGGGCGTCCATCG	0
6	contig_10196	Pm_contig_10196_100	TATCCACTGCTGCACCAGATTATTGTACTGTGTGGGCTCTCCCTGCTCATCATAGTACCG[A/G]CCAATTAGCTTGCCCAAATATTTGTAGTCTTTTTCATAAAATTTTATCCATTCATCAAGG	cytochrome_b5-like_heme_steroid_binding_domain_containing_protein
7	contig_10214	Pm_contig_10214_167	AGAGCCGGTGAAAATGCTTTCTTTGTTGCATGGTTCTCAGACACAGAGAAATGTGGTGAA[A/G]AAGGTAACTGTGGTGTTGTTGACTGGGAGCCGCGTGGAGTTAAGCTGTGATCCTTCTGTT	protein_tyrosine_non-receptor_type_13
8	contig_10403	Pm_contig_10403_56	CGGTATCTTCTGAAACAGCGAATGAGCTGTGTTTGGCAAGACTGTTCGTCCGCAT[C/T]ATTCTAGCAGATTGAGGCTCTCTTATATTTCCCCTACGACACTCACCCAGACTCCTCTGT	0
9	contig_10413	Pm_contig_10413_126	GTTTATGGATCTTTCCAAAAGTCGCTTTTCACCAGAATTTGCATTACTGATTATTGCTAT[A/G]TAACTTTCATTTTCATTAACGATCATTAGATTTTTTTTTCTATTAGTATATCCTTCTGTG	0
10	contig_1050	Pm_contig_1050_287	TTTATTTTGCCTACTATCATCCTGTGCATTTTGTTTGGATGAGTTTGATGTGTAGGGGGG[A/G]AAAATTATTATTTTAATCTTCAGGATAATGTGGAGGTTTTCCAGATAGATGTCGGAACAC	0
11	contig_10512	Pm_contig_10512_221	CGTATAAGATATACAGATAATAAAAGAGTCCGTTTTCTCCAATTACAGTAATTAGAGTTT[C/T]TGTGAGCCAACCATGCAATCCGATATTAAATTTAATGACTGCCCCATGGACCCATTCCAG	0
12	contig_10514	Pm_contig_10514_307	TTCGAATTAATCAATTATGATTTTTTTTTCTTTTTTTCTTCTTCTTTTAAGTGATATACG[A/G]AGACGAATTGTACAAGAGAGTCTGTGTTAATGGTTCTGGAGAGAGAGCAATTTTTA	0
13	contig_10515	Pm_contig_10515_365	GCTTCCGGAGCAGGAGCTTCAGGATTAACGGCTTCAATTTCTGCATCCGTAGGCAGGGGT[A/G]CGGCCGCGGCGAGCGACAGCAAGCAAATTAGTGTGGTAAACAACATGACTGATGCGCG	cupa2_canpg_ame:_full=cuticle_protein_am1159_short=cpam1159
14	contig_10527	Pm_contig_10527_104	TCATTACCTTGTCCGTTGAAGAAGTGTTACACGGAGGGAAGGCCGAGCTCAAGAGCAACG[A/G]CACTGTTGTGGCCGATATGGAATACTACGTAAGGCCTGGGCCAATAAACCATTGCAGGGA	0
15	contig_10718	Pm_contig_10718_351	GTGGTCAGATTATCGGCGGATGTAGCACGAGAAGCTCTGCGAAAGCAAAATGGCCTCAGC[A/G]CTCAAGACCCTCGAGGAGCGGAAGGCTTCACTTGCGTG	0
16	contig_10719	Pm_contig_10719_153	AACTGCATTATTTTCAACTTTGAACAATATAATACTACCATGTACTATCAGTCCAAGTAC[C/T]ACTGTTGACTGCTACTGTTGTAGCAGTCAACAAACCTGTGAATTAAAAGAAAGAAAAACT	0
17	contig_10726	Pm_contig_10726_197	GGTTCCAATAAGCTTAAGGTTGATTGAACTCTTGTGAGTATTCATACATGATATGCGGTG[C/T]ATGTGTGCATTATACTCACACACACACAC	0
18	contig_1074	Pm_contig_1074_205	TAACTAATTGCAGCATCCAATCGTTGGTTAGATCTAAGTATTGCAAGAGACCAATCATTG[C/T]TGTTTTGTACGATAACTCCAACTGCATCATCCCCCTACCTCCTTTACTTCTAGGGACGTA	reverse
19	contig_10748	Pm_contig_10748_53	TGTATAGAGAAAGACAGAGATAGAAATATATAGATAGATGCATCGCAGAGGC[A/G]TGTAGCAAACAAATATTCAGACATCAGCACCACATGCAAAATTTTGTCGCCCATTCAGTT	0
20	contig_10766	Pm_contig_10766_60	CTTCAGTGTGTTTGATGCTATCCAAGGAGTGATATAAAATAAGCCACTTAATAGTAATG[C/T]ACTATTTCTTTCTCATGTAGGGTGTGGGTTTGGTTAAAAAAAATGGTAAGTGGACAAACA	0
21	contig_10771	Pm_contig_10771_296	TAATCAAGATCATCACTATTTTCTTTGGTGCGACTTCATCAGAACAAAAAGGGGAATAGC[A/G]TGGATGGATGGAAGGAAGAATAAAAATAATCTTAGTGAAAGACTTCATCTTCCACAAATC	0
22	contig_1078	Pm_contig_1078_92	GGATCCCTTGGCTTCGAACCATCTCATCTCCATCGGCGAACTCTCGCAGATTGCCAGAAG[C/T]GTCCCATGGCTAGACCTCCTGCGTCACATCTTTCCCAACAGTAAACTGGACCACAGAACA	PREDICTED:_similar_to_predicted_protein,_partial_[Acyrthosiphon_pisum]
23	contig_10782	Pm_contig_10782_1509	TGTCATCCCCTTCCATCCAGTTCAAGATTATTATTCTCCCTTTTTCTTCCCCTTGAATGC[A/G]TTATTTGCATGTCATTCTCCTGTTACTGATGGTTACCCTTTAGGCATCACCATCTTAGCT	peritrophin_type-a_domain_protein_3
24	contig_10805	Pm_contig_10805_126	ATTTCAGTAGGATCAATAATTGCCTGTGCAAAAGGGGCAGAAACTCTCTTATGATGCAGG[A/C]TTGAGCACAGGAGAATGCACAGGTAATGTACATAGGTCTACATATATTAAATGTGGATCT	0
25	contig_108165	Pm_contig_108165_220	TTTATATAGAGCGTTAAAATTCACTCAGATCAAGGACTCGGAGCTTTGAAGATACTCCCA[C/T]CTGGAACGGTTTTAACGCTCTATATAAACAGGAAGATGGCCAGCACCCTATATCGCGCTC	0
26	contig_108171	Pm_contig_108171_288	AAATCACGGTGGTCCCGTCCCTTAATTTCTCCAGGATACTCATGGCGCAGTCCTGTAGGA[A/C]TAGCACTCGTTTTCTGCCATTCACATCGGCAACATGCTGATATCCTG	0
27	contig_10834	Pm_contig_10834_179	TGCACAGATGGTTTTTGTGCTTGTTCCGGCACAGCCCGTTTAAACCTTGATGAATATTCC[C/T]TCGCTCCTGAGTGTGACCCATTCTTGTATTTAAAGACAGGGCATTGTTCAAATATACATA	metallothionein_family_protein
28	contig_10838	Pm_contig_10838_157	TCGTCTTCCATTTCGTCTTCTTCTCTCTTGCGCTCTCGTTCTTCTCTTGTTTTTTTCCAA[A/C]ATGGCGTCTCCGCTGTGTCGTTATCTGCTCTTTTTGTGACGCGCGGCC	0
29	contig_10853	Pm_contig_10853_67	CACTAGCACCATGTGTAAAATTATTGATTTTCTCAAGATCAGTTTACTGGCTATCATGTT[A/G]GCTTTATTTCAGTGTCAGCAAATTTAGTACAAGTGGAGCTCTCAGGGCAATGCCAAATTG	0
30	contig_10877	Pm_contig_10877_576	CTCTGGGATCAGGATTGTTAACCCCCTGGTATCAGGAGATGTGATGGCTGAGAGAATGGA[G/T]GGTCGAAAGATGGTTCGCATGTGCACCATCAACTTGCATTTGAGAGGGGGAGAGATTGAA	sensitized_chromosome_inheritance_modifier_19
31	contig_108853	Pm_contig_108853_328	ACAGACAGGTGTGGCACAGCGACACTGCCATCTCTTTGTGAGCGACAAGCAACGCATGCC[A/G]GGAATACTTCAGGGGCAAGTGTACACATACCCTGCCAGGCGTTGGAAGGCACAGAGACGG	zinc_finger_protein_ubi-d4_a
32	contig_10893	Pm_contig_10893_158	AAGGTAAAGTGGGAATATTATATATGCAGTGAGTAAAGAAGTTAGACGCGTTACATAAAC[A/C]AAAGCACGGTGTCGGTTATCTCTTTTGCGCAAATCATCCGTCGGTTTTCTCACCAATGTC	0
33	contig_109211	Pm_contig_109211_216	CAGTGAGAGGTCTGTCTCTTCATCGGCAATTTTTTCCTTTTCCTCATCCAGCACGGAAAT[A/G]TCTGTGCTGGCAAGGCTCTCAGCATCTGCCTCACC	0
34	contig_11019	Pm_contig_11019_122	CTAGCATCAGAGATATTAGAGCTATATGTTGCATAATAATATTGTGTGGAGTTCTCTGTT[C/T]CTGTAATTCTTTCGAGGAACAGATGTATAGGCTTGTTTGCATATTTTAGTGAATCAACTT	0
35	contig_11045	Pm_contig_11045_158	TTGAAGGAGGCCCTCACGGCTTCTTCTCCCGCCCGACACTGGGTGGACCAGTTACCCTTG[A/G]CACTCCTACACATACGGACCTCTTTCAAGCAGGATCTTCGGTGCACCGCAGCAGAGATGG	gag-pol_polyprotein
36	contig_110568	Pm_contig_110568_179	TCTCACAAGGTACCTTGGCATCTCCGAAAGCTGAAACGCGACCCCGAGATGTGCGGATTT[C/T]GACCGAACGCGACCCGGGTTTAGTTTGTCTAGTTAAACACGGGTTGCGTTGTGGCGGGGA	PREDICTED:_hypothetical_protein,_partial_[Danio_rerio]
37	contig_110692	Pm_contig_110692_424	TGGACGAACGCTCTGGCTGTTTGGGTTTTCGTAAAGATCTAAAATTGTTGTAGATGAAGT[C/T]CATCGAAGTGACAGGCTGTTCTTTGTCGCGGGCTGTGAATTTTCGTTTTA	0
38	contig_110730	Pm_contig_110730_146	TTGTCTATGTTGTTCTTGTTATTTTGCTTAAAATATGTAGAATATGTGTATAACAGGACT[C/T]CATAAGAAGCTAACATATTTACCAACTTCTTTCGCAGTTATTTGGTTACCGATATGATAC	0
39	contig_110786	Pm_contig_110786_454	AGACATGCGCTTGGATACAGTTTTTGCTCCGATGGGGAATAGAGGTGACCATCTCACTCC[C/T]GATGTCATTTTGAGAGATGGCAACAAGATTCTTGTCGTCGAGTTTGCCACAACTCGAGGG	rna_polymerase
40	contig_11132	Pm_contig_11132_240	TCAAGGCATCCGACGTTACTAAAGAGATTGCATAAATAGGCGTGTTCCAATCTCCATCCA[A/G]GTCAACGAGATCTCTTTCATATGCCGTCGTACTGCATACCAGAACAATGACAGCGTTGCC	0
41	contig_11164	Pm_contig_11164_195	ATTACAAGCCGACCAAGAAAAAGGCATGTTGCGGTCATAGCACTGAGCCCCCTTGGCAGC[A/G]ACAAATTTCTCCAAATGTTTGTTCGAGTTGGGAAGGTGACATTCATAAAGCAGCATGTGG	dopamine_beta_hydroxylase
42	contig_11165	Pm_contig_11165_318	TTTGTGAAGGAAACTTCATGTAAATAACAGGAGCAAAATGGCCCTCCTCTTCGCCGGTGC[A/G]GACACAGGACAGGTTCCGACGAGTCTCTGGAAGCTCAATTCAGTCCGAAAACAGAGAAGA	0
43	contig_112198	Pm_contig_112198_78	CCCCGGCCTCCCTTTCGCCGTCTTCACAGCCCGATATTCTGTCCCGAGAGGTACGTTGAC[C/T]TGCACTTCTCACCCAAGACGGCCTCATCTTCCATCGTCCTCGCTTTGAACCCACCGAATT	0
44	contig_11250	Pm_contig_11250_84	GGAAATCGGTCAAGAAATCCATTGCTAAAAGATCAGGTGGGGACTTTTTGTTGTTTTCAG[A/C]TACAAGGAATTTCTAGTTCACTTCCAGGGATGCCTGGCCGTGTCCCAGGATCACTGTCAC	0
45	contig_11252	Pm_contig_11252_133	TACTTCAAAAATACTTTGGTTATTGCCTTCCCCACATGAATACTTTTTATTTTTTCTAAT[A/G]TAGGTTTTGGGTGTACGGCTGTATGTATGGTTGTGTGTGAGATATGCGTGTGTGTTTCTG	0
46	contig_112643	Pm_contig_112643_437	ACTCCTGCATCTATTAGTTTTCCGATTACCCAGCCGATGTACAGAGTCGAGTCTGGTGTA[A/C]GGATGCACCTACCCATCATTCTTTTCACCGGTTCATCTTTCCTTACCCTTTATTTC	0
47	contig_112740	Pm_contig_112740_60	TTAATTTCGGTCATTAGGCACTGAGGTAGTTCCGGCAGGGTTCAGCTTCATGATTGTTA[C/T]AGGTCAGTCTATCAGACAAAGTATTTACCCAAAAAAGAAGAAATGCTCGTTGTTGTACCA	0
48	contig_112788	Pm_contig_112788_52	CAGAAGCAAAATATGCATTCATAGATATTTATAAATTTAAGTGATAAGGGA[C/T]GACTACAAGATATCAGGAGGTATGTAATAATGCAGTTTGTAGAGGGGTAATGGGCAAATG	0
49	contig_113023	Pm_contig_113023_33	CAGAGACAGGAAATGCCCTTTCTAAAACAAAT[G/T]ACTTAATTTTTGACAAATAAGCGATGCCACTCACAAGCAGACTCACAAGATGAAACCCTA	0
50	contig_1132	Pm_contig_1132_221	TGCAGATGTGGTACACTAGTGCCTAAACAATCACTTTTATCTAATCCAATGCAATTAGCA[C/T]GAGAAATGAGTTGTATTTTTGGAATTTACAAATAAAATCCACATTGTGGAACAATGGTAA	0
51	contig_11349	Pm_contig_11349_277	TGACCAACGACAGTCGCTCGGGGCAGATTCCCACAAGGTGCTGCACCCCTGGCGTGCCCT[A/G]AAGCATCCCCATTGCTTTGGCTTCGGTGAGGAAGCTGGGCATAAAATCCCAGTCGAATGC	serine_threonine_protein_kinase
52	contig_113526	Pm_contig_113526_122	TGAAGAGCACCTTCCAGAAGACAGGGTTGGGCTACTTGGCCGTCTGTTATAGGCTAATTC[A/G]GGAGTGCTTGATCCTATACCTGAAAACTGTGATGACATGCTAAGACCACTAAATGACTTG	0
53	contig_113598	Pm_contig_113598_275	GACGTCGGCTGCCAGCACACTAAGCCCGTGATTTGCGAGTCCCGCTAAGGTTATCCTCAC[C/T]GCCTTCGCCCGCTCCCGTTATCCTCACCGAGACCATATTTGAAAAGCAATCATGTGATAT	mannose-binding_protein
54	contig_113928	Pm_contig_113928_104	CGTGAGAATGGTTGCCGAGAGGAGCCTAGGGGACTTCACCCAAGAAGTGGCCTTTTGGAG[C/T]GGCGACCTCGACGATGACCTTGATACAGATGATGACCTGGATCTTGATCTTTATGGTCCT	0
55	contig_11473	Pm_contig_11473_239	AATGTCGTAACGTGAAAAAAATATGGGAAGAGGCATAAAAAAAATTATGTACCACTGAAA[C/T]AAGATGAAATGACCGTGCTTCTTTCCACACACACAAAACACGGCTTGAAACAAAATTTCT	0
56	contig_11490	Pm_contig_11490_317	CAAGGATGGCTGCAACCCTGCACCTTATACCACACCAAACATTCCTCTTGTGTCCGTCGC[A/G]TCCATAGGAGTGGTAACGGCCATAGGGAGATTAATCGTAGGGTAATGTGATCCCCCGAGG	cg17218-_isoform_a
57	contig_115100	Pm_contig_115100_67	TTTGATTACAATAATACTGAGGGGACATTCAAACAAAAAAATAACTCGCGTGGTAATGAC[A/G]TCAGCGATTAGAATGATGATGATATTGATAATAAAGAACTAAGCGATGCCTTTAACAGGA	---NA---
58	contig_11610	Pm_contig_11610_88	AGAGGAAATGACAGGCTGGGAATGCCCAATATAATACATTCAGTATCTTATGATAAATAC[C/T]TATGTGACCTTTTAACCTGTTGACTGTTCTTATGCACAGCTTTCATCTCTTTTCAAGAAG	0
59	contig_116266	Pm_contig_116266_136	CTCCTCGGTTCGTCTGCCTTATGGGTCGACTTGTTCACGGCGATGCCAACTATCACGCCA[A/G]AATTAAGTGAAATTAAAAAATTAATTGCAGTTGTCATGTGAAATTATGGAGAGGTCCACG	0
60	contig_11635	Pm_contig_11635_374	ATCGAATTCATCAAAGATAACACAATTGAATGGCGTGCCGCTACTGGGCATCAAAGACAT[A/G]TACTTCATAGATGGGCAGGACCAGAATGCGAGTTCCACCTTCTTCCACACAATGAAGGTC	0
61	contig_11637	Pm_contig_11637_107	TCTGTACACCTGTAAAACAAACTTGAGGTTCAGGTCTTTCCAGTAACTAATGTCATGAAT[C/T]TGGTAAGCATTTACGCGCACAAAGGGCTCATCCTCTGGATCACCAATGTCATGTGGCACA	non-lysosomal_glucosylceramidase-like
62	contig_11647	Pm_contig_11647_134	GTGGTCTCTGTGAGAATCAAAATCACAGCCTTTTAAAGACGTTTTCTAAAAAGCTAACAA[A/G]CAAACAAACAAAAACGCTCCTCGTCTGGAATAAGAAGTAGGAGCAAGTATCAGCAGGAAA	0
63	contig_11672	Pm_contig_11672_239	TTTTCATCCTCATGCTTTCTCATTTCTTATCTCCTCTTTCTAAACTATCACATTTCGTCC[A/C]TTCACACCTATCGATTCACAATGCCAGTGTTAATACAACCCAAAGATAAAAAGAGAAATA	0
64	contig_116865	Pm_contig_116865_131	GATGCAGTTCAATTTGAAGTAGCCAGGGATTACCCAGAGGTGACGATGGAAAGATCACCC[A/G]AAATGGTTACTGAATATAGTACTAGCAGCCTACCACATCGTCAAACTAATGCTGATACTT	0
65	contig_11698	Pm_contig_11698_182	ATCTCCCTGAGCACACCTTGCTAGTTCACTCTGGCTGGAAGTCATTTCTGACTGTTGTGA[C/T]AATGTTAGGGAGATAGGCAGGTGTTGG	0
66	contig_117087	Pm_contig_117087_213	CTACGGTGGATATGGTTATGGTCGTAGATATGGACATGGAGGCTACGGCTACGGAGGATA[C/T]CGCCGAAGCTATTACGGATAAAAATACTCTTGACGCCGAAC	0
67	contig_11725	Pm_contig_11725_95	CCAGCAATGCGGGTTGGAACGCTGATGGAAGGAGCCAGAAATCTTCATTCTCCCCCTAGC[A/G]CATCCATTTATTTTGGTTGTTGCCGGCTGGCAAGGCCCACCTCCCCCAAGCCGCCCGTTT	0
68	contig_117414	Pm_contig_117414_218	AGTGGAGAGCAGCTATGACTATATAAACCAGCCACGGAGCTATGGCACACGGCCCAGAGA[C/T]GAAAACGGGCTGACGAATGAAGCAGGGGTTAGGAGTGATGAAGACAGCCCGCGGGCTAGA	0
69	contig_117626	Pm_contig_117626_199	AAGAGAACGCTGATACAGATATCAAGAATGAAGACGCGAACATTGCTGAGGAGAGGGGGC[C/T]GTTGCCAAGCAGTGAAAGAGAAGTCAAGCAAGA	0
70	contig_11772	Pm_contig_11772_186	CTCCGATGGAGGAGCAGCTGCTGACGTAGAATTTCCGATGTACATGGCTGACCGCAGAGA[A/G]CCTCGTCCACACCCGGGCCAGGTCTTTACTGGTGTGCATGCGGTTGCGAAGGCTGTTATG	0
71	contig_117934	Pm_contig_117934_61	ACTATTATAAATTTCAGTCTGATATGTAGGTAAACTGGCACAGGATGAATGTCAGAAAAT[G/T]AAATATTAGGTAATAGAAGTTACTTCTATTTATATAAGAAAGTTATGAGTCATTATGTGA	0
72	contig_117944	Pm_contig_117944_145	TGGTTTGACAAAAAGAGACTACGTTTTCCTGTTTCATTTATGTATACATATTGTAGAGTT[C/T]CCTCGACTGAAGTGCAAATAAAGACTTTTAATAAGAAATTGCAGCCCATATGAAATTAGA	0
73	contig_118375	Pm_contig_118375_147	GCTAAAAACAACCTTAACTCCCACCATTCAGCCGGGGCAAGAAAGAGATGAGCCACACGG[A/G]AGCCCAGTAGAATAACAGCTGCAAACGACACGGAGACCGGACAGCCCCTTTTTACCATAG	0
74	contig_118695	Pm_contig_118695_97	ATGCAGTGACTCTCAGAAGAGTGAATCGATTCTTACAGTTGGTCTTGGTCTTTGCCGAAG[C/T]GCCTCCTGCCCGAAGCCTCTCCGCAGCGCCCGCGGCAGATTCCGGAGGAGGAGACAGCAG	0
75	contig_11878	Pm_contig_11878_66	ATGTAACGTGAAGTACTCATCTCAAGATGCTGCGCTGTATGTCTCTTCCCTTGTCACCCT[C/T]TCTAAGACAGTCAGGGAAGATGGCACTCAGACTGAGTGCTCACTCCAGAGGCACAAGATT	0
76	contig_11970	Pm_contig_11970_108	GGGAACAAAATTATTACCTTAAACCAATTAATCAAGAGAGCCACAATCAATGTAATATCA[A/G]AAATATATATCCTGGAATGGTCGGTAAGTTTTGTTGTGATATGTTAGTAAGACACTTCTA	0
77	contig_119876	Pm_contig_119876_478	TGTGTGGGAAGTTGCCAAAGATCCCGTGGCTGTGGCAGTATTCATCCAGCCAATATGGAA[A/G]GTTCCTGAGATTATAAGGCACCTCATCAACAGCTTCACCTTCCAAAACCGAAGCCTACTC	0
78	contig_120067	Pm_contig_120067_221	TTCAGAAAGGCCCAGTATGAACAGTGGCCAGGATTCTGGCATAGACTCATGCAAAGGACT[C/T]TCTAACAATGAAAATGGTAGTGCACAAGGCAATCAGAAGTCATTGTTCTCAGAAGGGAAA	phosphatidylinositol-glycan_biosynthesis_class_o
79	contig_12066	Pm_contig_12066_68	GAAAAGAGAGACCACAACACTTTCATAAGATGGATCCATCAGAGAATAACACGCCTGGTT[C/T]TCATGATGAAGAAACACAAGAACACAAAGAAACTCTAAGTCAGTCTAATCAAGAAGAGGA	0
80	contig_12098	Pm_contig_12098_142	TCCCTCAGCGCAGTCAGGAGAACCTCCCAAGGTGTTCACGTTTGATTCGGTCTTTGGTGC[C/T]GATTCTAAGCAGGTGGATGTGTATAACCTGGCTGCACGCCCAATTGTAGAGAATGTACTA	kinesin-like_protein_kif3a
81	contig_121012	Pm_contig_121012_283	CTCACCAGAAAAGCACTGGTCCTGGTCAGTCATTACAGGCTCTATCTCATTCAGGACAGT[A/C]TGGTCATGGTTTACTTACTGCATTGCAGCCATCTTTGTTGGGAATTAGTGGACCTAATCT	proteophosphoglycan_5
82	contig_121134	Pm_contig_121134_45	GGACGCATTGTACGATTACCACAGGGGATGTGAATTATGTGAAA[C/T]CCCGTAGATTTTCCTTTGCCGACCGACGGGTTTTATTCGCGTAGACTTTTTTGAAAACTG	0
83	contig_121434	Pm_contig_121434_427	AATACAGATAAGAGAACGAGAGAGAAAAAGAAAGAAAGTAAAAAAAATCTAAAAGACAAA[C/T]TCATAAGCAAATGTCTCGTTTCACAAGAGGGGAAGAATCAGTCTGTCGGCGCCGTTGAAA	calcified_cuticle_protein
84	contig_1216	Pm_contig_1216_531	GCCGGTAGACGACTGCGTTCCATGCCAGGATCCGTTAAAAGACCCATAATTTTCTCTTCT[C/T]GTCGGCGACTCTCCGGGAAGGAAGGAGCGAGTCGTTTGTTTACA	gpi_transamidase_component_gaa1
85	contig_12171	Pm_contig_12171_124	GACTTATTTTGTTTGCATTGTGTTAAATCTTGAGCGTGGGCTGCATGACATAAGCATACT[C/T]GGCTGTAGTCAAGCACCTTTGGCCATGTCTTGAGAGATAATCAAGCTAAAGTATGGTATC	0
86	contig_12195	Pm_contig_12195_47	ACACACACGCACACACACATCTATAATAGGAAATGCCGAACATATC[C/T]AATAAATGCAGACACATACATGAATCTTCAGTCTGTCATACATTGCATATACAGATTTCT	0
87	contig_12214	Pm_contig_12214_166	TGCTTTGGCTGCTGCTAAATTGTTTTTCTGCTCATTAATAACTCCAATAAGCTTGTCCTG[C/T]TTCTTAACTAAAGCACTCATGTTCCTCTGCTGTCTCTCCAACTCTTTTACCCTGCTATTG	0
88	contig_1222	Pm_contig_1222_536	GCCAAATAAACTCTCATTTCTATGAGATGTTTGGGTAACCTTTCTATGGTTCTTGTGTGC[A/G]ATTAATAAAAAGCTTTCTGTGGAAATTCCTTATTTCTCTTGCTGTAATAGCATATTTTGA	3-ketodihydrosphingosine_reductase
89	contig_122253	Pm_contig_122253_157	ATGACTAAGTAATAGTTGCAACATCAACTTCATTGACTTTGTTAACTTGTCACTTTGTGT[A/G]TAGGACTTTATATTACTTAACTGATAAGTGATATTAACCCTTTCCCGACGG	0
90	contig_12236	Pm_contig_12236_194	AATTAAGATACAAAATTCTGTTCCTTGCTTACAAATCAATAACCTGAGAATCAAGATGGG[C/T]TAAATCTTTAGCATAAAATAGACACTTCCTAGTCAATACTGATATGAAATAATCCACTCA	0
91	contig_122440	Pm_contig_122440_191	TCCTTACTGAAGTGAAGCTGACTCCTTTGTTGTTTTCTTTGTCAGTTCTCTGCAAAAATA[C/T]CACGTGCAGTTTTGAACTACCGAAAACTCTTCCAAGTCTTCCACTTCAGGGTAACTGCAG	0
92	contig_12247	Pm_contig_12247_105	GTTCACTACTTGGTTTTCTGCACAGCCATGGTTTTAAGTTTCCGTTAAAGATGAAACTGG[C/T]GTGTGGTTTTGCAGGCAGTGAAAACACATGCTACTGTTGTGGGGAAAAGTATTGTTTTAC	0
93	contig_122724	Pm_contig_122724_262	AAGGTACATATTGTTTTGAAGTTTCCACGTGTTTTATTGACACTCATCACTCTCAGTCCT[C/T]GTCACCCTCACCATATTTACTTGTCACTTCCGCGCCACGCTTTCATTTTCACGTTATTCC	0
94	contig_12295	Pm_contig_12295_64	GACGTCCATTAGGAAACTTTAAGCCGAGGATACAAGAACACCTCCCCCCTCCTCCTCCTC[A/G]CATCTCGTTTCAACGACTACGCGAGTCTTGAAGAGGAAAGGACACCATGGCAACAGTCTT	0
95	contig_12346	Pm_contig_12346_594	TGCAGGGGCGGGTGCTGCAGGGGCGCTGGGAACTACTCTGGCGCTTGGGGTCACGGCGCG[A/G]GTGGCTCCGACGGAGGACTTGTTGATGGTGACGGATCCTGAGGCTTCATAGCGGTGATCG	0
96	contig_123600	Pm_contig_123600_194	TTGTAACAGACATGGCAATCAGTAGATGGAAACAGTTCCAGTATAAGTATTAAAGGAGGA[A/G]TGACGCTGGGCATGAACAGGTTTGCCAGCCTGGGACTCAAGGGACAAAGGATGAACAATC	0
97	contig_12511	Pm_contig_12511_249	GCTGCCGCCGTACAACGGAGCGTAGGGCAGGAGGTGCGAGGGGTGCGTCGCGTACAGAGG[C/T]GTGTAGTAGTACCCGCAGTCAGAAGGGCACTTTCCTCCTGACGTGTCACACCCGCACCCT	homeobox_protein
98	contig_12514	Pm_contig_12514_165	TAACACTAAATATACCAGAAAGAGTGAGTAAAGTAAATAACCAATATGAGTGGTGGTAAC[A/G]GGTTGATTCTAAGTTACAAAAATGACTAGGATTACAAGTTAGGATGGGTATGAGCAAACA	0
99	contig_12533	Pm_contig_12533_271	GCATGATTGGTGTGTGTATGGTAAGACCAGTAACAAACAGGGTATGGGTAGGTTAATAGG[C/T]ATGTTCATGTACAGCATACTGATGTGTCTGGTAAACTATTAAAAGGCCTTTGGATTATTG	0
100	contig_125801	Pm_contig_125801_98	TTACACATCAAAACCCTTGCCTTTCCAGGTCTTCAGTGCCGCCCAGCATTCAACTGCCTC[A/G]GTATCAAACCAGCCAAGGTCTCTCCTTCTTCCCAAAGACAACTGCTGCAGAATATTTTGA	0
101	contig_12628	Pm_contig_12628_84	TTTTTTCCAGCTCTCTCCTTTGTATTTAACCTGATCCAGTTGATGTTTGGTGACTTCTTC[A/C]TGAAGCAGTTGTTTTGATGTGCTCTGTTCACTAACATGTACCTGACAATTCATTTTTTCA	0
102	contig_12638	Pm_contig_12638_137	ACTATTTGATCATTCAAAATTATCTGCATTTAGTTATGGGTACTACCAATCATGACATTT[A/C]TTTTTAATCTGTATAAACTAGATTGCAGAAGTGTACCCTTCACCTTAAGTAATCAAACTG	0
103	contig_12658	Pm_contig_12658_238	AGTAAAAGGCAAGTTGGAAGCAAAGGAAGCTGAAAGTGAACAGGAAGTGCAGCGAATGAC[A/G]GACATCATCCTAAACTTAGAGAGTGAAGTGAAAGAGCAGCAAGAAGAGAAGAACTTCACC	viral_a-type_inclusion_protein_repeat_containing_protein
104	contig_12662	Pm_contig_12662_230	GGTATACCTCAAAACTGAAAGTGTATTAAATGTGTGTATACAAATTATTACCATAAATGC[A/G]AAGCTGGTTGAAAGAACCTAGTAATGTCAAATGTGTAACTCTTCAAAATCCATTTTTGGA	0
105	contig_12715	Pm_contig_12715_63	TACTGATGAGGAGGGAGAGATGGACTGGGACGAGACGATCCAGGGACTCATACTGGCTGG[G/T]TTCTTCTACGGATATGTTGTATCGCAGCAGATCCCTGGTGGTCGGATGGCGGAGTTATAT	inorganic_phosphate_cotransporter
106	contig_12791	Pm_contig_12791_615	CTTGTTGAGACAACAATTTTGTCGATATCTTTCCCGTATGAGTAGTAATAAAATCTCAAA[A/G]TACAATATGTTCCCTGAATATGGATGACAGGACTAGACAGTTTAGCTGTAGTTGCATTCA	apical_endosomal_glycoprotein
107	contig_128358	Pm_contig_128358_179	AAGGATTGAAAAAGTTATAGATCTGCCTTTTACACAGACTTGGCTTGTTAATTTTTGGTC[A/G]GTTTTAGAAATACACCCATTTTGAATCGCTAATATTTTCATTTTCAGCTTTGGGCATTAT	0
108	contig_12840	Pm_contig_12840_104	TTTATACCTGTAGTGTCAATAGAAGAAAAGTGAGGGAAAATGACAACCAACATGCTACAG[C/T]TTAATTTAGGATTTGGTTCTTGTTAACAGAGCAAATATATTAACCTTACAGCAGTGGTTC	0
109	contig_129275	Pm_contig_129275_177	GAATTGTATTTTTTTTTTTTTTTCTCTTGATTCTTTACAAATCGAAAGCACTTTGTCACA[A/G]GCATAAACGGCTGCCCATTAACGTCATCCAACTTTAAAGGAAGCTTTGAAAGATTTCGAA	0
110	contig_129865	Pm_contig_129865_88	GCTTAAAGTATAATTCATGCAAAGCACACACTTGCAAAATTGATGTGTTAACAGATTTTT[C/T]CCCTCCTAAGATCCATTCAATAAAATCGAATACAAAAATTAAGGAACAATGGATATACCC	0
111	contig_130553	Pm_contig_130553_165	TATCCAAGAACGTTTTCAGTAGCGTTCCTTGGGGACGTTAACCAAAGTCGGACATAGATC[C/T]CAGCAGCTAGCGACGCTGTCAACCCTTCTGTTGTGTTCTACCTCACGATCCTAAAAAAAG	0
112	contig_13076	Pm_contig_13076_424	AAGACTGGTACAAAATTAGGTACCATGAAGGATGTGACAGAGTCTCAGACAAATGTTAGC[G/T]ACAAATCAAATGAGGGCTTAGGTGTGGGTGAACAAATGCAAATGGTTCTTGAAGCAGGAA	2-type_zinc_finger
113	contig_13077	Pm_contig_13077_279	GGTTTTGTCCTGCACAGAGGATCAAAGTGACATTAGTTCCCTGGTGGAGGCTGAGGAGAC[A/G]TCATCTACCATTGGTTACATATCAGGACCTAGTATGGTTTGTAGGGATTTGGAATTAAAT	0
114	contig_13266	Pm_contig_13266_193	ATTTGAACAAGATCAAAGAAACGTGGAGCGAAAGAGGTCGAGAAACACACACAGAGAAGT[A/G]AATAAACGAGCACAAAAGGGGTCCCCGGAAAAAGGCGGGAAAATTATAAGACAACAAAAC	0
115	contig_13373	Pm_contig_13373_196	CCAGTTTCCCGTAAGTGTTGACCTCCTCCCAGTGTAGTTATTAATCTTGGGAAGGAAGTC[A/G]GCATGAGCGCCTTGCTGCGGATGTGGATGAAGAGTGTTAGGTCCTCTTACAAGGCTTTGC	0
116	contig_13417	Pm_contig_13417_138	TAATGAAGGTATTTTTGTAAAGATGGTTTTGCTGGTGATATATTTACTGTCATATATATT[G/T]ACTGTATTTTCTGGTTTCTCAAGCAAGCTGATGCATAAGCTTGAAACACATTCAGTTGAA	0
117	contig_13501	Pm_contig_13501_296	CGATGTTTGTTTATCTCAGGTTGAATCAAAAGAAAAATGTGCAACTTGCTCTACGAGATG[C/T]CAACTTATCCAGCTTTCATCCAAGATGAAACCAGATGCAGAGATGTTCTTTCTGGAGCCA	ring_finger_protein_212-like
118	contig_13515	Pm_contig_13515_129	AAGGTCTAAGTAGGTAATAGTGGTTGTAATTAATACGTGCTTGTGTAGACCTTGCGTGGG[A/G]CGGGAAGGAACCCCGACACGTCACACAGAGGTTCGTTTGAACCTCCATGTAACGTGATGT	0
119	contig_13526	Pm_contig_13526_65	GAAAGGTGTGGCTGATAAAATACGGTAGTATTATGAATATATTATTCAATAACATTCAGT[A/G]TTAAAAAGGCTGGCTTAAATGATAGCATAAGTTTCGTTGATAGGGATGGTAGTTTTGCTG	0
120	contig_13580	Pm_contig_13580_134	CCTTGTCCTTCCGTTCCCCAGGCCTGTCAGAAGGACGTCCCTCTCGCCTTCCTTCTTGTC[G/T]GGCAGGACCTCTCTCCTTCCGTTCCATAGGTCTATCAGAGGGACCTTTGTCTTCCCATTC	late_embryogenesis_abundant_protein
121	contig_13626	Pm_contig_13626_251	TATATGCCCACTAAGGCATAACTATGATTCTTCAATTGCAATCAGTAGAATAGCAACCCT[A/G]CACAGAATCTCTTCTAACATGATATATGATCACAGTTTGAACAGATGCTAAATATGGTCT	0
122	contig_1364	Pm_contig_1364_431	TAGAGAAAGGCATTATATGAAATTCGTTACAGATTCACTGATTCACTGATTCGAGACATG[C/T]ATATAACTAGCAGGAGTGACCATATATCTAGGAAGGAGTAAGGAAAAAGGCTTGTCAAGA	0
123	contig_13717	Pm_contig_13717_151	GACCCCTGGTGCAACCCTACTTCCACCATGAACGGCTCTGTTGTCCCTGCCACGCACCTC[A/G]CCACTGTCTCACTTTCCTTGTACATGTCTTGCACAACACGGATGTACTTCTCTGGGACGT	rna-directed_dna_polymerase_(reverse_transcriptase)
124	contig_13738	Pm_contig_13738_190	GGAACTAAATCAGCATCATATGACTCATTCTGTTCAGGAGCTTTCTTCAGCATTATTTAA[A/G]TTCACAACTCCACATCAGAAAGCCAAAAAGAGCACAAGAACCAAATCACCAGTCACTGTA	0
125	contig_13771	Pm_contig_13771_259	TCCACCTCATGTGGGGTTTGGAGGCTGACGACGAACTCCAGCTCTACTGAAGGGGGCGCT[A/G]GAGTCGAGCCGGGGAGGGTTAAGTCGATGCTTTTTATGTGTTCACTATGGCACTTTGGAG	0
126	contig_13777	Pm_contig_13777_134	TAATAGCAACCAGACATGCTCACCTCAACATACACCTCGAGCCAGGCAGAGCCTCCACGA[G/T]TAACCAACTTCGCAGTAATGCAATATTAAGAACAAACCCTATCCAGATACCAAGTACCCT	0
127	contig_13883	Pm_contig_13883_181	TCAAAAACCTTGAGGAAATCTGCTTCCAGCGCGCATGACTTCCAACTAAGGGAACCCAAT[A/G]GGCAGAAAACCGTGACATGCCGCAATATCAATGAATCCAGAGAAGATATGCATAAATAAT	0
128	contig_13889	Pm_contig_13889_112	CTGATATATAGTTATTTGAAATTAGAGATGGACGGACTGACACAATAGACAGAAAAAAAA[A/C]AAAAGCGAGCGAAGACGAGATAATGAAGGAGAGAAAGAGTACGTAGGGATAGAGAGAGAG	0
129	contig_13892	Pm_contig_13892_136	CTGGGAAGGGAGTTGTTGTGTCAGAGTCACATGTGTCTCCAAGGGGAAGCAGAAGGCATA[A/G]CAGGGAAGGAAGGGGGGATGATGTAGAATAAGCAGGGGGAAATGGGATGTGTTGAAAGAG	0
130	contig_13978	Pm_contig_13978_52	CCTGCCTCAGGTCTCAGCCGTGTCACCGCGGCCACCTGCCCTTCCTCCCTC[A/G]CAGTCACATTGATTGCCTGGTGCCCCGTGAGGGTTTGTTGGTGTTGTTGTTTTCATGTTA	0
131	contig_14170	Pm_contig_14170_266	GGGTCTCTCTTTCTCTTCCAATAAAATATTATGTCTTGCCTCTCTTCTCGCAGGTTTGAG[A/G]GGAATGGAGTGGGATGTAAAGGGGGAAAGGAGAGAACAAAGATTAGGTAGAGAAGAGAAG	0
132	contig_14180	Pm_contig_14180_270	ATTGTAACCACTGATCAGTTAAGAAGAGACACATCTCAAGACATAGTTGCTTATTCTAAC[A/G]TCTTGAGAGAAGCAGGGCAGGATAATTTTCCAGTTAAAAGTGCGCAAGGTATTGAAGATG	0
133	contig_14224	Pm_contig_14224_386	CACCAAGGTCAAAGAACAGATGAGCAATGAGATAGGGCAGGAGGAACTTACTCTTACACA[A/G]CTTGTCAATAAGTTAGGCCTTGATCCCGAGCTGCTGATGTTAGACCCTGTAGAGGATTGT	uncharacterized_protein_c10orf78-like_isoform_2
134	contig_14268	Pm_contig_14268_133	GAAGCCATAGTAGTGAATGATAAATATAATGTGGAAAAGGATTTGCCAACTAATCTGGAG[A/G]GTGAAGAGGGGCAACTGGATCTATGCAGTCCAGCTCACTCAAGGGAATCGATGCAAACAG	0
135	contig_14357	Pm_contig_14357_139	TACACACTCATTACAATATGTACCTATTTATAAAAATATAAGTTGTCTGCTGTAAAAGTA[A/G]ATTCATAAAATACCAAATATTCATCTAATCAAGGCAGATGTGATGCTGGTTCAGTGGATA	0
136	contig_14431	Pm_contig_14431_61	CTTGGTGACAAATTTCTTGTGGTGCCATCTATGTGAAAGCACAGTGACTAAAACAAAACC[A/C]CAGTATGCACCCAGCACCAATGGGTTAATACATATATAAATAACAGACATGCACAAACAA	0
137	contig_14538	Pm_contig_14538_67	CCAAGCTGAGGCAACCACAGAGGAAGAGATGTTGCTTAAGGTCTCGACCATCACTCCTAC[A/G]CCTGAGCCTCTTCCCACGCCACTGCCTGTTCTGATTAGCATGGGTGATGCAGAAGAAATT	0
138	contig_14544	Pm_contig_14544_50	AGGTTAACATTATCCAGCAAACATTAGCCTGTACCCATGTCCTCTTAAC[A/G]AAAATCTTAAATTTGTCCTGGCACAGTGGGTCTGTACCATAAAAATTTACCAATAATGTT	0
139	contig_14555	Pm_contig_14555_138	GCGCAGGGTATTTCTGGCTTGCAAGCTCATGATGACAAATCTTAAAACTGAGTCTTGGGC[A/G]CCACGTGACTCAAAAGAGCAGTACACATATTGGGTTGGTCACAGGTTTAAGATACCTGCC	0
140	contig_14832	Pm_contig_14832_153	TCCACAACCACCTCTTCTACCCAGTTACAAACCAACACAGTGACAACGAATGCAACAAAC[A/C]CCTCCACTACAACCACTACTGCATCCATACCTAACACGAATTGCAATGGAGACCGCAGTT	0
141	contig_14833	Pm_contig_14833_152	CGGGAGAAAGGAGCCAGGCTTTGCGAGTGCCCGAATGGACCTGGGGGTGAGAGACGTACA[A/G]ATAATGCCCAAGAGGGAGTCGTATACTGTGGTCAGCTGGGGGACCCGTCAGATGACTGTG	novel_mam_domain_containing_protein
142	contig_1486	Pm_contig_1486_1009	TCAAAATGTATAGATCAGGGTGCTTTCTGTTAAGTAATGGAATGTGCGTCTATATTTTAG[G/T]TTTTGCTTACGGGGATCTTTACTCCATTTTCCTCTTCTGCAGTTGGTTTGAAGCTCAAAC	glycerate_kinase
143	contig_15010	Pm_contig_15010_82	ACATACCTAAAGGAATAGTCTGTGTAATGACACTCACCTCCCATACTCTATGTTAGTTTA[C/T]GACAACACTATGTATACCATGGTTGTATTTATAGCAGTTTTGTCAGTTTTACAGGTATAA	0
144	contig_15059	Pm_contig_15059_137	CGAATGCCATGAACATCTCTCCTTCTAAATCTTTTTTTTTTGGCATCGAATTCAAACACA[A/G]ATCTACTCTTACGACATCCAACTTTCATCTTATACATCTCCATTTCTCTAAATCTAGCCT	0
145	contig_15101	Pm_contig_15101_45	CTGACACAGAGATCCAATCTGGTGCATCACAATGGCTTCCTTTA[C/T]TCTTTCATCATCATCAGAAGGTAGCTCTATCCATGTATTCACACTCACAGCAAATTCTAT	hspb1-associated_protein_1-like
146	contig_15106	Pm_contig_15106_283	CAAAGGAAAACGAACAAAGTCTGCAGAACCAAGCCTGGATTTAACATCACTTGCACCTCT[G/T]GACACAGAACTAGGATTCAGTGAAAAGCAGCAACTTGCCCACGGGGTCTTACTTCGGTTA	0
147	contig_15115	Pm_contig_15115_141	CTCTGCCATGAAGGGAAACACTGTGATCCACATCATGACAAAATCCCTCCAGTGAGCCAT[A/G]TTTGAAGTGAACGAAAGTGTAAGCATCTTCAACATCCTGGCGAAGAGGAGAATTGGCAGA	0
148	contig_15132	Pm_contig_15132_142	TATTACCTCAGTTTTCACAAGGTGTTTGTGAGTAATAGTGGTGACAGATCTGGAAGATGA[G/T]CCTTTAGCAACATTGTGAAACTTGTATAAATGTTTGTATGATTTGCTGTGATGCAGTGAA	0
149	contig_15217	Pm_contig_15217_38	GTGAAAGATTATGTTTGATACAAAATTCCTTAATGTG[C/T]TTGACTATGGCAGGACCAAATTTCTGCACTTTCACTTCAGGTATGCCTTCAGTCATGCGC	werner_syndrome_atp-dependent_helicase_homolog
150	contig_15223	Pm_contig_15223_88	CTTGCTATTCAACACTGCCGTTATACGTTCCAGACCCATCCCTGTGTCCACATGCTGGGT[A/C]GTTAGTGTCTTCAGATTCCCATCCTTTAACCTTTCATACTGAATGAATACCAAATTCCAC	ala-trna_synthetase
151	contig_15302	Pm_contig_15302_343	TCGGACGCCCAAATCGTACAGAGCCCTCATAACGCCCATGCTGCTCGCTAAACTGTGGCC[A/G]CCTTCCACGCCCATGAGACTCGCCACACGCCCGTTGTGAAATTCAGCCTCGATACCTGCT	dipeptidase_1
152	contig_15343	Pm_contig_15343_204	TGCTCAAATCCTTTGGTTAGGGGAATGCCCGAGGAGGTGGTAGAAGTGACTGCTTTCAGC[A/G]GGTACCAGTGGTTTCACCTCGGAAGGATCATCGTCCAAGTTGGATGTATG	0
153	contig_1550	Pm_contig_1550_57	GGTAATATAATATCAAAATGAGTTTGGTTGCTGCAAACAGTTATTGTAACCTAAAA[G/T]TCTACTTGCAATCGCGATATACAAGTGGTTTTACACTGTCATTCTCTAAGTACTTTGCTT	0
154	contig_15633	Pm_contig_15633_282	ACCCATAGGTGACACCAGGAACTCAAAGTGACCCACATGCGTCGAGAATGCAGTGTATGG[G/T]CGGCTGTCCTCTGCCAGGGGGACCTGAAGGAAACCTTTCGCCAGGTCAATGGA	enzymatic_polyprotein_endonuclease_reverse
155	contig_15745	Pm_contig_15745_465	ATACAGATAAGATGAGTTGGTGGAATCTTTACATAGCTGTAGCTTACTGTTACTCCTTTA[C/T]TTAAACAACGTAAATATGTGTCTCTGTCTTGA	0
156	contig_15826	Pm_contig_15826_98	GCTTCAACAGACGGCAAGTGTCAGAGTTTGAAAAACTGTAAAATATGTTTTCTGTGAAAG[G/T]GAACACTTGCCACACAGTAAATGCCAATTGTTGTGTTTTGGACAATGAAAAGACTGAGCT	0
157	contig_16021	Pm_contig_16021_563	ATCACATGGTGCTTGAAATCCTCGGGATTGGTCATTTGATAAATGTGGTTGAGGTTTATG[A/G]CAGGCAGATGTCCTTGTCCTTGTTTTTCTGAACTAGTTTGCCACAAACAACAG	0
158	contig_16026	Pm_contig_16026_118	AATTAGGAATAGAAAAACAAACAAACGTAACAAACTGCAACCGCAAAAATGGCTCGGGGG[A/G]AAAAATGGGGAAAAAACGAAACAGGAATGAAAATCCGCTCTCAATCACTCCGACATAAAA	0
159	contig_16096	Pm_contig_16096_379	GAACCTATCATCGTACCCAAACAACCAGATTGAGGTACAGCGCGTTGTAACGAAGATAAA[C/T]ATGTACATGGATTTGCTCACCAATATACCATCAGTATTATTTGTGCTCTTCTTGGGGTCT	adenylate_cyclase
160	contig_16118	Pm_contig_16118_341	AAAAATTAACAACTAAAAACCATACATAGTTTCATTTTATAATCCTCATAATTGCAATAT[C/T]CGCAATTTTGAAAAGTTGTTGCACTCTGTAAAAATTCCCTTAGAAAAAGCCTGACA	0
161	contig_16131	Pm_contig_16131_309	CTTCCGTGTCAATCTTGGTCGACCCCAGAGCCTGGTTGAGCGCGTAGCAATTCACCATCA[A/G]ATCCGCGTCGATGGGCCGCACCTCGTACCGCGTCAGGTTGGTGATCGTGTTCCAGCCTCC	sticks_and_isoform_b
162	contig_16224	Pm_contig_16224_120	ATTCTCTGCTAAAACTCCAGATGCACAGTCACACCTGAAGGTTAATTGTTTTGGATGATC[C/T]ACAGGGAATGAGAAGCACAGCTGGGCACATCCACCATTGCCAAGTCTTGTACATGGGGTA	low-density_lipoprotein_receptor
163	contig_1628	Pm_contig_1628_1513	AGGGGCAATGGGTTCGATCCCGAGCTGCGACACAGAAAACGGAGCGACACAGAAAACGGA[C/T]GAGGGTGCCTGCTTTACAGGGGTAACTCTATTAAGCGACGAATTTTTCCTTTCCGGGAAA	0
164	contig_16335	Pm_contig_16335_98	CAACACCATATGCATGCACTGACCTAAGCTTAAGTCAATGGCAATCTCAAAGCTACAATT[A/G]CTGACTATAACTGAATTCTGGCTGGGCTCACATCATAATGATAATGATTTTCTTCCTCTT	0
165	contig_1640	Pm_contig_1640_1510	CAACGGCAACAGTATGAGTTCTAATCTTTTCATAGTCTTCCACAATTCCCATTCTCTTTA[A/G]GGCCATCAATCGGCTATATGGGTTACTATCCACCACTTCACCCGACATTTGGGCGATTTT	ubiquitin-like_modifier-activating_enzyme_5
166	contig_16414	Pm_contig_16414_183	CATTTGTAATTGAAAAGTCACTGCTTTCAGTGTGTTCCTCCTAATATTTTCATTGTTATG[G/T]AATTTTTTGTGTCCTTCAGTGACCACTTAATGCTTTGTTCATGTACAGACTTGTCAGCAT	0
167	contig_16430	Pm_contig_16430_64	AGGTAGTGTAATATACAGGTGGTGTAAAGTGTATGGGTGTGATTAAGCACGGTGTAGAGG[C/T]ATAGTGGCACTGTGAGGTTGTGGTGGCACGGAGCAACGGAGGAGCAGAGATTTGAAGTTT	0
168	contig_16437	Pm_contig_16437_130	GGATTTGTCACGGGTTAGCAGTGAGGATTTTATCTATTACTATGCTGATGCTGTGTGGTC[C/T]AAGGCCCCTGTGTCGTGAGAGGATCCAGAGGAAAAATGCGTTGACTTTTATATCAATGCA	0
169	contig_16522	Pm_contig_16522_186	CCACCCAGAAGTGAGCGCCACTCGTCAGAGGAGAATTCCAAGCCTTGTCAGTGTGGAGAT[A/G]GTCAGGCGGCCCAAACAAAGTCACATAGTGGTCTACAAAAGCCTGCAGTACTCTGCTGGC	gag-pol_polyprotein
170	contig_1655	Pm_contig_1655_446	GTTTCGTGGCAACAGCATTCAGTGCCTGTAATATCGGCGGTCATCTTGTTGGCAGGTCAG[G/T]CTCTGATGGTAACTAGTTGATCGACGAGAGAGGCATGTTGACTGTGGAGTCGAGACTTGT	0
171	contig_16599	Pm_contig_16599_153	CGTATGTTGGACATGTACTAAGTCATGTCAGCACGATTAATAGAAGTGGTTTATATTAGG[A/G]CATGCAAGATTAGTTTATGTTAAAGCATAGATTAGATTAGTTTAAATTAAAACATGTTAA	0
172	contig_16691	Pm_contig_16691_121	CTGCTGTTTTTTTCTGATTACAGCAATTCTTTACATTGTTATTATCTGGCACATCGCCTG[G/T]ATTTAGTTCAAAAGTCAAGTTCATAAGCTTTCACTTCACTAAAATTGGCAAGAACTCGTG	0
173	contig_16703	Pm_contig_16703_73	GATGTGTCTTGGAAGATAAGCTGCACTTTGTAGTTTGCTCAAACATAGATGACACTCGAC[A/G]GGAACATTTTTGTAGCACAAGTCAATATGTTTGATGTAATCCCGCCTGACTGAAAATATC	glass_protein
174	contig_16768	Pm_contig_16768_71	CCTCATATACACCAAACCTTTTCCAACTTGTCAGTTCTTCTTGTTTTGCTTTTTCAAGTT[C/T]CTGATTTTTCTTATTTTCACAAGCCATGATTGTTTCACTGAGTTTTGCACTTCATCCTCT	0
175	contig_16915	Pm_contig_16915_335	GTTATCGGGTGAGATCGCTGTAAGAACATAACATTACAATCAGATACTGATCAGGCTTTC[A/G]TCGCTGGCAAATATCTGTTCCTCGTCGCTGTAAAATATGGCGCCGTCATTAATAAAGATG	0
176	contig_16929	Pm_contig_16929_202	TATCGCTGAGGAGTTACGAGAACAGCATTCACCATGGCAATTTATAAGGGTGATGGCCGT[G/T]GCCGCGGAGGATGCGGGCGTCACTCTCGTCTCCTTCAGCCGCAGTAGGCCCACCCACCGC	0
177	contig_1706	Pm_contig_1706_150	AGTGAAGCAGGACAACAACATACACGGAAGCTCCTCAGCAAAGTGATAGCACCCTTAAAA[G/T]GTTTTAAGGACACTTGATCTACATGACAAAAATAGTGATCCAGTGCTACCTACGAGAAAA	0
178	contig_17115	Pm_contig_17115_368	GTTCGTAGGATTTGCGTGATGAATTTTTGACTCGTTTTTCTTGGAGCCCAATGCTGTTAT[A/G]GGACTGTATTTCTTTTGAAGAACGGTTGCG	0
179	contig_17126	Pm_contig_17126_180	AGCAAATCACCTGACATTAACTGGTCTGCCAAGATTATTTTGAAGTCCAGATAATGTTTG[A/G]ATTTTGACTCTATAGCATTTCTGTATTCCAGCCAACAATTGGCAGTCACAACATCAAGCA	hypothetical_protein_TcasGA2_TC004258_[Tribolium_castaneum]
180	contig_17153	Pm_contig_17153_63	GAGACCAAAGCTAGGAATAGCCACTGGAATATTATTTCAACAATGTTAACATGTGTTACC[G/T]GTATATCTTTTCATACTACGCAGACATGTATGGGTCATGTAAAGAAGTGTTGAAGCACAA	0
181	contig_17199	Pm_contig_17199_303	AAAAAAAAAAAAAAAAAACAGTGCTTTCACAACAGTGAAAACGGTGCTGCCAGAAGTGAA[G/T]AGAGTGACAACAGTGAAAAAGGTGCTGACAACGTTGACAACAGC	0
182	contig_17219	Pm_contig_17219_168	TACTACTTCTAACTGTTACATTAGCTATAATATACTGCACCCATTAACCCAGTATCACTG[A/G]GAAAATGTGTTCACTGTAGTACTGTTTTGTGAAATGTCTCTGCA	0
183	contig_17271	Pm_contig_17271_688	TGCGCCTTGCATTTTTTTTTCAACAAAGGCAGACTTGTTACCAGTCGGCCTAGCTCTGTT[C/T]GACCGAACTGATAGCCTCAGTAAGGCGAGCTGCTTTCACTTCCGCTGCTTTTTTCGTAGG	gastrolith_protein_10
184	contig_17306	Pm_contig_17306_353	CTACATTTCCCTTCAGTGTACCAATGAAAACATCAGCTGCCCAGTTTATGTGATTTATGA[A/G]CACAAAGGTTATAAATCATCAATATACAAGGAGGGTTATATGAGCAATCAAAAAACTATT	0
185	contig_17347	Pm_contig_17347_180	TGATAGTAATGATAAGATGAACATGAGATTAAGACAGGAAGTATGACTTAAACTGAATAA[A/G]ATGACGGGAAGAAAGAGAAGAGGTCGCATTTGATTTTCGAGATAAAGAAAATAGTCTGAA	0
186	contig_1737	Pm_contig_1737_1713	GTCCAGATGTGCCTGAACCTCTGCTAAGCGATCCTGGACAGTCTGAAGGGCATGGTTGTG[A/C]AGTCCACTACTTTCATTAGCACCTTCCAATAACCTTTTATTTTCATCTTGCAGTTCTGTT	golgi_golgin_subfamily_5-like
187	contig_17471	Pm_contig_17471_60	CCCCAAATATTTTTGCAATGGTCTGATATAAGAACAACTACAGCATATATTTCAGTATC[C/T]ACGATAGGCTGATATGGTAACCAGATACATCACTTCGATTATGTCACACAAAGACGATGG	0
188	contig_17490	Pm_contig_17490_369	GAAGCATAGGAACTGAAGGATACAGGTCCACATACAGATCTACGGTTGCTTTATATTAGG[C/T]AATTCTTGTCTCGAAGTACAAGGAAGATGAGCCCTGCGTTCGCTTGAATACCGGAGGCCA	0
189	contig_17507	Pm_contig_17507_173	CTCATTCTTGTCTAATTACAGGCTTTGTTATTGTTATTTCCCAGACACTTGCATAGCCAA[A/C]ATTGTTTTTCTTATATACTGCATAAAAGTGGCTGCATAATGAGTCAAGATATAAAACAGA	0
190	contig_17533	Pm_contig_17533_170	TTCATTCTCTTCTAAGTCATAATGTTGACGGCCATCACGCTGGCTGTAGAAAGCTACTTC[A/G]GTAAAGACACCTTCGTCCAGCTTTCCAACGAGATGGAATTTCTTCCTGATCCTCCGTTCT	0
191	contig_17560	Pm_contig_17560_204	GAGGTGTCTGTGAATGTTCCGTGGCAGTGAGAGCTGGAAACCAGTTTTTGCTTCAAAGGT[C/T]CAAGATCACATCATGAGTGAGAGATTGGCAGGATGGTTATCTACTCTGCAAATCCTAGAT	0
192	contig_17589	Pm_contig_17589_451	AGAATTTACAATATTGTTCAAAATTACTTCTGTCAGCAGAATGATTAACTTTATGCAAAG[C/T]TGTGTAAGCTTACAGAACAAGGTTCTATACGCTTGATTGCTTCGTGAGAGACGGTGAAGG	0
193	contig_17593	Pm_contig_17593_2279	CAGTACAACCAATTTTTTCTGGTAGACCTTGCGTGTTGTGTCGACAATAGGCCCAACAGT[A/G]GCCCCATATTCTTGGAGTCTGCTGTATAGGTCATCATCACTGAGCCTGGATACATCTATT	thymopoietin_alpha_isoform_3
194	contig_17604	Pm_contig_17604_664	ACACCACTCGTGTGAAAGTTGTCAGTCCCGAAGTTGTTGGCGATGGTCTTTACCTCCTCT[G/T]GCGTGATCTTTAGATCGGGCGAGGCGGCCCATATGGACCCGTCTAAACCGCAGATGGCTC	profilin
195	contig_17606	Pm_contig_17606_118	TTACTTCTTTCTATACTCAAGGGTCACAGCAACGGATTGCAGCAGGAACATTGTGATGTT[A/G]ATTAAAAAATAATAAGTTGAAAGCCTCAGAGAGTGTCACACGGGTAGAACCAAGGGTCGA	0
196	contig_17622	Pm_contig_17622_101	CGAGCCCCCCACCAGACCCCTGGACAAGGCCCTCCGTCTTCCCCTTCAGGACGTCTACAA[A/G]ATTGGAGGTATTGGAACAGTGCCCGTGGGCCGTGTGGAGACTGGTATCCTGAAGCCAGGT	elongation_factor-1_alpha
197	contig_17624	Pm_contig_17624_404	ACGCTGGTGCATTTTGTCGGTAAGCCAATCTACCTTCCTTCGGGTGTTACAGAAGATAAC[A/G]GCTTGGGTGATGGTGAGGGTTTCGTACAGATCACACAGGGTCTCCAACTTCCAGTCTTCC	eukaryotic_translation_initiation_factor_isoform_2
198	contig_17625	Pm_contig_17625_271	CACGCCTTCCTCGAGCCCGCCGTGGTGCTGGGTGCCTGGCGGGGGGCGGTAGGCTGCGTA[A/G]TTGTGGGGCAGCGCGTTCTGGGCAAAGAATTCGGAGTAATCCTTGTTTGACTTCCTGGGT	isoform_i
199	contig_17652	Pm_contig_17652_696	GTGCACGATCTCGAACTGCTTCTTCAGTGTCTCCTTGTTTACGTCTTCCCTGTCCGTGTC[C/T]TCCATCCACTTGATGCTGAACACGTCGCCAAGGAAGGTGCCGAGCTTCTGGTCCATGTAG	tick_legumain
200	contig_17666	Pm_contig_17666_122	CAAGCTGTGTGGAGTGTGATGGATTTTGGTGATTTAGAGAGGAAATACTATTGAAAAAAC[A/C]GTTTCTAATTTTCCCTCGTGACTTGTTGGTGTATGAAGGACGCCTAAGGTGTGTGTCTTG	0
201	contig_17674	Pm_contig_17674_1531	AACTTATTGATGATTATATACTAATTAGCAAAGTTTCCATTGAATCAAACTACAGATGAG[A/G]CCATTATTCTCATTATCATTATTATAAACGCGTCTTCATTCCATTTCAAGCTTGCCAAAC	serine_protease_snake
202	contig_17676	Pm_contig_17676_568	AATGAGTGACACCATCACCAGAATCCAGCACAATGCCGGTTGTACGACCGGAGGCGTACA[A/G]GGACAACACAGCCTGGATGGCAACATATGTGGTGGGGACACCAAAGGTCTCGAACATGAT	acta1_protein
203	contig_17677	Pm_contig_17677_883	TCCTAGCCGTGTGCAGTTCACTGTTGCACGTGCAGGTCAGAAGGGTTACCACCACCGTAC[C/T]GAGAGGAACAAGAAGATTTACCGTATTGGTAAGGGCATCCACACCAAGGAAGGCAAGGTT	ribosomal_protein_l3
204	contig_17679	Pm_contig_17679_321	ATCTCTGGATAACGCCTTCCTCATATCATAAGCATCTTCGTCAGGGTCCCCGGAATAATA[C/T]TGGAGAACTGTGCGATAAACTATATATCCAAGCAGCTTATACATAGTTATTGCCACCAGA	n-acetyltransferase_5
205	contig_17685	Pm_contig_17685_403	CTTGAAACTGAGAAGAAAAATAACCTGTTGCAAACTGCCGATTCTTATCGCTCCAGCTGT[A/G]ACCTAAGTCTCTTTTCTAAATCTGTAACGAAGTTCACATACGGTTAAGTAATACAGCAGA	signal_peptidase_complex_subunit_2_homolog
206	contig_17686	Pm_contig_17686_1357	TACCGTCTGCTTCATGTCACGCACGGCAAAACGTCCAAGAGGAGCATACTGTTGGAAGGT[C/T]TCCACGCACATAGGCTTGCTGGGAATCATCTTCACAATGCAGGAGTCGCCGGACTTCACA	elongation_factor-1_alpha
207	contig_17687	Pm_contig_17687_140	CGTTTTCAGCCCCGATGGCCATCTTTTCCAGGTGGAATATGCACAGGAGGCTGTCAAGAA[A/G]GGATCGACGGCTGTGGGTGTGAAAGGCAAAGATGTTGTCGTTCTGTGTGTAGAGAAGAAA	proteasome_beta-subunit
208	contig_17689	Pm_contig_17689_319	ACTTTCACCACCACTACCTTAGAAGTTTCCTTCAGTTAAGCTTAATATAAAACAAAGTCA[C/T]GTACAAATATATCAAAGATAATGAATATAATTAGTATGAGCATCTTTTCAGTAACCTATT	0
209	contig_17709	Pm_contig_17709_1098	CGAAGAGAGAGAAAACTCCTTTTGTTTTTCTTCTCTAGGATGACAGTTGTCGAAGGCGGA[G/T]TAGAGGTGACAAGGTTAACGCTCGTTCAGAAAGAGAAGAGAACAAGCGCGCTCCTTCGCC	chromaffin_granule_amine_transporter
210	contig_17711	Pm_contig_17711_104	TTATAAAGGCAAATGACATGATTAATGGGAGACTCATGCACATCCAATCCATGGGTTCAG[A/G]CGGTTTTTCCTCATCACAAATTGGATCTTCCTGTTCATGTCTTCATTGTATATAGCTTTT	mitochondrial_28s_ribosomal_protein_s21
211	contig_17714	Pm_contig_17714_272	CCTCGGTAACATTGTGAAGAGTGCACAGACTGGCACATGGAAAAACCTTACAGTTAAGGA[G/T]GCTACTCTGAATACCCTGGTTGCTGTCGAGGTGATGTGTTGGTTCTTCATTGGAGAGTGC	atp_synthase_subunit_mitochondrial
212	contig_17717	Pm_contig_17717_162	AAGGGAAGGATCCTAAAGATGATTGTACTTCTCGTAAACTATCCGAGGCGAGATTCTTCA[C/T]CCACAGCGTCCTACATCCTCTCCTCGACAAAGGAACGTGTCCCTAGCCCAAAGAAATCAC	0
213	contig_17730	Pm_contig_17730_404	CCTACATACCAAGAAGAGATAATAATACTTGAGTGTTAGCATCAAATTTGACTAGACTAC[C/T]GTCTGAAAATCTTTCATGAAAAAGATGTGCATCTGTGAAAAAGCTCATAAGCTAACAAAA	0
214	contig_17735	Pm_contig_17735_75	CGCGGTCGAGTCGGCTTCCGCTCTCTCAGTTGCACGGGACTTTGGAACTATTTTGATCAG[A/G]GTGTAAATGCTGCATTTTTAATATAATTGAAATATCGGGACAATGGGGACCAACACGCCC	beta-_-galactosyltransferase
215	contig_17737	Pm_contig_17737_3845	ATTTTCAATCTGATGTACAACAATGATGAGATTGTTCCTTGGACCATACTTGACTGTCAG[C/T]TGAACACGACCAAGCCCATGTATCCCAGCATTGCTTGCAGGCGTTGTCCTCTGCCTGATG	extended_synaptotagmin-like_protein_2a
216	contig_17755	Pm_contig_17755_1084	ATGCCAACCATGTCCCAAATTCATAGGTGTAATTGGGGCAAGAGACAGCATTGAAGAGCA[G/T]GGTGAGAGGGTTGCTGTCCGGGTAGGGAATTTTCCTCTCCTTAGTGCCTGGGGGTCGAAG	synaptic_glycoprotein
217	contig_17760	Pm_contig_17760_112	GAGGCCCGGACGGCGAAGCAAGGGGCATGCGTGACGAGGAGGAGACGGAGCCCTTGAGGT[A/C]GCGGAAACAACATGACGAAGGGTACATCGTCCTTCGGAAAGCGGAACAATAAGACGCACA	ribosomal_protein_l37e
218	contig_17768	Pm_contig_17768_1849	CATGTTGGCCAGAGAGAAGGCCACAGCTCCTCTTAAGCCCCCATACGCTGTGATGAATTG[C/T]TCTTGGAGACCAATCTTCTTCATTCGATAATGATTCATGACTATGGTTAAAAGAGCTACC	na
219	contig_17773	Pm_contig_17773_31	AAAAAAAAATCAGATTCACAGAGAGGAGAG[A/G]CTCGTGAAAGGGAATGTTGTTTTGACGCCGTATCCCCCCAGGTCACCATTTCCTCTCACC	0
220	contig_17788	Pm_contig_17788_351	ACAATGCTCCATTCTCAACCTGGCCTGCCAACTCCACAACAGATATGACTCATCTCTCTC[A/G]TCAACATACAAAGCCAACGGTACTGATTTTGACATCCAATACGGATCCGGCGCTCTGTCT	cathepsin_d-like_protein
221	contig_17794	Pm_contig_17794_76	GGTGTCTTCTCATATTCATTTTCACACTCACACTCACTGTGTTTCTGCTCCTCCAAATCA[G/T]AAGTTTCCGTGTTTATAATTGCTGTTTTTATTACCTGCTATAATAGGAAGGAAATAGATC	0
222	contig_17797	Pm_contig_17797_164	ACTAACATGTCAGTTTCTCTACGAAGAATCGAGTGTAAAATATTTCTACTCATTTAGAAC[A/G]TTTCAGTGTTTTGTATCCACACACTCTGCATTCGTGTCCAGTTGACTTACAATGGATATA	0
223	contig_17803	Pm_contig_17803_921	GTTGGCCAGCAGAGTACGTCTTATAGCTGAATACGTTAAGGCTAGTCAGCGAGGCGAGGT[A/G]GAGTTCAATCACGAGATCCTACGTCAGGTTAATGCTTTGGCTCATCGGCTACCTGTCCTC	cop9_constitutive_photomorphogenic_homolog_subunit_6
224	contig_17806	Pm_contig_17806_1116	TGGATTTAACTGGATTTGTAGAGTCACTTGTGAGAGTATTTGAATCGGTACTTGATGCAA[C/T]AGAACTGGAGCTACTGTCCGAA	0
225	contig_17826	Pm_contig_17826_1165	GTGCCGCAGAAACACGAAGAAGAGTCCGATGAGCAGCGGGATGAAGAGGATGTCGTACAT[A/G]GAGGTGTGGATGTCGTCCCAGGTGAGGCCGGCCGGCAGCCAGAACTCTTGACTCCAAAAC	longevity_assurance_factor_1
226	contig_17827	Pm_contig_17827_146	TTTCATTTTTAAAACTTATACAGTGAAATAATTAACATCATGAACATTTAATGCGCAGCT[A/G]TTGTGGGACGAAAAATAGTGTAAAGTTTTATAACCTGTTGACCTTACTGTAATATGACAC	0
227	contig_17840	Pm_contig_17840_187	GGCTGCTGGGTTGCCTGAGATGCCATCAGTGGGCGATCTGATTGACGCTGTAGGAGAAAG[A/G]CCTTTTAGATCACTGAGGGATTTGAATGACTACACAAATAGTCTTCTTGATCTTGCCAAC	scavenger_receptor_cysteine-rich_protein_partial
228	contig_17845	Pm_contig_17845_248	GGAAAACCAGATTGCAATGCGTGCCAACTTCTTGGAAAAGGAGAATAATGCCCTGTCTGC[C/T]GAACTGCAGAAGGCTCAGTCACTGGTGGAGTCGCTAAAGAAGAGGCTGGCTATGTATGAG	hepatic_leukemia_factor
229	contig_17866	Pm_contig_17866_317	AGAGTTGACCTTGAAGTATATAAGACAGAGTACTGATTATGCTGAAAATATTGGTGAGTG[G/T]TTAAAGTGTTATGAGAGTGTATTGTGAATTCGTCTTTTTTGATGTTGTTATCCATTGTAT	PREDICTED:_hypothetical_protein_LOC100406103_[Callithrix_jacchus]
230	contig_17873	Pm_contig_17873_2430	CATTGTGAGCAAGATTGACGCCGTGCTGGTCAAGCTGGACACCATGGAGAAGAGCAAGCA[C/T]AAGCGGCGCGAGACCATGGGCAAGATTCTGGGCAAGATTCTGGACACCATCACGGAGAAT	polycystic_kidney_disease_protein_2
231	contig_17878	Pm_contig_17878_2232	TAATTCATTTTTCCCTCGCATTTCTTTGGGGATCCACTCCTTTGCTTCTGGATTAAGAGG[C/T]TGGCTTGGTTTGCTCTTCTTATTTGGGAAATTTGGGAAACAGGGCTGTGGGTGAGATACC	protein_phosphatase_regulatory_subunit_15b
232	contig_17896	Pm_contig_17896_254	CCGCACATTAGAAAATCCGGAGTTTTAAGTGAATTTATTCTTATCAATATCGACAATTTA[A/G]AAGCACTTGCGATGGACAATGCCGGGGCCAGATTCATCATACTCGTCTTTGGAAATCCAC	---NA---
233	contig_17906	Pm_contig_17906_1019	TGTGACATACTTGTAGTTGGAGCGAGTTTGGGTTACAGTTGCTCCACGTATACAGGACTT[A/C]AGGACACCTGACCCATTTTTGCCAAGTGAAAATAGCCGGACAGTCGCCATGTTTACGAAG	nadh_dehydrogenase_iron-sulfur_protein_mitochondrial
234	contig_17914	Pm_contig_17914_757	CAATATCAGTAAATACAGCAACAGAAGACTAGACTTTTATTAACATGAACTCTGCCTAAT[A/G]TGAATTTTCATTTCTTGGCTGTGGGAGAAGTTAAGCATCGTAATTTGAGACACTGTATCA	0
235	contig_17938	Pm_contig_17938_429	TTCTGACCCGTATGAGTAGGCGAAGCATCCCTTGCAACACAGGAAGTCTGGAGAGCTCTG[C/T]AGTTTCCTGGCAGCCTTGCAATATTCCGTAAATTGCGGGAGACAAACAATCCGGCGGACG	nadh_dehydrogenase
236	contig_1795	Pm_contig_1795_198	TTTCTGTACTTCTAAGAATATATTTTCCTCAAAGCTTTTGCATACTAGGCGGAACAACAC[C/T]TCTTGGAAACTCTGTGGCAGCATAGCTGATACTTCTTCCTTCCTCAGTACTTTAGCAATA	sam_domain_and_hd_domain_1
237	contig_17961	Pm_contig_17961_145	ACAATAGTTCAGAAGTTTCTGCTTTTTTTCTCTCGAGATTGCTTGCTTGAGATTTGCGAA[A/G]TTTGCGAAGTTCTGGAAGTCTCTCGAGATATTTAAATAAACAACATCATATAGCATTAGA	0
238	contig_17989	Pm_contig_17989_790	TGTTCGCCTTCCGTTGCGCAGCTGCCGAGTCGTTTTAGCCAAGGCTGGACCAAATGTATA[A/G]TTATATAGAGTCCTCAGTGGCGCTGGGACAATCGAAGCGAGCCAGTTTTCCTTCCGGTCT	0
239	contig_17997	Pm_contig_17997_178	TTTTGAATACACCCAGCTACCTGATAACGTCGATTGGAATGAATACTGTTTATCCCTTTC[A/G]TCGGATTATTTTTTCTATTTCAATGACCTCCCTTGCTATACCACAACAAACTTCATATGC	c-type_lectin
240	contig_18003	Pm_contig_18003_664	CTTTATCTTCATAATGTTGGCATAACATAAGCAAAACTACCATTAAAGAGTATGAACACT[G/T]GATCAATACTTGATGGTTGTGCTTTTCATTCATCCTTTCATTTGTAGTGGTATGCTTCCA	histone_h2a
241	contig_18021	Pm_contig_18021_719	AGCTCAAGGCCGTTGGTTCTATTCAATCCTTGCATGCTTAGAGAAACCTCTCATTCCTGA[A/G]AGCTGTTCTCAGATTCGCCACATTGCCAGGATCTGTGCCAGCATCAGAGCAAAACTGGAC	survival_of_motor_neuron_protein_interacting_protein_1
242	contig_18026	Pm_contig_18026_220	CGAAAGACAAACTCCTTCCTCCAGAGCATTACAGTTATCACCTACGACCTTATTCCTCCT[C/T]AGAAGTACGGGCGGGATCATGAGT	0
243	contig_18033	Pm_contig_18033_401	GTTGTGTTTCGCCATGTGCGTGTTGAAGGAGTAGGTCTTAATGGAATCGTGTCCTTTCAG[G/T]AGTTTGAACTGATTGAACGGGACGATGAAGTGCCGCCCTTGCTTCTTGACGCAAATGGAG	centromere_protein_v
244	contig_18041	Pm_contig_18041_524	TAGTACTGTTTAGCCTCTAACTTTACCCTAATCATTAACTCACTCTTAACCCTTTTCACT[A/G]CTGTACTTTACCATAGCAACATATGAGCTTTGATGTCATGTAGCACTTCCTTATCTGGGG	0
245	contig_18056	Pm_contig_18056_157	ACATCCCGTTGAGGTGTTTTGAAGGAGAAGACGCCGGAGCGGACGTGAGGTGAAGGGAGG[A/C]CCAGCCGATGAGACTACACTGGGATAATGGAGGACAACAGCAAACGACAGGGCACCAGAG	beta-arrestin_1
246	contig_18066	Pm_contig_18066_383	TGAGGGGACCACCGGAGTCTCCATGGCATGTCCCTTGACCTCCGGTGGTGTCGACGCATA[C/T]TTGACCTTCGCCGATAATCCCATAGACCTTATCGCAGTCCTCGCTCGCCATGACAGGCAC	chymotrypsin_bii
247	contig_18079	Pm_contig_18079_1491	TTGTGCTGTTATCTTGTCTTTTTCGTGTGGTAAAGCAAAATTCATTCTGTCGACGAAGTG[A/G]TCAAAGTCCTTCACGCAGATGTGTTTGATGAGGTCGGGATCCCCCACCAACAGGACCGGA	cytochrome_p450_cyp6bk17
248	contig_18102	Pm_contig_18102_370	TATGCAAGCGTTTACCTTCTACGCCTCGGATGACAAACTGGCCAACCGGGGTAACGAGTC[A/G]AGCAAAAAATATACGTGTCGAGGTATCAACGACGCAGCTTGCAGACTCGCCCGTGAGGTT	betaine--homocysteine_s-methyltransferase_1
249	contig_18127	Pm_contig_18127_23	AAGGCAAGAGAAAGGAATCCAG[A/G]AGGATCGTTTCGAAGTGCACAGATGTGTTGCATCGTAACCGTGTGCTCTCCAACAGCAGC	0
250	contig_18136	Pm_contig_18136_447	ACTTCTATACCACATGCAACAACAAACTAGAAGAAAACCTGGCAGCCAAGGCAAAGGAGA[C/T]TGAAAATAATCCAGAACTGAAAAAAGGGACCACAGCTTTTATAGCTGAATCTGTGGAAGA	ubiquinone_biosynthesis_protein_mitochondrial_precursor
251	contig_18140	Pm_contig_18140_1050	AATGTAAACATCTGCCCCTCGCGTGCACGGTGGCCCTGAGGCAGCGACCGCACGCAGGTG[C/T]TTTCGCTGTACAGTCTGTCACTTCCTGAATAAAACTGCATCTTGATATGAATTTTTCCAA	0
252	contig_18153	Pm_contig_18153_617	GCCGACGGCGTAGCCCAGGCACGACAGGAAGAACTCGCACTGGTTCCCCCACGTCCCGCG[C/T]TCCTCATCCTCCTCCGCTTCTTTCGTCACTTCTTTCATCTCGGAATTTTCCATCTTGTCC	sodium_chloride_dependent_amino_acid_transporter
253	contig_18158	Pm_contig_18158_1117	TAAAATCCTACTTTCTCCTGAACGCGTTTCTCTTCCAAGCTTTCTTTGAGGGATACGTGA[A/G]GATGAGGATAGAGGTGCCTTGTTGGCCTGCTCATTGCTCCCTTTTGTTTCGTGTTGTGGG	xnopp180_protein
254	contig_18167	Pm_contig_18167_99	GTGATTAACATTCTACCTCCTGGAGCAAGCCCCCTCGAAAACCCCGGAATGCCGCGTGGA[A/C]GAAGTCACGCGTGGCCGAACCGTTTGCCGGCGGAATTCGAGAAACAAAAGGCCGTCAAAC	0
255	contig_18190	Pm_contig_18190_66	TCTGAAGACGCCTTCTTCTTCAATGTCTGTGGCGCCGATCCAGTAATGGTGACCATCCAG[G/T]CCATTTTCTTTGATAAAGTTGACGAGGTAGTACATGAAGTTTGCGTCATCGAGCTTGACC	c-type_lectin
256	contig_18192	Pm_contig_18192_16	TAGCGGCGAGGTGGT[C/T]GCGTTGTGTAGCGCGTTCGTAACTGAGCTGCAAAGACTTTTGGTTTGTTGTATGAAGAAT	core_1_galactosyltransferase_isoform_b
257	contig_18220	Pm_contig_18220_1109	CACACATACAAATAAACGCATAGTATGCATGTTTATTCGACGTAATCTTACTGAAGAAGC[A/C]AAATTCCATTAAAAATGCAACTTACTGTCGTCAGTAGGATTACATTTGAACTCGGTCTAG	chorion_peroxidase
258	contig_18238	Pm_contig_18238_878	ATGTTCCTTCTCCCTTAGCATATTGATCACACATTTGGCGACATTTTCACCCATCCTCCC[C/T]TCTCGGGTTGAACCAAGAAATACAAGCAGACGAAGAGACATGGTTCAGATCTCGTTAAGT	nadph-dependent_fmn_reductase
259	contig_18242	Pm_contig_18242_491	CTTGCTTGGAGTCCCTCTCTGCAGAAGACCGAGAGTGGCTGGGAGTTTGATTGTGGCTGG[C/T]ACAGCAATCTTCTGTGGAACGTGCTATTACTATGCACTGACAGGATCAAAGAATGTTCGG	inner_membrane_protein
260	contig_18244	Pm_contig_18244_139	ATGCACTAGACTAGCAATTCGAGTCTGTTGGAAGATGCTAACAGACTTCTGAAAGCTCAG[C/T]GAATGAAAAGGGAGTTCTTCTACGCGCGTGCTGGAGGACAGAAAAGAACCTTTGCACAGG	PREDICTED:_hypothetical_protein_LOC100448266,_partial_[Pongo_abelii]
261	contig_18246	Pm_contig_18246_275	TACCTGATCTGTTCTTTATTTTGTAAATACATATTGCTAAACTGCTTAAATTTAGATTTT[C/T]GCCCCTCATAAAAACATACATACATGCTGGCACACACACACACAAGCACA	0
262	contig_18256	Pm_contig_18256_361	ATTATATATGAGCATTACCTCAAGATAAACTACTATATCCATATTAGTTTTTAAATGATA[A/C]TATGGTCATCTTTGTCTTACATTACACAACTGATTTTTCTAACTACTCCAGCTTCTTGTA	0
263	contig_18257	Pm_contig_18257_326	TCGAAGTTGCAGTATTTATAAGATCTAAAACCATCTCGTGGATCTTGTCTGTGTGTGCGG[A/G]TGGTTTGATAAAGTAAAGAATAATTGAAAATGTATTTAATTACGTCGCATAGCAAAAGGG	0
264	contig_18262	Pm_contig_18262_1905	AATTACCCAAACCTTCATGAATTTCCAAAATGTTTAAAAAGCATCACAATTTGCCAGTGC[C/T]TGTTCCTCTTCAATGATTTCCATGCAGTAAACACTGTTAAACAGCAGCTCACCTTAAATG	0
265	contig_18282	Pm_contig_18282_1063	GGAACATTTGCATGGAGCCTCAAGGGAACTCCATCGGGCTAATTTCACCTCTGTGTCACT[A/G]TCGCATAAGGTTCCAGATGCCTCAGCACCGTTTGAATAATTCCGTTGCTGGATGCGAGAC	0
266	contig_18287	Pm_contig_18287_592	AGTCTTCATCGAGGGAATAAGCTTGGTGAGCCAGGGAGTCATAGCAGGATCCTGGGCGTT[A/G]GACGCTGCATTCTGAGATTCTCTGGTGAGCTGCGCTAGCTTGTTCTTGCGAGCTCTGTGC	protein_charybde
267	contig_18295	Pm_contig_18295_128	TGGAGGCTTTGGGGGTTATTTATCTGCCTTGTCCACACGTTGAGGATCGAGTTTTTGTTA[C/T]TTCGGCTGTATTGAAGCGTCGAAATGGCAGGAGAAGGTAGACAGATGCCCAAGTTGGACT	GL16282_[Drosophila_persimilis]
268	contig_18297	Pm_contig_18297_1166	AAGTCATCAATTTACTTAGATGTTTAATCTAAGAATATTTATATAGTTATTATTTCGTTG[A/C]TCCTGTGATATGAGTAGAAGCTGTCTTATTTCCATTTCTGTGTACTGTATTTGCTGAAAT	0
269	contig_18317	Pm_contig_18317_196	GTTTTTTTCACAGGTTAACGTTTACTGGTGTTGATGCCAGATACCACCGGAAAAAACGTC[A/C]GCAATATAGCGCATCCCCAAGAGGCACTGGCGTAGTACGGCAAAGTCCCGGAGCTTCCGT	0
270	contig_18340	Pm_contig_18340_146	TTTTGTAAATTCCCTCAAGCCAAGGCAGACCTTGGGAATATTTGTTGGGGATGATTATCA[C/T]GGTAACAAATATTATGAAATACCAGCAGATCCTAGAAGAGGAAAGAGACTTCCCAAGAGA	isoform_b
271	contig_18343	Pm_contig_18343_428	ACTGATGCTCTTATTCTGCCAGAAATATCAAACTTAGAAATGTTGGATGGATCCATCTCG[C/T]CATTTTTCCCAGAAGGCCAGCAGATAATAGAGACTGAGGCCACATACCCAATAACAATAC	0
272	contig_18348	Pm_contig_18348_360	GCCTCAACTTCCTTTTTGACCAATGGCTGTTTTCCTTATCCTCTTGACTTTTGGCATACG[C/T]TTTGTCGCTCTTTCCTTCTTCATGTGCCCTGTATTTCCA	0
273	contig_18354	Pm_contig_18354_362	TGAGCTCTTCATTATATGCATTAAAAAGGTACAGGGATGGATTTCTGCTACATCCCACTG[A/G]AACAGCAGCAAATGCTCTTAAAAGGAGGATTAAGTTTGTAATGTATCATGTATACAAGTT	0
274	contig_18355	Pm_contig_18355_442	TGGTCTGGACAGTGGTCAAGGCAGCAGCTTAGATAGAAAGTATGATACGTTTGGAAGATC[C/T]TCGCATAAGGTGGCATCATCTGGCAGCAGAAGTGGGTACTACCTGAATGTACCCCCACCT	0
275	contig_18367	Pm_contig_18367_70	TCTGATACTTTCTGTAATATATGAAAGTCTTGTATTGGAACAAAAATATTATAGTATAAT[C/T]ATATGTACTCAACACTGATGCGTTTATATGCACTTTTCTTAACAGTGATAACCAAGTATT	0
276	contig_18378	Pm_contig_18378_613	AGGTCCTAGCGCTCGTATCACTAACATAGCTTTTAATGCTCTCATGACTATCTTTAATAT[A/C]ATAAAAAATAGAATGCATCTTTGTCACTCAATATAAAAGTCCAAAATGCTTACAGAACCA	0
277	contig_18381	Pm_contig_18381_268	CATAAACCTTGCCAGTTTTTCTACACACTCTGGAATGCCTGTTTGTCTAATGTACCAATC[C/T]CTTACTTCCTCCAGTGTTGTCTTATGTTCTTCATACATCCTGCCATGACCCAACTTCAGA	fad_dependent_oxidoreductase
278	contig_18384	Pm_contig_18384_444	CGCATATACAGTGTATGGGAACCAAGTTGCCACCTTTAATCTCGCTTTCATGTTGAACTG[C/T]AAATAAGCGAAGATGAAGATGAAGGCGCTAAAGAGGTAGATGAAGACTCTTTTTAACCTG	xk-related_protein_6
279	contig_18389	Pm_contig_18389_251	AAGATATGTATTTGCTTCATCAGTTATAAGGATCAGTTCATACTTGGATTGATCTTGGGG[C/T]TTTTTAAAAATTATGTAATCAAATACCCAGACTTTGTAAAGCAAAATTGCTGACTTCAGG	0
280	contig_18391	Pm_contig_18391_195	GGTCTTATCGCTGCTTGGATATGCGGCGCCACAGATACCGGATATGCCTTCTGTAATGGA[C/T]CTAGTGGACAAGATTGGTGACAAGCAGATTCTATCTGTTGGGGACTTGGATGACTATACA	0
281	contig_18402	Pm_contig_18402_511	AAAGGATCGTATATATGCACAGGTACAGATCATCAACAGCAACACACTCAGGAGACTTTG[A/G]AAGTTGAACAATGCAGACATGTCGTATCAGTTGTCAAACAACCGTAGAAATGTCCGACAA	GH17869_[Drosophila_grimshawi]
282	contig_18410	Pm_contig_18410_361	GGTTGCAAAGGCACTCTACAATTTCACTGCACAAAACAAGAGGGAGCTAACATTCAACAA[A/G]GGTGATGTTATCTTCATCCGTCGTTCAATAGACAAGAATTGGTATGAAGGAGAGTTGCGT	sorbin_and_sh3_domain-containing_protein_1
283	contig_18418	Pm_contig_18418_212	GAACTTTAAAGAACGCACGTTGAGAGTTTGTTCAGTTTGCTTGCGTACCTGGCCCATAGC[C/T]GCACGTCTCCATGTCTGACCAATCGGGCGCCATGCAGAGCTGTTCCGAGGGCGCGGCGAC	0
284	contig_18420	Pm_contig_18420_104	TACTCCTTTAAGATTTCCACTTCATGCAGCACATGTATATACACATTCACACTGTCATTA[A/C]TGGACAGTTGAGCATTGGCTTTGCTATAATTTCAACCTCATAACATAAATAGGATTAAAT	0
285	contig_18432	Pm_contig_18432_534	CTCCAAACAAGGACTTCTGGGAATGAGTTTCACAAACACCTCCTCCCTCGTCGTCCCAAC[A/G]CGAGGCAAACAGGCTTTGCTCGGAACAAACCCCATTGCCCTGGCTGCCCCGGGAGAGGAA	malate_dehydrogenase
286	contig_18439	Pm_contig_18439_363	TTCATAGAGCCTTGTTATGGTGAAAATGGATCCACTTCTTACAGCTTTGGTTAATATGAA[C/T]CCAATCCTTCCACTACACAGACTTCATAGATCCTTGTTAGGCTGGAGAGCTTCATAGAAC	0
287	contig_18440	Pm_contig_18440_591	GCTACAGTCCCAATGATCCCCTTTCCCCTTCCAGAGAGGGAAGAGACATATGCCTACGAC[C/T]TTCCTACACTACAGCTTGTAAATCGGCATCCTAACCTCCATGAGGATAGGCACAGGTATT	endonuclease-reverse_transcriptase
288	contig_18472	Pm_contig_18472_352	CTGATCATTCTCACCCTTACAGAAAGCAAGAGGATATCGCGTGAGGTCGTCGAATCAGTA[A/C]GGGGCAACACGGCTCGGCTCGTGGCCTTCTTGCTGGTTGGGTTCGCCGAGTGGGTGACGA	0
289	contig_18479	Pm_contig_18479_1265	GATCAAGTCCCCAATTGCTACTCCAATGCGGGGGGTCTCGTTGTCAGCAGTTGAGTATAT[C/T]CCGTAGGGCAAATTCTGAAGGGGGAAATGGCTATCCGAAGGTATTTCGACGAAAGACTTC	fumarylacetoacetate_hydrolase
290	contig_18486	Pm_contig_18486_190	TCGCGTAGTCTCTGATAAACTCGCAGAAGATCGCTTGCTCCATGTTCCTCCCGAGAGTCA[C/T]GAGGAGGAACCACTCGCTGACGGAGGCCCTGTGCATGATCCGGGCGACGTCACTCCTGTA	innexin
291	contig_1852	Pm_contig_1852_504	GTTCAAAGAAATCGTTGCCGTTGTACGCACTCTGGACAAGGGCAGCCTCGACTTTCTCGA[C/T]CACGGGGGTCTTGGGGCGATGCATTTCCTCCTCGGCGTCGGAGGAGGAGGAGGAGGAAGA	moesin_ezrin_radixin
292	contig_18554	Pm_contig_18554_389	TCCCAGCGTGTGCACTATATGGAGTCGAGAGTCCTTGGCTGCATATCGATCAAGCTCATC[G/T]CGGAACAGGATCTCATCGTAATTCTCGGAGAAGTAGAGG	nadh-cytochrome_b5_reductase
293	contig_18558	Pm_contig_18558_1221	TTCTACCTGGCCTTTGAGAACGCCATTTGCGACGACTACGCCACGGAGAAGCTGTACAAC[A/C]TGATGTTCTACCCGCTGGTGCCCGTGGTGTTGGGAGGGGCGAACTACGAGGACCTCCTGC	alpha-(_)-fucosyltransferase_c
294	contig_18561	Pm_contig_18561_1556	ATAAGGAAGCAACCAGCCACATTGTGAGCAAGTAGGAAATAAAATTGTAAGGGGGGGAAA[C/T]TGGAAATACCTATTGTTTTATCAGATTTCAATTATCTCCGAGACTGCAGCCAGTATTTTT	0
295	contig_18566	Pm_contig_18566_589	GATCCAGGAACTAGAAGCCGAGGTGTCTGCCGCCCGCGCTGAGGTCACGGTGGCAGAGAG[C/T]GAGAAACTGGAAGCACTTTCGAGGGTCACAGGGTTGGAGAATCAGGTCTCCGAGGCTAAG	0
296	contig_18575	Pm_contig_18575_1922	AATATATATAATGTACAGATGTCGATACTGGAAGTGGGTTCATCATGTAAAGGCAAGCTA[C/T]GCCATCACAGAGATGAGTCGGGGTTGCCAGAGTGAAGATAGGTTCATGATATCTCATTTA	PREDICTED:_similar_to_synaptogyrin,_putative_[Nasonia_vitripennis]
297	contig_18585	Pm_contig_18585_68	CTTGTGAAGTGGACCGATATTATGAATATGCGTACTATGATGCCGTTGAAGAGGAATCTA[G/T]TGATGCACTAATAAGTACTAGTCATTCTGATGATGAGTTTAGGGGCACTTCAGTCTCGGA	alpha2_macroglobulin_isoform_2
298	contig_18586	Pm_contig_18586_569	CACAAATGCATCAATGGTGATGTTTACATCTCCCAAGACCCGAGAGCGAATTTTCACTAC[A/G]TGAACAACCTTGTCTTGTGGCGGGATACAAGCTACTTTTTGACCAAGTGGCAACTGGCTT	alpha2_macroglobulin_isoform_2
299	contig_18588	Pm_contig_18588_738	AATCATAAAATACACCTTTAGAAGAGATCATATTTTTTTGATACCAGAGAAAAAAGAAAC[A/G]GGCAACATGGTCTAATAAGTACAGTTCATTGAACATATGTCATTGACCTCATAATCAACA	0
300	contig_18593	Pm_contig_18593_2802	ATGTGGAAAGTTACTTGGTAATTTAACCTTGTTTATTTTAAGCCCGCTGAGACGGAGCAA[A/C]CCCTGCCACTCCCTTTACAGTCACACTATTGTAATAAATAAGATACAGAAGT	0
301	contig_18598	Pm_contig_18598_26	TTCTTCTGTTCTTCTCTCGTTCTCT[C/T]TTGATCTCTTTCACCTCCACTCTCTTCGACATTCCACACATCTTCTACAACGCTCTAATT	0
302	contig_18605	Pm_contig_18605_379	CGATGATGATGTTGACATGTCAGAAGGGAAAGAGAGAAATAGACATCAAGCCATGCATAA[A/G]ATTCGTGGTGGAAGACGACGCGTTTATGATGGACGAAACCAACGGAATAATCCAAACACT	nuclear_rna_export_factor_1
303	contig_18619	Pm_contig_18619_644	AAGTAATGTCAACATCGAATTGGGTAACGTACTTTTGACAACTTATTCAAGCTCTTCTCA[C/T]CATCCTAGTTTACAGATTCAAATGATTAAAGTTGAAGACACATTGCCACTTCAATAAGGC	0
304	contig_18624	Pm_contig_18624_198	GGCCAAAAGAAGACAGTAATAAAGAAGGCTATCTATTGCCATATTGAGGCTGATCCTAGG[C/T]AGAGGGTAGCCCAAAGATTTGAGTAATGAAAACAATGTTTCTTCCCTAGCGATGATGGAG	0
305	contig_18626	Pm_contig_18626_1063	TGAGTCAGAAAACTACCTAAGGTCGCTTTAAATAGCAAAACTACAAAATTTGCCTTCAGG[A/G]TAATTCCTGTAACCGCGAGCTGTTCCGGTCTGAATAGATAGATGATTAACCGCGTTTTAT	0
306	contig_18643	Pm_contig_18643_453	GATGATCAAGTTGTGCTGGTCCATGCAAACAACAACACACACAGGATAGTGCGGCGCAGC[C/T]TGGAGGATGAATTTAGAAGACAAGACAGCATAGCACACAGGGCAGCCAAAAATCCGATTC	fibrillin_2
307	contig_18648	Pm_contig_18648_167	TGTGATACAAATCTCTCATTTTATTATTTAACTTTCAAGGACTTGTTGCAAGCACATGAA[C/T]ATTTACGATCATACAAAATTTACAAAAATACACAAAAAATACTTTTTTTCATCACTTCCA	hypothetical_protein_EAI_11489_[Harpegnathos_saltator]
308	contig_18657	Pm_contig_18657_348	CTATAAAAGTCTTTGCACTGTTTTGAAGCATGTGTTGCCCTCTTCTTTGGGAGACAACTC[A/G]CATAACACTACTTTCATTTGTCAATACATTCCTGAAATGGTAAAACTATCAGTCCTATTG	0
309	contig_18661	Pm_contig_18661_246	ACAGGCCCAAGCACAAAATTTGAAGGAAGCTATTAAGCAGGGACAGACGAACATCAAAGA[C/T]CGGGCCGGCTTTCCATCCAGTTGGATTTCACCAACGACAAAGATGATATGCGCAATGGTA	transcription_initiation_factor_tfiid_subunit_7
310	contig_18687	Pm_contig_18687_338	TATGGAACACCGCGAAACAGCTGCTGAAATTACTGATAAGAACAGCCAGGCAGCACGACG[C/T]GAGGCCTCCACCAAAATGACTCGCCATGAGGAGGACCCCGAAGGAAAGTTCAAGCGTTCC	0
311	contig_18702	Pm_contig_18702_589	CACTGATCAAGTCGCGAACAATCATGTTAAAAAGCCAATTAAGGAAAAGTTGTATTTCCC[G/T]ATCAAATTCACAACCCACGACTTTGTGTGAGACTAGAAGTGAAAAATAAGCAGTTGTCTA	0
312	contig_18703	Pm_contig_18703_467	GTACATTGGATAAGAACAGTGATGTTATATACCCACACGTTGCCCATGGTTCAAAGTACA[C/T]AGGTATATATAAACACACACTAACACACAAGTGAGGAATCTGCTGGAATTTGAAGTGTCC	0
313	contig_18727	Pm_contig_18727_611	ATGCATGGTACAAGGAAAGAGGAATTATTATGTATTAAGTCTTTTTGTGTGTGTAAATAC[C/T]GTAGATTGGAATTTGTTATAAATCAGCCAGGGTAGAGAAAGAGAGAAAAATTAATTGAGA	0
314	contig_18745	Pm_contig_18745_116	GTTGGCACCATCTACATGTTGGGTCTGTCTCCATTTTTAGTTTATGTAGATGTTGTTTTA[A/G]TCTTGTGTGTTTTGTTTTTATTCGTGATAAACAAACGTCTAGTTTTCTGTTTTTTGATCT	0
315	contig_18748	Pm_contig_18748_441	TCTTCCCTCTGAATAATGGCTCTGCACAAACTTCATCCACATTCGTGCAAGAGCAACCAG[C/T]AGAGGTGCTACAGAAGCCCGGTGATGACCAGTGACAAGACGAGTGACATCTTTGTGATAC	isoform_c
316	contig_18778	Pm_contig_18778_278	TTGCATAAATCTAATGTCATGAACAATCTATATTTTCTAAAGCAGGAAATAGGTTAAAAC[A/G]GCACTTTCATTACAGCAAATATATGCCAGTCCTACTGAGAGGTAATCATAAAAATTTATT	0
317	contig_18782	Pm_contig_18782_431	CCAGGACATCGTGGGCGGAATCTCGAAAGACGAAATTTTGCTTCCTGAACTCCTCGCTCC[G/T]CAAGGCTACACCAGCGCCCTTGTGGGGAAATGGCACTTAGGTCATCGTTCCCCCTACCTC	galactosamine_(n-acetyl)-6-sulfate_sulfatase
318	contig_18790	Pm_contig_18790_155	CAAGCTTAACAAAGTTGAGGAGGCAGCCAATGGAAGTGGTGATCATAAGTCATCTGGACC[A/G]CAGCTAGAGGGAATGGCACTGGATCTGCATCGTGCTCTCATGGGACGAGCTCTGGCCATG	neural_wiskott-aldrich_syndrome
319	contig_18816	Pm_contig_18816_13	GTTCTTCTGCAG[C/T]GCATTGGACCATTCAGACTGCCGTTCATGGAAAGGACAAACTTCATCCTGAATGGGTATC	0
320	contig_18819	Pm_contig_18819_166	AATATACAATTGTGTTATATACAAAGCTAATAGAATTTGACACTACATAGACACAGAGAT[A/C]AGGGTAAAAGAGGGAGGAAGGCAACAGATGATAATAACAACAACATGGAATGAACAACAC	0
321	contig_18852	Pm_contig_18852_7	CTCTGC[C/T]GATGCACACAATCAGGTCAATATGAAGAAAAAGAAAGGTAGAAATAAGGGCCGTCCAAAA	---NA---
322	contig_18884	Pm_contig_18884_291	ACAATCAAGAAAAAAAAATCTAAGGCAAACAAACAGATCTTGTCTGATGACAGTAAAGAT[C/T]AATAACTAGCTGAATTTGGATTGTGTTACTTCTGTGTTCAAGACAAGCATTATGAATAGC	run_and_fyve_domain_containing_protein_1
323	contig_1889	Pm_contig_1889_405	AGTCCACTGTGTAAAGGGTCAAGCCTTTGTTCGTCAGTGTACAGAAGATTTCTACTGTAC[A/C]GAGAAGCTTGGCTTTGGAGGTGCTGTATGCTACCCTAATGAACCAGCAGAGTGCATGTGT	thrombospondin
324	contig_18908	Pm_contig_18908_899	GCGAGCATCATTGGTCCAGTCAAAAATTAAAATGCTGGAAAAGCTCCCAGAACTGAAGCC[C/T]GTAGAAAAAGAAACGATTGTAACACTAAGGTTCCCAGAGGCAGAGAAGCTGAATTCCCCG	atp-dependent_transporter
325	contig_18914	Pm_contig_18914_55	CTCACCATGAAAGCACACATCACTTTTGCTGCCTTAGTTTCGGCCTTCGCTTGC[A/C]TCTCGCTCGTCGAAGGTGCCAATCCAGTGACAGTTTCAGTATATTACGAGAGTCTGTGTC	gamma-interferon-inducible-lysosomal_thiol_reductase
326	contig_18920	Pm_contig_18920_133	GGCGAGGAAGATCTCTTTCAAGAATGCCATCATTCATATGGCCGTATTCGTATAAATTGA[C/T]GTTCTTTGTCCTCTCTTTGGGCTTAATGGATACTGAGATGAAGATGAAAGTCAGACTAAA	0
327	contig_18952	Pm_contig_18952_402	AAATTTGATGGAACAAATTGAAAATGCACTACTGTTTCAACACTTTAACAAAGTTCCATG[A/G]TCATTAGAGCTATATGGAAAGGGGTGTATTTGGTGATAAAAAAACAAACAAACAGAGAGA	0
328	contig_18957	Pm_contig_18957_799	TTCATCCTTTACAAAAAAATATAAAGACATATTTTTTTCTACTTTTATAAAAATACTACT[A/C]AAGAATTTTCCATGTACGCAGCACAGACATATATTTATGGTTATTACTAGATTTTCTGAT	0
329	contig_18962	Pm_contig_18962_77	TATCTTTATTGGCAAGCATCAGTGTCACTGTACATTCAGTGTGATCAAAATATAAATGCC[A/G]AACTTACATCTATTACAAGCAACGGTTACGTTTTGTCATTAGTATCAATCATTATATAAA	0
330	contig_18966	Pm_contig_18966_753	CGGGCTGTGGGCGGCTTACGGCATATGGATGACGTTGGTGTTGATCTCAAGGACGTACAT[C/T]GCCGCCCATTTCCCGCATCAGTGCGTGGCAGGCGCCCTCATAGGTTTGATGATGGCCATG	glucose-6-_2
331	contig_18972	Pm_contig_18972_824	CCACAGAAAAACACCGTCTGGATTTACATTTCCCGGCGTTGCCATGTTGCCAGCGATGAG[A/G]ACGAGGAGCGTCAGATAGTAAGCAGCCTGAGTGAAGGGCATTTGGTCACAGAGCCACAAC	organic_solute_transporter_alpha
332	contig_18981	Pm_contig_18981_102	TCAAAACTGTCAAAGGAAGAAGTGTGGGATTCTGCAAGGATGTCCACGGGGTAAGGTAGG[A/G]ATCCAGTTAAATTAAGCAGGTATTTGCTTACTATATATATCATTCAGCAAAAAGGATAAC	0
333	contig_18990	Pm_contig_18990_228	GGAAGTCATAGACTTTTGATGAGAAATAAAAGCTCATATGCATATCGCCGTGTGCGTCTC[G/T]TTCCCGCAGAAAAGTCAAATTAAAATGAGAGTATTGTTTGTGAATGACTTTG	high_affinity_copper
334	contig_19003	Pm_contig_19003_52	AAAAAGTATTTATTTCTCTCGAGCCTGTGTACTAGTCACATGTCTAATTTA[A/C]TTAATCCCAGTATCGATAAGGTCACAAATGTAATAATGGTTGTGATTTGCCCAAATTTAT	0
335	contig_19017	Pm_contig_19017_152	AACCAATAACAACTGTGAAATACATAAGTTAAAGAGCACCAAACGGAACAGCAACCAAGG[A/G]CTGGGTATTGAGGTCTGAGCTATTAGAAGAAAAAAAAAAGACATGAAAGAACCTTCCATT	0
336	contig_19030	Pm_contig_19030_253	TACCTATATGTCTTCAATATTGACCCGTAATGTGAGATATATTACTGCCATTTCTCATTT[A/G]GTTTTGTGTGGGTGTATGGAACTGAGAAATCTCGGGTACAAAGATCAATGAATGAAGCTT	0
337	contig_19033	Pm_contig_19033_543	GCCTAATAAAGAGAAGGCAAAGCTTAAAGCAAAAGAAAACACACAGGGAACTAAAACTGG[C/T]ATTAAAAAGACCACGCCCAAAGGGAAGACCAAAGATAAAGCAGCACAGAATGCCTCAAAA	histone_h1
338	contig_19050	Pm_contig_19050_17	TGTTCTTCCTGAGGTC[A/G]GTGTCGTTGAATATGACGTTTGGGCTGTCCTTCTGCTTCTCCATCTCCAGCAGATAGCTG	cytochrome_p-450
339	contig_19060	Pm_contig_19060_301	GCCCCATCAGAGCCTCATTGCACTCATTCTCTAAGGCAGCGAGACGGGTTTCGAAGTACG[C/T]AAAGTTGTCTGGGTCATAATTCTTGGCACATGGCTCTTGGGCCTCATGGACGACATCAGC	5-oxoprolinase_(atp-hydrolysing)
340	contig_19067	Pm_contig_19067_162	GCGTGTCGTAAGAGGCGACTAAAAGAGGTTGGCGGCAGGAAGGGCATCCGGCCGTAAAAA[A/C]CCCTGCCAAGCCAATACATGATGCGGAGAATCAGGAATGCAGACAGGCCGCTGCAGAGCC	0
341	contig_19090	Pm_contig_19090_390	GATCGTTATGGATTCCTTCGCACTTCCAGTCGAGGGAACGGAGACAAGAGTTAATGCTCA[A/G]GCTCAGGCTTATGAATATATGACAGCGTATGTTGAAGCAGCTAAACAGGTTGGTCGCCAG	cop9_signalosome_complex_subunit_5
342	contig_19092	Pm_contig_19092_194	GACATCGCAGCTTGCCCTCAAATAAACCCATTTGCAGAAAATGACACGAAGCTCTTTCGT[G/T]GGCCAGTGATTCTTGAGGCTTCAGAAATCTCATCGGCAGGAGCTGTGAAGGCGCGACAAC	0
343	contig_19095	Pm_contig_19095_446	AGGAGTGAAATTCAGATGACAATCCATGTTTTCATTTGCACCAAAAACTGTATTATACAC[A/G]TGACTAACCCTTTAAAACATTTTTCACCCTCAAATTAAAATAAGTGAATTTCAAATGAAT	0
344	contig_19098	Pm_contig_19098_905	AAATAGTTTTCAAATGCGTGGTTTCAACATTTTCTAATGAACAATTAATGAAGCACCAAA[C/T]TATTGAATATATAATAATAATGATAAA	0
345	contig_19120	Pm_contig_19120_263	TATAACGGTGTTTTCCGACCACGTTAATGTCGACAGACCCAAGAAGAAATCCTCCCCTCC[C/T]CCCGAAGAAGCCAAGGGGCCTCGCACCCTCGCCCTCCTGGCCGGTCCTGAGGGAGGCGAG	0
346	contig_19141	Pm_contig_19141_279	GTAGTGAATGGGTAGAGAGGGTGAGCTGATGGAGAATAGTATAAGGTAAAGGCTGTTAGA[A/C]GGGGAAGGAGTAAAGGGGGTGATTCCTGTGGAAGGATTCCTTGCTGATGCTGTAAATTAT	0
347	contig_19154	Pm_contig_19154_536	ATACAGAGCAATTTTATTGATTCTTACAGGAATCTCACTTACAAGTCCATGTCCTGGCTC[G/T]CCTGGGTACGGGACTGGTGCCCGGAGGTGCCCTTCGTAGTCAAGACAGACGACGACGTCT	galactosyltransferase,_putative_[Ixodes_scapularis]
348	contig_19165	Pm_contig_19165_142	GATTATATCAGAAACGGGGAGAAGGGACAGAATAACAAGGGATTATAATGGTGAAAGATA[G/T]AATGGCAAAATTCAAATGATGGGAATAGGAATGCCAGAAAAGGTAATTAAAATGGGTAGG	0
349	contig_19220	Pm_contig_19220_44	ATCATTTAATTAATTTATTTCATTTAAATGCATTACAATACTG[A/G]AGCATATAATCTCAACTTTTTTTCTTCAACCAGTACAACAAACATAGCAAAGGCACAGGG	0
350	contig_19253	Pm_contig_19253_106	TGTTATTACCAATAATGTTACTGGTTTTGTTTAAGTGTAAAAGTACTGCATACAGGTCAT[A/G]TTTTCATAAGGTTACCAGGGACTAGACTCCACTAACTCATGTTTGAGCATTATAGTTAAG	0
351	contig_19258	Pm_contig_19258_204	TACACAACTAGAAAACCGCAAAAGTTATAATGCGGATGAGATCTTAAAACGTACTAAAAC[A/G]CGCAAAGATGAGCACATATCCTTATGAAGAAATAAAAACAAAGATTCCGTCTTACCGCCT	0
352	contig_1928	Pm_contig_1928_122	AAAGTGTAAATATCCACAAAAATGTTTCCTGTGACCCAAATTCTGGTGATCTCCACCCTG[G/T]TCTTGGCATCGGTCCTTGCCTCGCCACCTCCCCTTATTCCTGTGAACCGACCGGCAACTG	0
353	contig_19309	Pm_contig_19309_961	TACACTCCCACTATGGTGAACCCTCTGCTTGACCTTAGTTACCAAGGATCGTGGCAGGAC[C/T]TGAAGGGGATAAACCGTGTCATAGTTCCCTTCCTTGCTTGTGGTGACCTTTCTGCATATG	homolog_1_(_coli)
354	contig_19313	Pm_contig_19313_216	TCACCTGAAGATCACAGCCAACCCCTCAATGGAGTTCATGTGTGGCGGGTCCCTCGTCAC[C/T]AACAAGCTCATCATCTCAGCTGCTCATTGCTTCGAATACGACGTGGAGTATGTTGATGTG	hyaluronan_binding_protein_2
355	contig_19342	Pm_contig_19342_418	TTTTGTTTCACTGTCATCCTCGACCTCCTTCTCGAGTTCCTCCACGATTTCACTCACATC[A/C]AGGCTTTTTCTTGTGAGGGCGATTCTATTATCTACGAGGTGGTTGAAAACACTGACGATA	chromosome_6_open_reading_frame_186
356	contig_1936	Pm_contig_1936_113	CTGAACGCCTGAGCCAAGATCTCCAGGACGTGTTTCGATGCCAGCTGGAAGTATCTCGAC[C/T]CCCGCACCAGTGTTGTCTGGAGTAATCTGGATCTCTGAATTCTCAGTATCCTCAATCAGT	0
357	contig_19360	Pm_contig_19360_359	TAAAGCAACAGTTTATGAATAACTGAGATTGGCTTCTGGACTAACTCACTCAGTCATTAA[A/C]TGTGCTTTGTGCTTGACTGAACCATGCAGTTTACAGCTTACACACTAATCCTTCCATATG	0
358	contig_19375	Pm_contig_19375_368	ATTAATAACATTACACAGAAGGATGAACTGACACTAAATTTCTACCACTCATGAAGACTC[A/G]AGAAATTTTGAATCAGTGCACCTTGATTTGTAAAAGTCATCAATCTTCTTATATACCTTA	0
359	contig_19385	Pm_contig_19385_719	GTGTGCACCTGTTCTGTGACAGATGTATGTTTAAAAGCAGTGAGTAACCATTGTGAAAAT[A/G]GAAAAATTTTATAGAGCACTGGAATGGTTGAAAGAATCTGATTTGCTTGTAAATATTTTT	0
360	contig_19392	Pm_contig_19392_13	CGACGATAGTGC[C/T]TTGGCTTATGTTGGAAAAAACTAAGACAGCACGTAGAGCTTGCCAACGATAGTAGAATAA	translation_machinery-associated
361	contig_19404	Pm_contig_19404_1211	CGATGTCTGCTAACAGACCTTTTTTCCTCCTTCATCAACTGACATGATATCACTCGCGTC[A/G]ACTTCTGACTAACTGCATTCGGTGGGACAAGCCTAGTCTTTTCCTTTTACTAATCCTCAA	0
362	contig_19405	Pm_contig_19405_168	GAAAGGAGACTCAGAAGGCTCCTCCCCCACCGACCAAACCAATCTACGTGGCTGAGACTC[C/T]CTATTCTGCCATCCTGTACAAGCGGGTCTTCCTACACGAAGCTATGGTGCACACGCTTCA	0
363	contig_19428	Pm_contig_19428_195	TTGTCTGCACGTGTGTATATGCTTTAAACGACATACACGTCCATTCCAGAGTGAAATTGG[G/T]TTTGATTTTGAGTTCATTTC	0
364	contig_19445	Pm_contig_19445_78	ACTATTTTATATTCTAATATTTAATGTCTCCTCATCAAAATATCTGTTGAATTTCTTAGA[C/T]CCAAACCGTTTCTTGGGATCCTTCTTACTCCAATAGGGGGCCAGGTTGGGCATCAATCCT	28s_ribosomal_protein_mitochondrial
365	contig_19454	Pm_contig_19454_352	CTTTATCTGTCTTGTAAGCTCCTCTGCAGCTTCATTGCAGTCATTGAAATTGTAGACTCT[A/G]TGTGCAATTATTGCCACCGATACCAAACCAAACATGGCAACCAATACAAGAGGAAGGAGA	dolichol-phosphate_mannosyltransferase_subunit_3-like
366	contig_19465	Pm_contig_19465_91	TTAAAAATATGAAAAAGCAGGTTAGAATATATTAACAAGTTTCCGTATAACGACTCGGTT[A/G]TATTGCCCTATGAATTAGTTGTTTATTTACATTAGTTTTATCATGGTCACTATAATCATC	0
367	contig_1947	Pm_contig_1947_2566	CTCAAACGTTGTCTCGGGAAGGATAGTAACGTTTCTTCTGCCCAGCCTGTTGTATTCGGT[C/T]GTCTTCATGTTGAGGGAGATGAAGCCGGCGTCTGCGGCGGCGTCGGGCACGTTCACGCAG	alpha_2-macroglobulin
368	contig_19474	Pm_contig_19474_77	CTGTGTTTGCCTCTCTCGCTGTGTTACTTGGGGGATGGAGTTATAACACACCTTTTACTG[C/T]AATGCAATACGACCCGGTGACTCAGGTGTTGTATGGAAGTCTACACAGGGCCGTGTGGGC	conserved_hypothetical_protein_[Culex_quinquefasciatus]
369	contig_19494	Pm_contig_19494_218	AGTAGTTGTGATTATGGTATAATTAGTTCACTTATTAGCCCCTTGGTGGTCACAACAGGA[C/T]GACTCGCCCATGGAAGTCCCAGGTATTAGAAAACGGAAATTTCCTGAGAAACACTTGAAG	0
370	contig_19496	Pm_contig_19496_145	GCACAAGAACCATCAGCTAATAATACAGTTTTGATACTGAAAATGGAATCTGAAATAAGG[A/G]CTTTAACATTACCGATGACATTCTTATGCAAAGTTCAATATATTAGTTAGTTAAATTCGT	0
371	contig_19500	Pm_contig_19500_296	TTATATTTTAAATCTTCGCAAGATGACTGCCTCTCAACGCCTTCTGTGTGTGATGTCAGC[G/T]CTGGTGGGCGTGGTTTCGCCAGCGCCCACGACGGGAGATTCTCACGCCCACACTCCACCG	0
372	contig_19507	Pm_contig_19507_285	AAGGGACCAGGGACCCATGCGCAGCCAGCAGGGGACAAAGCCCTTGTACAGTGCCCAGAA[A/C]CCTTCATTACGAACCGTCTTCAAGAAGCAGTCCGCGGAATTTCGATACAAAAGACCCCTG	solute_carrier_family_member_27
373	contig_19561	Pm_contig_19561_408	CAAACGCCACGTGACGTCATGGATGGGTACCCCCTCTACCTGTCCCACATTTCCAACATT[A/G]CAAGCGACCGTGTCACCAGTCATTTCTGGGAATATGCCAAAGA	0
374	contig_19607	Pm_contig_19607_130	ACTTTATTGATTTATGAAAATATAAATATTATGCTCCATGACAAAGGGTTTTCTTTGCTA[C/T]TAGTTTCTGTTTTACACATAATTGGCAATGAAGATGATGGATGATAAACCCATGCAAAAC	0
375	contig_19614	Pm_contig_19614_286	GTACAGGCCTCACATAACCACTGTGATTTCTAGTAGATAATTGATATTAGAGGCAATAGG[A/G]TAGGATTTTGTAAGTTAATTTTCATGTGTCACGGTTAATTGCTCACATATTTCGTATTTA	0
376	contig_19623	Pm_contig_19623_349	TTTTATTATCGTGACCTGTTTTTTTTTCCTCATCTGTTATCTCCCTCACTCAACTTTCCC[C/T]TTTTTTTTTATCGTGGCTGTTTCCTTTCCTTCCGCCATCTCCCTAACACACGTCACCCTT	0
377	contig_19638	Pm_contig_19638_158	CATTATAAACTACCATGTTGGTAGTATTATATTTGAGTTTCTTAATTGTATAACCTAAAT[A/G]CAAACTAAAAACATGCGTCTCACTTCCACAATCAGACATCACCTGTTTCATGTGCCTTCA	0
378	contig_19661	Pm_contig_19661_113	TTCTTGGCATTAACACATCTTAGAATTTATAAACATGAATCATCAACATCCCAGCGGCTT[A/G]TTCGGGCCCCTCAACAAGCACTATAGATCCCTCAAGCGCGTTTATATGAACCTCAAGAGA	0
379	contig_19668	Pm_contig_19668_215	TCTGAAGGTGCCACTTAATTTTTCTTGCGACCGGATGAACACTTTCTTAAGGTGCGGGAG[C/T]GTGGCACTGTTTAGGTCACCCGGTACAGAGGATGGCAGCTCAGGTGCCAAGGCGCACAGC	acyl-_synthase
380	contig_1967	Pm_contig_1967_360	TTCCGATAAATACTAGCGTGGTGAGCAGTACCAATGTATCAAGTAGTGATACGACAACAC[C/T]CACAAACAGTGATCTTGACCCCATGATTTATGGACCGATAACAGGACTCTCTGTCTTATC	0
381	contig_19701	Pm_contig_19701_86	CTTGCATTAGTATATATATACCACCTTAAATAAGATTTGTTGCAGGGTCCTGCTAACACT[C/T]GGCTAATGCATCACTGCAGTAAAGCCCGTCATTTAGAGTATGTACACTATCTGCTGATGC	0
382	contig_19711	Pm_contig_19711_235	ACATCACTACCGTATAGCACTAAAACTATGCACAAAAATCTAGGACCTCTTAAAAATACG[A/G]AAAATCATCGGTGAGTTTTAGGCAAATAAAAGATCACAAGCCAATATTATACACTCACAA	0
383	contig_19728	Pm_contig_19728_172	GTCATCCTCAATCACCACCTTTGCTATTGGTTTGCGAGCTTCAAGACGTTTTCTTCTCTC[G/T]GCCTCACTTAAAGTTGACAGATCAAGAGGCAACTTAATAATCTTGCGTGGTTCATGATAT	39s_ribosomal_protein_mitochondrial
384	contig_19732	Pm_contig_19732_458	TGGCCAAAGCGTCAGGTATGCAAAGGATATTTGTATACATTTTGACGGAGGTTCAGTTGG[C/T]GTGGAAAGTTTACAACTGGTCTGACTTCTGTGGCATTAAAAAAAAAAGTTAAAGGTAGAA	0
385	contig_19736	Pm_contig_19736_412	GGGGCCTCTTGGGTCTTGTTCAATGTCAGTCTTAAAGGCACCTGTACGAGACAACATCCA[C/T]TCCAGGGTGTCATATTTCAGTTTATCACCACCAAATTCTCCAGAACCAATGAACTGCCTC	viral_iap-associated
386	contig_19753	Pm_contig_19753_373	GCTATATTATCTCTGTGAAAAATATATATATTAATGTAACTGTTTGCTTTCATTATGACA[A/G]CTGTGTAATATGAACAACAAGGCAATCAGAATTTCCATTAAATGAGAAAAGCTCATTGTA	0
387	contig_19775	Pm_contig_19775_163	ACAATGACTACACATGGGAGAGAGGCACAGAAATATAAGTTAGTTGAAGTTTTTAGTATT[C/T]TTATTAGATGTTTTATGATGAGCCAACATGTCTGACACTCTTATTAAAAGACTCGCGACC	0
388	contig_19795	Pm_contig_19795_143	TGAGATTTTTTTCTTACGACATTTAGGCTATCTGCAACAACTCTTCCAAGATCCCACTTG[A/G]AAAACTGGGAAAGAGGTATCATCTCTCACTTATAATGAAAAAACAACAGCAAAAATCAGG	0
389	contig_19820	Pm_contig_19820_482	GCGGAGGACGAGGCCGCTCTCACTTCCTTGGTCATGTCCCACTGACGTTTGCTTGGCGTT[A/G]ACCCCGTTGAAGTGAATTCGAATCTCGTGCTGCCCGTCGCTGAGGTCATCCTGGGCTATG	secretory_phospholipase_partial
390	contig_19845	Pm_contig_19845_172	TGTAGTGTGTTACGAATCAATTATTGCTGTTATTTATTTTGTATGATTTTACCATGACCT[A/G]TTACCAATTTCTAGTCAATTATCTGCATTAAGTATTGGTGATGCATCTGTATATTAACAC	0
391	contig_19880	Pm_contig_19880_1123	CCACGTATTGCCTAAGTATAATCATGAATAGTAAATCGCTTACGTCACAAGACAGGCACC[A/G]CGATAAGGTAAGCTTTAACTTAGTATCGAAGAGAAGGGAAAGGTGCTTTCATGTTTAAAG	0
392	contig_19883	Pm_contig_19883_559	AACCACCTGGCTTTTATCAGCCACAGATGTGATGGAAGTGAAAGGAGATTCTTCCCACTC[A/G]AAGTTAACAACGGGTCGCCTCTGCCTCTTGTGGTCGTACATTCGAACATGACAATGCCGA	mgc89952_protein
393	contig_19889	Pm_contig_19889_206	ACTCATTCTTTCAGAGCGGGTTTAGGTTATGGTTTGATTCTCATGTATTCACTTTCATTA[C/T]CTTTTTGTATCGAACATAGTAGACGACCGGCAATGTACCCGAAGAACCTAATGGAACCTA	0
394	contig_19912	Pm_contig_19912_113	CGCACACGTGGAATTATTTCTACTTTGATACTTAAGACTGCAAAAGACATACCTGTAGTC[A/C]CCAAACCCTCGACATAGCTACTGAATTAACCTGTAGAAATATATCACATACCTGTTATAC	0
395	contig_19994	Pm_contig_19994_484	AGTCCGAGGGGTGGGCGATCTGCTTCGCCTGGGTGTAAGGTGAATTCGCTTGGAATTTTA[C/T]GGTGGCCATGGTCACAGTCTGCGCCAGTTACAGGCCTGACTTCTGGTGGGCGAGTGGAGA	oxidoreductase_yrbe
396	contig_20004	Pm_contig_20004_273	CTTCAGGGCACTCGACTACTACGTTGTGGGGCGGCTCCATGAAATGCTTTGGTGGCTGGT[G/T]TGTGAACGATGCCAGGTGGTTGACCAGCTGGTGAAGACACGG	0
397	contig_20007	Pm_contig_20007_280	GGCGATGGCGGCGAGGATGAGGCAGCCGTAGATGAAGGAGGCGACGGCGACGACGCACGT[A/G]TTCCAGATCCACAAGCAGAGCAGTTGCAGTTTCTCCCTGAGAACCGCGAAGAAAAGCATG	0
398	contig_20024	Pm_contig_20024_490	ATGCAGATTAGGAGAGAAACAAACAGGCACCGAAAATCTGACATTCTTGAAGAACAACAA[A/C]AAAAATCTTCGGTTCCTGTGTTTTCTTCGCAGATGGAGACGTCGGGAGAGGTTTAGTCCT	astacin_family_metalloendopeptidase_farm-1
399	contig_20031	Pm_contig_20031_58	TTCTTCTGAATCACTGCTAGGTCCTTTACACAGAAACACCAATTTGTCCTTGTTACC[A/G]AGAAGGTAGTTTTCATACCTCTGCTTCAGGTCCAACAGTTCAGTCTCCTCTCTCATCTGG	bifunctional_coenzyme_a_synthase
400	contig_20090	Pm_contig_20090_47	ATGTACTACTTTGTGTTTAAAGAAGGTAGTGCATTTCTCCACAAAA[A/G]AGTTTAAAATTGAGTGGAATGAGGTGTTGTATGCTTTGTTGTGATTCTTATACATTGAAT	0
401	contig_2011	Pm_contig_2011_157	CGTTGCCGGCAGTCCTCAGCTGGAGAGTGAAAACAACGCAACGGCCAAGAGGTATTTTCG[C/T]GTGCTCGCAAAGTGACATCAAACTCGAGAAATGATGGGTTATATTTAGCACTGCACCCTC	0
402	contig_20126	Pm_contig_20126_165	AAATAATCATGACTAATGTATATGTTACTATTTTGTACTCTGGTTCACTACCTGTAATTA[G/T]TTCAACCTGCTACCTGTGATTAATTCAGCTCCAAAATGGCAGGCACACAATTAATTGGTT	0
403	contig_20139	Pm_contig_20139_105	TATTGTAGCCTGAGTGAATGTCGCGAAAGCTCTTATACAGAAATTGATCATGGCAGAAGG[G/T]TTTTTTTCATATTAATAAACACGATTACAACGTACTGTTGAAGAAAAATACAACTTAGAA	0
404	contig_20148	Pm_contig_20148_215	TCTGATGTGCCCCTAACATCCATACCTGATGATGCCCAGACCAACCAGACCATGACAAAA[A/G]TTGTTACTGATAGTGAAAAATACAGGGATCCAAAGCCATCTGTAAAGCTTAACAAACCCT	0
405	contig_20155	Pm_contig_20155_186	CCCGCACTGGAAATTTACCAAACAATAACATTGCTTTTTTTTCCGTCTGACATTATCATG[A/G]CATTTATAATATAGCTCCCATGGTGAGATTTTGTAATATTTCATGGATACGTTTGGGAGT	0
406	contig_20208	Pm_contig_20208_30	CATGTATGTATATATGTAAGTGTATGTGC[A/G]CAAGACCATTTCAGTCTCATCATTTCACAGACTTCAGTAAAAACTGGAACGCCCCAGATA	0
407	contig_20215	Pm_contig_20215_55	CTACGCGGACATCGTCAACTTCACTCCCCTGACGACCAAGCTCAGCGTGGATCA[A/G]CTGGTTGAGATGCTGAACGATCTCTTCGGCAAGTTCGACGAGTCTGCTGAGACCAATGGT	adenylate_cyclase
408	contig_20224	Pm_contig_20224_216	CCAAGGCAAAGTCGATTAGTTTGACTGGTATGGATCTGCGGATTTGCCGTGAAACTTCGA[A/G]AAGCCATTAGGTCTCCTTGCCATTCTCGAGGAAGAGTCCATGTTCCCTAAAGCTACAGAC	myosin_heavy_nonmuscle_or_smooth_muscle
409	contig_20226	Pm_contig_20226_38	TCCTTCCAAGCAAATTTCTGTTTCTCCTCCACATGGC[G/T]TACACATTTCTGCTCCTCCGCTATACATTTTACGCATGTTCATTTCTACAATTTTCAGTT	0
410	contig_20251	Pm_contig_20251_137	CCATCAAAACTTTTACAATTTCTCACCTGGTTATCATTTCTTCACTTTAATGTTATTATT[A/G]TGTTTTGAAGATGTTCATCTAAAAATAGTTTGGGTATACACACTTGTTAGGAGATCTGCA	0
411	contig_20268	Pm_contig_20268_126	ATTGACGAAATATTTTTCTTATATTATTAATGCACATATTGTATCCCTACTTATATAAAA[A/C]CTAAGATTTTGATATCTTAAAACACGGAATACCATTTGTTCCTTATGCTTTTCGTATATT	0
412	contig_20271	Pm_contig_20271_185	AGATACTGGCATACACTGTTTGTATGTATAAGCGTATAAATATACTTTTATGTATGTATT[C/T]ATATTTGTATGCCAATGTACTTAGTGAACTTTGTACCTGTTTGGGTCTTTGGAAGTAAAT	0
413	contig_20287	Pm_contig_20287_306	TTTAACAGGGTATTGTTATGAGCTAAATAGATCAGGCCTGCATTCCACAAATCATTTGTA[A/G]TTACACAGTCATCTGCACTAGCAGACAAAGATTAGGGTTTAGATTATTTAGGAACTCTTC	0
414	contig_20305	Pm_contig_20305_172	TTTCTGTGGCCACTGTATAAATAAGTATTTTGGGGTATTTAAATTTATAAATGTAGGCCA[C/T]GTAAAGTCTTAAAGTGCAGGTACTAGGTGCCAATTCTGCATGTATGTATATATGAA	0
415	contig_20327	Pm_contig_20327_159	CTGATATTAAATAATATGACAAGATATAAAAGTGGCTCAGCATTATGACTCTTACATCAG[C/T]AGGTGACAGATAAAAATGATATCTGTGGAAGATATTGGAATACAATGTCCCAGGAACCTT	0
416	contig_20341	Pm_contig_20341_65	TCAGCTCTCTCTTTATCTGCATAGTCAAGAGGTTCCTCCTTAATATCCACACATGTATCT[C/T]CTGTGATATTGTCGTTGATCTCTTCTTTGATACTGACTCCTATGCTAAATCTTTCCTCCT	0
417	contig_20352	Pm_contig_20352_284	ACCAGATATTTACCAAGCAAAGGATTAACAGGTAGCCAGCTGGTAGCGACACCTATGTGT[A/G]CGCTAACAAACCAGACAGAGTATTACCAGGTAGCCAGCTGGTAGCGACATCTATGT	0
418	contig_20356	Pm_contig_20356_31	GTCTGTTTATAGAAATTTGTTTTTGTTTAC[C/T]TATACACATGTACAACTACATATAACTTGAGTAGATTAGACAGTGTTGGCTGGTATACTG	0
419	contig_20380	Pm_contig_20380_258	GTTCATCTTTGTGTCAATCTGCTTACAGCTGAATACAACTTTTCTCTGAGATACAAAAAA[A/G]TGTCTATTGCATTACTACTGAGATCTGTTTCTGGAAAATGTAGACAGAAAATATGAAGGA	0
420	contig_20381	Pm_contig_20381_261	GTTGTGTTGTCTATCCCCTCCCGGAAGAGCGACTGACTGTCACATGCTAAATACGTGATT[C/T]ATAGCTATCCTTAGACTACTGTACAATACGCCAGGCAGACCCCCAGCGGGAAACCGAGGA	0
421	contig_20389	Pm_contig_20389_286	CACTGCACCATCTGCATCGCGTACCTTCTACAACACATGCACTAGTTGATAATCGTACCA[C/T]CTGCACTGCAATTCCCTCTGCACCATACGCACATCTGCACCCCTGTTAGCACTCACCATT	predicted_protein_[Nematostella_vectensis]
422	contig_20412	Pm_contig_20412_112	GTTTCTGTTTGTTTTACATAAACACACACAAAGTGGTCTTAAACACCCTAGTTTAGTCAC[G/T]TAAATCATTACTCAACAGAGCCTATACAATATATAAATGACTGCAACTGAATATCTTACA	0
423	contig_20426	Pm_contig_20426_42	GTCTGCATCTGAACAAGGAGGGTGTTCACTCCTTTTACAAA[C/T]GGCATTATTCACATTTTAACACTAAGTCTATCTGGAGATTTTGTACATTTACTTCTTGCA	0
424	contig_20438	Pm_contig_20438_53	TTTTTTTTTTCATTTTTGCAATCACTGGCCATATATACTTCTCAAAAAAAAA[A/C]AAAAAAAAAATTGCAAAGATGCTGGAAAAGACTGAACCAGCAAAATTTCATCAATTTATT	0
425	contig_20441	Pm_contig_20441_413	TGTTCGTTATTTTTGTTTCCTTTGATTGCCGTGATGTTAGTATTAGTTTGTCAGCCAGGC[A/G]GGACTTTAAGAAACAGCAAACAGATGTGAGATTGATGTAACTGCAAATAGGAAACTTATT	0
426	contig_20450	Pm_contig_20450_63	GTACTTTGTCTGGTGTCTTGGTGTCTATCGCTATGGCCAGGAGCGCGGTCGCCACTTGGC[A/C]TTGAACGCGTCCATCCCTTGGTTTTACCGACCCGTATTGGCCATGTACTTTAAGAGGTAT	hypothetical_protein_BRAFLDRAFT_218761_[Branchiostoma_floridae]
427	contig_20452	Pm_contig_20452_67	TGGGAAAATCATTATATTCATCTATTGTAGGTTTTAAAAACTGTGCATTTCTAGGCATTA[A/G]AATTTGTCATGGATTCTTTAAACTCGAGGTTTTTGAAGTTACGAAGCTTTAAATAAAGAT	0
428	contig_20471	Pm_contig_20471_387	CGTGTCCTGTGAATGCTACCAGCCCTGCCCCACCACCGCCAACCCCGTGTGCGGCAGTGA[C/T]GGAGTGACCTACCGCAATGACTGTGTGTTGGAGATGGCGGAATGTGAAGACCCGCTCCTG	protease_inhibitor_epi11
429	contig_20491	Pm_contig_20491_295	TCAGTCTTACTGTTACTGTTCTTGTTAAATATCATTCCTCATTTTCGCCGTCACTGTTCT[C/T]CTTTCTGATCCCTCGTCTTCACTTTTCTAATTTGTTCGTCCGTTCTCCTCCGACAAGGTT	0
430	contig_20506	Pm_contig_20506_279	CACACTCATTCCCTGATCTTTGTTTTCTTCAATGTATTGGAAGTCCTTCAATGTCTGAAT[A/G]GCAAAGATGTTTTCCTTACACTGATCTGCAACCTTTTCACTGCCCGTCTTTATGAGATAT	liquid_facets
431	contig_20518	Pm_contig_20518_286	GAGCATTGAAGGCGTGGTCGCTGCGGATATTGTACGTTTCCTTCCCAAGGCCTCCATCTA[C/T]TAGGAGATCTACCATAGCTAGGTTAGCGATGGCCGTATAAGCTGAGTTAACTGTAACGCC	0
432	contig_20522	Pm_contig_20522_58	ACAAGGCTTCCTCCTGTGGAAGGCTGTCCACTGTGCAGAAACTTGTTGAACTACAAG[A/G]TACTCTTGTTACCAAACGTGACAAGGAAAATTTGAGTGCAGAGGACACAGCTCTAATCCG	0
433	contig_20532	Pm_contig_20532_141	GTATACATTAGCTACTTGTGATAAAAAGTATGGCTGCATTACTATGCCATACTAACACTT[A/C]AGTAATCCTCAAAGCCAACATATTTACAAGGAGCTAGCAAGATACTGCATGAAATTAATA	0
434	contig_20548	Pm_contig_20548_328	TAACAAGCAAAATAGAATGCACTTACTCCCATTCACTCAATATATAACTAATCATACACT[C/T]GCATACAAATTGATATTTACAAAACTTGTTATTAAACACAAACTACAATGTTATAACATT	0
435	contig_20549	Pm_contig_20549_451	GCATTTTCGTAGTTTAAAGAAGCCAAGGACTTGTACCCAAGGTCAAGAGAATACAAGCTT[A/C]TTCCATCTTCCTCAGTTCGAGCAGATAATGACGTCAGCTGCAGTGGAGTCG	0
436	contig_20555	Pm_contig_20555_164	ACCACCTGGAATTGGCATGTTTTGTGAGGCCCGCTCAATTGCTCCTCCATTAACACAGCA[A/G]CAGTCTTATGTTTATGGTTTGAGCCCCTTTGAATTGTGTGTCGTGTCGTCACCATGGTAT	0
437	contig_20560	Pm_contig_20560_1428	GTATACATAGTATCCCCTAGTTATTGTTACTGCTGCACTGCTACTTCCAGGTGCGCTGAG[A/C]GATAAAGCACGAAATTTGCTAAGCAAATTTAAAGCCATTTTCCTCAGCGCACCTGGAAGT	mitochondrial_ribosomal_protein_l45
438	contig_20564	Pm_contig_20564_72	CAGTAATACAACTGTTTTCAAGTTACAAGTAAGTGCAAATAGTCAAACAAGATGCACAAT[C/T]TTTTTTTTTTCCATTTTGAACATTACTTTTGGCATAAATGGCTGCAAACTGCAATTGAAG	0
439	contig_20586	Pm_contig_20586_82	GAATAGCAAAATGAAAGGGAAACAGAAACACATACAAACTGACACGTATCGAATTATAAA[A/C]ACACTCAATTGTATATGTATACAAACACAGAAATATACAGATACACATCTGTCTGAAATT	0
440	contig_20591	Pm_contig_20591_629	TAATTGAATTAGAAGAGACAATTGCAGTTGTATAGGGTGCTGATGTGCCATATGTGTGTC[A/C]GACTGTAAAAAGACACGTCCTTTAAGTGTTAAATCAAACATATTTGATACTAGTAAAAAA	0
441	contig_20634	Pm_contig_20634_274	TTGGCCTGTAAACTTTCCTTCATATCACCTGAGAAATCTATTTACCGAACAAATTCCTTG[C/T]AAAATTGTAAAATGTAAGAATTGTAGCATTTAGAGATGACTATTGTGTTATTTGTTCTCA	0
442	contig_20667	Pm_contig_20667_157	GTCAAGGAACAGATGTTAATGCATCTAAAAGACGATCAGGTGACTGGATAAAGCATGTCT[A/G]CCTTCTATAGTGGAAGCTTTGGCCAGTGAAGGAGGACCCGATAAACGGGTGCGAAGCAGA	0
443	contig_20682	Pm_contig_20682_283	TCTGTTCACAGAGTTCATGCAGATTTTACACAGACCAATTGTGTGATGAGTAAGAGAGGA[C/T]ACTGCAGAATCACGAGTAATCATCTCTAGAACCTCAATCAAAGACTTTTTGGAATGGTAA	0
444	contig_20691	Pm_contig_20691_131	AGAATCCCATATTAGATTCCTTTAACTTAGCAAATTTAGTACAGTAGTTTAAACTGTAGT[C/T]AAGTTGTGGAATATATTGTATTGTCTCACCCATGTGAGACAAAATCCATATTTCTAGTTC	0
445	contig_20708	Pm_contig_20708_754	TCTCACTCTTCCAGCGTAAGTACTCCTGTCAGAATGTCGGTCGGGATCCTTGTGGTATAT[A/C]TATTTCTATTGGAAAACCTCTCCTTTCTCTCTCTATCTCTTCTTCGTTCTACTGTGTTTG	0
446	contig_20718	Pm_contig_20718_607	ATTGATAAGAGGCTTGTACTGAGATTCTCTTAGAACAGGAAGTCTGTGTTCTGCTGCCTC[A/C]CGAATAGTTCTAAAATGTTCATCATCTCCTTCCAGTGTCTCTCTCCAGTTGCATGGTATG	nad_dehydrogenase
447	contig_20720	Pm_contig_20720_178	GGTTGCCCTCGCGGGTCGTGTTCCACAGGTTGTGCGGGATCAGGTCGCCCCGCCCGTCCA[C/T]ACGATGAAGTCGATGTCCTGGTGCGTGTTCGCGATGTGCGAGTACATCTCCTGCAGGAGC	sphingomyelin_phosphodiesterase
448	contig_20721	Pm_contig_20721_510	TTTGCTGCTATGAACAGAGTCATTTTTTACAGCTTCTTCAGTATCTTAATTATGTGTTTT[C/T]GGTTGCAACAGAGTTACAGATAATTGCAGAAAATGCAAGTACTACATAAGTAAAGTGAAC	0
449	contig_20729	Pm_contig_20729_107	CGTGACTGGCTTCAGTGGCCATGGTGCACAGCATGCAGCCGGAGCAGGACTGGCCACAGC[A/G]GAGTACATTTTGGAAGGGAAATTCTGTACCATTGACCTAAACCGTTTTTGTTTTGAAAGA	fad_oxidoreductase
450	contig_20743	Pm_contig_20743_315	GTGACCGCCTCTTGCTGGTTCGCCGGTGACGTCACTACTGGATTTTCCTGTTCTTTATAT[C/T]TGAGTCTCACTCTATCTGTCTGTCTGTCTGT	0
451	contig_20753	Pm_contig_20753_129	ACAGTGTACTGTATGCTGTAATTGTGAGTTTTGGGCAGTAGTCAGCACTGTAAAACATAC[A/G]TAACTGAATTTCTTATGTGTGTGTCTGAATGTAAGTAATGCAAGAGAAAGGGGAGAGTGA	0
452	contig_20775	Pm_contig_20775_1022	CTACAATCCTCAGTTAATCCTGTTCCATCTTCTAACATCATGAAATATTACCTTACAGTA[C/T]GTCGAGATGCTTAAATGGTTAAACATTGTTTCTCACATTTAGAGATAACAATGACAGTTA	0
453	contig_20791	Pm_contig_20791_124	GATCCTGAAGCTGTGCGTCGACCAGTTCCTCATCCTGGAGACTATGACGCCTCTCGACTT[C/T]ATAGAATTCCGAAACTACCTGTCCCCAGCTTCAGGATTTCAGAGTTATCAGTTCAGATTG	tryptophan_oxygenase
454	contig_20816	Pm_contig_20816_94	TTGCAGATACAAAGTGACATGCTGCTATGAGTAAAGAACTTTGAAGTCTCATACTGGTGT[C/T]TGCAAATCAGTAAATAACAATATTTCTTAAAGCCAGTGGACCTAGGAAATAATCTGAATG	0
455	contig_20818	Pm_contig_20818_174	AAACTCAAAGCACGAATCTAAATCAAACTCCCGATAAAACCTAAAGCCCCTAACCATCCA[C/T]ACCATACCCCAAACACCCACAACACGCCCCAGGAGCCCCCAAGAGAGGGCAAAGAGTGCG	0
456	contig_20829	Pm_contig_20829_767	GAGGGATTCGTGGTTCAACAGTGTCTTGAAGGGGATACCTAAGGAGGACAGTTACCAGCA[C/T]ATCATTAAGGTCGTAGAAGCATCTCGAGTCCACCTGTTTGATATTGTGACCCAATATCGT	component_of_oligomeric_golgi_complex_8
457	contig_20861	Pm_contig_20861_210	CACAGTCAGTAAAAGTGTGTGTATGTGGGGGGAGGGGGGCAGGTACAAGATGTACTCAAC[A/G]GACTTAAATTCCAGACTTAAATTCCAAATCTCTTCTCACAGTGAAACAAGAAAAATCAAA	0
458	contig_20866	Pm_contig_20866_256	TTTGTCTGTTGGTGGTTAGCATCAGGTTATTTCTCCTTTTTCCTCACAACTTTGTTTCCC[C/T]ATTGTTTATTTGGCTCATTTTTTTACTTTTCACCTGCCATCAATGAATCTATTAATTCTA	0
459	contig_20913	Pm_contig_20913_362	TCATGGCCATACTACTATTTTCCTTCTCCTCCAACCTCAACTTCTCATATTAGGAAGACT[A/G]TTTAAAATGTTTTTAGAAATTTCCACTTCAAGTAGGATTGTAATGACTCATTTCAGACAT	0
460	contig_20937	Pm_contig_20937_310	AGGAAATCAAGCAGTATTTCATCTACTTTGGTAATACCTACAGACAAGCAAATCAGTAAG[G/T]TGAATGACCAGCAGATGAAATACTGATGAAAAGTGAGACCAAAATCCACAATACTGGTAT	0
461	contig_20959	Pm_contig_20959_75	TCATAGTTTTATGAACAACATAATTATTGTCTGATGAGTGTATGATTGGATACGAAATAC[C/T]TACAATATTTTTTTCTGTGAAGAGAAGTTTGTTGTCTGTATTGTTGATTTAGTAATTATG	0
462	contig_20980	Pm_contig_20980_104	ACTCTGTTCTTGTGTGACCTTGTTTGTCCGAATAGGACCTTATTCCGTTACAGTGTGACA[A/G]TGTCGGTTCCAAAGTGACCTTTTTCATTCGACTGTAACTTTTTCCCCCATTATTGTTTTC	0
463	contig_20990	Pm_contig_20990_232	GTCTTGTGTTGTACACATTTTTCTAATGATCCACTTCACAGCAAACACACAACAAATGCT[A/G]TATGATACAGGTTCTTTGAGCAAATAGTAACAAGAATTTGGGTAGTGGTTCAGGCCACAC	0
464	contig_21039	Pm_contig_21039_1455	GGCTGCCATGCGACTGTACACAGCTTTCCGCCGAGAATGGGAGAACAGCAAGAAGCAGTT[C/T]AACAAAAAGAAAACTGCTTCTGTAAAAGATAAATCTAAGGATAAGAAATTAGAAGTGGAT	rna_exonuclease_4
465	contig_21051	Pm_contig_21051_354	AAAGTCAGCTTTATAGGCAGCTAGAATGTCACAAATTTGGTAATAATATTTGTTCTTTAT[A/C]AGTGCAGGGAAAATCTCTTAACTGAGTCTAGTTAGATCTTCAGTCCCTTTTCTTTTTCTT	0
466	contig_21069	Pm_contig_21069_256	TCCCCTGAAACCATGGCTGCTGCTTTGCAATACGGCAACAAGGAAGGTAACGTGCAACTC[C/T]TGAACTACCTGTCGGACCTAACGCAGAGGCTGCACGCACCCCCATGCTGGTCTCGGACCA	kynurenine_alpha-aminoadipate
467	contig_21081	Pm_contig_21081_141	TTTCAATAAATAAATAAAATATGCCTAAGTGTGTAAAGGTTATTAAAAAGCACGCAAGCA[C/T]TCACATTGGTGACACAACCACTTCAACCTCCCCATTCACAAGAAAGGAGAGAGAGATCAC	0
468	contig_21107	Pm_contig_21107_465	ACTAGGATCAATGTACCAAGGACCACCATATTGCAGAGGGTCATAGCAAGGAAGGTTATA[A/C]TCTTTGTGTGTTATCAGAATTCGGGATGTGTTACCACTCTTAAAGTCTAACACCTCCACA	hypothetical_protein_BRAFLDRAFT_100231_[Branchiostoma_floridae]
469	contig_21110	Pm_contig_21110_122	CAGAAAAGGCGAGGCCGGTAGCTGGAAGGGTCAGCTGACAGACGCGCAAGAAGCCAAAAT[G/T]AATGACTGGACGAAGGCGAATTCGCAGAAACTCGGCATCAAGTTTAGATATTCACTCTGA	0
470	contig_21163	Pm_contig_21163_64	CCTAAATGGTTTCATTATATAAAGTCAAGATGGTATTCCCAGAAAGTATCCCTAAATAGT[A/G]AACTTAATAGATTCCCTCAAGTAACTTGCTAGTGATTTTTTCCTCAATTTCAACATAATC	0
471	contig_21166	Pm_contig_21166_203	CGCATCGTGCTACATAAACAGACATACACTCACATTGAACACTAAAAATAGGCAAAAGTT[A/G]AAATGTCAACCAGGTAGAATGTTACAGCG	0
472	contig_21170	Pm_contig_21170_136	TGCTTGCAGTAAGTCGACTCCTTCGTTATTCTTTTCTCCTATGCTCTTTCCCAGCGGCAC[C/T]GACACAAGAGAATCAAAAGGAACAATGTTACCCGCTGGCACTTCGTAGACCATAATTGGT	0
473	contig_21172	Pm_contig_21172_67	ATGACTAGGCCTAAATCTTGTGAGAATCGTAGCCAATGACTGGCCTCGTTTCTAAGACGA[C/T]TTCTAATAACGACTAGGTGCCGCATCCGCCCAAAATCAGGATGCGGTTGAAAATGTGTAA	0
474	contig_21176	Pm_contig_21176_139	TTAAACACACATTGAAAAAGTCGAGTAGCACATTAACAATGGCACCAACTACAAAAAAAA[A/G]GTTTTGATAAAATAAAAGGCAGAAAAATAGCATAGTCACATTTCAGTAGTGAATTTGGTA	0
475	contig_21178	Pm_contig_21178_303	CAGCTTTTAAAGTTGCTGAGTAATGCAACACTGAAAGAGGTTCAACCAATAATTCTATAT[C/T]TAAAGAAAACATTCTTTTTT	0
476	contig_21206	Pm_contig_21206_476	ACCCCTGCAGCAGTGGTCTGAAGATTATGTATCTGAGTGGAAGAGAGTCTGAAGACAAGA[A/G]GAAGATGGATTTTTCTTTCATTGGTGATGATATCAAATCCCTGGAGACTCAGTGTGGAAG	cwf19-like_protein_1
477	contig_21214	Pm_contig_21214_105	GCTCGATAGTAATATCTCTATTTCAAATGCTGACTAGATGCATAAGAGCACTCAAAATTT[C/T]CTTATCACAGCACTGACTAGTTTTGAAGAGTCTAACTCCAACATTTATCTTCTTCTAGGA	0
478	contig_2122	Pm_contig_2122_245	ATTTCTTCTATAGAACCTGGCATCTTCTCAGGTAATTCTGGTGTTTCTCCTACAGAACTA[A/G]CTCGTTCCTCTAGTGCTTCTCCAATAAAACCTGGCAACTTCACAGATAATCCTGGTACAG	Hypothetical_protein_CBG25045_[Caenorhabditis_briggsae]
479	contig_21234	Pm_contig_21234_60	ATTTTCGAAAATCAAGGAAAAGAGTAAATAGGCAAGATAGACTGGACTAGTAATTGGCT[C/T]ATTGGTGACTTGTAGAATCATCTCTGTGTATGATGATTAGTAAATTAAACTGACTGTGGG	0
480	contig_21245	Pm_contig_21245_82	TCTTGCGATTTCATTTTCATTCTGTTCTTCACACTCGTCAGGATATCATTCGCCTGTTTT[C/T]TGAGACTTGGAGAAAAGGTTAATTCGCGAAGAAGGTCCTCACGAAATGGGTGGAACAGAT	0
481	contig_2125	Pm_contig_2125_51	AAAAACACTGAAGGTAAAATACAACACATAAGCCTCAACTAACCACATTG[A/G]GCCGCTTTTCTAAGATAAACAGAACCTTCGAAATCATCGTTCCTAAAACAACCAGGACGT	0
482	contig_21277	Pm_contig_21277_416	TGATGGCCTAGATCTCCCAAGCATAGACTCGGTTATTGTCAGCCCCCCTGATGTCAGTGA[C/T]GATGTTACGCTCGCTAGTTTGGAGCCAATGTGGAGAGCACTCGAAGACGCTGTTGACCGA	glutamate-cysteine_modifier_subunit
483	contig_21281	Pm_contig_21281_125	CTCATTCATACCTTTTCTGCATTTGCTGTGATTCATATGGTTCACACAATAACTTGTGGA[C/T]TATTCTTTTACTAAAATCTCCTAAAAGGTCCTTTCTTTTATTTACTAATGACTATGAATC	0
484	contig_21285	Pm_contig_21285_120	TGATTGGTGCAATTAAGTTTGCTTATGATTTCCTCATACTGAAAATATTGGCCATAACAA[C/T]ATAGCATCAGACTACAAGGTAATAAAGCAGTTACTGATTAGGTGGTAATGGTTAAAGGCT	0
485	contig_21290	Pm_contig_21290_155	TAAGAAAAAAAAAACTATATACATGTAAAAATACATCCCAAATCACCAGAAATGTATAAA[A/C]CTTAGTATGACATGAAAATTTCATGAAAGAAAGAGGGAATTTTCAGACTTCCAATGATAC	0
486	contig_21316	Pm_contig_21316_1092	TAAAGGCAGTTTCCTTTCAGCATTACTAGGACTTTTAGTGTATTATGGTCAGCAACCTTT[C/T]GTAGCATTTCATTTGGTCAGTTGATTCAAGAAGTCTTGAAGAAACTTATTTTGGGTAAAA	hematopoietic_prostaglandin_d_synthase-like
487	contig_21326	Pm_contig_21326_58	CGCAAAGAAGAGTAAACCTGATGATATGTAACACCAGAATAAGAATAACCACCACCT[C/T]ATTAAAAGGGTTAAAGACCTGAGCAAAAATTGTCTCTCCAAACACATTTCTATTATAAAA	0
488	contig_21358	Pm_contig_21358_171	GAAAAATACCCTCAATGTGTGCAAACTTCAATTCATATTTTCTCCATTCTAGTATGGTGC[A/G]GGAATAACTTACAGACTGTGTATTTGGGGTGGGAGTGCTGGTAGAGAAAGCATCAGGTTG	0
489	contig_21381	Pm_contig_21381_132	GGAATGTTCGTGATCTAAGATGACTGAAGAAAGGGCAATGCAGAAGTCAAGGATCTTGTG[A/G]TGAATCATAAGAAGAGAGAAGGAAAGTAAAGACATTATCGTCGAACAACAACCTGTACGT	0
490	contig_21425	Pm_contig_21425_1733	CCACCAACTGGAACTCCTCGTGAGCTTGTCTGCAGATTCCACATTGTCTTGACGGAGCTA[A/G]TGCTGTGAACATAACAATCACAGAGTAATTGCGAGGAGTGCTCTTCACATATTGTCGGAA	tumor_suppressor_candidate_3
491	contig_21428	Pm_contig_21428_48	ACACACACACACACATGTAATCCAGCTATTACTGTGTTCTACATAAT[C/T]TATACAATCTTACATGTCTGAAACATACGTATCTGCACACATCCATATACATATGCATAT	0
492	contig_21429	Pm_contig_21429_171	AGTGTGTTATCTGAGCAAGAGCTCATCCTACCTTATAAAGGCAGGTAGTGACTTTGGCTC[A/G]GTGTGTTGAGGCTGTTGTAGACGGCTTTGCATTTTGTCATGTCTATACCACTAGAGTTGC	0
493	contig_21445	Pm_contig_21445_245	GTGCTGTTGCCTTGGTGACGTGTGTAATTTATCTGTTGCTTTGGTGATATGTCACATTTA[G/T]CAGTGACTCATTAAGTC	0
494	contig_21484	Pm_contig_21484_170	GAGTTGGTTTGTTATGATGGCTGTAGGCGTGGCCAAGCAGATACAGGATAAGTCCATTGG[C/T]TGTATATTACCAATCAGCTACAGTATGAAAAATTAATACTGCTAATGGGTACATGCTAAT	0
495	contig_21484	Pm_contig_21484_62	GGCAACCGTCCTGCCATTTGGCCCGGGAGTCCACTACACGTAGCAGAACTTTCCGCTCGA[A/C]TCGCTCTAGAGTGTCGCAGCGTCTGTAACTGCTGTACCTGGCATGACGAGTTGGTTTGTT	0
496	contig_21486	Pm_contig_21486_1491	TAAGTGACGAGATCGGAGACTTCTGTAACAGGTCATTTCGTCGGCGGCTGAAGACTCCTC[C/T]CCCGATTTAACCAGTATTTCTTTTATCGCTTTCTGGAAATCCTTCCTGGTGTCTTGAAAG	heat_shock_protein_homolog
497	contig_2152	Pm_contig_2152_153	TTTAGGGTTGAAGAATGTGTTGTTCAATCCGTATGGGCCTGGTTTGGGTACCATAGCCAG[A/G]CTGTTAGACAATCCTGAAGGGTTGAAAAGATTCGAGGACAAAGGCAAAACAGCAAAGATT	0
498	contig_21587	Pm_contig_21587_210	AAATTAGTAACTAGTATCGAAAGAAAGCATGGCAAGTAATTCAAGCTTGTCGCCAGACTG[C/T]CAAAGTCCTTCCTCGTCCACCAAATGCCGAATTATCGAAAAGACACCGAAGGATGTTAAT	0
499	contig_21602	Pm_contig_21602_80	CATTATGTTGTAGCAGTACGACCCCACAACCTGAAGCTCCACATACTTCCCAGGTTGGGT[C/T]ACATCAGGTCCACAGCCTTGTCCTCGCACTCTCACCGACAGGCACTTCTCCTGATTCACT	0
500	contig_21616	Pm_contig_21616_246	CTGGCTTGGTATTGGGAGGTTGTTAGTGAAGCCACCATCCATGTACCTCTCTCCACGAAA[G/T]GAAGGAAAACGATAGCCAGAGAAGACAGGGATAAAACAAGAGCAGACGAGGCACTGGATC	isoform_b
501	contig_21620	Pm_contig_21620_140	GTGGCTGCAATACTTCAATACCATTCTCAGTCCCTTCCATGAGATTAGCATCGATGAGCC[A/C]GTGGTCGTAGGAGTCCCCGACTACGTGAAGAACCTCGGCAAACTCCTGACAAGAACGCCC	membrane_metallo-endopeptidase-like_1
502	contig_21643	Pm_contig_21643_1285	ATTCCGATGATAATCACATGTCTTTGCCAAAAGCAACTGACATGACTGACACTGCAAGTT[A/G]ACTATTCGTTATCAAAGATCCTAATATATAAGTTTAAGTTGATTTACGGATGTCACCAGA	0
503	contig_21702	Pm_contig_21702_166	ACATACACTTAACACACATATAACTGTTTATGTACAATACACTTCGTCAGACTGCAGTGA[A/G]TAAACGCAATTTATCATTCGAGTATTGATCTCTCCATGTTATAACAATTTTATTTACAAC	0
504	contig_21714	Pm_contig_21714_191	ATTCAGATTCACACTTGGTTGTTAAGTACAACAGAAAAAAAAAGCACCAAAAGAAACCAC[A/G]ATGAAAAATGAGAACATGATGTGAAAATGATATTGACTTTGCTGTAAAGGGCTTGAGGCC	0
505	contig_21759	Pm_contig_21759_191	CATATGAGACACACATCCCCCCCTCCTCACCCCATGGCTCAAAAAATCACTCCATGTCTT[A/G]TGTACGAAAGGTGCAGACTTTTTTAGCCCTTAATATTCCCAGCTGAAATAGGGTTGCAGC	0
506	contig_21798	Pm_contig_21798_356	TTCTTATATCCCTGCCGTCGCTCAATTTTCTATTTGTTGGAGATTCTGGATGTGACGCTG[C/T]GTCGTATCTCCACCGTATTTACACTTAGCAGCTATCGGAAAGTAGCAGTGATCTCTGGTC	PREDICTED:_hypothetical_protein_LOC100406103_[Callithrix_jacchus]
507	contig_21837	Pm_contig_21837_90	TTTTCCCCGCTGTCTATAACCATGTTTATTGAGGGAGTATGTCTATATTTACTACACGTT[A/G]TGCATGGTGCTTCGGCAGATTTAGTACAGGATCACCGAGAACACATTTCACCTGCACAGC	0
508	contig_21849	Pm_contig_21849_335	CATCAACAACTACTGAACCTGCAGTACACTGCTTCCTCAATATCCCAATGCCAGCTTCTA[A/C]TAAGTTTAAGCATTCACCTTGTTTCCTCAACATCAGTAACTTGATGCAGATTTAATGCAC	0
509	contig_21886	Pm_contig_21886_73	AGGTAACCAAATGGGAAGAGGGTCTAGAGAAAAGAAAATTATGTCGTAAAAGGGGCTAAA[G/T]AAGAGAAAATCCTGTCGTAAAGTGGTTTAAATAAGAGGGAAGTGTGTAAAGCGATGATGC	ectonucleotide_pyrophosphatase_phosphodiesterase_6
510	contig_21903	Pm_contig_21903_182	TTTTGGAGTTGACTTAGATTTGTACAATTTAGATTTGTTTGATGGGTCCAAGTGTAGCTC[C/T]GAGGAGCACATGATCAGCAAAGATTAGATTATTGTAAATTATGTGATAAAACAAAAGTAA	0
511	contig_21917	Pm_contig_21917_158	TGCACAAAACATCAACTTAGTGTTTGGTTAAACCACACAGACGTTAATACACAAAATATG[C/T]AACATATATGAGTCTCGACGAAGCCTTTTTAAACTTCTTTTATCTGAAAACCGAAACACT	0
512	contig_21942	Pm_contig_21942_631	TCGTTGTGCTTGTCATGTTTCGAATGCCGCCTCCTGTATGTGTGCACTACATTGTCCTTG[C/T]ATTTACGAGCGGACGCCTTAAAGGAGGTCCTCAAGAAGCCGGC	splicing_factor_arginine_serine-rich_6
513	contig_21957	Pm_contig_21957_45	TTAAAGTGCCGTGTAATATCTCTAGCAATTCTCTGATCACGGGA[G/T]CTAATTCCCTATGATGGAATCCATTAGAAATTCAAATGGTACGCATCAGTGGGTCTTTGA	3-hydroxybutyrate_dehydrogenase
514	contig_21959	Pm_contig_21959_120	TCGCCTTCCGGAGACTCAATTATGTAGATCTTATGACGATGCCTTGTCTGTGAAAACAAC[C/T]CCTTGTCGAGAAATACCTTTGAGGAAGCCGGCGAAGAAAGACAGAGCGAGAAAATGGCGC	ap-3_complex_subunit_delta-1
515	contig_21972	Pm_contig_21972_187	TTTCTGTTTTTTCTTTCGCTGTCAATAGGGAATGGGGAGTATGAGTAAGCATTTCTGGCA[C/T]TGATTGACAAGTTTCTCTTTCCTGCTCTCCCAACCACCCACACATCCTTCTCTCTAAGCT	0
516	contig_22016	Pm_contig_22016_153	GAAGTTGCGGTCGGGGTTGTCCAGGTTGGCTTTGTGTTCCTGGATCAGCTTTTCGAAATA[C/T]TCAAGGCGATGTTTCACGTTGTAACCGACCTTGAAGGCTTTCGGCTTCAGGAATGTGCCG	0
517	contig_22080	Pm_contig_22080_93	GAAGATATGCTCATATCACTTTCCTCAGTGATAATCTGTCTTGATTTTAGCATATCAAAC[A/C]AAATGGCAAGAACTTTATGACCACATGTATTATTTTCCTGGTATCATCTTTATACATATA	0
518	contig_22111	Pm_contig_22111_200	AGGAACTACTAAGTATATGATAGTATGTCTGTCCAGTAATACAATTTGGGATAATTTAGT[A/G]TAGGTAGAAAGGAGACTGAAGATGCTAAGATCAAATAATACACGCATTTGTAAAATTTAA	0
519	contig_2217	Pm_contig_2217_31	GCCCTTTCTATCTTATTTTCTTAATTGCGT[A/G]ACAAAAAGACAAAAACATCCCTTTTTCACAGTAACTTTCATCCGTAAACATTTTTATGAT	0
520	contig_22229	Pm_contig_22229_254	ACCGGTGGCATACAAATTACTTTTTGAACAGTTCATAGCAATTAAGTGTAATCTCTTCTG[C/T]AACATATGTGATTCCTCGGCTTTGCGTTTGATACGATTTGGAGCAAAATGATTCGTTTAT	0
521	contig_22233	Pm_contig_22233_177	TGTATTATAAGGATGGATGTAGTAACAATTTTGAGTTTTAACTATCATGAGACAAAGGAA[A/G]GAATGTTTATATTGATAGATGTTTATTCTCGTTGTGTTGTATTGTAAGGGGGTGACTAGC	0
522	contig_22234	Pm_contig_22234_229	TTTGACATATATCCATTGCTCTTCTTAATCCAGTGGAGTCAGAGACGTGTAATGTTCACT[G/T]CAGTTTTGTTTTGTGAAATGTTCTTACCCATAGATGGACGTGCAAGTGCTTAGCCAGG	0
523	contig_22279	Pm_contig_22279_166	TTAAAGACAGAAGTATCTCCATGTTCCTTACAGCAAATTCCAAACAAGGCATAAAATGAG[C/T]ATTCTACTTATAAAGATATAGTAGAAAATGTCACTTTCAAAAACAAATAATGAATCCTCT	0
524	contig_22298	Pm_contig_22298_70	CAAGCAGAACCTGGATTTCGCATTCCTGATGATGTATGCCCAGCCGAAGGGGACTTTTTA[C/T]GTCCAGTTGGAAGACGACATTCAGACCAAGAAGGGCTACATTGCGACCATGAAGAAATTT	n-acetylglucosaminyltransferase_vi
525	contig_22322	Pm_contig_22322_29	CTTCTGTTAGTAACTCTCTGGGAACAAC[A/G]GTAGAAAACACTGAACGAAGTTAACTAGGTCTTCGTAGGAGGTTGGCATGTCTTACGGAA	0
526	contig_2235	Pm_contig_2235_242	ACTTCAACAAAAGAAAGACCCTAAGTGAAAACGCGCATAATGTGCGGCGAAATGTCGTTA[C/T]TGAAATTCGACAGGTCGGTTGTGTGCCAAAGGCAGCAGGTCGCAATTACAGGCGGATCCA	0
527	contig_22350	Pm_contig_22350_190	CAGCATTATCCACGTCTCTCTGACCTGGATGGTTTTATTCATGTGTGATTGCGGAGACCT[C/T]GGGCCTTGGGGATGCACCGGTTGGGTAGCCAGCTCCGAA	0
528	contig_22368	Pm_contig_22368_170	TACTATCGCTGTTCATAATACCAGCTGTACAACCAATATGGAATATGTGTTGAAATGATT[A/G]CTTAGACAAAAATATAGGTTCATAAAGCAGAGTAAATTGAAAAATAGAGGGAAAAAAAAA	0
529	contig_22392	Pm_contig_22392_57	TAGCAATAAAGTTATCGCTTTTATCACATGTTACGATATCACTGTTTCTTCAGGCA[C/T]TGGTTATTTTATCTTCAATTCGACCCGATTTATATTATTTCTGTTTGGTATCGACTCGAG	0
530	contig_22406	Pm_contig_22406_129	CTCGTTGAGCTGGCCTAAAAATTGAAGATGGACTACGTGGCGCTTGCAGCGGGAACAACG[A/G]TCATGGTCCTTGTAGGCTTAATTGTCATGATGTTGTGCATAGCCTACAAGCCGTGGAGTC	0
531	contig_22425	Pm_contig_22425_21	TAGTCAGCACCTATACGCAT[C/T]TCTTTTTAGTGTTGAGTCCTCCATTCCTCCTTTAATGAAGCCTCATGGCAGTACTGAGAA	0
532	contig_22426	Pm_contig_22426_298	TCCCCCGCTGTACAACCTCCACGTGGCAGTGAGTCAACACAACTCTTAGCATTCATTCTC[A/G]GTCACGCTACGAATCCAGTCAACCACGCTACTGCAGCTCTATACTTACGCACGCCACTGA	0
533	contig_22432	Pm_contig_22432_477	CCTATGAAGAAAAAACATGAGATGATATCTACAGCAAAGCAAATAAAATATCTGGAGCAA[A/G]GTTGAGTACAAAACTAATTTATGGCAAGCCAGAGTAAAGTAACTGTACTCTTTCCATATA	0
534	contig_22451	Pm_contig_22451_126	TGCTGTGTATGATGAAGAAAACCAAAGTTGGCATGGGCAAATTTACTGGAGTGTCAGTTA[C/T]AATGATGTTAGAGTCCATAATATGCAGAGCCATAAACTTGCCTCTGATGCTACTCGTCCA	inositol_polyphosphate_1-phosphatase
535	contig_22465	Pm_contig_22465_358	GTGTGTTCAGCATGGTCACTCCAGCCACGCTCTCTCGTCGAGGGTTTTGCAAAAGTTGTC[C/T]GACTCGGCGAGCGGAGCCGCG	0
536	contig_22487	Pm_contig_22487_409	GCACTAGAAGCTTCATTTCGTGTTGTGGCAAAGGCACTGAGGCTGTGGTGTATAAGGGGG[A/G]CAAGTGTGATGGACATGGGGTCGTTTTGTAACCATTGTTATTGAATGGAATAAACTGTTT	0
537	contig_22515	Pm_contig_22515_235	GATCCAGCAGTGAAATTAACACGCTGTGTGCTCAACAAGGATACCTTTTACCTTCGGAAA[A/C]TCTGCAACAAGGAAGCAACAATGGTTCTCCAGCCTTTCCCAAGCACTTGCAAGACTGCTG	0
538	contig_22522	Pm_contig_22522_156	ATCTTCCTCAAGTCTTCGGAATTCTTGGCTAGCATACCTTAAGTGGGCTTTGTGCTCTTG[A/G]AGTCTTGTTCTTTTCTATTTTTTCTTCTTTGCATTGGGGATTCTTGCTGTGAGCAAGTGT	0
539	contig_22525	Pm_contig_22525_333	ACTTCCGGGACGATCCAACAGGTACCTCCGTTTTCGCATGGGTTAGGCATACATACGAGA[C/T]TGTGATGACCGCAGTTGTCTTCGCTGAGGCCGTTGAGACACTCGCACGAGTAGCTGTTAC	cg31665_cg31665-pb
540	contig_22530	Pm_contig_22530_44	GTGTGTGTGTGTGTGTGGCCTCAAGTATGTGCTTGGCCACCTA[A/G]CAGCGCGTACAAACACCTTAATTTCACTTATATATCTAAGGATACTCTGAAGCATGGAAT	0
541	contig_22532	Pm_contig_22532_64	AGGAAACACCTCAACAGAAGCTGCATTGAGCAGGTCGACAGCGCGCGCAGGAAGTCGTCC[C/T]TGCTCGAGATCTGTTACCACCAACAACCACGAAGTAGAAAAAAAGAAGAAACAAGCGGAT	0
542	contig_22582	Pm_contig_22582_224	TGTCCCCTGTGTGCAAAGTCAAAATCACTAGAGATCAACCTCACTTATTTTTTGTTGCTC[A/G]TAAGCATACAGACAGACTGACAAAAGATATCAGCAGTTTACGAGGCAAACATTCACACTC	0
543	contig_22589	Pm_contig_22589_182	TCTATCATGGAATTTCCAAGAAATTTCTCTCCTCCATGGAAACATCCCTTAGCCAAAGAA[A/G]CATCTCGCTTAAAGAAAAAAAAGCTAAAAAAAACAACAACTCTCGGTTAAGAAAACGTCC	0
544	contig_22597	Pm_contig_22597_198	TGCACATTTATATTGCTCATAAACTCGTTTTTCGTGACCTGAAAAACGGTAAGTTTAGCC[A/C]AAAGTGTTTTCCCCGCCTCAGCTACGTCGGCATTTACGTGTGGTGCTTCGAACATTGTGC	0
545	contig_22600	Pm_contig_22600_105	GTCCCACAGGGTCACGTTCGACCCTCGCAATTGCTCCCGTGCGATAATGTTGTATGCTGG[A/G]ATGGCCTCTAAGTTTATCCCGGGATACAATCGCTTCTCGAAGTATGCTCTAAGAACATAA	0
546	contig_22622	Pm_contig_22622_258	TTATGTTTTTAGAGAAGTTATGAGATCTGAATAACAAATATGTCTCCAGGCTTTACCTTC[C/T]CACTGCAAAGATAGTCAGGTTTAATAATAGTTTTCCCCTTGCTGCTCTGTTAGCATAGCA	0
547	contig_22624	Pm_contig_22624_147	GCTGCTCTGTCTCTCTGTGGAACTATGGAGTATATGGAATCACATGTATGGTCTTCTTGT[A/G]AACTCATCCTCTTGCTGAGATTCTGAAGATGCAAGGGAATTAGGAAGACACTTGTTCACG	0
548	contig_22631	Pm_contig_22631_777	AATCGAGTGTGCAGAAGAGAGAAGGCCCCCTGTTACTTCCTGCAGAAGGAGCTGCCGGAG[A/G]TTGTTTCTCGGTGTCTGACTCTCTCCGACTCTCTCACCAACGCGCCGCTTATCCTGTGTG	0
549	contig_22676	Pm_contig_22676_239	GCACCAAAAAATCTAAGCACTAGAGACATTACATGACTATGCTTTGATTCCTTCTATCCA[A/G]ACACTTCAGGTGTGCAAATGTCACTGAGTCTTAAGGGTATTAACACCTGAAAAATGCTGA	0
550	contig_22686	Pm_contig_22686_331	ACCGACCCATCATCCACCACTTCTCCAGAGCCCTACCCACCGGCTGGCTGCTCTGCCAGC[A/G]CATGATCTTACACTGGAATCTCTGCATGACCTGAATTGGTTACATAAAATGGAACCAGAT	0
551	contig_22689	Pm_contig_22689_124	ACAATAACTTCTGTAGGGTTCTTTATTGGTGTGGATGTGTACTAACTCTCCATGGCTTCA[A/G]TATTACATTGCTCACGTCCTTTCCAACATCATCATGACATCCATAGGTTATTTCAAAGCT	0
552	contig_22696	Pm_contig_22696_145	AAGTTTTCTAGTTTTCTGCATGTCTCTCAGCTATTTCATTCATAAAAAACTTATAGTTCA[G/T]TACCCCAAATGAAGTCATTATTATTCATATTCGTAGGTTAAGTCCCTTTGTGTTGACATG	0
553	contig_22771	Pm_contig_22771_208	TCAAGCCAGTTCTGTTAAAAATTTCCTTCACTATGATGATTGCCAGACAAATAATGGTAT[C/T]AGAGAAGTTTCACTGCAAAATGGATTACAGCCTGCAATAAATGTTTCACTGTATGCACCT	0
554	contig_22778	Pm_contig_22778_216	GGGCCAATTTTTGGACTAGCTTCTATTATCTAACACTCAATTGTATCCCATGCATGACTT[A/G]AAGACCAAAGTTCACCTGAAACATTCTGCAACCAAGGCTCTGCAGTGC	0
555	contig_22798	Pm_contig_22798_277	AAGCATATATCCACAAACTGGCTATCAAGTAAAAGGAAATAGACATTCTAGCTACTGGTT[A/C]TTAGTGACACCAGGAAATTGTAAGAACTTGAGAGAGGAAGAAAAAAAACTGGAGTGAGGG	0
556	contig_22808	Pm_contig_22808_345	CGTCGAAAGCGGTTTTCATTCTTGTTCTGGTATTGAGAATTTTCTTCTTGATCATTCAGG[C/T]TGTGGATGTTGTGGAGGTCACAGGCTGTAGCTGCCAACTTTACGAAAACATCCCAGCCTG	0
557	contig_22841	Pm_contig_22841_86	AACAAAATTCTTTTTCAGGATATTTTGTAAAATGCAAATAATTAATAACAATTACCGACA[C/T]ACATTTCTTTGAGATTCATCAGCTTAAAAACACACGTAGTCTGGCCTCGAGTGTCCCGTT	0
558	contig_22875	Pm_contig_22875_188	ATAACAGGCTGGAATTTTGTATTTCAGATTGATGGTATACCTCTAAAAAAAGTTACTGCT[A/G]CCCATATTTCTGTGTATTTGGCCTGTATACCATTGTATAATAGACTTTTGATGTTTCTTT	0
559	contig_22916	Pm_contig_22916_228	GTAAAAAAAAGTTTTAGGCTCGTCTGCAAAAATCTACCTGTTTTAAATAAGTGGCGTTTT[C/T]ACGTAGTTATATCAGTCGGAGAACATGCACTTCCAGAAATCGTCTACCACTGTTGGTTCA	0
560	contig_22926	Pm_contig_22926_133	GAAGTGTGTGGAGTGAGGTTCCCATGTGTAAAAAGCCTATAGTTGCCACACACACGTTCC[C/T]CATCTACCTGCATGTTGCCTGGCGTGCTGTCAGTGAATTGTGAGGTTTCCAGACACGGGC	0
561	contig_22934	Pm_contig_22934_190	GTTCACAGTAGTCTCTTTTTTACACACACTCAGCTGCAAAAGGTAATGTTCAGACTGTAA[C/T]CAGGTTACTATAGTATTCCTTTCACTGCTGCTGCCTACGGTTGAGGCTGAAGCAAGATTC	0
562	contig_22959	Pm_contig_22959_38	GAGAGAGAGAGAGAATCAGAGGACGTCAGAATCCGCG[A/G]TGAGTTGCCGGTTCTAAATCTTATTCTTCTTTGGTTGGTATTTTGTTCTTTTTATTTTTC	0
563	contig_23035	Pm_contig_23035_274	ATAAGAGTATTTTGATTTTGAAAACTGCAGTAGGTTCTTTGCACTTAAAAGATACTGCAT[C/T]TTTGCATTATGTTGCATTGCATTCAGTCCTCTGCATATTCAGACAATAAGAAGACTGACA	0
564	contig_23043	Pm_contig_23043_243	TTTTTGAAGTTTTGTTCCAAAATCTTTATGTATTTCTTCCTTGATGAAGAAAGAATCACC[A/G]AACATGTTGTGCCTTTATTGCTATGCTCCAACACTTGCG	0
565	contig_23070	Pm_contig_23070_334	CCCTACCTTCATACAGAACTCCACTAGTTTCCTGCCAAGACCACGGCCTCCGAAGTCTCT[A/G]TGAACGCCAACCATATACATAGATAACACTTTGTCCACGTCTTGGTCCTCAAAGACATCA	gnat_family_protein
566	contig_23103	Pm_contig_23103_77	ACAGAGGTGTACATTTTTTATCTTTAGATATAGCACAATTTCATTCCAATACATGGTCAA[A/G]CAAACAAGGACATAAACAAACCCTAACTTAAACAATTTGAGTTCATCATTTCATGGTGTT	0
567	contig_23112	Pm_contig_23112_87	TTGGGATTTCTTTATTTTCATGAAGGAGGGAATGGTCAGCTTTTTCATGGAGCTCTTCGG[C/T]GAGGCTTTTCTCTGTTGTGCCTTTGATTCCGTCATCTTCACTGTATGTCATATCATCAGT	0
568	contig_23112	Pm_contig_23112_200	TCATCAGTGATTTTATCTTTTCTGTCAGTTTTATCTTCATCCTCTGTAATCTGGTCAGTT[G/T]CATCAGTATTCCCAACAGTAGCATAACTACCGATCTCA	0
569	contig_23159	Pm_contig_23159_1626	GCTCTCTGGCCGGAAAGTGCATGACCTCATCTTATTTATATCTGTCTCGGGATCCACAAA[A/G]AGAGAGGCCAGAACAGACTTGCCGACCCCTTGTGTCCCCATCAGAGCCACCACCATGAAA	protein_smg9
570	contig_23170	Pm_contig_23170_417	GCCACGCAAAACCTCAGATCTTATTCATGCCCACAAAGAGCCCCATCATTAAACCAGATT[C/T]GTTCACTGTGCTCTGGCATGAAACAATTGGGAGAGATATTAGGAATGGGCAGCTATTGTT	protein_yif1b_(yip1-interacting_factor_homolog_b)
571	contig_23181	Pm_contig_23181_549	TATGAGGTCTCCATTGTTAATATCAGCATGATACAAGGCCCTTGTCATATCAGCTCCGAA[A/G]CACTATTCGAACACATTATGAAGTTCCATCTGTTCCGAGCTTTGAAAACAACAAGTACCA	c-type_lectin-like_domain-containing_protein
572	contig_23189	Pm_contig_23189_284	CCGCATCTTCGTCCCCATCTGCAAAAGCTTTGTTTTGGTAAACTGGAAGAACGTCGCCGC[C/T]GCTACCGGGTTCCTTCGCCTGAGGAGGAGATCTCGACTTACTGGCAGCTCTACTTTTTCT	solute_carrier_family_6_(neurotransmitter_glycine)_member_5
573	contig_23196	Pm_contig_23196_417	ATTTTAAGACGGCAATTTATATCAAGTATTGCCATGGGAGCCAACTGAGTAAGATGGCTT[A/G]AATTAGTTACATTCAGTGGTTTGAATTATGAAGGAAATTTGGTATCTTGCGTGAAGTTCT	0
574	contig_23199	Pm_contig_23199_921	TATCGATAACGAAGCTCTATACGATATCTGCTTCAGAACGCTGAAGTTGGCCAACCCCAC[C/T]TACGGTGATCTTAACCATCTCGTTTCCCTCACAATGTCCGGTGTCACCACCTGCTTCAGA	tubulin_beta-1_chain
575	contig_23212	Pm_contig_23212_147	TTAAGAAAGATTATATAATACCATAATATAAGCACATCGATCGATTTTGTCTTTTCTACA[C/T]GATAAGACGCAACTGCCAAAGTCAAGGGTGAAAGGATTGCAACATTGATTTCCGTGCAGT	0
576	contig_23223	Pm_contig_23223_368	GGCTCGTTCGCACTTAAAGTTATCCTCCTTGTTCTGGATACGAATCCCACCTGATGTTTC[C/T]GATGCAGTCCTATACTCATCATCTGATGAAAACACATAGCGACTGTTGGCGGAGGAGATG	protein_outspread
577	contig_23249	Pm_contig_23249_437	TGTAACACCTTGCTGACAGTGTCACATCAGATACTATCTTCTTGCCAGCCAACAAATGCA[A/G]AGCA	0
578	contig_23261	Pm_contig_23261_1111	CACTGGAGAGAAGCCCTATGAGTGTGAAATCTGCCATGCGAGGTTTACGCAGTCCAATTC[A/G]TTGAAGGCTCATAAATTGATACACACAG	transcriptional_repressor_ctcf
579	contig_23272	Pm_contig_23272_344	GAAGCCCATGGACAAGAAGAAGGTCCTGGTCAAAGTACATCCAGAGGGCAAGTTTGTGGT[C/T]GACCTTGACAAGAACATCGACATCAATCAGGTCACAGCTAATGCACGTGTTGCCCTGCGC	26s_protease_regulatory_subunit
580	contig_23284	Pm_contig_23284_449	CCTCTTTTTGGCTGAGTCTGACGAGAACCTGGAGGAATGGGTGACCAAATTAGGGTTCCA[C/T]GCTCAGCTTCCTCCTTCCATGCAGCTCATGTCCTACGACAACCACAAG	beta_chain_spectrin
581	contig_23297	Pm_contig_23297_54	TCTCGCACATGATAATACCAACAAAAATCTTTTAATTACCATTATGAACTCAT[C/T]ATGAAATTATTTTCTACTAGCCTGCTGACACACATGTAACATTCTACAGCATGCATGAAA	0
582	contig_23298	Pm_contig_23298_929	CCAGAACCTCTTGGCTGGGAACAAGGCCGTCGTGAATATGTCTTGCAGCTGTTGCAAACT[C/T]TCTATGTGCGGGCAATAGAGATCGGGTTGGCCCAGGTCCATGTCCCAAGTGCAAGAGCAA	membrane_glycoprotein_lig-
583	contig_23314	Pm_contig_23314_879	GACGGACAAAAGGTTTGCATCATCCCTCATTGACCAATACTTCTCTGGAGAGTATTCATG[C/T]GAGTGGAAATGTATAGAAAGTGAAGAGGAAGGTGTGACACACAACACAGATAAATTCCAG	deubiquitinating_enzyme
584	contig_23319	Pm_contig_23319_244	CGTGCTCCTCGCCAAAACGGAGTGCGGCGCCCCACCTTTGCACGGCCTGGCCAGCACCAC[C/T]TATAGGGGAACAGCACCACCTGGCACGGAAGTCACCTACGTCTGTCCCTTTTCCCTGGTC	0
585	contig_23330	Pm_contig_23330_116	ATTTCGGGCCCGCTTTTTCATTTCCAGTTAACTGTGCACCGTAACAAGCAAACATGAAGT[A/G]GAATAAATCATGCTGTGAACTTCAAAATGAAGTAAAGGAGATATCAAATGTAAACACTAA	0
586	contig_23337	Pm_contig_23337_2809	GAACCTGACTTCATCGTACTCCTTTTCTTCTCTGAGGATCTTGCTTGCTGTAGCTGTGCA[A/G]TCCTCATACTTTTTCTCATTTGCAAACTCCTGAGCATTAGTGACTAGTTTGTTGACTTTT	tetratricopeptide_repeat_protein
587	contig_23343	Pm_contig_23343_396	TCTGCGTGGAACACCAATGAGTGTTGGTACCCTGGAGGAGATCATTGATGATAATCATGC[A/C]ATAGTATCCACAAGTGTTGGATCAGAGCATTATGTTTCTATACTGTCCTTTGTTGATAAG	proteasome_26s_subunit_subunit_4_atpase
588	contig_23349	Pm_contig_23349_3212	GGCTCCAGAGGGGGCAGTAGGTGAGACACAGGCATCTGCATTATGGAACAACTTGGGGAT[C/T]GGGAAAGCCTCTTCGTTCTGATGGCCGTTAGTCAAGCCATTCTCATGAACTGGTGATTGT	gamma_complex_associated_protein_3
589	contig_23363	Pm_contig_23363_748	GATGCCAAGGACATCACATCTGAGGTCCCTAAAACCAAGGGCCCTGTAATCTAGGTCCCT[A/G]TAACTGAGGACCCCAAGAGCAAAGCCCTTGGAAACAACTGGTCTGTGCTTGCAAAAAAGT	xnopp180_protein
590	contig_23384	Pm_contig_23384_1259	GGTTATATTCATAGTAGCCTGGATCCCGCTGCCAGGGGATGGTGTCATCACCATAGTGTG[C/T]GTGGCATGGCTATACATGCCCCCAGAAAATGTGACTGCCGCACCATGTCATGTATGCACA	eukaryotic_translation_initiation_factor_6
591	contig_23386	Pm_contig_23386_789	GTCTTCGAAAATTCCATAACCATTTCAAAAGCTCAGATTGAAAAATTCCGGGAGCTTCTC[A/G]ATGAAGAAGGGCACCACGTTGAAGACAACTTCCGTCATGTCCAGCCCCTCAACGGCCGTT	glycosyl-phosphatidylinositol-linked_carbonic_anhydrase
592	contig_23389	Pm_contig_23389_459	CGTGGAAGAATTCGTGGCGGAGGCAGTGGCAGAGATCGCCGAAGAGGAGGAGGAATTTGA[C/T]GAGGACATTTTCCAGGACGAGGAGGACCTGGTAGTGATCATAAAGAGGATGTACGAATCG	hypothetical_protein_BRAFLDRAFT_108089_[Branchiostoma_floridae]
593	contig_23397	Pm_contig_23397_955	TTGGCTTCATCGAAATATTTTGTGATAATTCTTTGAGCCTTCCAATGGCGGCACCATTTT[C/T]AAAGCTCGAAGACTGTTCTTCAGAAAGTCTGGCCAGCTCGAGAGACTGGGAGGGGAAGTA	eukaryotic_translation_initiation_factor_4e_binding_protein_2
594	contig_23404	Pm_contig_23404_410	TCTTGAGCACAGCAGTGTAGGAATAAGTCTCACAGTATGAATATCTCTTACAGAAAGAGG[A/C]TCACTTTGTATTTATTCTTATAATTCTGTTTACACCTGTCACAACATTAAGAAGTTACTA	0
595	contig_23405	Pm_contig_23405_775	AACGTCGAAGTTGATTGTGCTCACTACGCAGCCCGTGTCTACTTTAAACACGTTAGCCTA[C/T]CCTTCTACCTGCAAAGTTACCTGTGCATCGAGATCCATAGGTACGACATGGTCTCTGCAC	0
596	contig_23411	Pm_contig_23411_819	TGGTGGGGGACGGCCAAACCCAGACTCGCCTCCTCGTGCATTCGGGAAATAGTGGTATAA[G/T]ATTTGTGGAGTCTGTAGGAGGGAGACACCACCAAAGTCTTGTGGGTACTTGAAGGTCAGG	der1-like_domain_member_1
597	contig_23412	Pm_contig_23412_1011	TCGACAGTGGATCAATATCAGGAAAACCTATAGCAATTTTTATAACTCCAAAAGAGTAAG[A/G]ATATGCCTAAAAGACATGTTAAGTACATTGGGAATGAGATTTGAAGGCAAACCTCACTGT	exoribonuclease_1
598	contig_23422	Pm_contig_23422_99	GACAGAAGCATCTATTGTGTGTTCTATGAAACTTTGACAGACGACGTCCAACATGGCTCA[A/G]CTAACCAATAAGACGGTATTAGACAGGTATCTAAGGCTCGAAATCCCTGACCAGAAATGC	glutamine_synthetase_2_(glutamate-amonia_ligase)
599	contig_23426	Pm_contig_23426_570	CTAATGTCTTCTTCTTTCTTCTTTTAAAGGGTCTTCCACTGTATTGCAATATTTTTTTTG[C/T]AGCTGTCTGTAGTTTTTAAATTAAATCTACTGTTCTTGATATCTGTTACAGCCTTCATTC	0
600	contig_23430	Pm_contig_23430_180	TAACAATGGCATGCATGGTTCATGTCATCAATGCATTATTTTTATTTGAAAGTAATTGCA[C/T]TGAGGCTGAACATGCAAATAAAGTATGAAAAACAGACAGCTGTTTGGATCCTTGGTATGG	0
601	contig_23437	Pm_contig_23437_427	CACGGAGACCTGCCTCGCCTTCACTGTTTTTCGTGACGACTTCTCCCCCAAGTTTGTGGC[A/G]CTGTTCACGGTGCTGCTGTTTCTAAAGGCGTTCCACTGGCTGGCGGACTACCGGGTCGAC	synovial_apoptosis_inhibitor_synoviolin
602	contig_23444	Pm_contig_23444_384	GTCTGGCTGTGCTAACTGCGTGTGGATAGACTATGCGGAAGAACTGTCAAGGTTTTACAG[C/T]GATGGAGGGACAGAGGCCATTGCTGCCATAGAGAAAGAGGTTACTGATCCAAGTTTGAAG	riken_cdna_1810049h13_gene
603	contig_23450	Pm_contig_23450_2642	TACAGTTACAGTTACAAGAACAAACATTTTTCCCACTCAAATGGTATTGTACTGATTATC[A/G]GTACAGTACAATGGTTGTTTATTTATGCATAATAGCTTTTGCAATAGATTTTTTAAAAAC	serine_threonine_protein_phosphatase_4_regulatory
604	contig_23455	Pm_contig_23455_915	ATAATTAGCTTTGGCAGGTGGGTTGTGGATCTTGAAAGAATTTATCTTCACCACTTTGCT[A/G]AAAGCCTCTGAAGCAGCGAGAGTGCGAACTTCAGTCAGCAGGCGGTGTCTAAGGCCTAAC	actin-related_protein_10
605	contig_23456	Pm_contig_23456_1141	CTTGGCTAGCAACTTGGATACAATGCAGCCCCTCTTCCTCATCTTGCTCTGCTTGCAGTA[C/T]GGTAGGTATGGGATTACTCCTACAATGTTGCGTGCTGAGGATGTCTTGCAAGCATATGCC	ribose-phosphate_pyrophosphokinase
606	contig_23457	Pm_contig_23457_111	ATATACCGGCTTGGGAAATACGACAGTTTGAGTGAAGTGAGAAGAGGATACATTAATCTC[A/G]GAGTTAAATTTAAACATACAAAAACGCCAAGATGCCGTTTATGAAAGGAAGAGCTCCCAT	mitochondrial_ribosomal_protein_s25
607	contig_23459	Pm_contig_23459_542	TCAATGTTTGATCACATTCCTGTGGGTGTTGGTTCAAAAGGTATCATCCCCATGACGGCA[A/C]GAGACTTGGAGGAAGCCCTAGAGATGGGCATGGACTGGTCGCTAAGAGAAGGTTATATAT	upf0027_protein_c22orf28
608	contig_23474	Pm_contig_23474_150	ACGAAATTATAAAAAAAGTGAAAATGAGAACTTTGATTGACAGTCAATGTAGGAGGGAAA[G/T]AGGTGGAAGTGGATGTCCTCCACCAGGGATCTGTGGTCTATTCAGGTCGGGAAGTGGATG	0
609	contig_23479	Pm_contig_23479_2158	GGCCAAGATTTTTTTTATTGTGATTTTGTGTTCAGGAGAGTCAGAACATTGTAAGTGTAA[C/T]GTGGTGCTTCTCTGTCTATTTTGCATGAATAACTCTAGTACTTTCTTTTCCCACTCATGA	membrane-associated_tyrosine-_and_threonine-specific_cdc2-inhibitory_kinase
610	contig_23481	Pm_contig_23481_281	CGGATATGGCCATCAGCAGAGAGGGGCTGTTGCGATGTCTCTTAATCCTTTTACGAATCT[A/G]CCATATACACCAAGATATTATGAATTATATAGGAAAAGAATTGGCTTGCCAGTATGGGAA	atp-dependent_rna_helicase
611	contig_23489	Pm_contig_23489_741	TCCAACGGTGCAGTCCTGAGGGGACAGGTAATCCAGCGTGTAAGGGAACAGTGCACCTAG[A/C]GGTTCCGCACCGAACCAGTTAGTGTACTGCAGCGCCGGCCAAGAGCAGTCGTAGCTGAAG	chitin_deacetylase_9
612	contig_23494	Pm_contig_23494_488	TTTGGCTGCCATGGAAAACCTCAAACATATCTTCACTGTGCCAGAATCTGTTGAGAAAAC[C/T]TATAAATGGATTAATGATGGGAAGCTATTGTATGCTCATCAGTGCCTAATGGACTTGGAA	exocyst_complex_component_sec6
613	contig_23503	Pm_contig_23503_300	CACGTAAATATCGAAGTAGGCGGTGAAATCTTCCGCACGTGCTTTGAGACACACCCAATG[C/T]TGAAATTTAACCTCTTGGGACTTTCTTTTCTTAAGAGATTCTCATGTATCATCGACTTTG	0
614	contig_23509	Pm_contig_23509_2445	TTTAAATTTTCTATGTAATATTACTACAAATCTCTTTTGTTGCTGTTGAGTAAAAGACTT[A/C]AGTTAATGTTTATATAGAGCAGGCACCATGTCAGTTACTTGCCTGGAAAGTAGATATAAT	cg9395_cg9395-pa
615	contig_23522	Pm_contig_23522_515	AAAAAAACTTACCAGAGTCATTGTGGCACTAAAAGTATCTGGTTAGTATTGGAAATAGTG[A/G]TATTGCATAATACGAATTGGGAATCTCAGCAACGTAGAGATTTATCAAGCTTTCAGTAGC	0
616	contig_23533	Pm_contig_23533_59	ATGCCAACCAATAATTTCCCCAGGGACATAAAATATTCCTACAACCTTCTGTCTCTCT[A/G]TGTTGTGCTCGACTTTGTTCGAAAAGAGCTGCAACTGTCACTACAGGAAAACCCCAAATA	0
617	contig_23534	Pm_contig_23534_112	TACATTTTTATTCATTTATCCAATAGCTGACTTAATTGGAACAGTGAATATTTTTGCCAA[C/T]TACTTTAGTCACATAAATTTTTGGAATTGGCTTAGCTCCAATGTCTTCAGTGAGGATTGC	0
618	contig_23539	Pm_contig_23539_120	AAGATGAAGTTGACAACAACAAATGGGGAAGAAATTACTGAAAAAGAAATACTTTTGACT[A/G]AATATTGTTGACTTTAGACTGTTATGAATAAAGGAAGGATAGAGGAAGCACTTTGCAATT	otu_domain-containing_protein_6b
619	contig_23546	Pm_contig_23546_52	TCAAGGTCTACTTCGACTTACTGCCATGTACTAATCTGTTCCCAGGATTGG[G/T]CTCTCCGAGTCGAAGGAGCGTTTCCAGCTGCAGAAGGCCGCCCGCGACCTTCTGCAGAAC	0
620	contig_23559	Pm_contig_23559_408	CATCCACAAAACACAAAAAACAACTGTAGAATAAAAGGCATTTGGATAGCTGTATTACAT[A/G]AAATTGATAATTATCATTATTAATATACATTTTTTGTAAAACTTTGATTCATGAGAGAAG	0
621	contig_23564	Pm_contig_23564_126	AAGTGGTTTCTGCTTGTCATAAATAGGTGATAATATGCATTTGTCTTATTTTGCAGGCAT[G/T]CTGCTTGTGAATAATTTGTAAATTTTTGTAAATGGCTAGGCTATTTCTGTATATTACTTT	0
622	contig_23567	Pm_contig_23567_180	GGAAAAAAGTATAAATACAGTTTATAATTATCCGCTGTATGTCGTCCGTTGTGATTCATC[G/T]CTTTGAGAAGTAGCATGACGATGGCAATCCGACGCCGACGGGAAATGGATAGAAGTCAAT	0
623	contig_23568	Pm_contig_23568_231	AATAGAAATTAATAAGAATAAAGACTGTTTCTAAATACGGGCTGTGAGGCTGTGCACGTG[A/C]GATTTGTAAATATAAACTGCAAGTATAAAAAGCTCCTAGAGTACATTTGGGTCTAGTCCT	0
624	contig_23574	Pm_contig_23574_444	TGCAAGTGTCGACGCCAGCGATGCCGCCTGCGCAGGTGAAGGATGGGTGCAGTTTGAAAA[A/G]TTTACCAAGCCTGGTTGTGCGAAGGGATTCCTGACAGTCGTATTGGCTAACAATGGGGAG	serine_proteinase-like_protein
625	contig_23580	Pm_contig_23580_379	GCCATTTGACACCATCCTTGTAGATGTTGTTGAGGACGCCCATGCACGATTCGGAGGTCT[G/T]GTTGATGTCGAACTCGGCGTTATCGGGCTGAGGACCGCCGGTGTGGCCCTTGTCGCTCCA	lectin_4_c-type_lectin
626	contig_23594	Pm_contig_23594_692	CACCTCCCGCTCTCCTGCAGTCCTTTTCCGCTCTCAGGTCATGTTCTCCGAGCCGCACTT[C/T]GCTCAGGGAGTGGTTTTCGTTATAACTGGGCATCGTGCAGTGGGCAGCCGTGAGGACGTA	hemolymph_proteinase_5
627	contig_23619	Pm_contig_23619_290	CAACACCCAGGTACTGATCAACTGCAGAAACAACAAGAAGCTTCTTGGACGTGTGAAAGC[A/G]TTTGACCGTCACTTCAACATGGTGCTAGAGCAGGTGACAGAGATCTGGATGGAACAGCCA	small_nuclear_ribonucleoprotein_d2_polypeptide
628	contig_23622	Pm_contig_23622_449	GGCGTTGATGATCTGCAGGATGTTGGGCGAGTCGTAGTCGTGGCGGAACAGGATCAGCCG[C/T]TCGTTCAGCTTGTTCAGCGAGTGCTCCGGGAACTTAGAATTTATGAAGTCGCAGGCTCGG	protein_kinase_mu
629	contig_23649	Pm_contig_23649_578	GTGAGTATCAGTTGCAGTGCTGCAAATGGAGTGCATCATGAGTGAATGGAAGGATGTAGA[A/G]GGAGAGAGTCTCTGCTTTAGTTTGATGATGCAGAATTTTGTGAAAGAATGAATTAGGAAT	0
630	contig_23679	Pm_contig_23679_510	TGCCAAGTCCAGGTGCGAGTTCATGTAACCTGAGTAGACTGCTCCATTAAGACCAACAGC[A/G]CCACAAAGCAAACCAATTGCTGCATCTTTGTTGCAATTGGC	sodium-dependent_phosphate_transporter
631	contig_23679	Pm_contig_23679_345	ATAGACTATTCCAGCTATCCAAAACACGATCCTCCATCTACCTATGGTTTCGTGCCCGTC[A/G]ATGAGCATGCCAACCACCTGAGGAGCTACAAAACCAGGTATGGTGGCAAAAGTGTTGGTG	sodium-dependent_phosphate_transporter
632	contig_23691	Pm_contig_23691_260	TGTTACTGGCAATATCAATAACCCCTTCTGTATTACTATGTGCAAGTGAGGTGAGCACAG[C/T]ATCAAGCGCATTAAACAGTGAGCGGGCATTGGTCTGCGTGAAGCACATTGGTGGCGTAAT	alanine-glyoxylate_aminotransferase_2-like_1
633	contig_23709	Pm_contig_23709_167	ATATGTACATAAGTAATCATAGGTACTTTTTGTTTACAGTGCATAAAATCATACACATGT[A/G]CATTGATGGACAGGTTTATTTATAGCTATCCGTAATTATGGCATAGCTATAATTATTGAC	microspherule_protein_1
634	contig_23734	Pm_contig_23734_105	AAAGAAAAGCGAGAAGCGAGGCGCCACCAAGAAGACCCATCGCAGCCTCAGCCCGCCCTT[A/G]CCCTACCTGTGGCCCGAGCTTGACAATACCAAAATGGAGCGCACTCATTCGAAGGGTTGG	0
635	contig_23770	Pm_contig_23770_352	CCTCGCCGCCGTCTTTTAGGAGCTGTTTCTCGAGAGGACTGACATTCCCCGCGAAGTCAC[G/T]GAAATGGCACGGCTTTGCGCGAGTGCCAGCCACGACGAACGCCCTGATCTGGACCACGTT	cmgc_family_protein_kinase
636	contig_2381	Pm_contig_2381_276	CGTGAACATATTGAACATATCGATAACTAGAGTACCGACAATAATAATGATTACAAAAGC[A/G]GTCATACAGATAGTGCAGTTTCTAATGAACATTTTAAGTATATACAAGATATAAGTATAC	0
637	contig_23811	Pm_contig_23811_711	TTATGATAATTTCCTTTTTGATATATGCAAATTGCTTGACATTTGTGTTCTGTATGGCCC[A/G]AACAATTATGCATTGATTGGAAAAATGATCTCGAACATCTTTGCAAACCAACCCAAATAT	activating_signal_cointegrator_1_complex_subunit_2
638	contig_23813	Pm_contig_23813_791	TCGGTCATTTTTCACCTGGTTGCACAGCTTTGCATCCTTGTTTACCGATGTCTGCAAGAG[A/G]TGCAGCAACCACCTGCACAACCACATGCCTCCTACCTGGCGCGAATTCCGCACCCTCGAC	crsp_complex
639	contig_23822	Pm_contig_23822_1004	CCTCAGGGAGGAGCGGAACATCATAAGGCGTCGGATGATGCGACCGAGGCAGTGATGTGT[C/T]CCCGAATACGTATTGCGATAAATGTAGGGGTTTGACAGCTTTGGATAAATGTAATATCAA	wall-associated_serine_threonine_kinase
640	contig_23826	Pm_contig_23826_195	TTGAATAATTGCTTCCATTAACTGCCAGCTAGAAGTAACAAAACAACAACACGACAACAA[C/T]AACAAAAGCAAAGGAACGAAACAGTCATTCACTTTGACCTGAAAACACGGTAAGAAAAAA	0
641	contig_23846	Pm_contig_23846_158	AACTAATTTCTATCTAGAGATCACACTAGAACATGTCTGTAGTTTTTATTTTTCTTACAA[A/G]TCCTCAAGAATCCAATGCTTCGAGTTGCCTTATTCTTAGATTGTCAGCTTACCCTTGAAA	hypothetical_protein_LOAG_14224_[Loa_loa]
642	contig_2385	Pm_contig_2385_381	AACTTCCCTCTGGGGCATCGGGTCCATCAATGAAAGGAATTTCCTGCTGTTAACAGGGTG[A/G]GATAATTGTCCTCGTATTTGGAACGTATCCGGAATGTTGCAACTCTCTTAAAAGTAGGGG	0
643	contig_23857	Pm_contig_23857_397	CCAAATACTAAGGATGGTGGCTGTTGCTACGCAGTCCTCCCCTATCCACACTGAAGATGC[C/T]ACTGAAGAAGACGTCTCGCGCACCCCTCCGAGCCCCCACAGCCAGCCCCCGACCCCCCCG	0
644	contig_2386	Pm_contig_2386_137	CGTGACGCCAGGGCCAATCACCACACAGACTTGGGACTTTATTTATTATCACTTTTAATG[C/T]GTCTTCATTATTTTTTTATAATTACTGTGATATTACTGAAATGCATTACTTTAACTTTCT	0
645	contig_23873	Pm_contig_23873_692	TTTTGTTTTGTGGTCTAGTCTTGGAGGGCAGAATCACAAAAGTGAACGACTTATGGAGGC[A/G]AGCTAGATTTTTTATTTTGTTTGAGATATTACTCTTCTCTGCGTCTAGATGGAATCACCA	prefoldin_subunit_5
646	contig_23885	Pm_contig_23885_453	ATGGTTGTTTGTTTGTTTGTTGTTCTGGCTTTGAACCCGACTCTCGCGCCCGGCCTAAAA[A/G]AGCGAACACACGACTCCGAAAAAAAACAACAACGCACGCTTCAAATGTTTCTTTTTTCCG	0
647	contig_23899	Pm_contig_23899_531	GCAACCTCCCTCCGCCTAATTTTCTCCTTTCCCATAAATGAACGGCGAATTCTGTGTGCA[A/C]ATACGTGTGTAATATGTAATATGCCTTTACATCTTAATGATGCCACAAGGCAATTGACTG	0
648	contig_23905	Pm_contig_23905_446	TATATTTCAAGATAACAGGTGAATCTCAGACGAATCTTTCCTGCAAAGGAAAAATAATTC[C/T]AATTGTCTAAAACGATTCGAGAGAAAACAAGTTTGTAAGAGAACGTCTTCCACATCGGTC	0
649	contig_23909	Pm_contig_23909_548	TGTTAAGATTGAGCGTAAAGAAGAACTCTGAAAGGAAGCAACAAACAGTTTGTATTATGA[C/T]ACATTATGATATTTTTCAATATGACCTAATTTTCTATCCTGTCCTCAAGGAAACCTTTTA	fk506-binding_protein_2_precursor
650	contig_23913	Pm_contig_23913_764	GGTCCTGTCCAACACCGAGCCGAACATGTGCCAGTAGGCCTGGAGGTCCGCGCCCGACCG[C/T]TCAAAGGAACCGGTACGAAATGGTCAAAGGACCTTTAATGGGAGATCCGGTAGATTAGGA	0
651	contig_23914	Pm_contig_23914_145	TAAGGGAACAACCTAAATCTAAATAATTTAACTTACCAAATGTGCAAGATTTGGCCATTT[C/T]CTGTGCTTGGTATAGGCTAGGTCAGTTTTAGACATTTATTGAAAATCTTTTTGTACATTT	0
652	contig_23930	Pm_contig_23930_220	CGCCACCGCCAACAGCAGGCCGAAGAAGCCAGCGAGTTGCCACTTCATCTTGCTCTCGAT[C/T]TCTCAACTCGGCTCGAAAGGGGTTTTCGGAGGAGGAAATCCAGAGTCGCTTCGCATCGGC	0
653	contig_23939	Pm_contig_23939_729	CCGTGCAGAGATTCTCCGTCGAAGAAGTCACCATGCACCCTGACTTCTTCACACGTGGAA[C/T]ACTCTCCGACGACATCGCTCTCATTAGGCTCAGTAGGCCTATTGACTTCAAGGCATCTGC	clip-domain_serine_protease_subfamily_b_(agap003252-pa)
654	contig_23944	Pm_contig_23944_389	AAACCTACCCCTCCCAAACCCTGGACAGAGAGAGAAAGGGATATTGGAACAAGTCTGCCT[C/T]ACCTGCTGCCCCAGATTCCAAACTTATTTCTCAAAGTGACAGGTAATTGTCACAAGATTA	0
655	contig_23961	Pm_contig_23961_206	TGTGTCTAATGATGACCTAGTAACAGTGGTTGAGGGACAGCATGAGGAGCAAGCATTGTC[C/T]GTTCCCCAAGACGAAGCTCAAAAAAATCAGGAAATACTGAAAGAATTGGAGGAGGCTGAG	0
656	contig_23964	Pm_contig_23964_594	CAGGAAGATCGTCAAGCTCCAGAAGTACAGCTTCAGCAGACAGAGGTTTTCCCGCAGAGC[A/G]CCTACACACCCTGCGAAGGACACAATGAAGATAACGCTGCCGAGTACCACCATTACTCCT	GF18839_[Drosophila_ananassae]
657	contig_23967	Pm_contig_23967_705	AAGAGAAAAACTCACAACAGCCTGCCAATTGACCCGTAAATGTGCTGAGCAAGAGAGAGA[A/G]AGAGAGA	0
658	contig_23984	Pm_contig_23984_178	CATCCTCGAGAAGAAGACGCCGATGAAGAGCAACTACTTGAATTTCAGCAACAACTTCAG[C/T]AGCTGGCAGTGCCCCGACGCATCCCTCTCGTTCTCCACCTTCGGCAAAGGACCCCACGAA	0
659	contig_23998	Pm_contig_23998_144	TAAGTTTTGGAAATAAATTTCATAAGCTAAGTACTTCAGAACTAATATTTCCATGCACGG[C/T]GGAACCAACGCTTACAGTGAAATCCCTAAAACTTAAGGCCTTTTAATTAACTCTCATGAA	0
660	contig_24022	Pm_contig_24022_100	AAACCAGCTTCTAGTCGAAAAAAGTGGTGCTGTCTGGTGATAGATGCTGAGACAATTATC[G/T]CAAGTACCAAGAAGATGTCGGTCTGTGAATAGTGCAACCGGTGTCTGGAATCCATCCTTG	nudix-type_motif_5
661	contig_24031	Pm_contig_24031_47	TCAGCAACCGTTTCTTAGCACCAAGGTGAATTTGCAGCTAAAAAAA[A/C]CCTGGAGTTTACTATTGATTCGTAGCAAAAAGAGCTATATTACTATGGAAGCTGCGGTTC	tbc1_domain_member_7
662	contig_24034	Pm_contig_24034_664	GTGATCACCATTGTTTTGAAAATTGACATCTGCTCCACGACCAATTAGAAGCCTGACAAC[C/T]TGCTCTCGTCCAGCTGAAGAAGCAATCATAAGAGGAGTCCAGCCACAATCATCAGCACTG	proteasome_(_macropain)_26s_non-_10
663	contig_24065	Pm_contig_24065_603	TTGTCCTCAAGGAGGATGGGAGTGCTGCCCAGCAAGAGTCCATTGTTCTCGAGAAGGATG[A/G]GGGTGCTGCCCAACAAGAGTCCAAAGTCCAAGAGGATGGGGGTGCTGTCCAACAAGAGTC	PREDICTED:_hypothetical_protein_[Hydra_magnipapillata]
664	contig_24074	Pm_contig_24074_182	ATCATTTTCATAATCAGTTTACCACCCATGTCCGTAGGTGGACTGTTGGTATCCACCGTG[A/G]CCAAAGGAAAATTGTTGGTATCCACCATGGCTGTAGCTCGGCCGTCCGTACCCTCCGTGG	hypothetical_protein_Npun_R6515_[Nostoc_punctiforme_PCC_73102]
665	contig_24079	Pm_contig_24079_412	TTGCAAATTGTTTCATACAATATGCTCTGTTTCCTTAAGTGATGCAGTTTTACATACATG[A/G]TAAGGAAGACTTGTGAATAT	0
666	contig_24082	Pm_contig_24082_959	GAGGGAGAACATGCAGATTTTCGATTTTTCCCTAAAACCAGAGGACATGAAGCTCCTTGA[C/T]AGCTTGGACCGGGGGAAAGAAGCAAGAATTTATACAATGAAGTCATTTATTGGCTCGAAG	aldo-keto_reductase
667	contig_24086	Pm_contig_24086_281	GAGTGTTGCTATAAGGACTGGCCTCAGGTGTATGAGTTCATTCTCTCTCCAAATGGTGTA[A/G]ACTGGTATTGGTGCTGTGAATTACGATAGGAGTAATGCAGTTTTTTCC	nucleolar_mif4g_domain-containing_protein_1
668	contig_24098	Pm_contig_24098_280	AAAATCATAGGGATTTTTGTATACCTGATCAATCTTGGACAGTCGTTCTGTCTCTTTGCG[A/G]TTGATGTGCGCCTCAATGCTGGTTTCTCCATTGGCTATGAGCCTGCCGTGCCACGTCGCA	zinc_finger
669	contig_24101	Pm_contig_24101_537	TGAAATACTGCTGTGGTCTGGAAATACAGCTTTTTTCTTTGGTAATTTTGTGTCCTCATT[A/G]CACAGTGAAAGTGGCTGGTCATTTGCTGGTGTAGTTGACACACGGATCTTCACAGTGCCA	zinc_finger_protein_800
670	contig_24102	Pm_contig_24102_666	CACCCAATAATGAATATGATTGCAGAAAAATTACCCTTCCCGGCAGAAGTCGTCAGTCAG[A/G]AAATGTTGGATGCTGAGAGAGAGAAACAAGAGAGGCTTGAGAGAGAGAACATCAATCCAT	mitochondrial_ribosomal_protein_l16
671	contig_24103	Pm_contig_24103_169	ATAATCCAGGTCCAACAATAATTATTTCATTTAAAACTAACAAACACAGTAATGATCAAA[C/T]GTCGATGTAAACAGCATATGGGGTTTGCAAGGGAAATCAACAGAGAGCAATCACAACTCT	0
672	contig_24106	Pm_contig_24106_585	AAGAAGGAAATGATGTCACAGGAGCAGATGAAAAACATTCCAAGATGAAAAACATTCCAA[C/T]AAGTGAAGGAAAAAAACTTGGAGATCTTGTTGCTCTGGCCATTGGCAGTGTTGGTGAGAA	elongation_factor_ts
673	contig_24121	Pm_contig_24121_1576	ATCTTGAGTGTCTGGCTCACATGCATCAGTCCTGCTGCAAGGTGAAAATAATAATAGACT[A/G]CTCTGTTCCGGGCTACTTCTTCTTTCTTCTTTTATA	probable_trna_pseudouridine_synthase_2
674	contig_24123	Pm_contig_24123_69	ATATGTCAGTCTTTGCAAGTATATTACCATCTTATGTTTACAAGAGGGATTTCACAAATA[C/T]AATTATTTTTTTTGTCTGTTGCAATTGTCAGAAAAAGCAACACACATTAGTTGATGCAGA	0
675	contig_24129	Pm_contig_24129_269	AAAGGTGAAGACGCATGTTGGACTGGGAGTTCATAATGCACAAGGAACATCACAAGGTCT[A/G]GCAGTTCACAATCAGAAGAAATTCAACCAGACATCTACCATATCTCACATGAAGCCCCGT	0
676	contig_24157	Pm_contig_24157_1006	CCTACTGTCAGCTGTTATGATGCTTCGCTTTATGGAACTTCATAATCATGCTGCAATTAT[C/T]GAGAAAGCCTGTTTTGAAACCATCAAGGAGGGCAACTTCCGCACAGCTGATTTAGGTGGT	isocitrate_dehydrogenase
677	contig_24163	Pm_contig_24163_431	GGCCTTAAGTTTCATAGATAAGAAGTTAAAGATCTTAAATACCAAAGTGACAGAATCCTC[A/C]AAACAGTCAGCCAAAATCAAAGGAAAAATCAGATTTGTGTATGAGGGCCTTAGAGAAATT	ubiquitously-expressed_transcript
678	contig_24165	Pm_contig_24165_925	ATGAGTTATTTTTGGTAATCGGTTGGAAACTTACTGAAGTCGATGTTCCTTTGTATAAGA[A/C]CTGCGGTTTCTCAGAGAATGCCGATATTTCGTAATGAGTACCAACGATTTATTTAAAAGA	cuticular_protein_analogous_to_peritrophins_3-a1
679	contig_24181	Pm_contig_24181_1136	AACTTGGGAAGGAGACCGAAATTTACTTGGAATACCGTTTGAAGGATTTTCAGGAAACCA[A/G]GGTTCACAAATGGGGCCACGGTCAAGAGGCAGTAACCCAAG	zinc_finger
680	contig_24184	Pm_contig_24184_104	CTAACATAATCACATTTGGCCACACTGAGAAATTGTGACTGGAATTTTGGGCTTGTTATT[A/G]GGTCCAGTGGGAACATTTTCGATCTTTCGCATCACAAGGAGACCATCTATGACTCTTCCA	peptidyl-prolyl_cis-trans_isomerase
681	contig_24198	Pm_contig_24198_578	ACAAGTGGTAGCATAATACAAAGTGAAATTAACCCACAATCAAACTAAATAAAGATATTG[C/T]CTTTTTCCTAAAGCCAAACTCTGAAGCACTGTAATCCACAAACCTGTGTTAGGGTGGGCA	0
682	contig_24212	Pm_contig_24212_295	CGGGAAAGTCAACTCATCGGCAACGCTTGTGGGTCCGTAAGCTGCAATATTGGCTCCCGT[A/G]TCTAATTCCACCATTACACTATATCCGTTAATTTCAATAGGGCGGCGAATAATTTGAGGT	0
683	contig_24230	Pm_contig_24230_666	AATTTAAACTCTAATACATTAACAAAATGAACAGAGAAAACACTACTTTTCCTTCGCCTT[A/G]TTTAGAGGAAAGAGCCATGTAACTTTTGACTGTAATTACCATTAATAAGTCTTTGTTTTC	0
684	contig_24258	Pm_contig_24258_34	CGGGTTGCTGAGACGATCCCGGGGTAGAAGCGC[C/T]TCACTCTCAGGGTACCGATAGTTTTCGAAACCTCTTATGCTCCCCTCTCTGTAGCCCGAA	carboxypeptidase_y
685	contig_24282	Pm_contig_24282_1479	GGTGTACATGGTAATGGACACAGAAACACTGGTTGGATGGGTAACAAAGGAATTTGAACT[G/T]TATGCTGCACTGGAACCTCTAGTCACCAAGAGTAATGCAATTTTATTTGTCAACAAACTA	vacuolar_fusion_protein_mon1-like_protein_a
686	contig_24296	Pm_contig_24296_613	TCCTGGCCTAACTGAGACTGAATTTTCTCCTCGGATGAGAAAAGAAGATGGAAAGAATGC[A/G]TATAGTGCCTTTAAGTGTTTGCAAGCAGAAGATGTTGCTTCTTCTGTGTTGCATGCCCTG	dehydrogenase_reductase_sdr_family_member_11_precursor
687	contig_24305	Pm_contig_24305_376	AAAATCAACACACCTGTATGATACTCTGGAGGACAGGTGTAAAAAAGACATTTGTCTAAC[G/T]GTTGCACTGTCCATCACTCATGCAAGCAGGTATACTTCCATAAATTGTCCCCAGCACACC	0
688	contig_24315	Pm_contig_24315_398	ATTGGTGTTGGGTCCTGCATTGGCCATGGACAGTATACCTGGCCCTGTGTGCTTCAGCTC[A/G]AAGTTTTCATCCCTGAACTTTGAGCCATAAATTGACTTTCCACCTGTTCCATTGAAATTA	peptidyl-prolyl_cis-trans_isomerase
689	contig_24331	Pm_contig_24331_188	TTTTGAATAAAGTTGAGACAATAATATTTTGAAAATGACAGTCATTGTGCTATGAAAAGT[G/T]TGCAAAAAAAAGTTCCATGTTCTAAATTGGATAGAGAGCTTTCAGGATATTTGAG	0
690	contig_24392	Pm_contig_24392_1796	AAACAGACACATTCCAGCAAGGTGAAAGAGATATACCGGGTATTTCAGATGTAGAGGCAG[A/C]TGGTTATTGTTACAGCTACAGCAATCAGAATGGTAAAACGAGAGATAACAGCAGAATAGA	dentin_sialophosphoprotein_precursor
691	contig_24409	Pm_contig_24409_546	TGATCTTTGATGATTTCTTGGCGAATGGCTGCGGATCCGTCACAATTTTATAATCGGTGG[A/G]CGACAGTGATGCCAGTGCCCCAACGGCGGCCGGAGGAGCTCGCGGCCGGGCGGGAACGCG	0
692	contig_24411	Pm_contig_24411_90	GGAAAGAGCTACCTGTGTTAATATCCTCTGTACGGATGCGTTAATTTGTTTCTCTCTACA[A/G]TATGATAATAGTTGCTCCTTCTTTGACGAGCAAGGGATAATAACTCTTTTACTTAGAACA	0
693	contig_24413	Pm_contig_24413_783	ACCTGACATCGCGACTCTCTTCTCCTAAGCAGCGTCTCGAGAAATCTGGCCAGATACCAC[C/T]AGGAATAACTATCGCACGTGCTTCTCTCAAG	0
694	contig_24416	Pm_contig_24416_31	CGCGGTTGGGGTCAGTGCCTCGCGCGACGG[G/T]TTGGAGGTTGTACGTGCGTGCGGTCGTGTCACCAAACTATCGCTCTTTTGTTGTTTCCCG	0
695	contig_24423	Pm_contig_24423_278	AACATGGAATGATTCAAATAAAAGGTGTGATGAACAAAGTCTTCAGAATTAAAAAAAAAA[A/G]AGAAGGGTAATGGGAGGAGAGTTACTTGCTTCCTCCTCCCCCTTTCAATTGCAGTTATTG	0
696	contig_24425	Pm_contig_24425_135	GTTTGGAATGTAAAGAAATGTCCATACGACTCAAGTAGTATACATCCCTTTATTGCACGG[C/T]AGCTGAAACCGTTGGCCCCTCGACAGATGCAGCAGTTCAGTCTCTCCTTGACTTAGAACC	0
697	contig_24452	Pm_contig_24452_373	TTTAGTAAGTAATAGCTCATTTGGAATTCAGATTAACATTTATAACAAATTCATGGTGAT[A/G]GAAATAGAAAGCTCTGAGCAGCAATACCAAATATACATTTTAAGCATAAAAAATGACTCA	0
698	contig_24490	Pm_contig_24490_171	GAGAGTTGAAATAGAAGTTACAATTCCCAAGAAGATGAGAGATATTGCTCGTCAGGAGAA[A/G]TGCACAAAAGAAGTAGAAGAATTTACCAACTGTTGTAAGGAATCAAGTTTAGCAATGGTC	cmc1_protein
699	contig_24498	Pm_contig_24498_350	GTGTTGAATAAGAAAATGAACAGAAGCAGAATGGTTAATGGTTAATGGTTAAAAGCAAGA[G/T]AAATGTGCTAGACATCTAAGGT	0
700	contig_24503	Pm_contig_24503_298	CTTAAAGGTTGGATCTATGGTGCTACCTCAGCTACCTCCCAAGAAAGTTTTTGGAAATAC[A/G]GATAGAGACTTTATTAATGAGAGAAAAGTGGCCCTACAGAAATACCTTGACAATATATTG	px_domain-containing_protein_kinase-like_protein
701	contig_24507	Pm_contig_24507_579	TACAGCCAACAGCCGAGGATGGAATGTGAAGCAAAGAGGAACCAGAAGTCCTCCCTGGTG[C/T]GAGAGGCTCAAGGTCGCTCGCCTCTCCAGCGGACTTCCT	5-hydroxyisourate_hydrolase
702	contig_24514	Pm_contig_24514_39	TGAACGAAAATAAGAAAAAAATCTACAAACGCAAAAAC[A/G]AAACTGGAAGCATATCTGATTAATCAAGGCATATCATTATCATATTCGCTCTATGGTCAA	0
703	contig_24524	Pm_contig_24524_272	GGTGATCATGTTCTTCATTGTCAATGTAACAAACAACCTGGCATTTGGTTTTAAGATCTC[A/G]ATGCCTTTGCATATGATATTTCGTAGTGGTGGTTTGATTGCCAATATGATCATGGCTATT	udp-xylose_and_udp-n-acetylglucosamine_transporter
704	contig_24539	Pm_contig_24539_117	CAGCAAATACACTTCGTCAACCATTATCTTATTTCATGTTATCTAAGGTATACATGAATT[C/T]TTAGTATAATCATAATAGTTACTGCCGTTGATAAGGGTTATCTTAGAACTGATAATAAAC	0
705	contig_24543	Pm_contig_24543_64	GGAAAACAGGTTGTGTCTAAAGATGCCCGTGTACAAGGGACAGCTGGCGAGGGAGGAAGG[A/G]GAAGGCGAAGGGGAGCAGATCCTCCACGTCTTTGACTACGGCGCGGACGAGGCAGAGGAA	0
706	contig_24550	Pm_contig_24550_390	AAACATGGCCATGTCATTACAGAAACTTAATATCACATTTCACTTTCGTGTCAAAGTAAG[A/G]ATAACAATATGAAAGCTCACAAAATAAACAAAGGAAACTATGTAACTCATAAGGACTTAA	0
707	contig_24554	Pm_contig_24554_419	GCAAAAGTTTGGTAAAGCGGTGTGAGGACGGTAACGAAGCCCGGTGCCTAGTCCCTCGGG[C/T]ATCGGCTGTGTTAACAAGGTCTGGGTGTTAACACGAAGACGGATGGATTCGCTCTGCCGA	0
708	contig_24563	Pm_contig_24563_357	TGCCATGAAGACTTGTCTTCACATGAGAGAGTATGAAGGCATACTTGATCCAGAAGACAT[C/T]TATTCTCTCTTGGCACTAGCTTCTTGTGCAAACAGAGCATTTGCAACATGTTCCCGTGCC	wd_repeat-containing_protein_35
709	contig_24593	Pm_contig_24593_322	GCAGTGGAGCATTCAGGAAGGACCTCGAGGAATTTTGCGTCGGATGAGAAGCCAGTTAGC[C/T]GAAGATGGTTGTCCAGAGTCTCAGCTGATCATTGGAAAAACTCTTTTGGAACAAATCAGT	glutamate-cysteine_regulatory-
710	contig_24598	Pm_contig_24598_657	ATAACATTTCTTTTCAAAATGTTTGCCCATGCAAAACACTGATAAACAAAATCTCTCTAG[A/C]GAGAAAGAAAAAAAAATCAAACTCCATAACAAAAGTTCAGAA	0
711	contig_24621	Pm_contig_24621_207	TTATCAGTAAGCCTTAAGTTGGACCAACCTTCATCTTGTACCCCAGAAATTCATAGCCTC[C/T]AGTAAATAGTGGTTGGAGGAACAAACCAATTTTTGTTCTAAGACTGACTGATGTGTCATC	0
712	contig_24626	Pm_contig_24626_201	CTCTGATAACAACAAAATACACATATCTCTAATGGCAGTAATATCAAAGGGGAAATCCAA[A/G]AGTCAGTATTTACCATACAGAAACAGACTGTGAAAGAAGTATCTTCATGAGAGAGCTGCC	0
713	contig_2465	Pm_contig_2465_52	AGAAAGTAGAAGCTCTTCAAAATTAGTATTCTAAATATTATTATAACCTCC[A/G]CCATCACCATTAACTCATCAGTGCCATCATCGCTACGTCAACGATAATGGAAAGATGCGT	0
714	contig_24656	Pm_contig_24656_392	TCCCTGGAGGCTGGTGCTTGGCCCAATGTCTGTCACACACCAAGGTATTAATTCAAGAAA[C/T]GATCATCATCCAGTATTAAATGGAGCAGGGCCTTCTTCAGAAAGGAAATGTGTTCGTTCA	0
715	contig_24660	Pm_contig_24660_71	GTTGAAGAAGAAGAAAAAGAAGAAGTCAACGTTCCCAACAATTTCCAATTACTGTCATTA[C/T]AAATGCTTCTTGAATCCTATAGTATAGCACATTATCATGTTCCAAAATTCAATAAATGTG	0
716	contig_24661	Pm_contig_24661_51	TTGTTAAGCATCCTCTTGAACTTGGAGGACGCCATGTCAGAGACGGAACG[A/G]TGCGTCTGTATGGTTTCCAGCTGGTCCAAACACCAGTCCAGCTCCTCCAGAGTCTCCAGT	camp-specific_3_-cyclic_phosphodiesterase
717	contig_24732	Pm_contig_24732_406	ACACTTGTTGCAAACGCACTGACCGTGGTCAGGCCCCGAACAGAAAAGTCCAAAGTATCG[G/T]TCGCAAAGGAAGTTGGTGCATTCGCAGAACCGCCCACTGATAACCTCCTGTGGGTCAGCC	integrin_beta_subunit_(agap000815-pa)
718	contig_24733	Pm_contig_24733_86	TTTGAAGGACTCGTGTAGAAAGTTGTTAGTTATCCTGAATATCTGTCCCTATTTTGTATT[A/C]CCTTAACCCACTGCCCCCTTTCCCCCATATTTTTGTATCTGGTCTGTGTTTGTAATGAAT	0
719	contig_24742	Pm_contig_24742_84	GGGCAGGCAGAAGGTAGGCGTGGCTGCAGCACAACAAGTATAACAACAACAGTAGCCAAA[G/T]GATCACAAATCGAGGTGCTGCCAGCCTGCACATCGTCGGCTGGAAGAAGCGCCCTCACCA	0
720	contig_24760	Pm_contig_24760_609	TCAAGGCCTCTGCACCAAGTCGCATCATCAATGTGTCTAGTGTAGCACATATGAGGGGTA[A/G]CATCAAATTTGACGATTTGAATAGCGAAAAAAATTACGATGAAGGGGATGCTTATGCACA	short-chain_dehydrogenase
721	contig_24785	Pm_contig_24785_291	AACTGGCAGGGTCACCATGCATGAACCCAATCTACAGAATGTTCCCAAAGACTTCAATAT[C/T]CAGGTGGCTGTTGACTCAGGAGAAGCGAGAGGCCGGGGGATGCGAG	polymerase_(dna_directed)_theta
722	contig_24789	Pm_contig_24789_498	ACTGTGTGATTCATGTATTAAGTCTTGTCATTTCTGCCAAGGAATATTCTGTCCAAAATG[C/T]TCATTAACTATATATCAAGAAGAAGAAAAGGTTTTGTGTCTCAGCTGCTGTTGAAGTTCT	apoptosis_regulatory_protein_siva
723	contig_24804	Pm_contig_24804_365	GGCCACCATCGCTAAGGAGGCTGGGGGCATTAAGGAGGACGAGAAGGCTCTGGTGTTTGT[C/T]GGCAGGGATACCAGGCCAAGTAGTGACAGACTGCGTGATGCCGTTGTTGCTGGTGTCAAG	phosphoacetylglucosamine_mutase
724	contig_24808	Pm_contig_24808_343	GCCAGAGAATTCCTTGAGACTTACCTGGTATGGACTGAAGAATGCTATAGTAGATACCGT[G/T]AGAAAGCTACACGGGGATTTTGGTGTTGCAGCAACAACGTCAGGCTTTCAAATCAAGTAT	ribonuclease_p_mrp_protein_subunit_pop5
725	contig_24813	Pm_contig_24813_443	ATGCAGCATTTTGGCAGCAACCAACCCCAAGGGACAGTATGATCCTGAGGAATCCCTGAC[A/C]GTCAATGTGGCCCTGGCATCCCCACTCCTCTCACGGTTTGACCTCATCCTGGTTCTGTTG	dna_replication_licensing_factor_mcm9-like
726	contig_24823	Pm_contig_24823_263	TGTTCTCAGAGAGAAAACAGAAAGTGAGAGGCAAACAAATGCCAATATTTTCTTTTATTC[A/C]CGTTCAGCTGTATTTTGTATTTGTTTGTTACGTGCACTAAGTGATGACATATATTGTATT	0
727	contig_24830	Pm_contig_24830_154	AAGAAATCATCTCGGAGAAAAGCGTACAAATACCTTGGACTTCTTTGGAAATGAAGGGTT[A/G]AAAAAAAAAATCAATGAAAAAATGATTGTACAACTAGCACTTGTTCCTGCTACTACAAGC	0
728	contig_24833	Pm_contig_24833_83	ATCCCTGTAGATAGTGCAGGGCATGAATATAATTTATGGAGTAAGAAATGCATGGAACTG[A/C]TGTTTTACTGTATAAATTTTATAACAGAAATTACAGTTAAAGAGTATATATTACACAAAT	0
729	contig_24837	Pm_contig_24837_307	CATTTTTCATGGCTCTCAGGTGACAGTATCTGCAGAACACCTGTCTGTTTTAAGTGCCCT[C/T]TATTTCTCATGGTGCTTTTTCACTACCAAATTTTGATAATAGATATCACTCATTAGCCCA	0
730	contig_24847	Pm_contig_24847_108	GGGAGGGGCGCCACCGAACAAAATTATTAGAAAAAATAAAGGAAATGGTAATTGTATACT[C/T]AATGTGCTGCGCTGCGTTCTGTTATGAGTTAGCTAATTCATTTTAATTTATCCGCTGCAG	0
731	contig_2485	Pm_contig_2485_50	GTAGGATTTACAAATACCACATTGACTGAAGTAAGCATTGTATGTCCAT[G/T]TATCACACATGGCATATGGCTGTATCCTGGTGCTGAAAGACGTAGGTGCCTTTTGCCATG	0
732	contig_24850	Pm_contig_24850_703	CATTCTCTTTCCAGAGCAATCTGGCTGGGATTCAGTAACAAAAACCTTAAACTGTCTCCC[C/T]TGTCTTGCTGCTTCTGCCATTACAGCCAAGACATTTCGTGATTTAGAATGAGTCAGGATC	translation_initiation_factor_eif-2b_subunit_alpha
733	contig_24853	Pm_contig_24853_365	AATATTTGAAAAATCAAGAGAGATTTGTTCAGATACGCCAGAAAAGTCTGTGGTTTTCAC[A/G]CTTCATCAAGAGAGATTTATTTTATCAAGATCACTAAGGGATCTGTAAGATGTAACGGAA	0
734	contig_24876	Pm_contig_24876_568	AAGTTACCGCCTTGAGCACGATCATTCTTGGACCCCAGAACACAAAATGGAAGCCAGATC[A/C]AATGACCAGCAAATGATCAACAAGATCCTGACCTGCTCTAATACTTTATCAATAACCATG	ca050_danre_ame:_full=uncharacterized_protein_c1orf50_homolog
735	contig_24895	Pm_contig_24895_439	GTCCTCCCTCGGATATGGCCGAAGAGGAACCCGTTGTGGACCCTTCCAACGGCAGATCAG[A/G]AGAGGGAGAGGAAGTTCCTGAGAATCCATTCGCGGACGTGGTCCATGTGGAACCTTTTGT	0
736	contig_24912	Pm_contig_24912_189	GATATGCATTGAATGCTGTATTCAACGAAGCGCGAATATGCGATAAACTCCTTGACGCAG[A/G]GTGGTTGAGTCCTTCGTGCACAGCGGGGGCAAAGAGCAGGCAACCAGCAGGCGACGGCAG	0
737	contig_24923	Pm_contig_24923_342	GAAGGAAAAGTTGTCAAAGGAAAAAGTGAGATTCCACAAGGATGTCTCTTGGGTAAGGAG[A/G]ATTAAGGGCAATAAGATCAAACAGCAATTTCTGGAGAAAATTCAGGAGGGGAGGATCTAG	0
738	contig_24973	Pm_contig_24973_249	GAAAAATATCACATACAACTTGGTTTCTATAATCTCTCATAATTTCTCCTACTCACACAA[A/G]AAGTCATTAATTTCAGTTCATCTGGCAGCAATTTGCACTTTGGCATCAACATTACATTGA	0
739	contig_24995	Pm_contig_24995_253	AAGTAGCATGAAGACTCGTCAAAGGTCCAAGAAAACCTTCAGGTGCCCCGTGTGCAGGAA[A/G]ATGTACCCGAACCCCAGCGCGCTGCTCATGCACCAGCGACAGCATGTGGGGGAACGCCTG	zinc_finger_protein_667
740	contig_25015	Pm_contig_25015_167	AGCTGCAGTGGCATCGTGCCAGCCATTTTGGTACGTGTTCTCTCGCACCTTGGAGTGGTA[A/C]GACCGCCGCCCATTGTGACACTGGGATTCGTCAACTTCCATTCTGTCCACCATCGGGTAT	0
741	contig_2503	Pm_contig_2503_123	CGTCGTACGCGAAGGTCATGCAGGAGCCTCCTGAGGTAGTGATGGCCAACGAAGTCTTTC[G/T]TGTGGTCGTAGCCGCGTTCTCGGAGAATGGCACTAAAGTCAGCAGCCTTGGCAGCAAAGG	polycystic_kidney_and_hepatic_disease_1-like_partial
742	contig_25035	Pm_contig_25035_254	TTCGAACTGAACGAAATTTAAAATATTAGACATCGGTAAGTACCCAGATCCCTGAGCGCA[C/T]GTGTAAAATCAATTCAGATCTATGACCAGCTATTTTCTCTGCTTTTCCGGCAAAGTCGCG	0
743	contig_25042	Pm_contig_25042_69	ACAGTAAAGATAAACTTGTGTTTGGGAGAAAGAAATTTATTTGTCTTATGGTGTACAGAA[C/T]ATTACAAAAATGTTTTTTTTATTATTATTGTTATTTTCAATTGAAGCAGTAAAGAAGGCA	transmembrane_protein_214
744	contig_25058	Pm_contig_25058_353	CTTGTTAGTGCAAGGAAATGAGCTACGCATGTTGGATGCAAGCAGACACAGAAGGATTGT[C/T]TGCAATGTGGGACACAAGTCACTCTTTCCATTTTCTTGATATGTTTATTAGCTACTTTTG	0
745	contig_25073	Pm_contig_25073_1593	TCTCCTTTGTGGAGATCCAGGTACTTCCAAGTCTCAGTTGCTACAGTATGTGTACAACTT[A/G]GTACCAAGGTCACAGTATACAAGTGGAAAGGGATCCTCGGCTGTTGGTCTGACTGCCTAC	disc_proliferation_abnormal
746	contig_25074	Pm_contig_25074_276	TCAGGTCATCACTAAAACTACCCCAGCATCTCAATCAGGAGGGTATTATTGCAATGTGTG[C/T]GATTGTGTTGTGAAGGATTCTATTAACTTCCTAGACCACATCAATGGCAAAAAACATCAA	zinc_finger_matrin-type_protein_2
747	contig_25076	Pm_contig_25076_461	AAATGCATATGATTACAAATACAGTAAAAGCTCTTTTGATTATCTATTTTCTTTCTTTCA[A/C]TATATCTCTTAAAATTCAAGGAGCTATGCATTTCTATCTCCTAAAACAGTCAATGAAATA	0
748	contig_25081	Pm_contig_25081_432	TATATAACACCTTGGTAATCTGTCAAACTACCTTTCTTTTGCACCTTAATTATAACTACA[C/T]AGTTGTTAAAGTATTTCTTTTTTT	0
749	contig_25106	Pm_contig_25106_399	TGCTTTCTATAACAAAGATCTACATTTCAACATCTGACTGATTGTGCTTCATCAATAAAA[G/T]ACATGCACCTTCCTAAGTGTGCTTGCTAAAAATGAGGTAAATGTGAAAAATTATGGTAAT	0
750	contig_25113	Pm_contig_25113_222	AAGTTCTTCATCAAGGGTTCTACCAAGTTCTTGTGTTCCTAAATATGTTCTTTAGGTACT[A/G]ATGCCTCGGAAGTAGGTGTTTC	0
751	contig_25130	Pm_contig_25130_115	ATTAGGAATCTGTTCATCGAAGAGTGATTTCTCGTCCACCGCAGGACATCTTCCTGGAAC[A/G]ACGAAGTCGGGGATCTTGTCAGCAGCGACGGCTGCTACAACAGCAAGGAAGAACAGAGAT	a_chain_apocrustacyanin_c1_crystals_grown_in_space_and_earth_using_vapour_diffusion_geometry
752	contig_25131	Pm_contig_25131_171	ATAAAAGTTCATAAATTATTAAACCTTGTGCAAGAATATATTTAAATACATTTTTTTTAG[G/T]CCACATGATCAAACAATGCCCAATAGTCACTCAGTACCTGTTGTTTGAGCAAAACTAACT	0
753	contig_25132	Pm_contig_25132_209	TTCCACCCTCCTCCTTCCCCATTATCCCTCCCGCTACCCTCTGAATGTGGTCCTTTGTCA[C/T]AGCACCCTCTTCCCTGGATTCTCTCCTTCCTGCCATTTTCCCCAGAAACTGTGGTCTCCT	0
754	contig_25133	Pm_contig_25133_74	ATTTCAGGGGGAGATTTCATTGCTTTGCGACTTCGCGAGAGTCCACATGCCCCTTTTTCT[C/T]ATCATGCTTCGGTGTTCACGTCTGGGTCGGCGGAGAGAGGGCGAGCAGCCTGTGCTCTCT	0
755	contig_25156	Pm_contig_25156_434	ACACACAGGACTTTATTTTATAATTTAGCTTAGGCTCTGGCCAATATATGCTCTTTCAAC[A/C]ACCAATAAATAATTTTGCTGTAACAATAAAACTGTCTTCCCCACAGCATTCCAATGACCA	0
756	contig_25160	Pm_contig_25160_792	TTGCTGACTGTGGAAGGATGCTGAAAAAAAACAAAAATCAAGAATATCCCTTGCAGGCCA[A/C]ATGCAACCTTTGATGAGGCATCATGCCTTAGCAGCGTATTTGATAATATGATCATCCCCA	chromosome_6_open_reading_frame_70
757	contig_25168	Pm_contig_25168_482	TCCAAGGCAAGATTAGTAGTGTCTTTTAATCCGATTCTGAGACACAAAGTCCAGGCGCGT[C/T]GGCCATTCGCTGGCGCCTGACGCTGGCGACGTGACAGCTTCTCCCGGGCGCTCGTGTGCT	0
758	contig_25178	Pm_contig_25178_391	TCCGATGCCCAGGGAAATGATTGATTTAGAGGCAACCTTTGAGAAACTTGAGAATGAACT[G/T]AAGGAAGTGAACAGCAACGCTGAAGCTCTCAAGAGGAACTACCTGGAGTTGACGGAGCTG	vacuolar_proton_translocating_atpase_116_kda_subunit_a
759	contig_25179	Pm_contig_25179_267	TCAGCAAGAAAGATGCACCTTAGCAGTACCAGCGGGTCATCCTCTAGTCTTTCCAAATCC[C/T]CCTTTCATGTTACTCTGTCTTCTCAGTCTAAAGTTCCCTGTCTGTCCTCTCTTTCGTCCT	0
760	contig_25187	Pm_contig_25187_507	AGGGGACGTCATGGCATACCACATCAGCTTGTCCATGTTCGACTTAACGAGGCCATCCTC[A/G]GGGTTGGCCGGGAAGATGTTGTCCACCAGCCGCTTGTAGCGCGGGCGGAAGGCCGAGCAG	conserved_membrane_protein_at
761	contig_25191	Pm_contig_25191_114	ACAAGTTTACCATATATATAAAGATTCGTCAATCATGATTGCGGACTCTCGTAGTTTCAA[A/G]GATGACGTTGCGCTTCTTACACCAACGCAAATATTGCAGTCACAAAGCTAGCTCATTCCG	0
762	contig_25210	Pm_contig_25210_374	CCTTTCGGTGCGAAACTCCTTTGGTTTAGAGTGTTAAGGCAATGAAGCACCGGCCTAGCC[C/T]TCTGTAAGGTTGTGATTACTTTTAAGTGATAACAAAGTGATTTAAGAAAAGAAAAGAAAA	0
763	contig_25220	Pm_contig_25220_109	CATATCCTAAGCACAGCATATGCAAAGATGTTTTGTAACTATTCCCTATACTCTTCTATA[C/T]ACTACCATATTTAGAACAGCGTAATTGCAACACATCACTCAGAATATCATGATAGAAGAA	0
764	contig_25225	Pm_contig_25225_185	TGACTTACAAGACAAAGACTTCAGTCCAAAGAAACTTACGGTCAGACGCTGCTTGCCTTC[A/G]CGGAGCTTCTGTGAGGCGAAAGGACATCGCTGTGTTCCTAGCGAGGGCGGCGTGAGGAAG	0
765	contig_25230	Pm_contig_25230_314	TTCGTTGAGGATACAAACGGCATTTAAAGAGAGGACGATCGCCTCGAGTAAACTGTACAC[A/C]CCGAACGCCATCGTGGACC	immediate_early_response_3_interacting_protein_1
766	contig_25270	Pm_contig_25270_155	TAGAAATTTTAAAAGTTTCCGTTGAGTCACGGCATTTTCTTCTTCCACTTGGTGTGTGGA[C/T]TTTAAGTGTGATAATGTTCTGAAGAGCTGTGGACTTTCTTCTTGACCTTATTAACTGGAA	0
767	contig_25271	Pm_contig_25271_115	GTGGTTGCTTTCACTCATTATTGCTGTGAAAGAGTACTATTATCTACTTTTGTGCATGGA[C/T]ATTGATTCAATGAGTGTTGTTATTTGTGACTGAAAATAAATTGGGAAGTTGAGATTGTAC	0
768	contig_25278	Pm_contig_25278_371	TCGTCGGTGGATTGTAGAGGAGATCGTACATCACCGCCGCTCCGAGGCCCGGTTCGCACA[A/G]AGAATCGTTCCACGCCAGGTTGAGTTTGTATCCAGGCAGGAGATCCGGTCGATTGTTCAC	class_c_metabotropic_glutamate-like_g-protein_coupled_receptor
769	contig_25292	Pm_contig_25292_791	CAAAATTGATGGTGAAAGTAATAGAAGAGCAATATCTAGTGGCTTATGAAGCCAGTACCT[A/G]TATATTGAAAGTTAAGATGGAGATAATTTTTTCTTTCAAATTAAACCAATGCACTAGATG	0
770	contig_25296	Pm_contig_25296_615	GCATAAGGATGGTAAATGCCAAAAAGTATTTTTTATACATAGAATTAGGATCTGTGGTGA[C/T]GATATTGATATTCAATGGATACGTTCAAGTTTTGTAAAATATGTACATAAATTATAAACA	0
771	contig_25320	Pm_contig_25320_979	ATTAAATATACATTATATTACAAATTCATTATGCATTTTGCAAAAAAACACATCCATCTT[C/T]TGCAAACTCTTCTTTTCCTGAAGATTGATACAAATTTCAAAACTTCCTAAAGTTGTACAA	vesicular_mannose-binding_lectin
772	contig_25332	Pm_contig_25332_27	AAAGACCGATAAAGGGCTTCGTATTG[C/T]TGAAAAGTCGCTGTAGACAACGTAGCTTGGCGACCTGCAACTGCATTTCTATCTTACTTG	0
773	contig_25347	Pm_contig_25347_549	TAGCGGTGGCGGCGGTAGAACCTGGCAGAGCTCAGTCGAGTGCTGTTGGCCGTGCCGGAG[C/T]CATGGGGCACAGGCATCTACTGAAGAAGCCACGTTCAACATCATTCCTCTCCGCCTAACG	0
774	contig_25379	Pm_contig_25379_133	TTCCAATAAATTGTAAAAGAAAGTGGCATAATATGCATTATATACCTCTTATTCTATAGA[C/T]GGTGAGGGTAAGGATCCTCACATGTGGTTCAGCAATCATGTTGTGCAGTAGCTAGTAGGT	0
775	contig_25389	Pm_contig_25389_78	GATTCAGAATGGATAGAGTTGACAGCAAGCATCAAGGGGGTAGTAGTAGTCAGAGCTGTG[A/G]CAAAAGTAGAGGCAGGGGTTGGGAAACCTGAGAAGTCAAATTATTGGGTATGGTGAGCCA	0
776	contig_25397	Pm_contig_25397_307	AGAGAAGGAAGCGGAAAGGTTATTGCAGGCACTTTCCATTTGTTAAATAGACACGAAGAG[G/T]TAAAAACAAAGAAGTATGGCTCGGCCCGAGGCACATCGCCAATTTTATGATTTTACAAAT	0
777	contig_25410	Pm_contig_25410_46	CACAGGCACCACCACAGCTGTTATACACACTCCCTGCAGGATTGA[C/T]TTCAAGGAGTCCAAGGTCCAGAAGGTCGCTTGCGGTGCAGAATTCAGCATGATTGTTGAC	cg9135-pa
778	contig_25455	Pm_contig_25455_123	AAACTTCAAATACAAGAATGAACTGCAGGACAGAATATGTCCGTCCACACCAATATTCAT[A/G]CCACAAAGCATCTGTGTGTGTGGATTTAGCATTTACTGTAGCTTTTCGTGATCAAAAAGG	0
779	contig_25463	Pm_contig_25463_261	TTACCACTAACATTTCTTATATAAAGAAGTTGCACTTAGTAATTTAATCCATTAACTCTT[A/G]ATTCAACACTTCTTCAAAGTACTCAAAAACCAGGCCCTTGAGGAAACAATTAATTTGACC	0
780	contig_25464	Pm_contig_25464_873	CGGAAACAATTTTTCCATATTGTATGTCATGACATCTCCCAGCTGAATGTCTAGTCTCTT[A/G]CCACATGCATCCTGTAACAATTCCAACAAGGGCAAGAATCGTGGATCTTTTTCTATAACA	transcription_factor_mitochondrial
781	contig_25477	Pm_contig_25477_661	TTAGTGGAAAACAGCTGTTAACACTTGAGTTGCTTGTAGTTTTTTTCTGCTTTACAGTAC[C/T]GAGTTAAACTTATGATATGTATTTTTCATAAGTATATATCAGTACTAAAACAATTTTAAC	0
782	contig_25478	Pm_contig_25478_205	TACACCCACTACATTCCATTTACAAGAAAAATCAGGCAGGAAAATACAACTATATGATTG[A/G]CTTTGGGTGTGGTGGGCCTACTAGGCAATATCATGGGTGTAACTGCAGGAAAACTTGCCA	0
783	contig_25489	Pm_contig_25489_112	TGGGATCCTCTCCTCTGGGTTCAGGGGTCGGCTGGGCCTTTGGTGGTTTGTTCTCCAAGC[A/G]GTGCGACCCGTTTCCTCGAATCCCCAATTCCTTGGCTCTCTGTATTGTTGTACCCAGGTG	0
784	contig_25516	Pm_contig_25516_543	TTTACGAGTGATGAGTTGTTTTTACGAGTGATGAGTGAGATGAAACAATAAAGTTTACAC[A/G]TCTCTTTCTACAACCATTATTACCGAGAGAATAGCGAGAGATAGAGGAAAAAGTGGAGGA	0
785	contig_25526	Pm_contig_25526_359	TTAAAAATATTCGGACAACTAAGAAATGTGAGATCGTAGTGACAGATACGTCATTCACTT[C/T]TTTTTTCTTATTT	0
786	contig_25535	Pm_contig_25535_179	GTCGAAGACCAGGACTCAGGAGCTGATGAAACTGGACTTCTATGAAATTTTAGAAGTGCC[C/T]CTTGAGGCCGAGGAAAAAGAGATCAAAAAGTCGTACAGGAAGAAAGCCCTGAAATGCCAT	dnaj_homolog_subfamily_c_member_17
787	contig_25547	Pm_contig_25547_329	GGTAATGGGAGTATAAATAACATTTCTGGAAAGGTGGGAGGAGGAAAAGCTCAAGAAGAA[G/T]AATTTGCACACTAGAAGAAAAGATGACAATTCTATTAACACTTCAAAAATTAAAATGAAT	0
788	contig_25549	Pm_contig_25549_296	GTGATTGCGAGCACGCCTGTATGGGCTTGTGTGGTTGTCTCATTATTCATGGAGATACTG[A/G]AGACAATTAAGGAGGCAAACATCATCCGATCAGTGAAATGGAAATTCAAGGATTGTTAAA	0
789	contig_25640	Pm_contig_25640_53	CTGCCGTGTATCTTAGAGTCGGATATAAAATGTCTCAAATTAATTGTGTGTA[C/T]ATGTTCTGCATATTAACATAACACTTTTATACTTCATGTAAATTGTGATAACCATCATTC	0
790	contig_25659	Pm_contig_25659_126	TCACGTCTTTACGCCCGACGGGTCACTCAAGCCAGGGATGGAAACAGACAATGTCAACGA[A/G]GCTGTTATGAACGAGATCTGGGACTCGGCCATCAAGGAGGCTGAGGACGAGGTAGGACTC	threonine_aspartase_1_(taspase-1)
791	contig_25702	Pm_contig_25702_35	TATTAAATGCTGATTCTGTAAAGACCGGTATTTT[A/G]TTCCCTACAGCTTCAGGGCTGTGTGAGTAAGGGGACAGTGTCTACCAGGGTTCTCGTGAG	0
792	contig_25743	Pm_contig_25743_411	GTCTGGTTTTCTCCTTTATTCTGACTTGACTGAGAAAGTAAGGGTTGATGAATTTTTTGA[A/G]GTTTGTGATCTCCCAGACACATTTTACTCCTGGTTTTTGGTAATTGAGCTTCACATTTGG	basic_fgf-repressed_zic-binding_protein
793	contig_25752	Pm_contig_25752_588	GATGGCTGGTAGAGGAGGATCTTGGATAAACATTCGGAGATTCTTGGCTCGGATTCAGGA[C/T]ATCTCTTGCATATTATCTCAACAATTCTCTCAGCCCTAAACGCTGTTTCCGTGTCGATAT	rad51-like_1
794	contig_25770	Pm_contig_25770_441	CATAGTAGCTGGTGCAAATTTGAAGATGACCAAGAAGGAAGTCGAGGCAGCAGAGAGCAT[A/G]GTAAAAAGTTCGTCTGTGTTAGTTTGTCAGGGTGAAATTACCATGGAAGCTACTTTGGCA	ribokinase-like_isoform_2
795	contig_25782	Pm_contig_25782_503	TGCACCTGCCGTGGCACCCGGAGATGAGGGCGACGCAAGGGAAACCGGTATAAAAATAGT[A/G]TAAGACGAAGACTCATCCGAAGATACTGGGGAACTCTTGAACGAGACCTCGGACGCCGCG	c-jun_protein
796	contig_25791	Pm_contig_25791_306	ACACCTTACATCATGTTTTGTTAATATATGCTTCCTGAGGCTTTGTCTGTGACTTTGGTA[G/T]ATGTCTGGTTGTTTGTATGTATGATAGTTCTTGGCCTTCAGCAATTCTTCACCATTGTCA	0
797	contig_25810	Pm_contig_25810_195	CTATGAATAAAATGGGTTTTGCATTTTTTCTAAAATTGTGATATTTCATATATTTAACTG[G/T]ATGATTTCTAAGTTTCAGGTACAAAGCAACTATCTTTTATCAGTGTGCCTGATAGGTAGC	0
798	contig_25815	Pm_contig_25815_35	TAAATCTGCCGAAAAATAAGGTTCTTATACTTTG[C/T]ATGAGAATCTATGCTCTTGTCATTGGATGTATCAAACCAGCACTATCTACATTTTTAGTA	0
799	contig_25844	Pm_contig_25844_452	CCGCAGGCAGCAGCAACATGAAGAGGTTTACAATGAGGCGATAGTGTTTACGCAGTGCTA[A/G]ATATGCCTTTCCACACAGCACCTGGAACCTCTGGAACTCCTGAC	phosphoinositide-3-_alpha_polypeptide
800	contig_25851	Pm_contig_25851_218	GAATTCACAACACAGTTTAGCCATGAAACTGCACACGCATTCACAGATGTCGCAACACAT[C/T]CTTGTCTGTTGAGGGTCTGTAGTGGTTATCATTTTATGTATCCAAAAAATGATACTCTAT	0
801	contig_25856	Pm_contig_25856_322	TCACAACCCAAATAGTCAAATGACTGAACCCCAGGTGTTTAAGGCCTACCCAATGGCAGC[C/T]CCTCTGGCACAAGTTTCAAATCGTGCTCCAGTGCCACCCAAGCCTCAAATACCTGCGAAA	0
802	contig_25881	Pm_contig_25881_404	AAGGACTGGCCATACAAAGTTGTTTTACGGGTCAGATGACTATCACTTTATCACACTGAC[A/G]TTGAACCAAGTTGAAGAGGCATTTAAATGTTAAATGTTTGTAGTTTAGTGTTCTTTTTTG	apolipoprotein_d
803	contig_2590	Pm_contig_2590_156	TCATCTGCTGCGTGATATCCATTGAAGTGTTCTTTCCCTCTCTTAATCATCAGAAGAAAA[C/T]GTGCCCACAGATTCATGCATTTTAACATTCCGCTACATTGTCGTCAAATCCGCGTTATTC	0
804	contig_25931	Pm_contig_25931_328	GTTGAAAGATGATTCTGAATACCCAGATTGGCTGTGGACTCTGAGGACAGGTAAACCGCC[C/T]CCTCTGAGGGAAATGGACCCCAACACAAAGCAGTACTGGAGGAGATTACGAACAATGGCC	39s_ribosomal_protein_mitochondrial
805	contig_25933	Pm_contig_25933_144	GAGAGAGACTGAACTAATATTACATTTTAGAGCCCCATGGGTATGTTCAAGTGTCTTTGC[C/T]GGAAATGTGGTAACAGAAACTATGTATATGGTGGGTGTTGGTGTTCTCCCAGGATAGCCC	0
806	contig_25934	Pm_contig_25934_152	CATATTTTACCATTCGTAACACATTCGGAATCAAGAGGCTGAGTAAGAGCTTCACTACGT[A/G]TAAAAGGTATGGGAATATCAGCCTTATTGATGCTTTGAGCAGCAGATCCTGTATGGATAG	0
807	contig_25940	Pm_contig_25940_215	AAGCATCCACAGGAACTGCCATGCCGTCTGGAATCGGAACAAAAACCACAATGTTCATTT[C/T]CTTTTCAAACGGATTCCTTGCTTTTCCTTGAACTTTTCTTCATA	0
808	contig_25976	Pm_contig_25976_161	CACAGCCTTCAGTAAACCAGAAAATGACAAATGACAAATCTGAAGAGAAAAATCACCTTA[C/T]TCTGGCATGAATAATGTAGCTTTTGTGGAAGTATTTACTCTGCTTTACCATACGAAACCC	0
809	contig_25986	Pm_contig_25986_428	TGTTACATACAGCTTTCCTGCATAAGATACAACCATAGGTAGAAAACATGCAAATGGCAT[C/T]GGAGCCATCAGAGTCCAGCTATTGGAGAGTGGGTCATATCGCTGAACATCATTTTTG	kelch_repeat_protein
810	contig_26028	Pm_contig_26028_246	CCCACGTCCAAGATAGGGAGCACCGGTTGTTGGTGACTTTACGTACGGAATGCAAAGCTG[C/T]GCAAGGTATTACGCAAGTCAAAAGGAAAAAAAATATTGTGAATTTTTCTCCAAGGGGACC	0
811	contig_2603	Pm_contig_2603_256	CGTGAGCGTGAACTCTGGCGCCCTTGAAAATCACTACCAGGGGGCACGACCTAAAACAGC[C/T]CTGATTGGCTGGAGCTACACGCCCGTTAACCTGATTGGTCTATACGTAATTCGGGGGTAC	0
812	contig_26047	Pm_contig_26047_282	GTTGGTCGCAGTCGACTCCTGGAGCTCCTCTTCGGACGCATGGTGCCCTTCGTCGTCGAC[G/T]TCCGGCTGTAGTGCCTCGTCAACGGTGTCCTTACTTAGAGTGCCCAAGTTCATTGAGAAG	0
813	contig_26069	Pm_contig_26069_234	TAAGTGGACAGAAACAGAGGATGAAAAAGAGAAAGAAAAGGAAAGGAGGAGAAGAAAATA[C/T]CATGCAAAATTAGTTGAGACAAGGGTTGCAGTCCAAGGTTGGTGTGATCCCCTATATTGG	0
814	contig_26090	Pm_contig_26090_256	TACACATTACCACATAGGTGAAAATCAACTCTCAGATTTATCTAAAGGAATATAAATTTA[A/G]TCATAATGCCATGGGAAGTCCCTTTATCAACTATATTACTGAAACTACCCCTGGCAGAAA	0
815	contig_2610	Pm_contig_2610_176	CCTATTTCGTATAAATTTCCGAGTGCAATTTAAGTATCTAACTAAATTCCACTTATTTTT[C/T]AAAGCATCTTAAGTGAACGGTCGTACGAATCTTGACAAACAGTGCAAGAACAGTAATAAT	0
816	contig_26103	Pm_contig_26103_123	ACGAGAATTCATAAAATATCAGCACCTAAATAAACCTTTGCCGGTGAAAATAAAGTACGA[A/C]ATGTTGCATACGATGAACACATTGCAATAATTTGAATTGGCGAATACAAATCACTGTATT	0
817	contig_26104	Pm_contig_26104_202	AGAAGCCTGAGACCCCTGAGCCTGTTGGTGTCCAGCAGGGGCATCTGTGCCACCCTGCCT[A/G]CATCCCTCCCTGGCATACGGGGCCTGGCAAGTAAGATTGATGAGCAGTTGTC	0
818	contig_26123	Pm_contig_26123_113	TACGACTGCACAATGGCAACAAGACAGCCCTTTTCCTCCCAGGCTGCGCTTTACGTCTTG[A/C]TAGACTATGCTGAGGAGAAGAAAGAGGATTTGGAAGCCATATATCAGGCACTAGAAACCA	0
819	contig_26129	Pm_contig_26129_226	TCCAGCAGAAGAAAAAAATCCTCTTCGTTAAGAAAAATTAAAGAAATATCTCAGTGTCGC[A/G]AGCTCAGGTGTGGTCTATAGGCCTACAAAGAAGAGAGAGAAAATTATATTAAAGAAGATT	0
820	contig_26164	Pm_contig_26164_81	GGATGAGGACACCCCCGAACCATACAACTTCACTGTGTTGGTCGCCGATGATGAACTCGG[A/G]AACCACCAGGAGAGGGTCGAGTCGCAGGACGAAAACGGGGTCGTCCAGGGGCAGTACGCG	cuticular_protein_rr-2_family_(agap006261-pa)
821	contig_26166	Pm_contig_26166_1002	AATTATTCTAGTGTCTAGTGATTACTACAAGTTGATGCTGGTCGCGGAGAGTATATGTGC[A/G]TTGATGTTTCCATTTGTTTGGCAACATGTTTACGTGCCGATCTTACCTGCCTCTCTTCAT	isoform_a
822	contig_26168	Pm_contig_26168_135	ATCAGGCAAAAGTTTGTGTTACCAATTGCCGGCTTACCTTTATGCCAAACATAACAAGTG[C/T]ATAACCTTATGTGTGTCTCCACTTGTCTCTCTCATGGAGGATCAGGTGACAGGTCTGCCA	rothmund-thomson_syndrome_dna_helicase_recq4
823	contig_26178	Pm_contig_26178_2213	GAATTCAAGAAACGAGGAAGAGAATGGGGAGGCAGGAGGGCGGCGAGCTGAAGATGGAGG[A/G]AGAAAAAGTCGTCGCCAGTCAAGAAGACTATCACCAAATGACTTTGATTTAGAGGCAAGG	sox_transcription
824	contig_26192	Pm_contig_26192_83	CTTTTTTTTTTATATTTGAAATTTGATATGGCAAGTACGGCTCTCTTTTTTGTGAGATTT[C/T]CCAAACAGAAATTTATTGGTTTGCAGATATTTGTTTTCAGTTTTAAGAAGTTTTCAAAAA	0
825	contig_26215	Pm_contig_26215_193	TCTTTATATCCGACTCAATCTTCCTAAGACTTGTATCGTAAATATTAATCCAATTACGAG[A/G]TTGTTCGATGGGAATGTCAGCTCAGGCGACGCACAGCACTTCAGCAGCGGCG	0
826	contig_26222	Pm_contig_26222_275	GTTTTTTTTGTCTGCTATTGCTGTGTGTACCCTTGGTTTCTTCAGTGTCTACTTCACGCC[A/G]CCTATACCTCAGACTCCGAATAAGCTTCCTGCCAAAGTGACTCTGGATTGCAGCTCGCCT	isoform_d
827	contig_26225	Pm_contig_26225_96	ACGATGAAGATGTCAAAAATGTAAGAAAAGAAAAGAAAAGGACCACTGTTATTGATACTC[A/C]ACTTTCCATCCCAGAGGAAAGAGTATTAGTAGTGTGATCATTTTAGATAATCAAACTAGA	0
828	contig_26241	Pm_contig_26241_791	ATTGCAAGGTGGAGGGGAAGAAGGACCCTCTCACATAGAGGAACCGATTGTGCAGATAAG[A/G]GAAGGGGAGAGGGAACATTTACACCTTTTGGAAGGTGCCTGTGGGGTGGATGATGATGAT	zinc_finger_protein_253
829	contig_2625	Pm_contig_2625_145	AAACAAGTTCTGTGCACGTCCAACACCAGAAGGACTCCTTTAGTCTTGATACCAGTAATT[A/G]TGCTATTTTGGTTGGGAATGACTAGCACAGCAACAGCCGCCAAGTCTCGGGATTTTTCAC	0
830	contig_26279	Pm_contig_26279_127	CCTCTGGTTCACGGAATTTAGCTAATTTTATAAAACGTTAAGCAACAGGTGGCCTCATTA[A/G]AGACAAAGAAGAGGAAGAGAAAAACTTGATAAACGGGAATAGGAAGACAAGAGAAATCAA	0
831	contig_26281	Pm_contig_26281_69	AAAGCAGCTTATAACATCCACTGAGTGCTATTACAGGACGGACTGACTGGCAAAGTATAA[A/G]GGGACGTGAAACATAACATTATATAATCTGTGACACCTCCAAGCATAGAGAAAAGAGAGA	0
832	contig_26288	Pm_contig_26288_215	AGAGATTCAGTCACTGACAATCACCGTAGCAGATCTTTGTCCTTGCCGCCATTCGCATCT[A/G]TGACACAAGCCATCATGACAATCCCATAAAATCTAGACTAACAGGTGGGCAACATATGTT	0
833	contig_26292	Pm_contig_26292_130	ATCTATGGCAAGTTTCTGCTCAAGAAGCCCGTTAAGGCTGCAGTGATCCTGGCAACAGTA[A/G]CCCTGGCCGGAGCGAGCATCTGGGGCGTGACAAACCTGCGCCAGGAATTCGATCCTGTGT	patched_domain-containing_protein_3
834	contig_26295	Pm_contig_26295_91	AACAGATACTTGCATTTGAGTTATACAATAATGTGTGTAGTCTTGAAGCAATTAACTGAC[A/G]CTTCATGTCGTCCTTCGGCAAACACCTCATGAAATCCTGTAGCAAATAATGAAAACTTAG	0
835	contig_26324	Pm_contig_26324_77	TACCAAATTACTAATAACTAAGATTTTTAATATTTTTAAATTGTATCTCTTTACTGTCAG[A/G]ATGTTTTTCTGTACTGTAAAATCTCCTGTAACTGCATACCATTATAAGGCCTTAAGTTAA	0
836	contig_26334	Pm_contig_26334_174	TTGTAAATTAACAACCACATCTTATTTGCTCAGAAAAATGCTGATGAAAAGATTAGGCTC[G/T]TAAGACAACAGTTAGCCTCGAGGGGCTGTATGGCGTGTATTCAGAAAGGTCAATGAGTCC	0
837	contig_26377	Pm_contig_26377_73	CCATAAAATTGTAGCAAGTATGAATTGTTTCACTGAATGCTATTTTTCTAGCTCATGAAC[C/T]CATTTAGTGCTTTTAACTTTGGAGCAGAGGAAAAACAGTATGCAGTTTTAACTAATGCAA	0
838	contig_26388	Pm_contig_26388_43	CTCCTCAAGAAATACCAAAGGGGAGCTACATGGCAATAATAT[C/T]AATTTTATCACGGAATGCTTGCCACTTCATATCACTTAAAATCTCCAGGTATGTATACAT	0
839	contig_2639	Pm_contig_2639_109	TTGGTGCTAGATAGAACTGCGACATCCTGAGTGTGTTGACGAGGATTCGCGAAGAGTTGG[C/T]GAGGCAGGCTGGCGTAGAGTGCGGGTATACATCTTCACCGACTTCATCGCGAGGGTACCA	0
840	contig_26419	Pm_contig_26419_162	TCATTGTTATCTAGCATGCATTTTCAACATTTTTTGAAGATATAAAAAATAAATCATTCA[C/T]ATTGTAAGTTCTTTAGCCAAAGCTAGAACTGACCATGTGTAACCTAAAATTTTCAGGAGT	0
841	contig_26421	Pm_contig_26421_489	TTTATTTGTCTGTCCGTTTGTGCGAAGGTGGTTGTCCCTAAGGGAGGTTAGGCCTTGAGT[A/C]AAGAAGAAATAGGAAATTAATTCGCAAATTAAAGAAAGGATCATTAGAAGTGGTTAGATC	0
842	contig_26455	Pm_contig_26455_277	TGACAATTTGCGCTTGAGTGTGTTAGTGTGCATTATAAGTACTAAGTGTTTGAGGTGCCA[C/T]ATAATCGTATGACTTCAAGATTTAAGCCATGGTTTTGAATATGAATGACATTGCAAGTAT	0
843	contig_26477	Pm_contig_26477_220	CGCACCACACACGCCCCTGCTGCCTCGAACAGGAACAGATCTATTAAATCCAAACTAAAT[C/T]CCTCGTAGTGATGACCGGCACGGAGGGAGCGGGGGGGACAGAGGTGATGGCCCCACACAC	predicted_protein_[Nematostella_vectensis]
844	contig_26512	Pm_contig_26512_181	AAAAACTGATACCGAGATATTTGTAGAGGAGGGGGTAGTAGGACGGGGACGTGTTGAAGA[A/G]GGAGGTAGTGTTGTGAGAGGTAGTATGCGAAGTGGTGGACAATAAATGTGCAGGGTAGTA	0
845	contig_26520	Pm_contig_26520_75	ACCCATCTCCCTTGACTCTGGTCTCCTTACCTCATTTTATGCACAATTTTTAAAATCCAC[A/C]TCATACCTGAAGTAATTCTGAAGTATCTAAAAGATTCTTTATCAACACCACATATTTCTT	ferredoxin_cg4205-pa
846	contig_26586	Pm_contig_26586_97	GCCAAGTCACAACAAGGGAACAATGAGAACAGCATTACCACTTGAACTTTGGCTTCAGCA[C/T]TGATAAGTTTGATAAGGGCGATGATTGGTTATTTGTAGTTGATGGACTTAGGTGTGTCTT	0
847	contig_2660	Pm_contig_2660_1740	TCCATTTTTTTCCTTTCAAATGCAATTAATTGTACACAACTTTTATTGCATAACAGAAAC[A/G]TCTGTTACATCTATTTTTACTAAGCAGAAAATGGGCGGGAAAACCTCAAGATTACAAATT	0
848	contig_26630	Pm_contig_26630_366	AAACGGAGATCTTTTTTCGAATCCGTGGAGTGAAAGGAAAGATGTGTTAGAATCAGTCTC[A/G]AACCAAGAACATTCTACTCGAAGTGATACAGTTTCCAGGGAGGAGATCAGCGCCGTCTTC	0
849	contig_26632	Pm_contig_26632_113	TTGGATATCCATATCTCAGGGCAGCATCAATATCACATACACATTTATCATATTGCTCTA[A/G]TTCAAGTAACACAGCTGAGCGATTAGCATATCCAAGTGATAAAGATCTATATTCCTCCAG	set_and_mynd_domain-containing_protein
850	contig_26639	Pm_contig_26639_288	TATAGAGGTACATGCCGAATTTGCCGACGTTCACCCCACCGAAATCAAGGTCACCTACGA[C/T]TTGGACATGGAAATTCTCAAGACATGTTCCAGCGACCGTAATGACCTTGATT	0
851	contig_26643	Pm_contig_26643_97	GATAGGTAGGTAGGTAGAGTATCTATTTATCTATCTGACAGACTGTAGGTGTTCTGTACT[A/G]GTGTCTGTGGTGAATCGAAGGAGTAGCTTGCATTAATTGTTTTACTTTGCTCTGTGTGTC	0
852	contig_26645	Pm_contig_26645_506	ATACAACTTTCCTTGGAGGAGGAGGCTACAATAAAGTGAATGCTGCTAAGCTGTGGACTG[C/T]AATTACTTCTGCTATTGTGGACAAACCATTGAGTACAGACATCCCAGAGCACAGGTTCTT	histone_deacetylase_8
853	contig_26680	Pm_contig_26680_268	AAGCGTTGGAAAGTCACCAATCAGCCTCAAAGAGTAGTCCTACAAATTTCTTTGGAAGCA[A/G]AGGTCCTGCATCGAGTAGCA	0
854	contig_2669	Pm_contig_2669_102	ACACGCAATTCTCACCTCGCAAATGTCGGAGAAAGAGAATCAAAACAAACCTGATAAATG[A/G]AAACGCAAAGAAAATAAGATGTAAAGAAACGCAGGTCACTAGATTAACGGAAATAACCGC	0
855	contig_26735	Pm_contig_26735_362	ATTATGCGTTTGATGTGGAATACTTAAAAACTGATGCGCAGATACTTCAAGAGACCAAAC[C/T]AAAAGTAAGAAGTGAGGAGCGCTTTACTTAACTGCGAACCTTAG	0
856	contig_26742	Pm_contig_26742_48	GAATAGAATAGTGTGCCCTGCAAGATGACTTCATTAATAATATTAGC[A/C]ACAGTGCTGGTCATGACGCACGCCCAGAGTTTTCTCACGACTGACCATACTTTTCGACAG	hypothetical_protein_Phum_PHUM604920_[Pediculus_humanus_corporis]
857	contig_26747	Pm_contig_26747_63	AAAACTAAATTTGTCATTTTAAGTAACAAGAATTATCACAATACGAATGTTACATTTAAT[A/G]AATGTGTTGCTTTATCATAAAGCTGCTCTCATACTTAACCTTCATACTTCACCATGAAAG	0
858	contig_26807	Pm_contig_26807_326	CCGAAGAGACCGAGAGGATGAGGAGAGGAAGCTGCAAGAACACCGCAGGGAAATTGCACG[C/T]CTCGAGCAGCAGCTGCAGCAACTTTGGGGTCCACAATATGCCCCACCTAAATATGGACGC	0
859	contig_26828	Pm_contig_26828_127	TTAGTCAAAGTAACAACTTATGGCTAAACTTTGAGAAACAAATAATTTTTACTACTAATT[A/C]ATTGAATTTATACCCTTTGCATTCTCCTCTTGTTGATATAAAAAAAAGGGAAGCTTGAGT	0
860	contig_26830	Pm_contig_26830_148	TTGGTTAACTTGCAGTTCTTTCAGGGTGATTTCACTCGGGCCTGTTACGTCACTGATACT[C/T]GTGGGCAACATCTGATTGGCTTGGATTTGCTGGTAAGAATTCACATCAGCTTCCAACATA	0
861	contig_26848	Pm_contig_26848_129	AGAAAGAGCACACAAATATAGGCTCTATCAACACCAAGTGTATTGTACCAGTGGTATAAT[C/T]ATGTAAATATATGTACATCATTGAGAAAATAACAAGATGACATCAATGTGATATGTCCAT	0
862	contig_26871	Pm_contig_26871_498	CTGTCAGTTTGGCCCTACTTTGAATGTGTTTTTGCATTACTTCCTTTACAGAAGCAATTA[C/T]ATTTAAAACAAACAAACAGACAAGCCATGCCCTTTACCTGTCCCATAATAAATTATTT	0
863	contig_2688	Pm_contig_2688_147	TAGTAAATCTATCACAGCTTTACCTTTTGGCACTGACATCGACAGCATACTTTAGGATAA[C/T]CACCTAAGAATGTAGCATGGGAATTTGGAGGATACTGTAACTCCACGATATAGTAACTCC	0
864	contig_26886	Pm_contig_26886_349	TTTGAATTTATTGATTGTCTGACCTGTGCTCAATGGAAAAATGTAAATGAAAATCAAATC[G/T]TTATAAAAAAAGAAGAAGAAAAGAAATGGAATATGGACTAGTGTAAGAGACTGAATGATA	0
865	contig_26900	Pm_contig_26900_757	TTACCTCCATTGACACGATTGTCTGATTTGGTCCCTCCAGTGATAAGGAAGCAAAAACCC[A/G]TTCAGGAATCATTAGTGTCAGGCATAGGAGCAGAA	0
866	contig_26905	Pm_contig_26905_112	CAGCAGGACGCCCGTGGACATGCCTACGATGACTGAAATCCCAACTGAAATCACATTCTC[A/G]TGCGCAGGGAGGCTACCCGGTTATTATGCTGATGTTCAGTATGACTGTCAGCTCTACCAC	cuticular_protein_analogous_to_peritrophins_1-f
867	contig_26908	Pm_contig_26908_107	TGCCGACTCAGGACCCCAGGGCGACACCACAGCTCTGGGGTTCTCTCATCATTCCCTGCA[A/G]CAGACCTTGGCCACATACAGATACGAGAATGCCCTCATCAAAACAGAGTTAGCGGCAACA	0
868	contig_26910	Pm_contig_26910_437	CTGGCAAATTTATGTGGAAAAAATATTGATATTCTGCACAAGGTAGAACCAATAATATAT[A/G]CTGCATATTTACATAAAGATGTTGGATCCAGAGATAATCTCCCCCCCCCCAGTTATATAT	0
869	contig_26918	Pm_contig_26918_302	GCAGCTGGAGAGGAGATCACAGTTGATACAGGAGAACAGGTTGTAGCCCACACCTTCGAG[C/T]TGAAAAAGCCACTCTTACCAGGGTCATGGATGGTTTGGGTGTTGGTCGACAACGTGATTG	xylosyltransferase_ii
870	contig_26932	Pm_contig_26932_1011	CATTAGAAACTGAGCATTTTTTGTTCCCTCAGAAACTCAGACAATGTTTCAGGTGATGTG[C/T]CTAGAAAATCTAACCATGTAAATATAGTTTTCATAGATTTCCTTGATAGTGACGTGACTG	0
871	contig_26937	Pm_contig_26937_195	ATGCTGTTTTAGAAATAAAGCCAAAATCATATCATTCCTGCAAACTGCAGGCACCCTACC[C/T]TAGTCTCATAATCTTTCTCAAGTGAATTTCGGTAATCAAGTAGCACTGTCGAGAGAATGT	0
872	contig_26949	Pm_contig_26949_334	CTGAACATGTAAGCATTGTTACTTCTTGCCAAAACACATGTGATTAAACATCACTTAGTC[A/C]TTTCAAGTATTTAAAATAAGGCATCAATAGG	0
873	contig_26958	Pm_contig_26958_266	GCTATTAGTGAGAAAAAGATGGTTTTCACGCCTTTATTTTGCATATTGATGGCACCTTGG[G/T]AGTGCTCTCTTCACAGCCGGTAGTGTTCATGTTAATTGTAGCTCTAAGCTTATGTATTCT	0
874	contig_26967	Pm_contig_26967_181	GACTGGCCTCAAGGAGATTGCAGGAGGAAGGCACAGGTGGAGGGTGGCTACCTCATCCAA[A/C]CCCCAAGCCACAGCCTCCAGTTCCTTAAGCCATCGTGTCTCCCGACAGTTATGGGAGGGA	0
875	contig_26972	Pm_contig_26972_96	AACTCCAGTCACATTTTCTTTTGTTCTATTATCTTTCTCTCTCTACCTTCCCATTTACAC[C/T]TTCTTCGCGATCTCTCTGCGTTCTCCCACCTCCCTCTTTCGCTTCACGCCGCCGCTGGCA	0
876	contig_26980	Pm_contig_26980_342	CCAGCTCATCCCCTGTAATACAGACGTTTGTACTTTGAATAGCAAACAGCGATGTCCACC[C/T]TTTGGTCTCTGTCGGGATGTGACCGTTGTCGTGAGAAGTGAGGGCTATGATTCCGAAGGA	0
877	contig_26992	Pm_contig_26992_301	TTGTATCTTGCTGCGCTCTTGTGTAAATGACAAAACATGACAGGATAGCATGTCATTCTT[C/T]ATACTATATACTGCTGCACTGGGAAGAAGCAGAACCTTAGTCAATGCTGTATGAAAGTGA	0
878	contig_26999	Pm_contig_26999_323	GGGGCATTTGAACAAGAAAAAAAGGAGGGGGGTTGGTTATTGCCTTGACTGTCTTACTAA[A/G]AGTTAGGTGTACCATATACATCAATTCTAGCACCCAAAAGAAAATCTGTGACCCTCGCAT	0
879	contig_27007	Pm_contig_27007_145	GACTAATACTGCTTCTACCAATTCTATATCAATATGCAGTAATACAGTCACTAAACAGGT[G/T]CTTTACTTTTCATAACGTTTCATTGTAGGATATTACAGGATAAACACAGTACAGCAAAAA	0
880	contig_27010	Pm_contig_27010_1440	CGAGGTCGTTTGAAGTCCGAAAATGAAATTGTTCTTGCTTAGATGATTTCTTCGAATGTT[C/T]CTTTTTGTTGATTTTCTTCTTGATTCCCCCCCCCCCCCC	carboxypeptidase_a1
881	contig_27020	Pm_contig_27020_131	GTGACAAAATGCATGTGAAGCCTTGTAAGTATAAACAAAATGAAACAAAACCACAGTGGG[C/T]AGTGCATGCACTCAGTGTTAGTGGGTTAATTTAGCACTTATCTTGAGTCGAGTCAGCATA	0
882	contig_27024	Pm_contig_27024_245	GGTAATTTCTCATTTACATTGTGTAGAACATAAATAACTTGTTGGAAGATTCACTGTAAC[C/T]CTGCAGCTTGTGCTACTGATATCATGCCTTTGATACTTCAGTATGAGCACTGCTTGTTGA	0
883	contig_27049	Pm_contig_27049_221	ATTATTATACCTTGCTGTTGGCGCCTCAATCAAAAATTACACCTTTAGTATATTTGTAGA[C/T]AGTTTCTAGGGTAAATATGCCACTCCTAAAAGATCGGCCACTCCTAAAAGATCGTTTGCC	0
884	contig_27056	Pm_contig_27056_281	TCTGGCTCTTCTTTCGCGACCTCTGCACATCCTCTTCTGTGTTTTGATTTATCATATTCA[C/T]GTTGTCTATCCACACGTTGTCTGGCTCGGCATCTTAGACATGATCTGCCACATCATTTTC	loc398632_protein
885	contig_27150	Pm_contig_27150_218	AAGTCAAAGTTGGAAAATGGGTCCTCAGAGGAAGGCCAAGAGGAAGGGGTCACAGAAGAA[A/G]GTGACCCATCCAGCCTGATAATACTAGAGGATGACACAGTAGATTTTAGAAAAGGCAGGC	0
886	contig_27169	Pm_contig_27169_105	AGACAAGCAGCAGTAGAAAGAGAAAGCAATGTCATTAATTCTCGGAACTTGACAAGTGGA[C/T]TGTTTTTATCTGAGTGTATCAGATGCTTGTGAACAGAGTAAATGTGACATCACTAACATC	camp_and_camp-inhibited_cgmp_-cyclic_phosphodiesterase
887	contig_27200	Pm_contig_27200_161	ATACATCATTCAGTTATCCAAAAGAAGTTCCTTTTCCAAATGACATTGTCCTATAATATA[C/T]AGAGGGTGCAAATTTTCTCATGATATGAAAAATAACATTGAATTCATCTAGTCTATAGTC	0
888	contig_27228	Pm_contig_27228_143	ATGCTTAGTGTGTAAGGCTTAGGATAACCGAGGGCAAAGAAAAGATACATTTCCGGTTTG[A/G]AGAGAAAGAGGAAAATATGACATTCAAAGGATGCTTTTTTCCGGCATGATAGGAATCCAT	0
889	contig_27229	Pm_contig_27229_77	CTGTTCGATATATGCCTTAATTACAGCATGCCTGAGGGTAGATCCCCTGACGATCACGCC[A/G]GCCAAGCGAACCCAGCAATAGAGCGAAGGGGCTAATATCAAGGCCCCGAAAACCCCAAAG	isoform_b
890	contig_27235	Pm_contig_27235_243	ATCACCCACAGGAAGTCATGCCAAGAATGTCAAAATCCGCGTAAGAGAGAACAATTCCTA[C/T]GAATTAGTGTCCACCAACGGCACAACCACTCCAGACCAGCTTGACAATCAGTCCGAGAGC	n-terminal_kinase-like-binding_protein_1_(ntkl-binding_protein_1)_(ntkl-bp1)_(hntkl-bp1)_(scy1-like_1-binding_protein_1)_(scyl1-binding_protein_1)_(scyl1-bp1)
891	contig_27253	Pm_contig_27253_212	TGCGTTTATTTTTTTTTTTGGCATATGTTGGCGTACGTGTGTGCTTGTGGTATAAATGTT[G/T]TTCAAGTTTCTTTTACATTTCATAAAGCTGGGAAGAGTGTTA	0
892	contig_27263	Pm_contig_27263_103	GGGGCGGGTCATGGAGACGGTGGGCCTCGCCATCTCCCTCGCTACGATCCTCGTCTCCCT[A/C]GTCATCTTCTCCAGCTTCAGGTCCTTACGTAACAACAGGACACGGATCCACTGGCACCTG	calcitonin_receptor
893	contig_27268	Pm_contig_27268_317	ATGCACCATACCCCCATGCCTTGTAAATGATAAGTATGGTAAGTCTTGCACTTTTTTCAC[G/T]ATGAAAGTTATTGGAATAATTTGTAAAGATGCTGAGAGACCAGTGCCTTTTTTACACATT	0
894	contig_27274	Pm_contig_27274_126	TCCTTTGATATCTTCACTAGAGCACTGCATCCCATATTCAGACAAAATATCATCTGATGC[G/T]GTTTCCTGCTTGAATTCCATAAGGCTTGAAACCTGTTTGGCTCCAAATACTGATGAGATG	pms2_postmeiotic_segregation_increased_2
895	contig_27332	Pm_contig_27332_919	TTGGCTCTCTATATTACCATCAACAGTCTGACAAAATACTGCAAGCACTGAATCAGACAA[C/T]GCCAATGATATCTGAGTAATTCGTGAAGGCTGTAAACTTGCAGGCCAAATTACTTGATGC	0
896	contig_27333	Pm_contig_27333_109	TCAAAGAGGAAAATATTCAGTACCTAATGTTTTGAGTACAAATAATTCTACAATGTACTT[A/C]AAGTAACCAAGCTGCTAGTATTATCACAGTTAAATATACAAAAGCTGCAGGACATACAAA	0
897	contig_27343	Pm_contig_27343_189	ACACCGTGTTCGTTACCACCCAAGTGCTGCATCGTCTAATGCCTCAGCTGGTGAAGTGCC[A/G]CGCCACAGCTCGACAGTGCCCCCTGGTGTTTAGGAGAGCTTCGCAGAAAAAAATAAATCC	0
898	contig_27358	Pm_contig_27358_59	CGAGTAGCGGTACCAGGAAGGAACGGGTCAAGAGAGAACAAAAGGCCAAAAGACAAAG[A/G]AGAGGGAAAGGTGAATTACCCTGGCTTGCTCTCTGCTTCTTCCTCCAAGCGCTTCTCTCC	0
899	contig_27369	Pm_contig_27369_135	CCCCTCGCCTTTCCCACGCCTTGGACTTTCCCCAACAAGGCACCTCCACGGGGAACTTTA[C/T]AATGACATCACCACAATAAATTAATACAGATATGCATTGCGAGCCAAACTATGAGTGATA	0
900	contig_27389	Pm_contig_27389_264	CCTCTCCCCCTCGTCCCCCGAGATGACACTCAAGGGCAAGAGCATGATTTCGTCCCCAGA[C/T]ACGCTGTCTCTCAAGGACGCTTCGCTCTCCGACCTCAAGGCCTTCTCTCCGGATTCGATC	---NA---
901	contig_27424	Pm_contig_27424_20	TAAACTCACAGTGGGCATG[C/T]CATGCCCGTCGGCAAAGGGTTAAGCAATCAACAAAAACAAGAAGACAGGACTTGGAACCT	0
902	contig_27465	Pm_contig_27465_395	ATCTGTATCTCATTGCAATAGAGAGGCTGCACCCTAATGTTGCCTATCTCTTGTTAATGA[C/T]GTGAAAGATTTGGAATAGTTTCCCTCTCTCCCAGAGGGTACAGCTGTAAACTGCCACATT	0
903	contig_27467	Pm_contig_27467_97	TAACCAAGATTTTCAAAACTGAATACCACACATTTAGGTATAAAGAAACTATTTAGAGTA[A/G]GAAATAATATAACCCTTGTGAATCAGTAGCATATGTACACATTCATGTTGGGTCCAGTGT	0
904	contig_27477	Pm_contig_27477_546	AATACCTCTCCTGCAATACCTAAACTGACTCACATCATCCAAGATAATGTATTATTGAAT[A/G]CTAAAGAGAGAATTGAGCTTTTTGTGGACCAGCCATCAGATGAGAAAGAGCTTACTGTTA	zinc_finger_protein_zfmsa12a
905	contig_27511	Pm_contig_27511_225	ATGCAGATATTGCATGGTTAAAGAAAATTGAAGCCAGTCTAGATACACTTATCATAGATG[A/G]ACAAATTTGTAACAAACCCAAACCAGAAGGCTGGGTGGCTTAAGGTGGCTCTGGGACAAG	0
906	contig_27524	Pm_contig_27524_286	CAAAGAAAGTGTCGGGCAAGCAGGTGTGATTGTGCTAGCGTGTCCTCGACAGAGGTTCAC[A/G]GAAGGACAGTTTGCTATATTACGGCGGCATGTGGATGAAGGAGGCAGCCTTTTTGTATTG	intraflagellar_transport
907	contig_27558	Pm_contig_27558_79	TCTCAAGTTCACAAGCTGGTAGGCCTAAACTGTATCCAAACTTGCTAGATGACAGCTTGC[C/T]AGATGACAGCAGTGTTTTTGCACACACGCAAACTTGCACAAAGGAACAAGCATGGGTGAT	0
908	contig_27586	Pm_contig_27586_59	AACTTTATAAGGGTAAAGTTGAACATAGCTTACTTTACTACTTTCTAAAGATTAATTG[A/G]GAAGTATATTTTTAAATAAAAGGCTAATGGAAAGGAAATCTGCCATTGTGAAAACATTAT	0
909	contig_27604	Pm_contig_27604_151	ATAATGGTAAACAATATTGCTAAAGTTATTGCGTGATATGTGCTGGTGTCTGATACATTT[G/T]ATCGTGAGTACATAATGAATAAAGAGTTAATCGAGAGCGAGAAGACTTGATTGTAGCCAG	0
910	contig_27618	Pm_contig_27618_593	AGTGATGGCTGTGTTACTTCTGCAACAATTGCATTGCATTCCTCTAGTAAGCTCATATCT[C/T]GATCATAGATTTCCTTGTCAGTTTTTGCCTTTCCTTCTTCAGTTGAATCTTTTGTCAGAT	rcl_nemve_ame:_full=_deoxyribonucleoside_5_-monophosphate_n-glycosidase
911	contig_27624	Pm_contig_27624_360	AAGCAGCTACACTAAGTAACAAATTTTGGATGAGATTTTGGTTCTTGATGTCACTGATTA[C/T]ATTCTGTGAGATATGTCCTTTTATAGCAGCCTCTAAGCATGGTGTCATGCACTCAACAAA	0
912	contig_27630	Pm_contig_27630_115	TTATCATTTCAACTGTTGCTTTTCATGTCATGTTTCATGGTAGTAAGTGAATCTCTCTTA[G/T]ACATTTTGTTATGTACCTTTTTTCAGATGCTTTGTCTGAATTCATTGTGGCAGCTTATGA	0
913	contig_2765	Pm_contig_2765_173	TTCACGCTAAGGGAGCCCTTAAAGAAATATAGTGCTTAGGTTTTACAGGCCTTGGGATTA[A/C]ATAGTTCCTACAGAATAATACTAGGAATATAAACACATTTTGGTCTTGCTACATCAAATC	0
914	contig_27650	Pm_contig_27650_194	AAAATATTGACTCGTCCCAGGCAGTAGAGCAAGTTCTTAGTGGAGCCAAGGCAGAAAAAA[A/C]CAAAAAAGTGGATAAGAAGTCCGACAAGAAGCCCGATAAAGAGAAATCTGACAAGAAATC	tnf_receptor-associated_factor_3_interacting_protein_1
915	contig_2771	Pm_contig_2771_107	TCCAGTTCAAAAGTAACAATTAGGTAACAATCGTAATCACACTGTATTTTCTCCCTTTAA[C/T]TTTTTTTTCGAAAAAGGTATCGTTTTCCTTAATTTTCAACAAACATTCCGAGCAAGATAA	0
916	contig_27710	Pm_contig_27710_124	TGTATACCGAGGCCTTTGGTGGATGCTTGTGAGTGAGCCTTTGATTCTTGGAGCGATTCC[C/T]ATTCTTTTTGAACTTGAGGATCTCATTGTCCGAGAGGTTGAAGGCGCGAAGGTGCTTGAC	hypothetical_protein_Phum_PHUM025590_[Pediculus_humanus_corporis]
917	contig_27746	Pm_contig_27746_50	AATCACTCCATCAAGCTCACATTATTGATAACTTTCCCTTCAAACACAA[A/G]GGTTAACAAAAATGTGTTGGAAATGTACTTTTCCTGGACAAAGGGCAGTCTCTGGTTAAT	0
918	contig_27754	Pm_contig_27754_159	CCTGTAACGTCTGTACGCCTCGCAGTCGGCAGGTGCTTCCCTGGTCTTGGTTTTGTTGCA[A/G]AATTCGTCGGTTATGGAGAGGGTTCCTTGTAACGGGAGGTCGAAGGCCACGAATTCG	cg10211_cg10211-pa
919	contig_27759	Pm_contig_27759_354	ACCTAAAATAATGATTGAATATGAAACAAAATATACAGATTTGATAAGTATACATTTATC[A/G]TATTAGGTGAAATGCTATATCATCTATGCTCTTTCTTTGGCACATTAATTTATAACAATT	0
920	contig_27798	Pm_contig_27798_99	TTACTTTATTCATAACGTCATTATCAAGACAAAGCAAATATTTGCATTCATTGGATAAAT[A/G]TCATCACAAGTCCACCTGCTAACCCCTAACCAGTCAAATGCCTAGCCTTGTCTTAACAGT	0
921	contig_27803	Pm_contig_27803_47	TGACTTTGAGGATGATGCAGTACAGAGACTTCTATATTCTTTTCAC[C/T]CATGAGACTTGTTTGAACATCCTGAGCTCATACTTGGTAGCACATTTTGTTTTCCACCTT	0
922	contig_27810	Pm_contig_27810_125	GTTTTCTTCTTATTTACCTCTTCATTTTTCTCCTTCTCTCTGTTTCTTCCCATTTACCCC[A/G]TCATCTCTCTTTGTCTCCTTCATTCCTTATGATTAGACAACGTCCTAAGCTTTCCGAGAA	0
923	contig_27822	Pm_contig_27822_144	CAAGATGCCCTGGTGTAGTGTGAACGCTACACCGGCTAACAACACCATCAGAAGTATCAT[C/T]CGACGACCTTTAACTTTTGTCATATTCCCTAAGGCCAGCTTCACCATTTCCGTAATACAA	0
924	contig_27835	Pm_contig_27835_176	GATTTTGCCTTTAAGATCATACACTAACTTCCCTGGCAGTGTCTGCAGCCTGCACACTTT[A/G]TGAACCCTCTTTTCTCATGCTTATCACAATTAGCACATCTTCCAAGCCAATTTAAAAAAA	0
925	contig_27859	Pm_contig_27859_228	CTATGGAAGGACTACAAGCGTAGTTGTTTTTTTAGTTAACAGACTGGAAAATGCCGTAGT[C/T]CTCCTTTCCACAGTTTAGTTGTTATTCGCCTTCATATATATTTAAAAATGCCACGGGAAG	0
926	contig_27913	Pm_contig_27913_453	GCCGGGCATCATGAAGTCCTCTTCGGAGATCTTCATTTCCTCGACGGCGCTCCCTCCTAC[C/T]AAGGGCATCCTCAAGTCCTCCTCGGGCATCTTCCGCCCCGCCGCGCCGGGAGCGCCCTTG	0
927	contig_27920	Pm_contig_27920_40	TCACAAAAAAATACAGGGGACAAAACATAAATCCATGGT[G/T]GTTGGGTTAATATGTGGATGCCCAGTTGTTATACTGATCAATGCTGACTTCTTAAAACTG	0
928	contig_27938	Pm_contig_27938_224	GAAGCCTCGTCGGCGCGAGTGCTCGCTCGGACACAAAGATGCTGTGTGTTGTGTGTTTGG[A/G]ATAGGTAGCATAGGCAAGCTGCAGCCGGTGAGGTGTGGCTGTGATCTCTGAGTGCAGGCG	0
929	contig_27952	Pm_contig_27952_680	CCTGAGAAAGTCATTGACGAAATAATAAAGGATGTCGAAGATGAAGAACAAATAAAGGTG[C/T]TGAGGATGTGTCTAAGTGCCATGAAGCTCCTATAGAATCCATCAGCCAACAGTAGTCTTA	0
930	contig_27976	Pm_contig_27976_64	AAGGAAAATGGTCCCTCCTCCAAAGCATTAATCATTAAGAATGATTCAGCAGGACATTAA[A/G]CCTTTCCAAAGCTGCTGTTTTCTGTTCAAAGTTTTTGTTACATCACATTTAAGTTCCTTT	0
931	contig_27980	Pm_contig_27980_322	TTTTAATAAACTCAACGGGTCTACCAATACGTTTTATATGGTCATGCCTTTTGTCAAACC[C/T]TTAAGAGAATGGCTTGCCCATATAAAACGTATTGGTAGACCCGTTGAGTTTATTAAAATT	dcp2_decapping_enzyme_homolog
932	contig_27992	Pm_contig_27992_201	GTCAGCAGTCCTTGGAGGAGTGGTGTATGCTGGTTTATTCTCTTGGCCATCAGAACTCAT[G/T]CTTTCCATTGGATAAGGTTGTTTTTCTGTAGGTGGGCTTTTTTTAACACTCGCATGAGGG	0
933	contig_28000	Pm_contig_28000_229	TGGAAAGCAGATTTACTGCACAGCCTTGAAAAAAAAAAAATCATGCTACAAGCTGACAAA[C/T]CCTTACTGACTTCCAAACATTGTGCTGCCTCTTACTGACCTGGTAGATGCTGCCTAAGAG	0
934	contig_28005	Pm_contig_28005_92	TCTAAGGCCCAAATAATCTTTGACATCATCACTCAGAATGTTAAAAGTCCTTCTCACAGG[A/G]TTATTTTCCTGTGGACGGTAGGAACCACCACCAGACTTATCCTCCCAGTCAGAAAATTTG	0
935	contig_28010	Pm_contig_28010_138	ATGACCATTTCCCTGGTATTCCTCTTTGTTATCGTCGTCTGTTATTGTGCAGCACCAATA[A/C]TGTTAAAGAATACAGGGTGGTATCACTTGTGTTATGCGGTGTCACTTATCATTGCATATT	class_b_secretin-like_g-protein_coupled_receptor
936	contig_2807	Pm_contig_2807_115	CAATAGCTCAAGTAGTGACACTAGCCGATCTACACAGACTGGTAGCAAGAGTCACCGCAA[C/T]GCAGCCCAGAGCAGTGAAAGAAGAGGATCCTTCAACCACAATAACAACCACACACAGCCA	circadian_protein_clock_arnt_bmal_pas
937	contig_28072	Pm_contig_28072_63	AAAATCATCTATATGATGGTGTTCCAGAAATGTATCCTATGCTAGCCTTAAAATAAAATA[A/G]ATTTTGCTTTTAACCAGTAAAATTATTGTTAACATTACCAAGAGCAATAGAGATAGAGGG	0
938	contig_2811	Pm_contig_2811_2495	TCCCGTGCACGAGTACCTTCCCTTCATACACGCGTACCTGGATGCCAAGATTACGTCTGA[A/G]CAAAAGACGAATTAGGAGGCGCAGGGGAAACGAGCGGTAGGCACGGGCCAAGGCTGTTTA	serine_protease
939	contig_28128	Pm_contig_28128_206	CTATCTATTTGTTTGGCTGTCTGTCTGTCTATGCATATCTTTCTTTTTCTGTATTTCTAT[C/T]AACAAAAACTTCTTCCATCTCAATCTCTACTTCTATTACTACTAGTATCTCTAGTATCTC	0
940	contig_28167	Pm_contig_28167_222	TCTGTCGGTTAATGCAGGGAGGTTTTAGGCCTTGCATGTGGTACTCGCCTGTACTGTTGC[A/G]GATGCCATAACAGGAATACTGGACTAAACCTATTGCCATCCACACTGAAA	0
941	contig_28215	Pm_contig_28215_354	TGGAGATCATAGGGGCTCTCCATCACTTTCTCAGTTTTCAGTGTACAGACATTTTCTGGA[G/T]TATATTATTTATTTCTTCAAGGACTTACCTAAAGATAATTTAAGCTGTGAGGCAACATAC	0
942	contig_28244	Pm_contig_28244_177	TATTTACAAGTAGATTAACACTGAAATATTCACAGGTATATACACAGAACATTAAGTATA[A/G]GCTGACTAAATGTATGGTCGTCTTTGTTTGTTGGTTTGTTTCTCCTGGTCCCTAATCGGT	0
943	contig_28299	Pm_contig_28299_486	TTCCAAGAAGAGTGAACAAGGCTCAGAAAGGCAAAGAGCAGCTAGCAAGATGAAAAAGGC[C/T]AAAGTGATACCAAAGGAAACAGATGATGATGATTGTAACTTAGATTTTTCTTTAATAGAA	serine_arginine_repetitive_matrix_protein_1
944	contig_28342	Pm_contig_28342_168	AAGCAGCTTCACTCCAAGGGACAGACAGAGGTCACATAATATGCCTCTTCCACAAACATG[C/T]TTGCCCTAAACATCGACGGGATTACCGAGAGAACAGGAGGGGGAAGATAATGATGGCACA	hypothetical_protein_BRAFLDRAFT_99073_[Branchiostoma_floridae]
945	contig_28377	Pm_contig_28377_191	AGCAGTTACAGTACAATGAGTAATATCTTATGCAAAGGCAAATTTTGTAACAAGAACTCG[C/T]TTTCTAAAGCACAGACTTTATGACAATATGAAGATGAACAAACACTCATATCTGGAATGT	0
946	contig_28395	Pm_contig_28395_130	TGAGTTTCATAATAATCACATCAAGCAAATTGCAACATGAAAGAATTTCAGAAATGCAAC[C/T]GGGATTTGCACAATCCGAGAATACACTGGACGCGTTCATTTCAGTGTTGCAAAAAAAATG	0
947	contig_28398	Pm_contig_28398_149	TTACTGTTATACCTGATATTTGAAATATGCTAACTGCTCAAGTTATACTTGTTGACTTTG[C/T]CAGAATAGTTTTTGTTTTTATATTATATGAGACTGATTTAGATGAGACTTCTGTGACCAA	0
948	contig_28421	Pm_contig_28421_54	GGTAAGACTTTAGAGTAGAGTAGAACTGAATTCGTCGCTTTAGAGGAAAAAGA[A/G]GCTTAACATTAGCAGAGGAGATATTGTGGAGAATAGGGCGTAAGTCATGTGGAGTAATGA	0
949	contig_28422	Pm_contig_28422_139	AGTATCAATAACAATTTTCTCATTTCTTTCTTTTTGTGTAATTACAAAACAAAAACTTGT[C/T]TATGTATATATCTACATGAATAAAGAGCTGGGCAGAAATGGCTTCTGGTTTAATGATATA	0
950	contig_28472	Pm_contig_28472_301	GCCTTAAAACTGCTGATTCAAGTCCCCGTTCTTGCTCAACATGCGTAGTTACCCACTGGA[C/T]GGAGAAAACAAACAAAAGCAAACAAACAAACAGAGGCATAAACAGTC	0
951	contig_28493	Pm_contig_28493_187	TCTTTGGCTAATAAAACATAACAATCTTAACTGAAATAAACACCCAGGTACTGAGAGTTC[C/T]TTGTAACTTACCAGAAAATTTCCCCATCGGCAGCTACTGTTGACTACATAAC	0
952	contig_28535	Pm_contig_28535_348	AAAATAATTTCCCTAATGCCTTAAAACAACAATATGAGTCATATGTTCCTTTTCTCATTT[C/T]GATTTCTAAGCAGATGAATCCTCCAGTAAATACAGGTCTTTTTATTATTTCCTCGGATAT	0
953	contig_28555	Pm_contig_28555_199	AACATCATTTTGAGATGAATAACCAGACCTATTTCCTGCTTAATACCCAACTGGACTGAA[C/T]ATTACAAATCTTGCACACATGTACCAAAATTAATGTAAACTGTAAAATGTACTGGGAATT	0
954	contig_28557	Pm_contig_28557_145	CAACACAAGATTGCACAGTCCTTCACCAGCTAGGGAGCCTCTCTGGCTCCTTGATAGATC[C/T]CCACTTCACCTACTGCACCCAGCCATAACAGTGGGAAGTTCCCTTCAAACACTCCCCAAA	0
955	contig_28562	Pm_contig_28562_172	CCCAAATTAACTCAGTGTTGATTCACTCTCAATTGCTAATTGGGAATGCTTTTATTTGCA[A/C]AAGGTTGCAGAAAAATTGGTAACATGTTATGTTGTGTGCTACCATAATTAGCAAACCAGA	0
956	contig_28567	Pm_contig_28567_82	GAGGAGGAGAGTGGGAGTACGCGCGAGGATTTACGTCGCGCTACCCTGACGTACTGTAAC[C/T]GCGATTCATAACAACCCCTTTGGATTATTGACTCTTCATCGGCTGTAGCCTATCGCCAGG	0
957	contig_28617	Pm_contig_28617_731	TGCCTTATTGCCTTGAAACCAGGAGTTCACTTGTTTGGCAAATATCTCGGGTAAATGCAG[C/T]CTCTTGGAATAGCGGTCGTGCACTTCGTAAAGCTCAGTAAACTTCTGGTATGCGTCAATG	st7_protein
958	contig_28623	Pm_contig_28623_57	CAAACAACAATGGCAACATAGACATAGACTTAAATACTTTGTAAATAAACAACTCT[A/G]TATAATAAAACTTGGCCAAGTTGGTATATCACACGATAATCAATAATGACTGGATAAGAT	0
959	contig_28646	Pm_contig_28646_188	ACAGTTTGGCCTCATGGAAGTGCCTGATATGGACAACCTAACCATTGGAGCAGATGACGA[G/T]GATGATGATGGAGATTTGGAGGCAGAGCTGCTTGCCCTCACAGGGGGAGAAAGGAAACCT	0
960	contig_28661	Pm_contig_28661_129	TACCATAATTAATGGTAATGTTGATTTTCAATCAGCAAATGAAGGGCATTTAATCTTTCA[C/T]TAGAAAGATAGTTTTAAAATGTAAGGCTTCCATCAATTTGTGGCATCACAGGTAATGAAT	0
961	contig_28667	Pm_contig_28667_114	GTGTGTTCAGGAAATATTTGATTTGGCTATGTGATTTTTCTTGTATCAGTCTATCGTGAA[C/T]GAGCCAGCAAGGGGGCGTGTACAATCCTTCGTGTTTACCTTGTGATACTTACCTCATCTC	0
962	contig_28694	Pm_contig_28694_141	TCTCTTTCTGGAAAAAAAAGCTAGCGAGATCTTCACAAATAGGATACACTGAATGCTCTA[C/T]ACTGGCAAAGGCCAATCAACAAGCACAAAAAGAAAAAGAAAAATCCTTCTAAACTTAAAA	0
963	contig_28698	Pm_contig_28698_101	ATAAGGCCATCACAGGCGTTTTCTGCACACTGTTATTTGAGGTTACCACGGAGCACAAAT[A/G]CCAACAATGAATAATTACGTAAAACACTTGATTAAAAAGAGGTCATTGTAAGAATCCACA	0
964	contig_28740	Pm_contig_28740_106	GCACTGTATGGATCTAACCACAAGGATCACCATGGTGGTAGTCTCAAATGTATTTTTTCC[A/G]GGATTTGACCTCTTTTTCTTGGTAGCTGTGAAATGCTGAATCAGTTAACACAGTAACAAT	0
965	contig_2877	Pm_contig_2877_39	AGTACAGTTTGTAATGTCGAAGTGTACTAAGTGTAAAC[G/T]GTGTAATGAAGAATATATGTGCCATGTGTTACAGCCTTTCAGACTACCAAGCATGAGGTA	0
966	contig_28810	Pm_contig_28810_415	TGTGGAACTGTGCATTTTTGGATGAGGTGGCATTGCCTGTTGGGCCTTGATGGTGAGGTT[C/T]GTTCGTCTTAACAACAGCCTAGTGGTTATGAGGTTTGACCATGACAGGCCTAGTGCTGGA	PREDICTED:_hypothetical_protein_[Strongylocentrotus_purpuratus]
967	contig_28823	Pm_contig_28823_69	TCAAAGAAGAGTTCTTCCCGCAGCGAGGAAAGAAAGCCTTCTAGCCCTAGGGAGGAAGGT[G/T]ACATCAGGTGCTTTTATGGGTCGCAGCCTCTTCCAGTCGGACTGTTTCATCACGCAGTGA	0
968	contig_28829	Pm_contig_28829_176	TAGGGCATTATGAATCCATGTTATGTAAAGTTTTTCCCCATTTGTAACTGGTTGGGGTTT[A/G]TAGAATATATGCTGTCTGTCCAGTATAAATGAGTTGAACAAATAAGTGCTTGGGAAAATG	0
969	contig_28872	Pm_contig_28872_87	ACGAATATCATAATCAAGAGGTTGTGTCAGACCCTCAACAATAAGCTGCATAGTAGGGAG[C/T]GTTGTCTCACACTGCTCAGACAAGGCATCTAAAGTTGTAGTTGGTATAAAATGTCTTACA	s1_rna-binding_domain-containing_protein_1
970	contig_28884	Pm_contig_28884_186	CATAACTTCTGGAGAAGTTCCCCTAAAATGCTTGACATCATTAGACATGAGTTATAACAC[A/G]CTTTCTGGAGTTAAACTTTCCAACATAGGGACAGTTTTAAGCTTACCATTGCTTACTAGT	0
971	contig_28899	Pm_contig_28899_54	ATGATTGTATCTTTTGTATTTCCTCCTCTTACTGGGAAGATTTTAGATAATCA[C/T]ATGTTATTTAATTACTGGGTTTGTATAGGGACATACAAGATATAAGCTGCCTAGATCTGT	0
972	contig_28902	Pm_contig_28902_148	GATGGTTAATTTTGCACTCCTTGAGAAGCATTTTTTGTGACTGCATAGCATTTCTCTACA[C/T]CTCTAAACTGGTTTTGATTGCATTATTTGATTTTACAAAGAAAAAGGTAGATCATATTTT	0
973	contig_28926	Pm_contig_28926_205	GACACCTTAGACGACACTTCTGACACTTTTGAGACGATCACCACTACGAGGAAGTAGACC[C/T]GTAAGGTTACTCTTGTATCTCGCTATCTTTTTCGAAGCAGTGTCACAGTTGGTTCACACG	0
974	contig_28960	Pm_contig_28960_206	GCAATATAAATCTAACATGCAATGTCAAAAAAATTATCAGCATTCACCTAACAAATCACA[C/T]TCTATCATCCAACAATGGCTGCTAAGCTCATTTCCTGCAGCTTTTCATTAAGCTGCTGGT	0
975	contig_28976	Pm_contig_28976_507	ATACATTTTATCTCGCACGAAAACCTCAGTGTCTTTCCTTACAGAGCAACCTTAGTGACA[C/T]ATTTTCTTCAACATTATAAAGT	0
976	contig_28994	Pm_contig_28994_25	CAGTGATAACGATGGTGTTGATGA[C/T]ACCACAGACAACTGTGTAATGATTCCAAATCCAAGCCAGGTGGACGGTAATGGGGATGGC	thrombospondin
977	contig_28997	Pm_contig_28997_839	TTTTGAATGAAATGATGATTATTTTTTAGTTTTTAGAGGGTTGCTTCCCAGGCAGTTATC[A/G]TGGAAAGAAAATGTCGTATTCCTTTAATTTTTGAATGTAATTGGTTTGGTTAGAAAGTAA	nuclear_transport_factor-2
978	contig_28998	Pm_contig_28998_1896	CCCCCGAATTTCGGTGGCCTGGTGCAAGAAATATGGCGTTCCCATTGAGAAGGTCTATAA[C/T]AAGACTCAGCGCCAGAAGTTCCAATGGGCAATTGACATGGCAACGGCAGAATACAACTTC	dna_topoisomerase_1
979	contig_28999	Pm_contig_28999_12	GCTGCCTCACT[G/T]CCCTTTTCATTAACTTCAAGAAAGGCTTTGTGAATCACATTAGAAACATAAAGATCTCGG	serpin_peptidase_clade_b_like
980	contig_29008	Pm_contig_29008_1289	GTTCTGGTAGGCGTAAGATGAGAGGAGGCGTAGGAAGTTCATCTGGACCACACCCGTTGT[C/T]TCGTACGTGATCGTGAAGCCGCCTCTCAGGTCGGAGAACCAAGCATCGTCCCTCGACGTC	collagen_alpha_anopheles
981	contig_29010	Pm_contig_29010_269	CTTGAAGTCAACCTGGCAGTTGGAGTGCTTGAGGTGCTCAATACGTACGTTCAGCTTCTT[A/G]GCCAGGATCTTGCCCTTGACTCTCTTGTTGACAATGACACCAACAGCATGCTGGGTTACG	ribosomal_protein_l21
982	contig_29012	Pm_contig_29012_346	GGGGGGGAGCTTATGCATATTGGCGACGTTCTCCAGTCCAAAGAGGTTCCGCGAATACAT[A/G]GCCTCGTGGGCGCCGTATCTTGTAGAATTTCCCACGTCCACAGAGATCGTATCTACTCCC	cyclase_family_protein
983	contig_29013	Pm_contig_29013_874	GGACACGTGCAGGAGCATTGACGACGAACTTTTGAATAGCGCCGAAGCAGTCGAATATTT[C/T]CTAAAGCGCAACTTCGACCTCAACTACAAAAACAATCGAGCACCGTTTGGACTCTACGCT	chitin_deacetylase_9
984	contig_29014	Pm_contig_29014_280	CATGCGAATTCTTACTGAACGCGGTTACTCATTTACTACTACGGCCGAGCGTGAGATCGT[A/C]CGTGATATCAAAGAAAAGTTATGTTATGTCGCCCTCGACTTCGAAGGTGAAATGGCACAG	actin
985	contig_29023	Pm_contig_29023_1228	GACAAAACGTGTAGCAGATGTGGCCTCTACAATGGCCTCAACCTTGGAGAGCATAACAGC[C/T]GTTGCAGAAGGCCTGGAGGGCAGTCATCTGTCCAGCGATGAAGGAGAGGAACAACTGATG	small_family_member_(sma-9)
986	contig_29045	Pm_contig_29045_322	ACACACCTGATGTTTGCCTGCTTGACGAACGAACTCAGGCGGATCCAAGCGAGGTTGCAG[C/T]GGCAGGGGGTCGCTTCTTGAACAACAACTTGAGCCCCACTGCTGAAAACGTTAAAGAAAT	toll-like_receptor
987	contig_29051	Pm_contig_29051_1067	CTTGTCACCGCACAGAATGGCGGCCTGGACAGCGGCGCCGTAGGCCACAGCCTCATCGGG[A/G]TTGATGGACTTGTTCAACTCCTTGCCGTTGAAGAAGTCCTGCAGGAGCTTCTGGATCTTA	heat_shock_protein_70
988	contig_29061	Pm_contig_29061_182	CGGATCCGATGGCATAACGTATCCGAATCTGTGCGTTCTGGAATTGGTCGACTGTTTGAG[C/T]GACGAAGACATTACCTTGGCACATCCGGGACCCTGTGAGACCAAACAAGAATCATGTGAC	kazal-type_serine_proteinase_inhibitor_4
989	contig_29068	Pm_contig_29068_204	CCCAAGCCAAGGAGAAAAAGGAATTGTGAATGATTTCATGTACAGCAATAATGTTGCTGG[C/T]AGCCACATCTACATTCGTATGGGCTTTTTGAGGAAGGTTTATGGTCTACTCTCTGTCCAG	transmembrane_bax_inhibitor_motif-containing_protein_4
990	contig_29077	Pm_contig_29077_179	TAGCAAAATTATCCTCCTCCTCGCACTTCCCAAGAGCTCCTTAACCGACGGAAGACTCCC[A/C]TCCTGTCCACACCCTCCTCGCTAAACCATCTCTAGTCTACGTTGAGCTTCCTGAAGGAGC	conserved_hypothetical_protein_[Culex_quinquefasciatus]
991	contig_29078	Pm_contig_29078_582	CATTAAGAAATACAGTAATACAGACTAGAAATTTTGATTTGACTTGAAAGCCAACATGTC[A/G]ACCCAAGCTCAGCGCAAATATGAGGCCACCCTCAGCATTGTCAATAAAGTGTATGACAGC	mitochondrial_50s_ribosomal_protein
992	contig_29082	Pm_contig_29082_18	GAAAACTCGGAAGAGGA[A/G]GAAGTTGGAGTAAGAGGAGAAGAGAAGGAGGAGGATATTTTGTACGCCATGTGTGCCTTA	0
993	contig_29083	Pm_contig_29083_549	CACAGCAGTGAAGGGAGTTTGTTCTGGCACACTCAGCACTTTGTATGGAAGTTTGGGGTC[C/T]GAAGTCAATGTGATTTTGAAGGTCACTTTGGATGACATGATGTTGACAGCTGGAGTCGCG	ubiquitin-fold_modifier_1
994	contig_29087	Pm_contig_29087_1824	GGGAACCAGCAAGATTTACCGTATATGTGGCCAGACAGTGTTGTGCTACCCATTGGTGTT[C/T]GAAGTAAAGGACTTCTACCTCTCTCATGACATGGCTCTCCTTATAGACGACATAAAGACA	isoform_a
995	contig_29097	Pm_contig_29097_355	ATTGAGAAAGTTTTTAATTTTCTTATGCAAGTATATTTAGTATTGTGTACAGTAAAAATT[A/C]ATGAAATGCTCTATTATATATGACCAGTCTTAAGGGAAAGTGTATTAGAGTCCTTAGTTT	0
996	contig_29098	Pm_contig_29098_2532	TCAAAGGTAAGTTCTCTCATGGATATCAAATTGACAGCAAATCTTCTAAGTTGCTGCCTC[A/G]TCTTTGGGTGCTTTCGTAAGTCTCTTAGCACCCCTGTTGGCTGGACCCTTTGGCTTGGCA	actin-binding_homolog_1
997	contig_29103	Pm_contig_29103_504	GGATCCCTATGACCCACAGAGGTTCTTCTCGTGTGAGAATGCTGGCTCCCAGCCAGAAAC[G/T]TACAAGTGTCCAGAAGGTAAGGAGTTTGATGAAAACTCTGCCCAGTGTGTAAACCAGATT	thrombospondin
998	contig_29121	Pm_contig_29121_734	AGAATTAAGATTCCATTTCCTGCACCTCGCAAATCACCGAGAAAATGTCAGAGCAAAGTG[C/T]GTCAGCCCAGTACAGGAACTTGCTCTGAACCATAAACACACACGTCTCCAGGTTCCCGCC	lectin_d
999	contig_29124	Pm_contig_29124_228	TTACACAAACTTATAAATAATGCCCGTAGGTCTTGCAGTTGCAGTTTGAGAACTCATACA[G/T]GTATATTTTTCTTTTGACTATTGTGACATTTTTTTTTTTACAATAGGCTGTCTATGAGTA	paired-like_homeodomain_transcription_factor_3
1000	contig_29128	Pm_contig_29128_32	AATCCATAAAAAAATTATCTTTATTCGGACA[G/T]TCAAGACACCAGACCCGATACGGTGCGAATAAGGAATCCTAAGCATAGATTCCGATATCA	cg15786_cg15786-pa
1001	contig_2913	Pm_contig_2913_3826	TTATCTGGAATGGAAGTAATTGCCATTTCAAGTAAATATGACTTCGATCACAAATTTGTC[A/G]TTCATGGAAGTGTAACATTCAATGATGCTGAATCGAAGCTTGATATAAATATTGCAGAGC	bgbp_litva_ame:_full=beta-_-glucan-binding_protein_short=bgbp_ame:_full=beta-_-glucan_recognition_protein_short=_ame:_full=_-hdl_ame:_full=high_density_lipoprotein_flags:_precursor
1002	contig_29131	Pm_contig_29131_194	TGGCTTGGTTGCGGCACTGATTAAGGGTCTCATCAAATACCATGCCATCAGGGCACACGT[A/G]GTTTTCGGGGATTGATCCAGTGGAGGAGCAGCTAAAGAACTTCTGTGGGTCATAGAGATC	thrombospondin
1003	contig_29143	Pm_contig_29143_117	TAATATTACAGACTAGTTAAGGTGTATTAGGGACATAATATTTAAAAAATAGCATCATCT[A/G]AGCAACAATGAGTGCTGTCCAACCCAATACTTATGTTTAGCATTGCTACAGGCGAGGTGT	0
1004	contig_29158	Pm_contig_29158_168	GCTGAAGGCTCCCCTGCCAATCGAAGAGTCCAGGTCAGAGTGCAAGCAGGAGATCACCAA[C/T]GGCATTTACACCGCCATCATGTGTCAGGACAAGAACATTGTTCGACCTGCCTTTGGAATC	vitellogenin
1005	contig_29164	Pm_contig_29164_253	GTTACTAGCCGCAGGGCGTGCTCAACGCGGCATCGCTCAACATCCAGGACTCCCGCTTCC[A/G]CAACGCACACGGCAAACACATGGGTAGGTGAAGCTCTTGGTGCCAAACTGTATCGGACTT	0
1006	contig_29168	Pm_contig_29168_1608	GTCGTACCTAACCTCAATGGTATCATCTTCATCACAATTCACTCCCTCTCCATGCTCCCC[C/T]TCCACGCAGGGTCCACGTCCCGTCCCTCCCTCATTCTCCAACACCACCACATTCCCTCCA	0
1007	contig_29178	Pm_contig_29178_1154	GTTGGACCTCTGGGATGGAGATGATGGAGAACCAATTATCTACCATGGCCACACTCTGAC[C/T]TCAAAGATCACCTTGGCTGATGTTCTCAGAGACGGCATTAAACTGTATGCATTTGAGGCA	phospholipase_eta_2
1008	contig_2918	Pm_contig_2918_165	ATTCGCACGGAGTCGAGAGTGATACACTGGGACGATCCACCTGAAGAAAGGCACCCACAG[A/C]GCCAGGGACGATACATCTGCAGGAAGACGACCACAGGGCCTGGGATGGTCCACCTGCCTC	0
1009	contig_29194	Pm_contig_29194_997	AGAGGAAGACTTGGAAAGCATCCTATCACCCCAGGAAATGAATGAGAATGCCGAAGAATC[A/G]GAAAAGGCGAACAGCTCAGATGTAGAGGATGAGCAAGAAACAGACAGTGAAACCGTCCCA	actin_b
1010	contig_29195	Pm_contig_29195_592	AAAATAATTTGCATATACCTATCCATTGTTAAAGGAATCTTGTGTTCTAATGCTCAATTG[C/T]CTTCATAAAGCAGTGCATTTGTTTCTCATTCATGAGAGTAGAAATTGCAAATGGTTAGTG	cytosolic_phospholipase_a2
1011	contig_29197	Pm_contig_29197_162	ATTTAGCTGTGACTCTGAATACAAGGAAGAAAAATGTCAAACGTGATTATACTGGAATAT[C/T]ATTTACATTCATAAATACATACATTTACATACATACGCCTGGAGACCAACATATATTGAT	0
1012	contig_2920	Pm_contig_2920_183	CTTTAATGATTAGCGTGACATATGCGATAAAACATCAATGATTTTATCCAGAAAAGCCTG[A/G]GCCGTGTTATGGTTTAGCCGACCAGTGGCGTACATGAGCGTGTACGTAACCTCGTGTGCG	0
1013	contig_29202	Pm_contig_29202_877	TGTGCTGGATGAAGCTGATGTCATGATTGCCACGCAGGGACATCAGGACCAGTCAGTGCG[A/G]ATCCACAAGCACCTCCCCCCCACCTGCCAGATGATGTTGTTCTCGGCTACCTATGAAGAT	dead-box_helicase_dbp80
1014	contig_29203	Pm_contig_29203_1862	CACACAGGAACCATTCTTGTGTCTGAGACCTACTGCATGATTATGAACAAACCATGCAGA[G/T]CAGTTGTAAATGGATGATTGAAATTTGTTTAAAGTTGGTAAGACCTTCATAATTTTCTAA	0
1015	contig_29206	Pm_contig_29206_585	CTGTTTATCATCCGTGTGACTCACCCAACGTTTTCCAACGGGGAGCTTTAGCATGTCAAG[A/G]AACCCCTTCTGACCCCGATGAGTTAACGTGTAGAAGAAAGCTTTCGAAGTCGGGTCTGCT	juvenile_hormone_esterase
1016	contig_29209	Pm_contig_29209_368	TTATCCAAGCACGTGGAGAAAATATTTTGCTGATTGAATATTTCTAGATGTGACGTCACT[G/T]CATGATAAAACCTGACACTCCCAGTAACTACAGTCATCTGGAACAATATGCCCAGCTGTT	0
1017	contig_29227	Pm_contig_29227_1757	CTGAACATAGCCTTCCCAGCCCAAAGATTAAATTTTTATGGTGGCCTGTTACCTGCCGCT[G/T]GTTGGTCATAAAGTTATCTGTACCTGTAGAAGGTATTGTATTTGTTGCAGAATGGAAGCT	homolog_dmc1
1018	contig_29231	Pm_contig_29231_953	TACCAATGTGTTTCAAGTATTTGGAAGATAAAACCGCATATTCTAATTTAAATGGTATGA[C/T]GTGGAAAGTGGCACATTCAGTGCTGTAACCACAGAGCTGAGAGCAGCGCTAGAACCACAC	alkaline_phosphatase
1019	contig_29236	Pm_contig_29236_2404	GAAAAGATGACTGAAAATGCAGTTCATTAAAGACCAAGAAATAGTAAAGAAGAAAACAGT[A/G]TATGTAAAATATTTTGAATTCTTTACCTATAATATTTCTTTTAAAAGTGAAAATGCATAC	PREDICTED:_hypothetical_protein_LOC100485159_[Xenopus_(Silurana)_tropicalis]
1020	contig_29244	Pm_contig_29244_816	ATCTCTGTATTTAGATTTTTATTACTAATAAATATGACATAAATATGAAGCAATTTAAAT[G/T]ATCTACTTACATCCTAGTCACGTTTTCATTTACAAAGAACTAATCTTTGCTTCAGTTTGT	0
1021	contig_29249	Pm_contig_29249_735	GTGGGATGCGTGCGTTCGGTGGGCAAAGCAAGAGTGTGGGAGGCAGTCGCTGGAAGCCAC[A/G]CCCCTCAACCAACGAAAGGTCTTGGGTGAGAATCTGGGTCTCATAAGATTCCTGACATTT	btb_poz_domain-containing_protein_2
1022	contig_29257	Pm_contig_29257_385	ATAATCATCATTCAGCAACGCGTGCGGGGCTAAATATGAAAGAGAATTTTAAGTCTCATA[C/T]CGTGATCATTCTAATTATTTTCTTGCCGACTTTGTCGTGCATCGTGGAGAATGAAAGAAC	class_b_secretin-like_g-protein_coupled_receptor
1023	contig_29269	Pm_contig_29269_502	ATAAAATAGGCTGCAACATCAAATCACAAACTTACAAGAGCAACACAGAATGACAATCAG[C/T]CTCTTATCTCGAGTTGGATGTGTGAGCTAACTTTTCCCGTGCACCTTTGAGCTGTTCTAT	comm_domain_containing_8
1024	contig_29271	Pm_contig_29271_349	CTCCATACCATTTCTTATTATCAGTCCATCTTTCTCACTTGGAAACATTGCATTGAATTT[C/T]AAGCGAGGATTCTCAACAAGTTGTGAAAGGAATGTGATAAACTGTCCCTCACTCACATGA	0
1025	contig_29272	Pm_contig_29272_251	CTGCGTGACCAGCACATGGATAGGTGAGAAGGCTAACAACTGCCCACAGGTAACACCTAC[A/C]TGGGAAAACTTCTATAGTAACAGTCCTTTTGATATTCTTTCCGACCAAGGAGTCACCATT	chitooligosaccharidolytic_beta-n-acetylglucosaminidase
1026	contig_29274	Pm_contig_29274_468	TCACTCATAGATCATATTTTAATATCTTACTTACAATTGTATAGATATTTAGAGGAAACA[G/T]TCATGTGTTAATATATGATTATGAATAGAAAGGGTCTAATGCAACACACCCTTAAGTGTC	0
1027	contig_29286	Pm_contig_29286_1006	CAATTACACACTTGCATCTGCAACTCCCATCAAACGGCACAGCTCAATGCTTTTGAATCA[C/T]TCTCTTATTTTAGGACAACAGAAAAATAAAGAAAAAATAACTCACCATACACTTCCACAC	protein_ergic-53
1028	contig_29287	Pm_contig_29287_163	GATAAACTAATTTTTAAGATTATACTCTGGTGTATAGTGCACACAAAGTTTTGATCTTTG[G/T]GGTAATGGTGTTGATTCCATTGGGTATAAAAAAAAAAGGGATTTAATGAAGGTAAGACTC	0
1029	contig_29291	Pm_contig_29291_744	CGAGACAACAAAGACGTGGCTTACTGGACAGCAGAGCATAGCTGGATGAGAGAACGAAAC[A/G]GCTGGGCCTATCACGTGGTGGCCACAGCTTCGGAGTGGGTCCTTGCTGGTGCCTTTTACG	transmembrane_protein,_putative_[Ixodes_scapularis]
1030	contig_29293	Pm_contig_29293_239	TGCTAGCACAACCATCATCACCACACAACAACCGACTTACGGAAGCATCCCTGTAGTGGT[A/C]CAGCCTGTGCGGGGGGCAGATGTTATTGTTGTTGGAGGATGCCCAGCTTGTAGGGTGGGT	isoform_a
1031	contig_29296	Pm_contig_29296_170	GGCGGTGTCCAGCGCGCCCATTGTCACGAGTGTGCCGCCGACGGTTGTGGTCTCGAGCAG[C/T]ACTGCACCTTACAGCACAAACACCACCAACTTCTCGACCAAAGCTTTGACGGCTAGCAGA	0
1032	contig_29313	Pm_contig_29313_351	AGCGTTGGGATCGAGGAATCTTCCCCGGTCAAGGAGCCTCTCGTCGAGGACGTGTGAAGA[A/G]GAGGAACGAGGGTGACTTCGATGTCATTTCTTTGGTCTCGACGATGCTTTTTCTCTTCCC	sug_cg7334-pa
1033	contig_29318	Pm_contig_29318_1065	ATAGCAGTATTTCGAATATCCAAGACCGAAATATGACATGAGGATCAACGTTACGCAGAG[A/G]AGATTCTTCATCTTGCTAGGATCCGAAGCAGTATGCACAGTATCTCCAGCTGTTCTTCAA	0
1034	contig_29336	Pm_contig_29336_343	GGATGATCTCTACTGGGCTTGCATCATGGGCAGTGGGAGACTGACCGAACAATGTGGACA[C/T]ATGCTCATGACTGACAGTTTGTGCCAACTTCATCGAATATGTTCTACCCTGTGTGGGACG	ap-4_complex_subunit_mu-1
1035	contig_29336	Pm_contig_29336_157	TGCCAAAATGTTAAAGGCTTTCTCAATATCCAACAAGCGAGGAGAAATTCTCTTTATCTC[A/G]ACTTTTGAGCCCAGTGTGACCAAAGATGCCTTCTACCCATTCCTGTCAGAAATCTCATCA	ap-4_complex_subunit_mu-1
1036	contig_29349	Pm_contig_29349_1617	CATCTCTTTGTTTATTATACATGATTTACGGGCAACAAGATGTTCACAGTGTGGGATTTT[C/T]AAAGCATTTAAGCAGTCAAGCAAGCCTGTTTGTAAATGACTATTTTTTGATGCACCATTC	0
1037	contig_29350	Pm_contig_29350_420	CTGGCTAAGAACCCTTTTTGTTAGAACTCCTTTTAATGTCAGAAGAAAATGTATATTGCA[A/G]AGAATCTTTACACTAAATTAAGACAGAGGAATTGTAATATATCCTATTTACAGTATATGT	0
1038	contig_29352	Pm_contig_29352_267	GATTCAAGTGACCAGTCTACAGGGGCTGTGTGGACGCCTGGTAGGATAACGCAAGTGACG[C/T]TGGCTATTGTTGAGTCAGCGCTGCTCACTCTCCTGCTCATCTATCCCGGTATTATGGATC	0
1039	contig_29353	Pm_contig_29353_31	AAAAAAAAATCAAATTGCATTCTCATTTTC[C/T]CTCTTTTTTCCCTTCACTTAAATCGCGAATTCCGTCGCTGTGTGTACATATATCTGTCAC	0
1040	contig_29354	Pm_contig_29354_218	TACCCTGAGTGGACTTCTTGGGCGAGGTTTGGATGCACGGAATCCTGATTTTGAGACCAA[C/T]GCTCGGTCTGCCTTCCAGGGTGATAAACCTTCGATAACATGGGTAAAGGGATAAGCAAGG	thrombospondin
1041	contig_29356	Pm_contig_29356_1642	TCGATCAACCTGCACCATCAACTACACCAAGGAATTACCCCTTGCTCAGGGCATTAAGTT[C/T]GAGTAATGCAAAAGAATATAGACCTTCCCTTTTACTGCTAAATAGTACAATATGTGGTCA	aldehyde_dehydrogenase_7_member_a1
1042	contig_2936	Pm_contig_2936_123	GACAAAGCCAAGTTCCAAGATCTAGCCATAAATAATAGACAGGGAGGAGGGAAACGAGGG[A/G]GATCTTCAAGGTCACGAAACAGGTCAAAGGCCACATGGATAGAATAAAAAAAAAACAAGA	0
1043	contig_29371	Pm_contig_29371_1114	GAGGGACATCAGCAAGAGGGACGTCACCTGCGGGCTCGTCGACCCTTTAGTCGACACGTG[C/T]TGCTTCAAACCGCCAAAAACTTCAAACATCTTGGCGGCTGCGAAGTGAAACGAGGAAACA	innexin_inx2
1044	contig_29372	Pm_contig_29372_676	CGAACACCCATTCTCAATCACAGTGGTTTCTCCACTAAATACTCGAGCCGCGGCAGAAAC[A/G]TCCTTGTGGTCACTCGTGTCCCATTCTATACGGCTCTTTTTCTCACCACCATCGACGGCA	dusky-_isoform_a
1045	contig_29374	Pm_contig_29374_317	GGGCATCGACTACGACCACGTGGTGGTGGTGACGGGCGCGTGGGACCTGAAGCAGGGCGG[C/T]AACGAGTACGAAGTCGAGAAGGTGATCCGCTCAAATTACAACGACATCACGCTCAAAGAC	trypsin-like_serine_proteinase_1
1046	contig_29376	Pm_contig_29376_188	GGGCCCCTAAGAATCCTTCCTACCTCCCTTCCTTTATTCCTTCAAAACATCAATGTTTCT[C/T]TTTTCTTACCTCTTTCACCTGTCTTTTGAGGGTGAGGGAAAGGAGGGTGAATGCAATGTG	0
1047	contig_29377	Pm_contig_29377_222	GGGGTCCCAGGTTGAGTATGGCTCATCTAAAGTCACAAAAATTGCTGATAAGCTGAAAAT[A/G]CAAATATATGGCACAAAAAAGAAATCAGACAGATTGTTCACATTCAAAGACAAATTCAAG	0
1048	contig_29386	Pm_contig_29386_499	CTATAACGAGCCCAAGAGAGGCTATGGGTCCAATGTGACTGATGTCTTTGCTGCTCTCCG[C/T]GCCACAAAGTTCCAGGATGTCTACGCACCAGCTGGGATTCAGTTTGGTGGCCGAGGCTCT	poly(adp-ribose)_glycohydrolase_arh3
1049	contig_29387	Pm_contig_29387_573	TCATTTCTATAACCTGAAACTTCAGTACAGCAATCCTAAGAAGAATCTTACATACATTCA[C/T]TCAGTCTTTGTGCTTTAACCTATCACAGGACACTAAAACCTAAATTTCCGTTGTGAACAA	0
1050	contig_29404	Pm_contig_29404_373	AACACCTGCAATACACTCGAACCATTATACAAATCATGAACAAATTAACCCATAACTGAC[A/G]GGTAGCATTCATAGAGGCCGGG	0
1051	contig_29411	Pm_contig_29411_604	TGGAGCGCCTCGTTCTCATGGACCAGGTCCTTCGGGAGGTCGAGTGGCTGGAGTGGCTGG[G/T]AGGCCCCTTGATTTACTGTACTGCACTTCTGGTCCCCCATCACGTCGCTCTTGACCGAAC	0
1052	contig_29415	Pm_contig_29415_561	GCCCAGGGTAGAACGGCCATTGGTGGAGGTGGCGCAGGGGAAGGTTCTCGGGGAGACACG[G/T]CAGGACCATGGGATGTCTTATCTGGCCTTCGAGGGCATTCCTTTCGCCAAACCTCCCACA	juvenile_hormone_esterase
1053	contig_29422	Pm_contig_29422_970	CATTTCTTTTTTTTTTTTTAATGAAATATTTAGCAAAGAAATACACGATAAAACAACATG[G/T]TAAAGATTAAACACTGCAGAACATGACAGGATTCAGCTATGAGTGTGAGGTAAACTGATA	0
1054	contig_29450	Pm_contig_29450_528	TATAAGGCATATTGTGTGATTCACTTGTTCCAGTTGTCCTTGTGTGATGTACTTAATTGT[G/T]CACTTGTAGATATTGATAACTGACAAATAAACAGAATGCTGAAAAGTTGTAGATTATTGA	0
1055	contig_29451	Pm_contig_29451_418	CGTCAAGATACAGCAAATATTCGGCAAGTTTTTTCACACTCGGAAAAGCTAAAGCGTCTA[C/T]ATAGGAGTAAGGTGGCGCTTGAACGCTGTAGTTGCCGAGCCCGTAAACCACTGGGATAAC	core_3-alpha-l-fucosyltransferase
1056	contig_29452	Pm_contig_29452_925	CGGCAAGGCACAAGCGCTGCGACATGGAACACGGCCTCGGGGTGTGTCGGTCCGCGAGCT[G/T]TGTTGATTAGGCTTGGGGTTTGAGCTTTTGGTTTGATTCTTTTACAGTTCGTTTTATTTC	0
1057	contig_29456	Pm_contig_29456_1262	CAGTCAAAGTAGTAATTGCAGAAAGATACTGACAGCTTTCATAACTTCTCCCAAGATGAA[C/T]TTATATTCTAATGATTATGTTAGTCCCAAATCAAAATAAATCATGCATGAAGTGGAACAG	0
1058	contig_29462	Pm_contig_29462_100	AATAAAGTACTACATATTAAGACACACAAAGATCTTCCTACAAACAACTAAATTATCTGA[A/G]ATAATTTAAGAAACAAGAAGCCTAGAAAAAGAAGATCCAGGGGATATAGACAATCAGTCG	39s_ribosomal_protein_mitochondrial
1059	contig_29466	Pm_contig_29466_535	AACTGGGCATAGAGCTCCTGGTAGCGAGCGAGGTTGATGCCACCGGCCTTCTTGTCCTCC[G/T]CAGTGCAGAGCTTGTCGTAGGCATCATCGATCTCCTTGACATCAGCAAAGGCGGACCTGG	sarcoplasmic_calcium-binding_beta_chain
1060	contig_29471	Pm_contig_29471_24	CTGTAGGTGAAATATCTTGGGAA[C/T]TGCTGCTTGTAGAAGATAACAAAGGTAATTCGTCGGATGCCTGCTTCATGGAATTCCTTC	acetyl-_carboxylase
1061	contig_29473	Pm_contig_29473_400	TGCTAGCGTCAACTGTACCAGGGAAGGTAGCCACATCTCGAGGATAGAGGAGAGGCTCCA[A/G]TTTTGAACCCAGCTCATTTAAGAGTCCACGAGTTAATTCCTGTTTGTATGTCGTCTGATC	hypothetical_protein_GYMC10_4678_[Geobacillus_sp._Y412MC10]
1062	contig_29494	Pm_contig_29494_22	CGACGATTCTGAAGAAAATGA[G/T]TTTATGAAGAAAAGGATGAATTTACGGCCATAATAAGACTCGAAGATGGAGTCACCTGTC	high_mobility_group_protein_2-like_1
1063	contig_29495	Pm_contig_29495_2341	ATAGTTTACAGCATAGTAAGTTTACAGCTACCCTGAGGATAAATGGACATACCCCATATT[G/T]CATTAAAAAAAATATTTAAGTACACAAAATAGTTTTTTATGATCTATGAGTCAAAAATCA	sodium-calcium_exchanger-like
1064	contig_29496	Pm_contig_29496_81	AAGTTTCGCCCTTCGACCGCCTCTGGGATTTTTTTTTTAAAACGGACTTCTAGGGAGTTT[C/T]CGCTATGCCTAAGCCAGGGTACCACACGATAGAGTTAAACAAGACGGAATGGGAGGTGCC	p38_map_kinase
1065	contig_29501	Pm_contig_29501_191	TTTACAAGAGGGAAAGATAGGAATGGTCTTGTGAACCCCAACGTGCATCTGGTAATGTGA[C/T]TGTCAAATGATAGATCTGTCTTAGCAATGTGATGAACTGTTACAAGTCGTTTAGCCATTT	0
1066	contig_29506	Pm_contig_29506_28	ATTCAAAATTATTTATTTTCATATTAT[C/T]GCCACTGTGGTGCATAACTGTATAGAAATTAAACAGATTGTCTAGTGTATAAATTCATAG	0
1067	contig_29528	Pm_contig_29528_67	CAATTAGCAGACCTGAGATTATACTAGGCAGTATATTTGTCCCTATGTCCCTATGGTGAC[A/C]TCATTCATTAAACGTTGTTTTATCATGTGAACCAGATTCAAGAGTATTGCTGTGTACTAG	0
1068	contig_29538	Pm_contig_29538_406	AGGTTCTATAGGAGAAGCACCAGAAGAAGCCATTGGTCTTGTTCCAGGATTACCAGAGAA[G/T]TTGCCAGGTTCTATAGAAGCACCAGAGAAGCCATCAAGTCCATTACCAGGCGAATCTGTG	dense_granule_protein
1069	contig_29546	Pm_contig_29546_42	AATAATTTGGGGTATGTTACTGTAAAGATCTTTTGGTTCAC[C/T]AAAACTATTAAACCATAGTATTAAATGTTTCCATCTTGGTAACCTGTGGAAGTATTAGCA	0
1070	contig_29552	Pm_contig_29552_591	TCCGAAGCCGATAGTAGTGAGAGTGATGAAGGCATAATAGATCCCAGTCAGGTACGACCA[C/T]TCTTCAATGACCATGAAAATCACGGCCGGAATGAAGATGAACACCACGAAGCCGATGGCG	open_rectifier_potassium_channel_protein_1
1071	contig_29555	Pm_contig_29555_74	AGTGCTCAGGCAGAATAAAAGATGATGATGTCAGTCTAACAGAAGAGAACTTTATACAAA[C/T]TGAGTAAATATCTTGAACAGCAATTATCCTGCCAAATTATTATTTTACTTTATAGATATA	0
1072	contig_29557	Pm_contig_29557_199	AGACCTTCAAAGCACAAGTGTTTGGAGGGACATTAACTGTCAGAGGGCAAAGGGAGGGCA[A/G]ACCGCCTTCAATAGACGGGTACATCGGATTCTGCCAAACTGTCTTATGGGTATTGGTCGT	0
1073	contig_29568	Pm_contig_29568_370	AATAAATCTTTCTCCACTGACACAGCATACATCACCGGGACAAGCCTTGCTCATTCAACA[C/T]GATTCCTCTCCTCAGAAGAAAGCTACAAGGTAACAAAGTCTGTATAAAAATCTATCCATC	protein_transport_protein
1074	contig_29580	Pm_contig_29580_110	TTCACCTCTATAATGTGGTGAAGGAATTGGCAGAAGGCTGTACTTCTCTCCCCCTGTAGA[C/T]AATCATTGATCAATTGTTTTTGCGTTCACCCTTGATAAAACGAGAAAGCGGGATTCCCGT	0
1075	contig_29588	Pm_contig_29588_218	AAAGAGCGCTTGGTGCCACGACCCGATTCGACTTTTAGCTCCTCCTATTCTTCCCGTCAC[C/T]TTTCCTGACGAGAACCTCCGATCTTTTACATTAGAAAAGGACCAATTTCTAAGATGGCCG	0
1076	contig_29590	Pm_contig_29590_574	AGAAAAGCGGCGCCGGGAATTCCGTGTCGTAGGGAAGAGACAGAGCCAATTCCTCATGTA[C/T]AAGGCGGTGGAGGTAAGCTTTCTGGCCTTGTACTTGGTTCACGTACATCGACCAGATCAT	0
1077	contig_29595	Pm_contig_29595_3504	AAGAATACCGCTCTGGCTGTCCGTGTCAAACTCCACCACGTAAGAGGCGACGTTGGACAC[A/G]ATTTCATTGTCGTGAATGAACAGCTCCTTCTCCATGCCCTTCAGGGACAAAACTCCTCTA	scavenger_receptor
1078	contig_29597	Pm_contig_29597_49	GGTACCCATGATGAAGCAGTAGCTGTCCACCACGCCTTTGAAGGAATC[C/T]GAGCCGACGGTCGTGATGCAGTCGATCTTTTTGCCGACGACATCGTAGAGCGTGGTCAAC	innexin_inx2
1079	contig_29598	Pm_contig_29598_575	CCCTCTTACTGTTACAAAAGATTACATGGACTCCCGTATCTTCACACAAATGCCAGACTA[C/T]GTTATCGGTTATATCAGGCTCCTCAACACGACTGTCAATTTTCACAAGTGGTGCATGACA	gamma-glutamyl_hydrolase
1080	contig_29600	Pm_contig_29600_508	GTACCAACTGCGGAAGTATACCAAGGAAATGGAAAACATGAAATTGGTTTCCAACGTGTC[A/G]AGGAAGCGCCTGGTCAAATCCTCCATCCTCGTGCTCTCTCTCCTCCTCCTATTCCTCATC	0
1081	contig_29601	Pm_contig_29601_589	TTCTCCAAAAAGCCTTTTTCGACGCTCTCGGTGACTGCTTTCATTCGGGCTACATCTCCA[A/G]TAACTTCTCGGCGGAGACGCAGAAGACCCCTTGAAGCTTAACCACAAGGTCGCTTCTCGC	down_syndrome_cell_adhesion_molecule
1082	contig_29609	Pm_contig_29609_97	TTTCGAGAGTTAATACAGACAGGCCTGATAACACGTAGATATGGACTGATCTGGAGACTT[A/C]ATAAAGGCCTTCACTGTTCCCGCTATGCGTACGTATCAAACATATTAATGTATAAATGTG	0
1083	contig_29612	Pm_contig_29612_195	TAACAAAGTAAAGATAAGAGAATGAATATTGAGTGAAAGTTTTAAATGATACACTGGGTT[A/G]AATATGGTATAACTTAGGAAATTAACGATTAAGGTGAATGTGGCGATGATACAGAAGGGA	0
1084	contig_29615	Pm_contig_29615_1647	GAGGCACAACACACCACACCCGCGAGATCTCAAGGCCCGAGCGGAAAAACTCTTTGGCAA[A/G]GGAGGCAAGACAAGTGATGGACCGCTGGTTACTGCCGGAGAGCTCATGGACAAAGGAGAA	protein_lap4
1085	contig_29623	Pm_contig_29623_681	TCACATCAATGAAAAGTTTGCAAAGTTGGCTGAGGCCCTCTACATTGCTGACAGAAAGGC[A/G]CGAGAACAGGTGGAGATGCGAGCCCAGATCGAGAAGAAGCTGCAGGCGAAGGAGCAGGTG	puff-specific_protein
1086	contig_29635	Pm_contig_29635_1866	GAAGTTCCTGTCTGTGCTTCTGACACTAAAGACCAATATGAACCTGGACTCCGGGGAGCC[C/T]CAGGACACACTCAGTCCGGCTTGCATCGATTGGTGTCGCAGCGTAGGGTCGTCCGCCAAC	long-chain-fatty-acid--_ligase_acsbg2
1087	contig_29637	Pm_contig_29637_49	CTCAGGGGATGAAGAGACCTTACTGGGAGTAATGGCAGTGATCAACAG[C/T]GTAGTTGCAAATACAAAGTCTGCTGTCCACTTTTATGTTACTCTACCAAAGATTGTCATT	glycosyltransferase_8_domain_containing_1
1088	contig_29639	Pm_contig_29639_693	AATGCTGCCGGTGGTAGCCTCGCCGCCCTGGGGTCGCGGCAGGACATCCAGGAGGAGCGG[A/G]CGCATCCTCTCGCCCTCTGCAAACTCCTTCATTGCCTTCTCCAAGAGAGCAGGGTCGTCC	0
1089	contig_29660	Pm_contig_29660_170	TAAGAAAATAATCACAATTCTTGATAACCTTAAATTACTCACCGATCTTTGTTCAGCCAC[C/T]CAAGAGTGGTGCTACACTGCCCCTACACACTATTGGACTCGAAACTGGTGAAGGCATTGC	0
1090	contig_29661	Pm_contig_29661_413	GCGATTTGGTGCCCCTTTCCTCCTGCTGGTGGTGGGCGGCTCCTTCGGCCTCAGGGAATT[C/T]GCGCAGATCAGGTATGACTTCCGCAATCGCAAGAATGTATCGAAAGAGGATGCCGAGAAG	conserved_hypothetical_protein_[Ixodes_scapularis]
1091	contig_29673	Pm_contig_29673_1744	TTACATAACATAAATGCACCAAATGATAGATGCCAAACATATTGTAGTAGACAATATTAA[C/T]GAAATAACCAGCACCGACTTGTATTCCATACGTACTCTCTTTCCTGCAGCGGTGTAGATG	valacyclovir_hydrolase
1092	contig_29688	Pm_contig_29688_340	TCCCGCTCCGCAGCTGGACCCCAACGAAGAACGACTCGATACTAGCAAGCTTGCCCTTAC[A/G]GGTCTTATCGGTAACCTGGGATCACTGATAAGGGGTCTCGGCCAGAAATTCAATGCACAC	0
1093	contig_29689	Pm_contig_29689_106	TAGGTTTGGTTAGAACATACATCAAATACATACCAAGGAGATTATCTTGTGGTAGTATGA[C/T]AGGAGAGTGTACTATACATCTTTTTATTATATTTTATCACGAATGGGTGAGCTGGGATAA	0
1094	contig_29699	Pm_contig_29699_770	TCGGAGGAGGCTCTTTCCAAAGACTTCGTATTGCCTATTGGAAAGGCAAAGATTGAACGT[A/G]CAGGACAACACATCACCCTTGTTGCTCACTCACGTGCTGTAATGCTGGCTTTGGAGGCTG	pyruvate_dehydrogenase
1095	contig_29707	Pm_contig_29707_38	TTCTTGAGACGACTCATCCCTGCTGTCTTCTTGATAC[A/G]ACTCAGCCCTGTTGGCTATTACCTTAGACATGCCCCTTCTGTCTGCTTTCTGCCTTATTC	iq_calmodulin-binding_motif_domain-containing_protein
1096	contig_29709	Pm_contig_29709_1571	ACTAATAAATAGATACAACAACAACAAAAAAAAAGCTTTAAAACAAATTTTCTGGATCAA[C/T]TTCTGTTTTATTTCACAGGTAAGTGTTGCCATAAGTCATGAAATATGTTCAACCACTTTG	0
1097	contig_29715	Pm_contig_29715_1108	AAGGCGGAACAGCATTCTCGTATCCCCATAGCGACTACTTGGCAATTGCAGCAGCTTGAC[A/G]CAAGCTAAAAGGCCCTAAACGAGGCGGTTCTGGACGAGCAGACCATCGGCTGCCTCTTGA	aspartate_beta-hydroxylase_domain_containing_2
1098	contig_29721	Pm_contig_29721_1314	CGGATGCTGGCGGAGCACATAGCACGCCCGCGATACCCAGGATTACCACCCACGCTGCTG[C/T]TGTGGTCTTCATACTGCTATGTAGCCTGATGAAGTAAAATTCACCAGCGCGGCGCAG	lipase_1_precursor
1099	contig_29722	Pm_contig_29722_1042	AGAGAGAGAGAGAGCAGGTCACCCAAATGCACAGAGAAAATAAACGAGCAAATTCCAGAG[A/G]AGAAAGAGGACGGCATCGTCGGGGTAAAGGGGGCGTTGGAAGTACCTCTCTCATGCGCTG	0
1100	contig_29729	Pm_contig_29729_101	CAGGCTATCTTAAATTGAGTGAATGGCATAAATAAATATAGCATGTTCTTTTTCGTAAAT[A/G]GCACAAAATTTGAAATAAAGAGGTACAACTCATTCAGGACTACATTACTCAAATTTATTT	0
1101	contig_29731	Pm_contig_29731_19	GGCATCATGGAAGTCCCG[A/G]GAGTCATCATGGGCATCATTCTGGGCATCATGGAGTATATGAAGGGCATTATCATGAGTA	0
1102	contig_29740	Pm_contig_29740_435	TGTGAGGAAGCAAGTCGGAGTCACATACCCACAGGACGCGTAACCAAAAGTGAAATATTG[A/G]AAGGAGTTTTTATGAAAATGCTGGCGTGATTTCTTTTCTACTGACTTGGATGCTATATTA	dimeric_dihydrodiol_dehydrogenase
1103	contig_29744	Pm_contig_29744_494	AACATGATATATTCTCTGGATATTTTGTAGTAGAAGGATAAACAACTGCTGCAGAAAAGA[A/G]TGAGACCATCCAAATTGTGGGTTGTGAAAAAGAGGAGATATTAA	0
1104	contig_29745	Pm_contig_29745_274	TCAGGTGAGGCAGGTGGTAAACGGGGGTTCATCCTGTTGCTGTGGAAGCAGTTGCTGTGG[G/T]CATTGTTGCCATCGTAATGGGCATAATTGTGCCGATGAGACTGAGGATTCTGAAGGCTCT	0
1105	contig_29759	Pm_contig_29759_610	GAGGTATGTATCGCCCCGGGTCCATCCACAATCAAGTTAACTATCATCAGAGCGGGCATT[A/G]CACTTTGTATAGTGATAGTAAGCGTGCACGTAATGTCCTCAGGGTAGTTGTTAGGATAAT	cubilin_(intrinsic_factor-cobalamin_receptor)_partial
1106	contig_29762	Pm_contig_29762_3129	GACTGGTGATGAATGATGAGTGATGGTGTCAGGAAGCCGAACTTGGCCAAATTCAGCTAC[C/T]GCTGCACTGATGGCCGATTCGTCGAGCTGCACCGACACAAAGTTGACAGGGCATGCACTG	0
1107	contig_29774	Pm_contig_29774_15	TTAAAAAAAAAAGT[A/G]GGGAAATGGTCGGTAATCAAAATATCCAAAGGAAGAATTGTGTGAAAGAAATAATAACGA	0
1108	contig_29778	Pm_contig_29778_697	TTGGGTGATAAGGGGTTTTGGCTCCTGTATCTTGTGACCAGCTGGCAACAAGCAACAGAA[A/G]TGAGCAGGAAGGCAAATCTGTTGTAATGAGAGGTTCAAAAAACCATAGATGCTCTTGGCT	methionyl-trna_synthetase
1109	contig_29802	Pm_contig_29802_1799	ATTATATATAGTTACTTATCAATGCTTTTACAAGAGGATTATTGAAGCATAGAGGCACTT[C/T]TGAAATTATGCTTTTAATTTAGTAATGCTTTGTCATTTTTGCATATCTGTATATTATATT	0
1110	contig_29810	Pm_contig_29810_573	CTTGTGCCAAAACTGGGAACCTGTCGGAACCGAAAAACAGCTGAGGAGACCCATCCTTGT[A/G]ATATATAATTGTTGGAGACCCGAAAGCCCCATACTGAACAGCTTGGTCAGTATAAGCACG	glutathione_s-transferase_kappa_1
1111	contig_29817	Pm_contig_29817_448	TAATAATCCCTAACATTATTTGGCACTTGTGAAGTGTTATCTATTACTTCCATACACCGG[A/G]AAAATGAATTTACTTCCATACACCGGAAAAATGAATAAGATTCATAATTGTGATTACAGG	protein_twisted_gastrulation
1112	contig_29848	Pm_contig_29848_224	ACCACTCTCAGGAACTTAAGACAACCCACAAAAAGCACAAAAACGAAAAGATGAGGGAAT[A/C]CGGAGAACGAATTCGGGAAGTGGAACAGGGCACCTTCACGCCCATAGTCTTCGTGGCGTG	protein
1113	contig_2985	Pm_contig_2985_322	TAGTTAATAATGTAATACAGCACTTTGGAAACAAAGAATAGCCTAAGCTTTTTTGAGGGG[A/G]GGAAAGGCAGTCACCAAATTTGGTATTGGTATTTTAAAGAAATGCTTTTACTGGTCTGGT	annexin_a11
1114	contig_29862	Pm_contig_29862_126	ACATGTGAGGGACCTGCATTTATTTCGTGCGCCTCTAGCTTGTCGCATCGAAAACTATGT[A/G]CATCACGTGATAACGCTGCAAAAATGAGAGAATGATTCTACTCAGGACTTCAAAGATGGG	chitin-binding_protein
1115	contig_29863	Pm_contig_29863_418	TCTGTTGGGGAAGATTTAGTTAGACACGGTTGCCTGACTTTCATTCAGGTGGTTTCTGGT[A/G]TCTGGGGTCGTAGAAGAGATCGTCGGAGAAGTGGTCGAA	0
1116	contig_29870	Pm_contig_29870_19	CTCAAGGTCGGCGTTTTC[C/T]CGTGATATCTTAGAATCATCCAAGATATCTCTACCATGATCAGTCACCTTCTCCGTGGTT	0
1117	contig_29880	Pm_contig_29880_897	GTAACTAGTAATGAGGCCATGTAATTTGTTCAGTTGGAGTTTTGACTTCTGATGTAAATA[A/G]GTTATGAAGTTAATTCCATATTGGAACAGATTTATTTATTCTTTTTGTAAGTTTAAACTA	GJ20183_[Drosophila_virilis]
1118	contig_29884	Pm_contig_29884_59	CGCGATTTTTCCATCGTTTTTTGTAATTGATTATATGAATGTAGAAATATTTTTTCGT[C/T]GTCGAATACCTTACCGTATACTTACATGTAATAACAGGAAACTGAAAAAAGACAGATGAA	x-linked_inhibitor_of_apoptosis
1119	contig_29888	Pm_contig_29888_266	TCTACGAACAATGCGCTGATAGTGGCTGTAGGTATTGCCAAATTTATCTCAAACCTGTGT[A/G]GTCGGAGAGTCGGGGTCTGTATGACTTATTCAAGTGATAACGATCTAATGGTAATAAGAT	0
1120	contig_29908	Pm_contig_29908_843	ATTCCATAGTATATAGGTACATACCTGTATGTAACTCATTCACTTTGACACTGTAGTGCA[A/G]CAAACAGAATCCCTTAGCACTTGTAGTAGAGAAAAAGATTTCTACACCGATCTAACCAAA	0
1121	contig_29910	Pm_contig_29910_2611	GGCTTCTTTGACCTCAATGTCAACATCTTCGGAACCAGTAAAAACACATTTGACAAGATT[G/T]GGCTGGAGAGTGACGGCATAGTGCAACGGCTTCACATTGCCCGGAAGGCGCTCAAATGGC	aminopeptidase_n
1122	contig_29911	Pm_contig_29911_381	TGGAGGAGCTCTGACATCAGCTAAAGGTGCCATCACAAACCTGTGGTCATCATTCACAGC[C/T]AACAACAATAATGCTGGCTCTGGTGAGGAGTCGTTCACAGATGCTGCCATTGAAGCTATA	uncharacterized_protein_kiaa0241
1123	contig_2993	Pm_contig_2993_117	ACTATAAGCTGAATATCTATCTTTACTATAGTATGGCCGAGATAAGATGCTTTAATTTCA[C/T]TGTCTACATCAAAAGCTACGGACGTTAGACTAATTATTACATTTCTTTTTTCTTAATTTC	0
1124	contig_29940	Pm_contig_29940_625	AGAAGCTGTGTGTATTGACAGATGTGTGGCAAAATACTGGGAAATCCATGAACGTGTAGG[C/T]AAAAAACTCCAGAACATGTCGGCTCAAGATGAAGAGGCTTTGAAAAAGATGGCAGCACAA	mitochondrial_import_inner_membrane_translocase_subunit_tim10
1125	contig_29951	Pm_contig_29951_2468	GGGCTTGTCTTCCATTTTGTGAGACAAGACAGCTGGCTTTGGAGAGATTACAGGTGGTGG[A/C]GCAGCTGAGGCTTCTCCATCAACAATGATACCTGAGAGTCTCTTCTTCTGTTTCAAATGT	sh3-domain_kinase_binding_protein_1
1126	contig_29957	Pm_contig_29957_423	TTAAACTGACGCAGATTCATGATTTGAAGGTAGAAGTAACTATCCTTGTTGGCCCAAATA[C/T]CTGTAAAGGAGTAATCTTTCACAGGGATTTGAGGATAATGTATGAGCGATATGTGAGGTT	0
1127	contig_29960	Pm_contig_29960_947	GCGCTTAGGACGGTTGCCAACGGCCCCAGTGACATGGCCAGAGATCAACGCAGCCTGGGG[A/C]CAGACAGTGCTGCTCCTGGCCTCACTCGCCAGAAAGATAGGACTGAAGTTCTCCAAACAC	beclin-1-like_protein
1128	contig_29962	Pm_contig_29962_252	CATGGCAATGCATTTCTCCTTCGTATCGACGTCACGTTTCGAACCCCAAATCACGACTCC[C/T]TCCAGCCCTAGTATCCTAGAATACCCGAGTGTGTTTACGACGTCTATGGGTATTAGAAAC	af351623_1hyaluronidase_2
1129	contig_29975	Pm_contig_29975_102	TAAACGTCTCCCTCCACTGGCAAGTCCTAGTAATCTCTCCTGTAAACTGGACCTCTGTCC[A/G]TCTTTGTTGTCTGTGGCAGAGGATTTGCCAGAGGTTGGTGAGGCACTGGGCAGTCCGTGT	0
1130	contig_29982	Pm_contig_29982_189	AAAGTCCTTTTTGTACCATGAGGGTGACGCCCCACGTGGAAGGCTGAGGTAATGGGAGGC[C/T]CTCTACAGCTTTGGATTTATTGACCTCCTCTAGTGCTTATTAAATAAGCAACGCATTACC	0
1131	contig_29983	Pm_contig_29983_443	CCCATACAGAGGCACCAGCAGCTGTACACACGCACACACTTATCGACAGCTCCTTTGCCT[A/G]TGGTCTTCCTTGATGAGTGTGTCAATTAATACTCTTCATTATAAGCATTGTAATCATAAT	0
1132	contig_29984	Pm_contig_29984_194	TGACATCTCCTCCCTCCAACACCTCTGCAGATGGCCCAGCGCCTTCTCCACTTGCTCAGG[A/G]CGCAGAGGCTTCAGTGTGTTCAGAGTGTAACAACCCAGCGTCAGCCTACAGCCATGGCTG	0
1133	contig_29986	Pm_contig_29986_1184	CCAGTCGCGCGACAGCTTCTTGATCTTCTTGTATCCCGAGAGGAGCTTCAGCGACACGAA[G/T]CCCTCGCGATGGCGCTTCACGTGCTTCAGCAGGAACAGGTCCTTGGTGAGGCCCTCGTCG	mgc89673_protein
1134	contig_30000	Pm_contig_30000_1973	ATTTGTTTCCTGGAGTTTCTCTCTTGCCAAGTCAAGCTTCTGCATTGCTTTCATATTGGG[A/G]GCCTGAATTCTTTGAATGGTGTTCATGAGGTCATTGATATGCTTCTGCATGCGCTTCTCA	structural_maintenance_of_chromosomes_protein_1a
1135	contig_30001	Pm_contig_30001_881	ATTATGAAATCTTGGGTGGTTTTCTCCTATCATTTTCTCCATTCAGTGTGGTAAGAGGAG[A/C]TGTCTCCCATTATTTAAGAGCACATTAATTCAAGGACAGCAGTAATCTGAAATGATTGAT	0
1136	contig_30004	Pm_contig_30004_186	GATGTTAAGGAAAGACTTAGAGGTTGCTGCAGAATTCCAAATCAACTGCAAGCCTGCTGT[G/T]GTGCTGAGCAGATTAAGGGAAACAGGGCACATCCGAGTGATTGCACCACACAGCCAAAAC	mitogen-activated_protein_kinase_kinase_kinase_4
1137	contig_30013	Pm_contig_30013_749	CTCATAACTGCCTGCAACATTTATTTTTGCCACTCGGGAACCATTCGAAGTGCTGTCCCC[G/T]GTCTTGATATTTGCCATCATTTCACTGTTGACACCCACATGGGGATGAGGTCCTGCCCCT	ester_hydrolase_c11orf54_homolog
1138	contig_30014	Pm_contig_30014_355	CAGTGGATTCAGTCTTTGTCACTCCAGTCTCTCCCTTCATTAAGAGAGATGAAGTTTCTA[C/T]ATCTGATGGATTGAGGTTCTGTATTATTTTGGCAACAGTATCTGATATAGATGATATACT	mucin-like_protein
1139	contig_30016	Pm_contig_30016_332	CTACGCCTCCAGGTTGCATGTTCCAGGACCCTTTGCGGAGAAAATTAAGGCTTGGCTCCA[C/T]AACGATACGAAACTATTGGAACAGATTCATCGTCAGCACCTGATTCACGTGTTTCACCCG	st7_protein
1140	contig_30033	Pm_contig_30033_393	TGGTGGAGGTATTGTTTTACAGCCCATTGCAGCACCACCACAGCAGGAATGGGGATGTGC[A/G]GCAGAAGTTGTTCAGATGGCACTTGATCTGAAGAAGCGAATTAATCAAAGTTTCCTCGAG	ferritin
1141	contig_30042	Pm_contig_30042_327	GAAGAAGGTCCCTGATAAGCTGATTGACCCAGTTACAGTGACCCACATGTACCAGCTGAC[A/G]GACAACTTGGGCTGCGTCATGACTGGCATGCAACCTGACAGCAGCTACCAGGTGATGGTG	proteasome_subunit_alpha_type_6
1142	contig_30043	Pm_contig_30043_750	CTCCGAGAATAGCAATGCATAAGCTGTAAGGCTGACTTCAGACTTGCCACGGCTCAGTGA[C/T]TTGTCCAAAATGCTTGGGCGTTGCTTTCCACTACTCATCTTTGATGTATCTTATTCTTTA	trafficking_protein_particle_complex_subunit_5
1143	contig_30057	Pm_contig_30057_491	CGAAGACTTTTTTTATATATATTTTCCATTTTTGTCATTGAAAGTGATATTTTTTGGATT[C/T]GCCGATTCTATATTTTGGGAAATCATGTGTATGAGGATTTTCAAAAAAATAATAATGATA	0
1144	contig_30058	Pm_contig_30058_908	CTTTTCTTGAATACTATTACATAAAAAACACTACAACATACTAAATAATACAACTATAAT[A/G]TAAAACAATGACAAAACATGAAAATATTTTGATCAGGGCACAGCACCCTAAATCCGCCCC	0
1145	contig_30087	Pm_contig_30087_258	ATAGAGATTTTGTGAAACGTAAATAAACTATATATTATTGACTGTGAGTTTTTTCGGAGG[C/T]GATTTTCCCCTCAACGTGTACTTCCTTAGTTTCTGTCGTATCAATAAATGGCCCCGCGAC	0
1146	contig_30115	Pm_contig_30115_449	ATCACGGCGGACAGGAACGGGATCCTGAGCGTTTATATGGTTTCCTCCCGTTTACCGGTG[A/G]GAATAAAGTTAAGATTCCCTTCCTAAATGCGCACTAATTCTAAATACCATCCAAGAACTC	0
1147	contig_30117	Pm_contig_30117_554	TCAATAAATTTTTCTGATTCATTTTCCTGAAATCCACACTGTACTTGGCTTCGTTGGTCC[A/G]TATTGTCACATTCCCTTTCGGATTCTTTTCGTAAGCATCTTCCAGTTTGTTAATGTTAGG	zinc_finger_ccch-_antiviral_1
1148	contig_30121	Pm_contig_30121_115	CTCTCTCTCTCAGGCCGCGCTGTCCGTACCGCTGTGCGTCGGTCGGTCGCTCGCTCGCGG[C/T]TGGTGTCGGTGCTTGATTTGCCTAACTGGAAGAATCTTGGAAATTATAACCGGCTACGAA	0
1149	contig_30132	Pm_contig_30132_2260	TCTAGGCCTGTGCGACAACTTCCTTGAACACACAGAAGCCTTACACAGATACCTCACAGA[C/T]GAGAAGTTAAGCGGTGACTCGTTCCTAGAAACTGTGTTCGAGGAGCTCAGCCAGCTGGAG	integrator_complex_subunit_4
1150	contig_30135	Pm_contig_30135_189	CGCACCCACATCGCTTGCAGAGTCTTGGGATAATGTGGGGCTGCTGGTGGAACCGTATAC[C/T]AGGAGAGACATTACGAAGATGTTACTCACAAACGACCTGACGGAAGCAGTGATGGATGAG	nif3-like_protein_1
1151	contig_30145	Pm_contig_30145_1289	TATGTCACTGTATGCACGATCAAGCATGTATTCCGGCGAATCAACGCCTGGACAGTTTCC[A/G]TGGCATGTAGCAGTTCTGTCTTCGAAAAATGAGTACTTGTGTGGCGGCGCCCTGATTGGT	factor_d-like_protein
1152	contig_30155	Pm_contig_30155_165	AGAAAATCCGGGCTAATAGCCCATCTGCCGAATATGTGGACTCTATAAAACAGGGCCGAG[A/G]ATTGGTGATTCCGACACTGGAGACAGTATTAAGAAAAGCAAGTAACAAGAAGAAGCAGAT	0
1153	contig_30160	Pm_contig_30160_1134	TCCAAACCTGGAAGTATTTTCATGAAGTACTAAAAAGTACAGGTAGACCCAGGAACGTTT[A/G]GCATCGGGGACCACATGCAGTGGTTCAAATATTAGATAATGATGTGATTGGTCAAATAAA	0
1154	contig_30163	Pm_contig_30163_168	CAAGCCTTTTTCCTTACTCCTTCCTAGATATATGGTCACTCCTGCTAGTTATATGCATGT[A/C]TCGAATCAGTGAATCAGTGAATCTGTAACTGCAATTTTATTTAATGTCTTTCTCTATATA	0
1155	contig_30170	Pm_contig_30170_162	ACTAAAAGAATACTTAGAAAATGAAAAAAATAAGACAGTTACCATCGTGAGCGAGAATGA[C/T]TTTCTCAATAAGGAAAAGAATGCCATATTTAGTGATTCTAGACGTGAAAAGGACCTAAGA	kti12_chromatin_associated
1156	contig_30176	Pm_contig_30176_448	TTTTAAAGGGTGACTGTAAGAGACATGTATTTGTATGCGTCGTAAGTCACGTAGATCGCA[A/G]TGATGTGGGTTGGTTTATGTGTTAGGTATGTGGGTTGGGGTCTGTCGAGACTTTTTTTTA	0
1157	contig_30185	Pm_contig_30185_181	GACGGAGTTCAAGTCACAGCCTCCCAGCAGAGAGCACCCACTGCGACCCGGCTTCTAGAA[A/G]TCCAAGTCCCATCCACTGAGCTCATCTGTGGGAACCTCCACATCTCGAGGGTAAGAGTCG	egg_laying_defective_family_member_(egl-4)
1158	contig_30187	Pm_contig_30187_966	TCCTCCATTATAGCTGGATCATCCTTATCTAAGTCATCTAGATCATAATCCTCATCATTA[C/T]CATCCAGATTCTCTAAATGCTGCAAATCATATCTATCACTAGAATTAATCATTTGCTCCC	rna_exonuclease_1_homolog
1159	contig_30189	Pm_contig_30189_126	CCCGGTCCCGCCACCGAACGAGTGGAAGATCAGGAAACCTTGCAGGCCGGTGCAGTTGTC[A/G]GCCAGTTTCCGGATTCGGTCGAGGACGATGTCGACGATTTCCTTGCCTATCGTGTAATGG	alpha_tubulin
1160	contig_30210	Pm_contig_30210_267	ACTTGCGTTCGGTTGATTTCTTCTGTTGTTTTCGTCTTCCTCTCTCTCTCTCTCTCCCCA[A/C]GGGACGACGTTTGCAACACACACACTTTAAACTGGACCAATCACTGCGGCCTCATTCACC	0
1161	contig_30239	Pm_contig_30239_79	TCTCGCCATAGCCTCAATGCCTTCCTCAGACACTTCCTCCAGGTGACTCATTGCCTCAGC[C/T]CCAAGCGCAGCCCCCATCTCCGCACTCTTCAGGGGATGAAGTTCTTCTGCATGGAAATTG	amidohydrolase_domain_containing_1
1162	contig_30244	Pm_contig_30244_884	AATGTGAAGGTAGCGAATGATAACACAGCTGTATCGGTCTTAGTGCAAGCAGACCTAGAT[A/G]CCACGACGTCCCTTTCC	0
1163	contig_30251	Pm_contig_30251_1723	GCAAAACAATTAACTCTTGATCCAATCTACAAAGTAAATTTTCCCCTTATCCTTTGTCTA[C/T]TTAGGTAATCTTTCAAGCACACTGGAGATGGTTGCTGAAAATATTCTTTCAGACAACAGT	0
1164	contig_30254	Pm_contig_30254_16	AAAAAAAAAAAAAAA[A/G]CAATCACAATGGGGGATGACAACAAAGATGAGGAGCGTGTGTATGGTGGCTGTGAAGGCC	transcription_elongation_factor_b_polypeptide_1
1165	contig_30262	Pm_contig_30262_234	AATTTCAAGCACCCTCTTCAGTTCACTTTATACGGATACATAAATCTTCTTGAGATGAAG[A/G]AAATAAGCAATAAACACCCAAAGACTAGCTCCCCAAAGGTTCATGATAAGATGATAGACG	heparan-alpha-glucosaminide_n-acetyltransferase
1166	contig_30265	Pm_contig_30265_1829	AATTTGAATCTCCTTTTCATTTTCCATGTATTTTATTTTTATTCTCTATTTTCTTTTCAA[G/T]AACCATGTGCAAGGAACAAAATTTATGGGCATTGTGTCATAAAAGAAAGAAACCTCTCTC	0
1167	contig_30285	Pm_contig_30285_78	CCAGGATAGGATGGTCGGCACCTGAGCATGACATCAGCTCAAAGGACGAACCGAGAGAGC[A/G]CAGCATATTGCCTCCTCCAGCCTTGGCACGGGGGTCTCTGTGTCTCTGGAAAAAATGCCT	0
1168	contig_30286	Pm_contig_30286_401	TAGAATAATAACAATCTTTTACACAGTAAAAATATTATGATCCCTTGTTGTGTATGCCCA[A/C]TATACTTAGCTGTGCTAATGAATTTCCTTAGGACTGAAAGAAAACCATTCATTCATTCAT	0
1169	contig_30288	Pm_contig_30288_224	CCTCGGAGCCGTCAAGTTGGGTTTTTACCTCCCGTGGGACTTCGATCACGACATCTACTT[C/T]GACTGCCGCGACAGGAGAGCGTGGAAGGCAATGGGCACGTACCTGAAAAAGACCAATTCC	protein
1170	contig_30299	Pm_contig_30299_517	CGAAACAGATATAGCACAGGCTGACTTCTCGGAAGGTCGTTCGGTGTATGGTAACATTGC[C/T]GAGCATCTAAAGGGAAAAGATATTGGGATCCTTGTAAACAACGTCGGTATGCTCGTTACC	hydroxysteroid_dehydrogenase_like_1
1171	contig_30316	Pm_contig_30316_705	AGTGGAGCATCTTATGACATTACATTACTCTACCAGTGCATCCGGACAGCATGCAGTAAT[A/G]TTGCAGTGGATGATAATGTATGGACCACGCCAAGTGATACCCTGGAGTATTTTATCTATC	0
1172	contig_30322	Pm_contig_30322_407	GAGGGTGTAGCCTCCGGGGCAGTCTTGCGAACCCAGAGTCAAGTCGGTTCGATTCCACAT[A/C]AGTTCGACTTCAGCTTGGAATGACTCCAACGTGGTTCGATTCCAGGTAACTCGGCCGTCT	c-type_lectin
1173	contig_30328	Pm_contig_30328_553	GTAGAACAACTTGGCGTCTTCATTTCCGATGAGAAGACCCATCAAGTAAAGAAGGAGAAA[A/C]TGGCATCCATGGAGACTGATGCTGAACTCAGACGCCGGGTGGTGGAAGA	0
1174	contig_30333	Pm_contig_30333_178	ACTATGGATGATAATTTTTTTTCTGAATAATGTGTACAGAGTGTTGATTGCAGGACACGT[C/T]GCGCAGCCTGCCTCCTTCGTCTTTCCCTCTCACTCGCACGCCGTCGTTCGCTCTC	0
1175	contig_30355	Pm_contig_30355_52	AAAAATCATCATTTGAATGTTGAAAACACTTCCTGCTAGGGGTTTCCTCAT[A/G]TTTTATATATTCATGTACAACTTACATTTCAGTGTTCATAATATTGTTTACAATCAACAT	myeloid_leukemia_factor
1176	contig_30359	Pm_contig_30359_369	ACATATCATTTAGTGTACTGTATAAATAAAACCGTGTATATAAGAAGAGGGAGAAGTAAA[A/G]TTTCTTTACCTATGAGCAAATAGCACAATAAACCCGGCTCTGACAATGACGACGACAACA	0
1177	contig_30372	Pm_contig_30372_58	CGATAAGAGAGGTTTGACAGGTAAAGGAGGCGTGCACTCATTTCTGTCTATTTCCGC[C/T]AGGATAGAAGATATTAATCATTCGACAGGAGTGTGCATATAGAGTAGAAGAGAAGCACCA	GL12684_[Drosophila_persimilis]
1178	contig_30374	Pm_contig_30374_252	ATTAACAAAAAGCTCCCCATCAGTCACAGAAATTGTCAAACATTTCCTCAAAACCTCGCC[A/G]AACAAGCGCCGCCTGAGCTTTGAAACCCCAGCAGCTAAGAAAGCCCGTAAAGAATCTAGT	hypothetical_protein_EAG_10300_[Camponotus_floridanus]
1179	contig_30375	Pm_contig_30375_416	CGTGGTTCCAGCGTTTGCGACGTGACTGTTTCAGGCATAAAAGTTTTGGCGACTGACACT[A/G]CACTGCTTGCCTGCATGGCCATATCCTCCGGCACAGAGAAGAAGCACATTAAACAGCTGT	0
1180	contig_30381	Pm_contig_30381_932	TTTGAAGTCTTCGATCAACTGGTCAAACTCCATTTTAGAAGATTCAGCCGCCTTCTTGGC[A/G]ACATCAGGAATGACAATCACATCACTGTAGTCAATACGGAACTTGGCCAGCAGGTTTGCC	bumetanide-sensitive_na-k-cl_cotransport
1181	contig_30397	Pm_contig_30397_592	CTTTGGATGGAACTCGACCGTGTTGACAGAGCCATTGTGTCCAGGCAGTTTGTAGAGGAT[A/G]TGCCTTGAGGTGGTGTCCCAGACATAGGCATGGCGGTCTGAGGAACCTGCAGCCACCCGG	wd_repeat_domain_57_(u5_snrnp_specific)
1182	contig_30439	Pm_contig_30439_129	TATATTACTATGATTTTTGGGAGATGATATAAAAGTATATACTGCTTCTAAGCTTTGCCT[G/T]TCTTTAAAATCATTTAAAATAAAATGAATAAGAAGACTATAATGTGAAACTCTACATAGT	0
1183	contig_30440	Pm_contig_30440_632	AAGTGAAATTAGGTCTCTAATCAGTAGTTTGCCCCCCTTGTTGTTTGAATTACTTATCCC[A/G]CTGGACTTTCCTTAAACGACCCTACAAGTGCTTAGTCACCAAAGTAGGTCTATCCTACCA	0
1184	contig_30444	Pm_contig_30444_289	GCTGGCGATCTTGCGAATGACTGCGAGCGGGTCCTGATGCAACTCCTCGTAGGTGATGAA[A/G]AGGATGTTGGGGTCTCGACGCGCCTCCCAGTAGCCCAGGACGTGGGGGAAGAAGGGACTG	sulfotransferase_family_cytosolic_1b_member_1
1185	contig_30452	Pm_contig_30452_346	TTGTTCGAGGCGACGGCGTGATCCTTGTAGCTCCTCCAATGAGAGGCGGAGGGGTATAGG[A/C]ATTAGAATCGCATACTTAGTTAGAATTATTTCCTTGTTTTATGGGTGGGAGGAATGTCTA	lsm3_u6_small_nuclear_rna_associated
1186	contig_30454	Pm_contig_30454_469	ATAGTCAGGCAGTGTGAGTGTAACATACAAACACACAGAAATACTGTACAGGCTTACATA[A/C]GTATACACAGACACGTAAACAACCTAAAGCATCTACAATTATCTTTCATCCTACTCCACC	0
1187	contig_30464	Pm_contig_30464_397	CAAAACAAAGTAATGAATTAGTAATCTTCTTAGTCACCAAATGCTTATTCTAAAATCAAA[A/G]CATGAATTTCTCTTAGATAGAGATGCATTTCCGACCACTATTGAAGACCAGTCGTGTCAG	0
1188	contig_30468	Pm_contig_30468_826	CATGTATGCCTTTCCCAGGAGATACACAGTCCCTGGGGCTCCATGGCACCAGTGAACTAG[C/T]TCATCATCTGGGTGTCGTCTATCATCCAGTTCATCCATTGCACATGGGAAATTGCCTGAA	lantibiotic_synthetase_component_c-like_3
1189	contig_30479	Pm_contig_30479_248	CAGACTAAAGTTCCACAAGAAGTTGGCTTGGACAGCTGGGATATGCAGGGATAAGTTCAT[A/G]TTCAATTGTACCTGAGTATGTACAAGCATTTGTAAGAGTACAAGTGCATGTGTGTTTTTC	PREDICTED:_hypothetical_protein_LOC100445160_[Pongo_abelii]
1190	contig_30494	Pm_contig_30494_519	TCAGGAGGAGGATGGATATTGGCAGATACTTTGAATGTAAAGCGAATAGGACTAAAGGGA[C/T]TTGAGGATGGATGAGAGAGTGGATCATTTTCTTGTCATGTTTATGAACTTTTGGATGTCT	0
1191	contig_30517	Pm_contig_30517_99	TATGCTTGTGCTATGCTTTTTGTGCAAGTATGTTACAGTAGTGTGTGTTTCATACTCCAG[C/T]AATTATTTAGAAATTTCAGTTAGTTAATATTTGCTTAAAAAAGAAAATTGCTGTGTCAAG	0
1192	contig_30527	Pm_contig_30527_111	GTGTATATGATGAATAGGACCCACAGATGGAGTTCTTACACAGTGATAGAATATTTATAG[A/G]ATTATGCTCTGTTTAGAATGTGTTGTAGATGAAAAGATAATCTACGTAAAAATTCAACAT	0
1193	contig_30531	Pm_contig_30531_200	CCTTCAGTGCAAAAAGGGCAGAATATCCACCCATAAAATTTGAGTTTGTAGCATAGGTAG[A/C]TACTTAACGCATCTCACAGCATTCGTAAATTTCAAAAATAAAAATAAAACACTGGCTTTT	0
1194	contig_30541	Pm_contig_30541_109	ATATGTTTTTTTTCAAAACCAAGAGAATCATAATTCTTTCACATAAGAGATGATGGCCAT[C/T]ATGCAATTTTGGGTTACTTAACCTAACTGTGGCCTTCTTTGTAAGTCTGTTTAGAGAAGA	0
1195	contig_30552	Pm_contig_30552_43	CTGGCATAAATTACAAGAATGCATTCCAACTCTTCTCAATTG[C/T]GCCGCTTCGGTCCCTGAATCACATGAATGTTGCCATGTCTTAGTTCTCCTTCTTTTTCTA	0
1196	contig_30559	Pm_contig_30559_282	TAAATTCCAATGATTATGACCCCGGTGTGACCTGACCTCGATTACATTAAAAAAAAAGAG[G/T]CCACCTTGGTCGCGAAGATTGGCCAGTTGTGATTAGGCCAACCGTCTTGAATTAAATGCA	0
1197	contig_3057	Pm_contig_3057_87	CTATAGGAGATGCAACAGAGGAACGAGCAGGTCCTGTTCCAGGATTACCTGTGAAATTAC[C/T]AGAATTGCTTGAAAGTTTACCAGGTTCTATAGGAGATGCAACAGAGGAACGAGCAGGTCC	PREDICTED:_hypothetical_protein_[Gallus_gallus]
1198	contig_30576	Pm_contig_30576_62	GGAAATGACAGAAGAAGTGACCATGACGCCAGAGATGGCGATGACGATGGCCGAGATGGA[A/G]GCCACGTCCGAAACGACGATGATGCCCCCAATGATGAACGAAATGGACGAAATGACAAAC	0
1199	contig_30599	Pm_contig_30599_18	GCGACGTCGGGGAAGAG[A/G]GTAGTGTACATTTTCTCCATCGTTCCTAGACTGGCACAGCTCGTTCAAGAGGCTTTACCA	d-isomer_specific_2-hydroxyacid_dehydrogenase_family_protein
1200	contig_30614	Pm_contig_30614_113	ACCCAGGTGATGTCCTATCGTGTCATGGCTGACCATCCCTCACACTGGGATGACATCCTA[C/T]TACTTTATGTGAGGTCTAGCCAGCTCTAAACTGTGTAGACTAAGAAGTTATTTGCTTATT	0
1201	contig_30616	Pm_contig_30616_630	TCTGTGAGCTTCGGCGTTACGGATTTACGGACACCACTTTCAACCTTTCGACAGGGAGGA[A/G]GAGCATGTTCGGGGAAGGCACGTACACGTTCATTACGCGGCAGGGGCAGCACATTTACGC	docking_protein_2
1202	contig_30622	Pm_contig_30622_600	TCCTGTTGTGCCAGAGATGGATGACCTGACTGTTGGTGGCTTGGTAATGGGCACAGGGAT[C/T]GAAAGCTCATCGCACAAAATTGGACTTTTCCAGCATATGTGCGTGTCATTTGAACTAGTT	24-dehydrocholesterol_reductase
1203	contig_30649	Pm_contig_30649_177	CAGAGAAAAAAAATACTTTCTTTATTTTCCGTAACGTCCATATACTATACCAATAAACTC[A/G]CCTCTAACGAAACCTAAAATATAAAAAGCTAAGCTTCATGATCAACAAAAATAACAGCTA	0
1204	contig_30653	Pm_contig_30653_80	GTATAAGATGTGTGAACTTTGCGAATGCATGTGTCTAGTGTTGAATGACGATTGCATGGA[A/G]GGCTGTTGCATGATAAGTCGACTTTGTGATATACTGCGCTGCGATATCAAGCCCTGTTGT	0
1205	contig_30660	Pm_contig_30660_244	CGGGATCAGTTCGAGACTGCTCGGAGTTCTTTCCTCGGCCGACCTGCACTTGGAAGCGTC[G/T]GCTCGTGAATGCTGAGAGAGGCACGACGCTCTTGGACTTACTCATAATAGTGCATGCCAG	0
1206	contig_30664	Pm_contig_30664_63	GTAACATGCTTGCCATATATGGTTGTGATAAAGCTTCAGCATAGTTGGTTGTGAAAAATA[C/T]TTTGTCTGCTTTAGGTGTATAGAAATATGTGTTGTGACTGTAAAGAAAGTCATGATATAT	0
1207	contig_30665	Pm_contig_30665_539	CCGACTGTCCACCACAGGCCGGGTCTCGACGTTGCGGTAATATGCTCTGCATTGATTTGT[A/G]TCCACAACGGGCACGTAAGCCTCATTGGGCACCGGCGACGTCCTGCGGTTCTCGAATGCC	serine_protease
1208	contig_30687	Pm_contig_30687_392	ACAGTATTTGTTATATGAAGAAGGTATCTCCTGTGAAATAGCAATAGATATTTACTTAAA[C/T]GAAACTTTTATTCATGACAATTACACGTAAATTTACAAGCCATACTGCATATTGTAGTAT	0
1209	contig_30698	Pm_contig_30698_651	AATCTGCGTAGCGGTACAACACCTACATCTTTTAAATATTGCTCATAGGGACCTCAAACC[A/G]GAAAACCTCTTATATACCACTGCAGGTAATGATGCTGCTCTCAAGTTAACAGATTTTGGA	map_kinase-activated_protein_kinase_2
1210	contig_30701	Pm_contig_30701_278	CTGAGTTGGCGATACTGGATTACGCAAGTAATAGGTCCCATGCCAGTCTCACAGTATAAC[C/T]GCCGGTTGGACACGTGG	0
1211	contig_30703	Pm_contig_30703_162	CAATATTTGCTTTATCGCCTGATAAACTTTCAGAAAATTTGTAGTAGTTTTCTTTAGACT[C/T]GATTGCACAGCTTTGTTTCTTTAGACTTGATTGCACAGCTTTGCTATTAGCCTCTCCTGC	0
1212	contig_30705	Pm_contig_30705_225	AAATGGTGTGCTCAGAGCAAAACACTTATTACTTATTATGCTTAACAAGATACAAACACA[A/G]TGTGTAACATGTTATACCAAATAATATTACACATATTGAAACACCAAACAGGAGGAGTTC	0
1213	contig_30735	Pm_contig_30735_133	CTCTTTGTCAGGTGAGATTTCATAGGCAGCTCCCCAGACTTTTTCCTCAGGGTCCTCAGA[C/T]GGTACCAAAGTGACAACTCTTCCTGGCTTTCCTGGAACTCCACGGTGGTCAATGCTTGCC	cation_transport_regulator-like_protein_2
1214	contig_30741	Pm_contig_30741_83	CAAGTCTTCAACAAAGACTTGGTCCAGTCCTGGTCTGACAGTAATTCTGGGCTGTTCAAT[A/G]GCCTGGGTGAGGTTCTGGCCTCGGAGTAGCAACTGACTTATCACCTGGATCATTGCTCCC	gamma-glutamyltransferase_1-like
1215	contig_30749	Pm_contig_30749_93	AGATCTGTGTGCATAAATTTTGAATAATAATTCCTCTGCTGTACAAGATAAGATCCTCAT[G/T]AAGATCTTCAGATTTTAAGTAAATAAATAACAGTATAGGACAATATCTGAGTACAAATAA	0
1216	contig_30757	Pm_contig_30757_106	TCCGATGTAGTCAAAGAAGAAGCAAACGTATCTGGCCAGGAGGGATACGCAGGAGAAGGT[A/G]TGAGCAAAGGAACTGATGAGCATATAGCCGCACGCCGAGATCATGTAGCAGGTGAAGGGG	progestin_and_adipoq_receptor_family_member_vi
1217	contig_30762	Pm_contig_30762_418	AAAACTTTGAGTTCCCGACTGAAAAGAAGAGATGATAAGATAAAGAAACTCGAGAAATCC[C/T]TTGAGGACCTAAAAGTAGTAGAAAATTAAGACGAGAGTGAGTTTTACGAGTCTCCACGAA	briggsae_cbr-myo-2_protein
1218	contig_30784	Pm_contig_30784_546	CTTAGCTTGGTGGATACTTAAAAGGTCTTAATTGTTGCAAGCAATTCTAGCCCATTTAAT[C/T]TTAATTTTGTACTTTATTAATTTGTGGTTTTAGTGCTATTGTTGTTACTATAATGATGGT	0
1219	contig_30795	Pm_contig_30795_1006	GTCCGTCATATCAGGGAATGGCCATCCATATTTCAGCTTCAATTCCACCAATTTCTTCTC[A/G]GACTCGCATTTGGGGCCCGCTGGCTCCGTGGTCTCAGTGGCATCGGGTGCCATCACGCCG	tafazzin
1220	contig_30803	Pm_contig_30803_757	AACTGCAACATTTGGATACTATTGTTGATATGTTGTGGTTATGAATGCTGTGTGAATGAT[A/G]ATGTTTTCCCCCTTTTCCCTGAGTCATACAATTCTGTGATAAAAGAACCAACTTTGAGAA	0
1221	contig_30822	Pm_contig_30822_347	GGCAGAGGCAATAGTGCAGAACAGCAGACGTTATTTGAATTTGTTCTCGGAGGCTGTTTA[C/T]GAAATGTTGCCTGATTATAAACAAAGAGAGACAGTAGCTAGGGATGCCCTGGATGTTTAC	dna_replication_licensing_factor_mcm7
1222	contig_30827	Pm_contig_30827_1357	TGAATATGTAAAGGATGGGAAAACTGTTTGATGGACGTCGTGTGGAATGGAAAACAAATT[A/G]TCCAAAGAAGTTTTGAATTACAA	gtp-binding_protein_rhes
1223	contig_30830	Pm_contig_30830_201	GATGTTTATGACTGTAGGTAAAACTACAATTTTGTGTCAAAGGGCCTCTCTGTTTGTGGC[A/G]TTTGCAGGCACCCACGCAACCCGATAATGGCCGACTTGGCACCTGGAAAGTGTCATAAGG	0
1224	contig_30831	Pm_contig_30831_287	CTAATTTTCCCAACAACTAGCAATAGAAAAATTATTTTGGCTAATGCAACCTGTAACATA[C/T]TGTGTATTTTACAGAGATCAATATGATTCAGTGACATAAATAGTTTTTAAACCATTTAAT	0
1225	contig_30862	Pm_contig_30862_120	CAATTAGGAGGTGAATTATCAAAAGAAGGTAGAGTTCATAAGAAGGGATATCGTAGTTAC[A/G]GAGTGAAAATATGGCAAAATAACGAAAAACAGAAACTTTTAACACAAAATAAAAATTCTA	0
1226	contig_30863	Pm_contig_30863_282	GTCTCCCGGCAACTTCGACTCTGGCCTTTATCTTAGACTTTTAGGGCATATATCCGTACT[C/T]CTGGGCTCGCGGGGTACCCCTTCTTGCTTATTAACCGGAGTATTGTTCCGTTTCTTCAGA	cg13089_cg13089-pa
1227	contig_30868	Pm_contig_30868_184	TCTAACAGGAATATTATGTGTCACCCAGGTGGCTTGGGGATAGAACTGGTCAGCTCATGG[A/C]ATAAATCTTTTACAGCTGCTCAGTTCTCTTTGGAAGGGCATTTTCCATTTTAGAGTAAAC	0
1228	contig_30873	Pm_contig_30873_138	GAAGGATCATGAACCTCTGATACAAGAGCAGTTGTATATAGTTGCTGTCTCATGTGGACT[A/C]AACAGATGTTACTGTGCCCATCAGGTAGTTAACTAGCAACTACCAACCAACAAACCAGAA	0
1229	contig_30874	Pm_contig_30874_303	TCAAATGGAGAACAGCTCTGTGAAATACTCTGATTTCACTCTCTCTTTTACTCCATGTGT[A/C]GATTACTCATAATAGCTGAAGACCCTGTATTGCTAGACCTTCAACTTTGAATGGCAATCC	0
1230	contig_30877	Pm_contig_30877_177	GGTCGTGCAATAGTCTGGAATCCAGTTGATTTATGCCATGCTTACATATTCTGGTTTATG[C/T]GGTGCTTCATAATGTTTGCTCAATATTATAAGTTAGTCTTCGAGTCAGTGGGGGAGACAA	0
1231	contig_30883	Pm_contig_30883_85	GTTTCTCGCTGTTATCACCATTCTCTATACGGACTGAGGATGTTAACTGTCTGGTGCTTC[A/G]TTGCTACGACTATTTAGGAGTTTCTTTGAAGAATGGAAACTGGCCATGATCTGGAACTGA	0
1232	contig_30890	Pm_contig_30890_857	GCAGTAGTGTCCAGCAGGCTTTACGATGACAACAACAACAGTGCCACAGGGAATCTGGGT[C/T]GTCATTATATGAAACTTATTCCGTTATGCATGTGACACACACTGATCACAGATTTACTGT	0
1233	contig_30904	Pm_contig_30904_181	GCTCATATATTTATTAACTTCTTCTGTTTCAGTTAAAATTATACTTGATTAAGAAACATG[A/C]CATTCTGTATGCATAAGGATGACTTGTAGAAATGACATTGACTCCACAGGCATGTAAGAA	0
1234	contig_30915	Pm_contig_30915_213	CAATTACATATTCTTAATATTATATCTTATCAAAGCTGTATTTTCCAATGCATATTAGCA[A/G]AAGCCAAAGAGAAAGCTGGAATGTTAATGTAAACACTTCTTAGATATCAGTAAACACTAT	0
1235	contig_30928	Pm_contig_30928_419	TGAAATATGTGTCCTTTTACGTTGGCTCGTAGTTAAACAGTAAAAAACTCCTAGTGTTAT[C/T]CCTTTGTTATGATGACCGTTAAACACCGGCTCGTTCCAAAATGATTCGGTTTTGATATTG	0
1236	contig_30929	Pm_contig_30929_992	CCAGGGTGATCATGATAACTGACAGATACTTTGACAAGGAATAACTGCGTCCCAGAACCA[A/G]CATGCCCATCACTAGGCTGGCTATGAGGCCTCCACTACGAAAGATGATGTGCAGCGGCAT	udp-galactose_transporter
1237	contig_30937	Pm_contig_30937_328	AATTAACAATAAACATTTGCAAAAGCACAACTCTTTTGGCACTGCAGGTAAATGGAGAAG[A/C]TCTGGACGATGGAGTGTGCTCCATCTGCTAGGCATCCTTTGTATTAATTCCTTAGAATTA	0
1238	contig_30940	Pm_contig_30940_145	TATATATGCCAATATGGAAAGGTTCATTTGCTTTTATTGCAGTTTTACCTTTCCAGTAAG[A/G]ATTGTAGAGATACATATTCATTATAAATCACCTGCTATATGTGTGTCTTCCCTAGGCTTT	0
1239	contig_30946	Pm_contig_30946_200	AAGCAATTCTATATTTCCTCTCACTACAGCACCACTTCCGAATACGCACTGGTCTAATGT[A/G]GCATCTCCATCAAGAAGAACCAATTCTTCCGACAGATCAACGCCTCCAACAGTTCCACCA	cyclin_b
1240	contig_30948	Pm_contig_30948_337	AATGGCACTATAAAACTATGCCGTACTTTTGTCAAGACTTTTGGATTTTTCAATTAGGGA[A/G]ATATTTGATTGGTCAATAAATATCTAGCACTTGAGCTGCTTATGGAATGGTATTGGTGTC	0
1241	contig_30952	Pm_contig_30952_546	CGAATCATCTTGGTGGTCTCGCAGCCGTAGCCGCACTCGGAGCAGATCCTGGAGCCGTAC[A/G]CGTTCTCCCTCCTATAGTAGGTAATCAAGAAACAAAGCTCCTGTCACATACTTTTCAAGG	0
1242	contig_30962	Pm_contig_30962_337	TCGATGCAAAGGCGGTCTCCATGTCCTGCAGAGTTCGGCCTTTGGTCTCACTTTGGTCTC[A/G]GGGATGAAGCACAACACAAGTAAGGCGATGATCAGATTCGCTGCCGCAAACACCATCATC	glucose_transporter_8
1243	contig_30979	Pm_contig_30979_532	GACGATCATGGCCAGCACAAATTGTTTAAGTGCAAGTCATGTGACAAGTGGATTTGCCAT[A/G]TTTGCACTGTCCTTGAACATCCTTTGGGTGAATGTAATGTCATCTCAGTCAAAAAGGCTT	tripartite_motif-containing_2
1244	contig_30984	Pm_contig_30984_227	GTCCCTTTCTGACCCTTTTCTAGTTCTGTTTTACCCTCTTTTATAATTTATTCTCATCCT[A/G]CTCCTCCTCCTTTGCTTTCCTTTCCCACAGATACATGTATGGTGTATGGTAAATCTTTTA	0
1245	contig_30991	Pm_contig_30991_172	AGGTTTACAGTAACTGCAATAAAGTGGTGTACAAGAAGCATGTCAGCAATAAATAATCTG[C/T]ATATTGGATGTATTAATTACAACTTTGGTCACACAAATGGAACAGCTATTGCATCATTCT	0
1246	contig_30995	Pm_contig_30995_344	CTTCTTATCACCCTTGGTGATAGACTTTTGGGCCTTACCGGCCTTCTTGGCAGCCTTTCC[A/G]GAAGTTTTGGGTGGCATGATTGATTGACAGTTGCAACAAGTTGTGCTAACAA	histone_h2b
1247	contig_31009	Pm_contig_31009_321	ACTGTAATTGAGTGAACTGGCATTAAAGAGGATTAAGCCTATTTATAGTTGAGTAAAGAA[G/T]AATAATGATACAATAGTATTATTGCCAAGATATTTTTTATTTTTGTAAAATTGTAAAAAA	0
1248	contig_31019	Pm_contig_31019_227	CTCTGACAGAAAGCAGGAAGATGAAAGTCATGAGAAAATCCTGGAAGACCTCCAGCCTCT[G/T]TCTACAGAGGTTGGACAGTCCTGTGACTCATCTGTTGGGCTCTGGGCCACAGGGAGAAGG	0
1249	contig_3102	Pm_contig_3102_112	AAATAGAATGCCACTCATGTTACTGTTACACTTCTACAGTGGAAAATTTGCATACTTTTA[G/T]TACCAGACCTGTTTATATGACAGCTGGTCACAAAACATTAAACAGATACATAGTACTAAC	0
1250	contig_31026	Pm_contig_31026_2752	GGCTCAGGAAACCCACCGCAGCCAACATGATCAGTTTCATGAACAGCTGGAAAGATGTAC[C/T]GATTCCTTTTCCGTGGTTGCTGATTACCTGGGTCGAGGGGTGTTCACTCATCTCCATACC	vacuolar_protein_sorting-associated_protein_11_homolog
1251	contig_31028	Pm_contig_31028_124	TAGTTTGTGCGTAGGTAAGAGTTAGTCTTAATGCCCAAGTTTACAATTAATTCATAGGCA[C/T]ATTATTTTCTATTCCAGGTTTTTTCCCTTTCTTACAACCTATGGAGATATTTTTGCGACT	0
1252	contig_31030	Pm_contig_31030_348	GGGTGTGTAAGTACTCTCAAGCAAACATTCTCCGTCCCAAAGAAAATGTCTTTTTGTACT[A/G]TCTCGTTTTGGCTCCTAATCGAGTTGGTTGATTTTGGGAATTAATCTGACTTGTTTCAGT	0
1253	contig_31032	Pm_contig_31032_137	GTCGCGGGTCAGGAATCTGTAGTACTTGGTCGTGACCTGCCCCTTCATCAGCAACATGTG[A/G]TGAGAGTAGCGCATATGCAGCATGTCACAGCCGTGGATATACTGGTACAGCGTCTTCTCG	single-minded_homolog_2
1254	contig_31034	Pm_contig_31034_277	AAGAGGAGGAAGTGGAAGATCATTGGGTTGAGACTTTAAGTCAAGCTGTATAAATGAAAT[C/T]ACAATGTTGTTTAATTGAGCAGTGCATCTTGGCAGTTCCCATGGTATGCTGTTTTGATAT	giy-yig_domain-containing_protein_1
1255	contig_31054	Pm_contig_31054_185	GTATAGCATGCACCAACTTTTGAACAGTTTTATAATATGTTTTATAGTCGATCTTAAGAG[A/C]ATTGTACAAGGGACAGTCTTCTCCTTTGAGATGAGGTCAGCTATTTATTTTGAACTATAT	0
1256	contig_31060	Pm_contig_31060_779	AAAACTTTATGCTTACTGGATAGTGGTGAACTACCGAGAGGCTTATGGCATGTTCGCCTG[C/T]AATGGCATCCTCTTCAACCACGAATCTCCCAGAAGAGGTGAAACATTCGTCACTCGTAAG	gdp-mannose_dehydratase
1257	contig_31064	Pm_contig_31064_1946	GGGAATTCCTTTGCTCCCTCTCTCTTCGTTCCGTTACTCTGTGTTTTCGTGAATATTTTC[C/T]TTTTTTTTCACTTACCTCTCTCGGTCTTTTCTACGTTGACTCAGGCAATGTACATGGCTA	fibrinogen_and_fibronectin
1258	contig_31082	Pm_contig_31082_143	AACTCGCTTTCGACTGGCGTTTGTTTTAACTTTTTCCCGTTTAACTGTTGTATCATTTTC[A/G]GAATATCCGTCTGCCAGTGAAATACGGAACTGTGCTTTCAGAAAATACATAACACCGAAT	0
1259	contig_31096	Pm_contig_31096_206	CATTCTTTTTATAGTTTGTACAAGTCCAGTTTTCATAATGTAATTCATATATAAAATTGA[A/C]AGATCATATGACAATTACTCATTTTGTACATTTGCAATCACTGTCACATAAAATGGCAAA	0
1260	contig_31108	Pm_contig_31108_55	TAACCAGCAAGTTTCGTAAAAAATACATTTCTCCTACTTCTGACACTTCTCTTC[C/T]GCAGGAATAAATTACGACTCGAATCTACTTACCAAACTTTTCACAGAAAGCTTCGCAAAA	0
1261	contig_31123	Pm_contig_31123_1321	ACATAGTGTTCAAGACAGCTGTCACCGCACTTTTGAATGTAAATAACTATGGCACGAGTG[G/T]CAAGGCGTTCTTCACCCGTGTCACCCCCAGGAAGCCA	hypothetical_protein_SSPB78_28000_[Streptomyces_sp._SPB78]
1262	contig_31133	Pm_contig_31133_302	CTTAGGAGATTATGACTGGTCATAGTTTTCATTCTAATACATATGAACTTCATCACAATG[G/T]AAGCATTATCTATTTGAGATCTGTGCTCTAAACTTCAATACCATATCTTTGTCAATATTC	0
1263	contig_31146	Pm_contig_31146_212	CGCTTGGACGTGCTCCGCCGTGACCAGACTCTGCGGCGTGGGGTTGTCGACGCCGTTCGC[G/T]AGTTCTTTGTCACCCATTCTGTAGATTCGCACTGCAGGCTCTGAGGTCTGTGTGGCACGT	0
1264	contig_31154	Pm_contig_31154_178	TTTGACGCTGTATTTCACAACCTTTTTCAGCAGTTCTTCAACCTGGGCGAACGAGAGACC[C/T]TCGCGAGTGAGGCCCAGCTGTAGAATTTTCTCAAGATCTTTTGGATGTTGGAATTCTATC	cysteine_sulfinic_acid_decarboxylase
1265	contig_31156	Pm_contig_31156_37	CAAGTAAAAATCCCAGATATAAAAAACAGATTAGTC[A/G]TATGAAAACCAGCATTGCAGGAAACATATCAAAATAACCCAGAGAAAAGATAAATACATC	0
1266	contig_31159	Pm_contig_31159_147	TAAAAGGTAGGTTTTTATTTTCGTTTCGCGTTTAATACACTATTCTGATGATGAGGGAGT[A/G]TCATGAGATAATAAACGTTACCTACCATAGAGATCAAATTTATGTTTAAAGGCAAACATA	0
1267	contig_31172	Pm_contig_31172_258	GTTGGGTATTCCTGTGACTTGCCCACATGAACAAGTATAGCAGTGGTCAGATGTGACTGG[C/T]AATATCCAGTATTACCAGTAGGTGGCTAAGTGCATGAGGGCCATTGTCTGATTTTGGTCT	0
1268	contig_31174	Pm_contig_31174_190	GGAACCTTTTCATTTGATGACCATTTTTGCCATAGAGCTGCAGATTATATGATACAGAAT[A/G]AGAGGGAGCTTTGAGGGCTGAATTTCTAAGAAAAGGGGGATCCTTTTTTTTCTATTTTCT	0
1269	contig_31192	Pm_contig_31192_482	TTCATTCCAATAGCCTTGCTGCACCAAGTGTGCACGAAGACGGGCGATAGGGTGTTGTGT[A/G]GAGTCCCAGTGACGTACCTCATCCACAGAACGATAGGCTGAGCTGTCCTGAGCTGTCATC	achain_reactivity_modulation_of_human_branched-chain_alpha-_ketoacid_dehydrogenase_by_an_internal_molecular_switch
1270	contig_31222	Pm_contig_31222_272	GATTTCTTCACCTGCACCACTAACTTCCAGACAACTTGTGGAAGATACAGTTATATGTGG[C/T]TACCTCGTACCAAAGGGGTTCAACGTGACTCTGTTGCTGCGTCCGGCCGGCATGAAGGAG	cytochrome_p450
1271	contig_31234	Pm_contig_31234_258	ACTTACTCTGTCTCACCAACAGTACATAGCACTTAATGAACTGATTGCAGCCTTTTGTGC[C/T]ATTAATACAAACAGGCGGTTTTTGAAGTATCAGCCAGATGTACCTTTGAAGCGGCATGCA	vacuolar_protein-sorting
1272	contig_31248	Pm_contig_31248_1013	TGAAGGGGAAGAAGATGCGCGACCCCCAGGAAGTATAAGGATACGGTTGAAATTCCTAGA[C/T]GAGACTCAGAGATTTGTTTTTGCACAGCTGACTGAACAAGTTGGAAGCTTTAAAAGACAA	transmembrane_and_ubiquitin-like_domain-containing_protein_2
1273	contig_31262	Pm_contig_31262_607	GTCTTGGCCCTGTGCAAGGGCGCAGGATCAGTGGAAATGCTATTCATTGGTCGCTTCACG[G/T]CTGGACTGTGTTCAGGACTGTCCACGAGCCTGGTTCCTCTTTACCTGTCAGAAGTAGCCC	sugar_transporter_1
1274	contig_31275	Pm_contig_31275_324	GCTGTGCTCTCATTTTCCCTTTCCAAGTTGTAACTCCCCTCTTTTGAACTGCCTCTTTTG[C/T]TCCTTTAATCTTGGATACAGGTAAAGTGTTCTCTTTCCTCAGTTTTGTGTCTTAAGAAGT	0
1275	contig_31292	Pm_contig_31292_224	CATTTCATTAAAACTGTGCTGTTTCCTTAGAACATTTCCCTATATAACTTAAGATCTATC[A/G]ACTGTTTCATACATTGAAATCTCTGTGTATCTAGATTAACTTTCCTACCATTCCCAGTGC	0
1276	contig_31306	Pm_contig_31306_177	TACAATTTCTGAATTCCAGCGTGGACTTCTACCCTGTCCTTTCCAGCGTCCTTCATAAAG[G/T]AGGAGATTTCAGGGAAAGGAAGATTGTGGGGAGGCTTCATGCCCTCAGCTTCTGGGGATT	brucei_-specific_protein
1277	contig_31311	Pm_contig_31311_79	GACCATGACAAAACGTACCCAACAAGTGCCTGTCTCTGCTATCTACCAACTCTTACAAAC[C/T]CACCCAGAATTAATGGTGTTTAACGGTAATGAACAATGTGAACCAGCTTGGGAGCTGGAT	0
1278	contig_31322	Pm_contig_31322_285	TATCATTTTGTCTGGTGACATTGTGCACTAAACTAATCTCTGATAGTGAAGCACACAAGC[C/T]GCCAGAAGTCAAAATATAAACTTTGGAAATCGATAAGGAATGAGGTTATGCTTGTCAGAT	0
1279	contig_31344	Pm_contig_31344_1124	TTCTTTCTATGTACATTCCCAGTCTAAAAAAAACAGAATGACTGTTTTCCCATCATGAAT[A/G]CCTTATGGATAGCTAGAGAACTGCCTTTCATTATTATAGAAGCAAAAGACAGAGTAAAGA	0
1280	contig_31358	Pm_contig_31358_311	GTGCAATTCTATGGGAGACTTTTCTTGATACTTATATGTGTGATGTATGCTATAGGAAGT[C/T]TATTGAATAAATCCCATTAATTATATGGTAAATTACCTTTATTTACACTTTATTGTTTGT	0
1281	contig_31373	Pm_contig_31373_123	TCATCTTTTTCCACAGTATATAAGCATCATATTTACAATATTGCACTTACAAACATTATT[C/T]TAATGTATAGTGTAAATATCTGAGTAATTGTGAGTAAAAACCACAAGCCATGGAGTAAGG	0
1282	contig_31381	Pm_contig_31381_737	CTGAGCGTGGGCGTGCTGGGATAGCCCGGGGCCAGTGGGCTGCTCCTCAGCACCTGCGGG[C/T]GTGGCCTGGGGGTCCTCTACACTACCTCTACTGTTGAGCTGTGACGTCATGGTGCTGCCG	insulin_receptor_tyrosine_kinase_substrate
1283	contig_31382	Pm_contig_31382_130	GGGTCCACGGTAAGCTATGGCACGACAAGCATGTTCGGTATCAATGTTTGTTTTTTGGGA[C/T]ATTTTGCTGTGGATGGCCAAATGTTGGAACCATACACTTTTGAACATAAAAATAAACCTC	0
1284	contig_31388	Pm_contig_31388_1715	TACCCTGGGATGGACGAGTACTGTAAACTCTACTGTGAAGAAACTATATACCGTATTTAA[C/T]AGGGTATGTACGGTAAATTATGTACGAATGAGACTGTTGACTTTTGCTGTTAAATCTGTC	oxidase_peroxidase
1285	contig_31398	Pm_contig_31398_299	TTGAATTCATAACCCTTACATCCTGTAATTCCAAATCAACTTTAAGCTCCTTATGGCACA[C/T]GCTGCTCTTCCCCATTAAATTATGTAATGCATATACAGATTAAATATAATATTAGTGAAT	0
1286	contig_31399	Pm_contig_31399_295	TGAAATTCTTTGCACGCCAGCGCCGGCGTGTACACCAGACTGTGAAGATAACAAAGTGTG[C/T]ATTGACGGGCATTGTCACTGTGACCGTGGAAAGGTTTACGCCAAAGACAGATGCCAACAC	eb_module_family_protein
1287	contig_31407	Pm_contig_31407_175	GTCTATGCATAGAAATTCCTCTTTATAAAGAATAATAATGTCTGAATTTCCGAAGCATTT[C/T]TCATTTTGTAATACTATATAAAATTCTTCTTTTGGGGGGAGGGGGCTTATTGTACTCTGA	0
1288	contig_31427	Pm_contig_31427_69	CAGAATATCGTTCTGGAGGACCTGCTTGTGCAGTCGCGTGGCTTCCTCGAAGATCAGTTC[A/G]GCGTTGTCATTGCCCGAGAAGAGACCAGACCCCCTTGCGATGGCCAGGAGCTGCTTGGCT	cg12263-like_isoform_3
1289	contig_31429	Pm_contig_31429_149	AAAATAAACATAGATCTGCTCGGCATCTTTAACGGAAATAAATAATGACATCTCTTGTAA[A/C]TGATATGCTATAATTCAGAAGAAAGAATTCTAATATGCATATATGTATAAGCTTAGACTG	0
1290	contig_31444	Pm_contig_31444_84	GCTGCAAGTGAGGCCTCAGCATCATTCGCTCACAGTCAACATGAAGGTGGTACTCTTTGC[C/T]TGCTTGATCGCTGTTGCCTTCGCTCGCCCTGACGGCGACGCTGAAGTGCTGCGTGACGAG	arthrodial_cuticle_protein
1291	contig_31500	Pm_contig_31500_260	TATTTCTCACCATGCCATTCAGCACAAAAAGCCAATTTCTGTAATCTAACACGTTATTCA[A/C]ATGATCTGCAGTCTTTCAAGATAGGGTGACAAGGTGATTCTAGCATGAATCAGACTATAC	0
1292	contig_31526	Pm_contig_31526_567	CTTCGCCTCGCTCGCCACAGACCTCAACTACCTGCTCCACGCCAGCCCCGAAGGACAGAC[A/G]AGGAGGGACAACCTCACATCATTCCTGTCGGCTTATTACGAACGCTTCAGTCAGGTCGTG	GF16624_[Drosophila_ananassae]
1293	contig_31571	Pm_contig_31571_36	CCTCTACTGTTGTTGAAGGCCGTGCGTCCTGAGGA[A/G]ACACTCGAAGTCAAGGACACACTGCCCGCGTTTGTTCCTGATTTCGCACCGCCCAGGGCA	0
1294	contig_31599	Pm_contig_31599_81	ATACACAAGGTATTAACATAGGGCAATCATAATCTACCAAAAATATGAGGCCAATATGTG[A/G]CCATGAAGAAGGTTGAAAAAGTTTTATTAGATTTCTTAAAATTACAATTTCATGGTATTA	0
1295	contig_31606	Pm_contig_31606_116	AAATACACACACCATCATTATCAGTATTATCATCGCATTTTCAACCTATATCTATCCAAC[A/G]CAAGGCACAGGCGTTCCGGACTAGTGCTCTGTTTTCAGTTCCATCACGATATCTTGCCAC	0
1296	contig_31616	Pm_contig_31616_387	CATTGCATTTCTTTCTTTCAGGAACTGTAGCCTAGGAGCAAGGTCTTTATCTAGTTTTCC[A/G]TTCAACATGGTCTTTGGTAGAGAAGACATCAGAGGAAAATAAGTGTTTTGACCAAGGCC	0
1297	contig_31645	Pm_contig_31645_310	AACATTTATTAAATAATGATTCTATGTTTTACACTCATTAAGGGGTTCTGCTCGAATGTT[C/T]TCTAAATCTAATCTTGAATCCAGGTCTTCATCAACTTCACCAATGAGTGCTACATTATCT	u6_snrna-associated_sm-like_protein_lsm8
1298	contig_31649	Pm_contig_31649_889	CACAAAACTAATTCTCTACATGTGAAGATATGACAATGGAAAGCACTGTCATGATGAAAC[A/G]TCACCAACATCACCAACAACAAGAGAAATGATAATTGATACCAAGACCTTTCCCTTGAGA	0
1299	contig_31653	Pm_contig_31653_311	TAAATACAATGATTCATAGTCCAGATGCTAATTTTGGGAGAGATTTTCTGTGATTGTGTC[C/T]ATTGATGACAGATTGTCCATTATGGAGAGGGAGAAATTCTTCGGTGTGATGAACTGTTCC	0
1300	contig_31667	Pm_contig_31667_761	CAGCATGCCTACGTCAAAGTGAGTGATGTCAGTAGGTGTTGCATCATAACTTTCTGCACT[A/C]CCACTGTTGGAAGTGCAGACACCGGAGCTGTCACTCACCATATCACAGCAATCCATGCCT	sh3_and_multiple_ankyrin_repeat_domains_protein_3
1301	contig_31681	Pm_contig_31681_100	GGATGATATTCTAGCTGAGTTACAGATTCCCTCAACCATTAGCTTGTCTGTGCAGAAGTG[C/T]GCATCAGAGACCCTGCCTGAGGATACAGATCATGATAGAAAGAGAGTAATTCAGACTCAG	pdz_domain-containing_protein_6
1302	contig_31691	Pm_contig_31691_304	CTTTTCCACTTCCACATGAAGCGTTTAAATACTCATACTTGTACAAAATATCATGCATAA[G/T]TTAACTCTAATTATTCTAACTGTAAGTAGATGATAGGTATAAAGCAAGTTCTCCTAGAAG	0
1303	contig_31715	Pm_contig_31715_614	ATTGCTTTTAATGTAAGTGAACATTCAAGAAGTTAATGGCATTGGCACTTAATGAAAGTC[C/T]CAGAGTGAAAACATGTAATTCATTTCCATTTATTTCTTAACATTAAAAATTTATCTTTGT	0
1304	contig_31718	Pm_contig_31718_158	TTTTTGTTTTTCGTTTTTATTAACGTAAACTGCAAAGTGACTTCGCGAGCGTAGCAAGAA[C/T]GAATAGTTGTTTGACTTTGTAGATCCCAGGACACTGGAGCTACTGTTTAGAATCAGTGCC	0
1305	contig_31724	Pm_contig_31724_391	CGAGAGATCTTGGCCTGATTTATCACTCTCCCTTCGTAGACTGGACAGGGACACAGACCG[C/T]CTGGGAGGTGATTTCCCCGGAGAAAAGCTTGTTCCGAA	chibby_homolog_1
1306	contig_31736	Pm_contig_31736_257	TGTTCCTTACAATGATATTTCCATACATATTTTATGTTCACATTTTTCAGAAATTCTTCT[A/G]AAACAGCTACTTAAATCAGATTAAGTTTGTGACAGATGACAGTCTTTACAATTAATTGCA	0
1307	contig_31740	Pm_contig_31740_874	AAGTCAAGCAAGAAACAGCTGATCAAGAACGCATGTAAAGTTCTATAAAGAGCTTCTTAT[C/T]AGTATATACCCGGAGGTGGACGCACGG	ras_oncogene_protein
1308	contig_31763	Pm_contig_31763_527	ATGGCTGAAAGTGAAGCACATCCTGAAGAATGCCAAGAGCCATTAACAGTCGCACATGTA[A/G]TGGAAAGATGTGCAACATTCTC	0
1309	contig_31776	Pm_contig_31776_55	AAAAAAAAAAGACACAACATTTAATGGACTTTCTAACACTCCGGTGACCGCCAG[A/C]ATCCCATCCTTGCCGGTCATTTGGGTGGCGTCTGGCAGATGTAGCCGGGGGCGTAGCTGT	0
1310	contig_31778	Pm_contig_31778_494	CTTCACATAACTACTCCTAGCATAGTCAATGCTATCAATACTCTTAACTGACCATCTGCA[A/C]TCTGCTGAAGTTACTTTAGTTTTACACAGCCATGACTGCTCTACAGTATCCACTGTAGAC	0
1311	contig_31793	Pm_contig_31793_1175	AGGCTTCAAGACCTGGTTGTATTTGTTATCAACCATGAGAACATCTGATGCATTGACACC[A/G]CAGCTGTGCACTGCTACTCTCACCTCCTCCTTCTTCAGTTTCCTTCTCTTCATCTCCTGA	qorl2_nemve_ame:_full=quinone_oxidoreductase-like_protein_2_homolog
1312	contig_31794	Pm_contig_31794_60	TAGACATTTAGGGCAGAACTACTAATTGAGAAGTTCACAATACCTTAAAGTAACTTTGG[A/G]ACCAATTTTAGGAAAAATGACATTTCTTGCCTGAAGTTGTAAAAAGACTTCCAATTGCAC	0
1313	contig_31798	Pm_contig_31798_98	AAAACAATGAACATTTATTTTAGGGGGATGCATTTTATTTATTCACACTGTGGGGACTGT[C/T]ATCTTTTTAAGTAGCCTGTCTCCCTAGATAACAGCTATATTTATCACATCTACTGGTCAG	c-type_lectin
1314	contig_31819	Pm_contig_31819_250	CGACTGACCTCTACGATGTGTCACCAAGAATTCGGCAATTCGCACCGTGACACCACATCA[C/T]CTACAACCCTTCTCCGTCTTCCGCGAAGTGTCAGTGTTGTATTCCGTGATATATTTCCC	0
1315	contig_31824	Pm_contig_31824_927	AGCGCTCGGCCTCATCGTCCTCGCCGTCCTTCTGTTGGGCATCTTCACGGCCTGGGCGAC[C/T]GCTGTCATAGGGTACCATGTACGTGAGTGGCGACGTTGGCGTGTAACCCATCAGGACCTG	membrane-associated_ring_finger_2
1316	contig_31839	Pm_contig_31839_60	TTTATATTCACTTTTGTCGGTAATGGATCTCTCTATAATAGACACTACATTATATCACC[C/T]TATGTTGCAAAAAAATGTATAAAAATGTGATGTAGACTATACAGTACTTTGCTAAAATTT	0
1317	contig_31845	Pm_contig_31845_583	AGGGCCCACTGGGTCAGTTTCATGGTGTCAATTATTTCTTCACAAACACCGTAGCTGTAG[A/C]AATATGGTCCTCCTGCTATGTAGTTGGTCGACCCTGAATGTTTCGCACCAAGGCTGGACG	0
1318	contig_31853	Pm_contig_31853_369	GATATTCTTGGTGAACCCATGAGTATGTCGGCAGCTTTAAGATTTGGATGTCTCTCCGTC[A/C]GAAAATTTTACTGGAATATTCAAGACATATATTTTGAGCTACACAAGGAGATAAAACCGC	cryptochrome_precursor
1319	contig_31858	Pm_contig_31858_262	GTTAATTAGTTCTCCGGATGGTTCGCTGGAATCGTCTTTTGCACCAACAAAATCTGCATG[A/G]TTTTCCATGATCTCCCACGCACTTTTTCCCCGACAAAGGTTATTGTGGCGAGACTCGGTG	ca-activated_cl_channel
1320	contig_31859	Pm_contig_31859_113	ATTTGAGTTATAATCAGCAAGTTTAAGGCCTTGACTTGGGCAGTCTATAAGACTGGCATC[A/G]CAGGTACCATTAATATGGCTATGAGCATCAACAAAACTGCCACCATAGGCACCATAGGAA	0
1321	contig_31864	Pm_contig_31864_210	CCAACTCCCTTCACACCACTTCTGGGGCCGTTTCCCAACAGTGACTCTTGAGACTGTTAA[G/T]GTCACAGGTCAGAAGTCACTATTTTTCTTCTTCTTTTTCT	0
1322	contig_31878	Pm_contig_31878_215	CCAACAAGAGAGCAAGTCATGAGTGATGAAGGAAGAATGGAAGTCATCGCAGATTCAGAA[C/T]CCAGTGTAGCAAAGGGCACAGAAACAAAAAGTGCAGTGGAAGGCAGTGCATCCCCAGAAG	0
1323	contig_31879	Pm_contig_31879_336	CCACATCTCTGCATGACAACCTACCTTGCGGTGCGCGGCGGCCTGGAGCTGGCGGCCGTC[G/T]GCTATTAGGAACATGGTCGCGGAGACACGCACTGAAGACACTCGAGCAGGCGACAGAAAA	0
1324	contig_31884	Pm_contig_31884_84	GGAGGGGCCGGTGACGCCGCCCAAAGCAGAAAAGCTGGCCTCTTTAGGAGTCTTTGTGAC[G/T]GAGGAGATAGAAGAGAAAAGGGAACGAGAAGTGGAGAGAGAAGCCGGAAGAGAGAGAGAA	0
1325	contig_31890	Pm_contig_31890_1135	CTCTTGTGTACACAAATGCTGCTGCAGGCAATGCTAGAATGGCAATCGCAATGACAGTGC[C/T]TGCCAACCACGTAAGCCAGGCCATCCTAGGTTTAGTTTCGGCTACACCTGC	rhoptry_protein
1326	contig_31892	Pm_contig_31892_356	AGTGACTTATAAATGACACGTGAGGAAAGAAAAAATTGTAAATAAGGTTTTCCTCTTCAG[C/T]GACGAACAGTGATTCGTTTGCCCAGAAATAATGAATCGAGGAAGTTTTCCCGTTTTTTTT	0
1327	contig_31911	Pm_contig_31911_311	TTCCTCTGCCTCTTGTAAACTTAAATAATTCATAGGTGTGAGTTTTGTGCAATGGAGTTA[A/G]TGTATTACTTTTTAAATTATGATCTGTAGTGCTGTAGTTGTAAATAACCCGTTGATAAAT	0
1328	contig_3193	Pm_contig_3193_160	AATAATTCCAGCAAGCACTATCAGAGCCACGTAAAGCCATTCCAGAGTGACTGCTTTTCT[C/T]ACTGGCGGCTGGACGGTCGTCTCTACAACAGGTTGCAGGATTAGTGGGGATCGGA	0
1329	contig_31939	Pm_contig_31939_291	TGATGGTCCAAAGCCGGGGCATTCAGATTATTTGTTTCCTCAGTATATGTCTGTGAAAAG[G/T]GAACCTGGAAGTGCTCTTGAAGATGGTTTTGAGCATAGAGGAACAAGTGCAGATACCCAT	0
1330	contig_31957	Pm_contig_31957_142	CATCTTGTTTCAAGAACTACCGGTCTTTGAGACATTTCCTCTCTCATTCGTTAAAACGTT[A/G]ATGATGATGAGTGGGGAGATAGCATTCAGTGAGTTCGTTTTAGCAATGGATGTGCCTCTT	transient_receptor_potential_channel_pyrexia
1331	contig_31990	Pm_contig_31990_88	ACGTCCCTGCGACAAGGGCATCCCGCACCGTTGAGGAAACTAGCAAACTGTCTCCGAAAT[G/T]ATCTTTATAGGTCACCTCGTTATTTTTCAACCATCAATAATAATAATAAAAACTAACGCC	0
1332	contig_32011	Pm_contig_32011_350	AGTTACAATGGCTCTGGATCAGGGACCATCATGGCCCTCACCAATGGTAGAATCATCCCA[C/T]CAATATTTTCCACGTAAGTATACCCTGTAAATCTGCTGGGTCCAACATCCATCAACTCCC	transposable_element_tc3_transposase
1333	contig_32025	Pm_contig_32025_194	TGAAATATGCCAATTATTTATAGATCTAATCTTAGTTAACATGTATAATGTGCATAATCT[C/T]AACAGTTTTTGTTTGGAGAACTGTACTTCAGAGGCCATTTGGTACAATAAAAGTTAGGAT	major_facilitator_superfamily_protein
1334	contig_32028	Pm_contig_32028_1296	GTGGCACGGATCCGAGAAAACCCTGAGGCTGACTCTGCGCAACACAGAACAACGGCAGAA[C/T]ATCTATTCAGTTTTTCTGAAGAAGTGATTGGAAAACAGAGAAAACACTGGGGAAAAAAAC	proprotein_convertase_subtilisin_kexin_type_9_preproprotein
1335	contig_32045	Pm_contig_32045_127	TAGGAGTTGCTGCTTGCTCAGGTGTACCATTTGTATGTCTTTGTTGTATTGGCCTTCCCT[C/T]ACTGCAGCTATGGTTGCCCTCATTATCATATTCTCCAATTCAGCTCCAGTAAAACCTTCT	spermatogenesis_associated_5-like_1
1336	contig_32053	Pm_contig_32053_325	TCAGTGCTGGTTTCCAAGGCCAATGTTGTTTCCTGAAGAATTGCTGTTTGGCCACTTGCA[A/G]TTTCCTTGGCCATTTGCAGTGCTGTGTGTGGCACAATACTAGTTTCCACAGATTCCTGTG	0
1337	contig_32062	Pm_contig_32062_155	GTCTGTATAAGTGCCCGAATCTTATTAGTATGTGGATGAATAGTGTATTTGTGTACATGA[A/C]TGTGTGAAGATGCGTGTGCCTGTGTGTGCGAAAATGAAAATGCGCATACTGGGAGTACTC	0
1338	contig_32078	Pm_contig_32078_1160	TGATATGTTTGCACAGTCACGAACTGCGACTTATGAAAATGCAAAAGTCAGTGGCAGCAG[C/T]TACCAGGATAATGCTGATGTGGATGTAAGCGGTGCCTCACTTGCTCGCACAGCACAGCTT	target_of_myb1-like
1339	contig_32085	Pm_contig_32085_47	TAAAATATTTTCAGTTTCTTAGTGAAACTCTTGTTTATATAGTATA[A/G]TACTCTAGTCACGCATGGTCGCAAGCCCTATATAAGCAATGGTGAAGTGTGTGGTGTGAA	0
1340	contig_3214	Pm_contig_3214_21	GTGAGGGGTGAGGAGATACG[C/T]AATTTGACATCAGGCAGGGACATTGCCCAGGTCATGGAGGAGGCAATGGATCCATCCAGC	breast_cancer_early_onset
1341	contig_32194	Pm_contig_32194_150	TACTGGACTAATATTCTCAACAAAGGTTTCTTAGGAACTGATCTAATGTCAACACAGGAC[C/T]GAAAAACGTAATGAAGAGAACTCCTAACAGGTATATATTTTGGTATTGCAGCCCCTTTTT	5-methyltetrahydrofolate-homocysteine_methyltransferase_reductase
1342	contig_32210	Pm_contig_32210_179	CCGTCCTGCAAAACGTTTTCGAACATTTGGAAATTGAATGTACCCTCTCGTGCTTCTTGC[C/T]TGACACCGATGATTACTCTGTCGCTTGTTGAATGATGACCAATTACTGTGTCGTTGGTCG	0
1343	contig_32228	Pm_contig_32228_42	AAAATACCCAAGCTTCTTCTTCAGATGGATATTCGATTTGG[A/G]GTTGAAATACAAAATGGGCTCCAATGATGATGAATATCCATCTGAAGAAGAAGCTTGGGT	farnesyltransferase_alpha
1344	contig_3223	Pm_contig_3223_211	AGAAAGCCTCCCAACACCAAAGATTCTCCCGGTATCCGTTATATCTTCATGAGAGTGGCT[A/G]TGGCTATCTTCACCCATTGCACTCGCTACTGCAACCAGCGCCATAAGTATGAAGACCTTC	0
1345	contig_32233	Pm_contig_32233_17	GGATACTGGTGTCATA[A/G]ACTCATTTATTACTTCCAACCAGGTGAAGAAGTTTGGCAAGCAGGACGAAGTGTTTGAGG	0
1346	contig_32235	Pm_contig_32235_1943	TGATATCCAGCTGAAAGAAATGTTCTGTATGATGGTTCATTGTGTATATAAGGAACATTA[A/C]AACATTAAGATC	a_chain_x-ray_structure_and_catalytic_mechanism_of_lobster_enolase
1347	contig_32251	Pm_contig_32251_649	GGTTCAGGTCCCGGAGGGGGGGTCGGCGGTGCGGGTGGCAAAGATTCGTGTTCGTCAGGC[A/G]AGTGTCTGGTAATCGTTGGCTGTGAGGCTGGTACATTTGATAGTGGGTCTACGACGGGTT	pt_repeat_family_protein
1348	contig_32255	Pm_contig_32255_1364	CTACCCTCTTGTGTGTGTGCGAACCATGGCCAATATTGCACGTGAAGCTGAAGCTGCAAT[C/T]TGGCACAAGCAACTCTTCACTGAGCTGTCTCAGCAGGTCCAACTGCCCACTGACTCAACA	pyruvate_kinase
1349	contig_32258	Pm_contig_32258_80	CCAAGGGCAAGTCTCACAAGTATTCGTCGTCGTCCACGAGCTGGACGCCCTTTTTGGTGC[C/T]GATCATCTCGGCCAACATGTCATCGCTGGACATGAGGAGCGATAATAATAAGGTGGCCAA	0
1350	contig_32260	Pm_contig_32260_461	GATGGCCCACTCTTTGGTTGAGGCCGAGACCACCGTCTTACCAGTGAAATGCTCAACACG[A/G]GCAGTTACATGGCGCTGAGTACACTCTAGAAACAATTTGTACCAATAATTACAATCTGGA	mitochondrial_ribosomal_protein_l18
1351	contig_32270	Pm_contig_32270_249	GTTGCAGGCGACATCAACGAAATAGTAGCCGACAGATTTCTGCATGATGGCGCAGTTCTT[A/G]TTGGTGGCTTCCGAAGGACTGTTGACCCACCAGAAGGGGGCGCCCAGCCGGACTACCTGG	c-type_lectin
1352	contig_32278	Pm_contig_32278_323	TTTATTCATTCATGTATCTTCACGTTCTCATTCTATCTTCATTCTAGTTCTTGATGTCAC[C/T]GTGTGTATGTGTCTCTGTGTGCGCGCGTGTAACCTATGTGCGTATGTCTAGGTCTTGGTA	0
1353	contig_32280	Pm_contig_32280_619	ATAGGGAGGGGAGGGTGTAAACAGGTGTAGCGTGAAGCATACTGTTTCGTCATGAGCATC[C/T]GTCTCCCCTGTCCTCAAGTCCATGACCCCGTTCGGCCTCGCGGTGACCTTGACGTAGAGA	0
1354	contig_32282	Pm_contig_32282_473	GCTGACGGACCACAAGCGGGAACAGCGCAGCGCCTCCACGAGAAAGTGAACGCAGGAGGC[A/G]TCCAGGTGCTGCGCCGTGCATTACGACGATGTAGTGATTCTCGAGTCCTGGTGTTCTTGT	protein_60a
1355	contig_32293	Pm_contig_32293_691	CGAACACACAAGAAATGAGAAATGGTGTTAATATAAAAAGGGTAATCAAAATTTTAAAAT[A/G]TGGCATAGACTTTGTCTCAATCCAGACATATCTTTAATTTGCGCTAACACCTGTTAGTCT	0
1356	contig_32303	Pm_contig_32303_84	TACGTGCCCGAGACTAAGCAAGGCCAAGAGCGAAACCAAGAGGAAGACAAAACCATGAGT[A/G]AGATTCCCAAAGAAGAGGCAAACAATGCACCCTCAGTGGCTATATCAACATCAACCATCC	0
1357	contig_32309	Pm_contig_32309_57	AGAGAGAGAGAGAGAGCAGAATTTTATAGGTATTGGCAAGATCTCCAGGCATTATT[C/T]GCATAATCCAGTTGGTCTTGTGATTTTATTTATGCAAACTTTTGGTCTCACAGTTAAGGT	0
1358	contig_32317	Pm_contig_32317_750	CTAAATGCAACAAGACTTTAAATAGGGGCAAGTAGTGTGTTCCTCCTCCTGCGCCGTTCC[A/G]TCCACCAGTTATTCATCTCGTGCATTCCCAAGCGGAGAAGAAGTATGAGGGCAAAGAGAT	sugar_phosphate_exchanger_2
1359	contig_32335	Pm_contig_32335_587	AAATACCTTGAAGTGATGAATCAAGGCTTCCATGGATGTCTTCATTTCTGCTCTCTTTGG[A/G]GGGGTGACCTTTGCATCATCTACACGAACTTCACCCGGAGGCATCTGGTTCAAGCACTGT	cg1970_cg1970-pa
1360	contig_32340	Pm_contig_32340_1448	GTAGAGCTTTGGGCCAGTGTGATACCACCCAACAATTTTCTCGCGGGCATTGACCTTTTT[A/G]AACATGTGGTATTTATTTTCAAGGTAGTCGTGGTCAAGGAACCAGACTGATTTATCCTTC	proteasome_26s_non-atpase_subunit_7
1361	contig_32352	Pm_contig_32352_2468	CAATGGTCATGCAAATGGCACTACAAATGGCACTACCAATGGCACCTCTAGTGCATCAAA[A/G]CCAGATGCTATGAATATGGCAGCCATGGTTTGCTCCCTTGAGAACAAGGATGAGTGCCTC	ribonucleotide_reductase_m1
1362	contig_32354	Pm_contig_32354_69	TGGGTCTCATGATTCACTTGCAGTACTTGATTTTTAAGACATCTTTACTAATAATGTTCC[C/T]ATTTGCAGGATTTATCATTATAGTTGATATTTAATGGCTATTTATTTAGGTTGTTGAATA	---NA---
1363	contig_32355	Pm_contig_32355_420	AATTTATTAAAAAGGCAGTACTTCTCCAACATGAAATTCAGCTCTGCCAAGCATCTCCAA[C/T]GCCCAGATACATTGAACACTATTCACTTGGCTAGTCAAAGGGGTGCAGGAAATTCAGTTC	0
1364	contig_32359	Pm_contig_32359_1844	TCTCGCGTCTTGATTGACTAGAAGGCTGTGACGTGGCGGTTTCTAAGTAGCTGAGTGGCC[G/T]CGCCGTGCGGACATTTGGTTGGACGTATGGCTGTGACGTCACATTCGGCGCGATGAAGAC	0
1365	contig_32369	Pm_contig_32369_926	CTTGTTCCTCGGGGTCACACGGAACAGATACTCACGATCCGTTTTCAGATTGTACACATC[A/G]AAGGAGGGGATTGGCGAAACACCCAGATCTGTCCAGCGAGCCTCTTCGCCCAGAATCCAA	myosin_light_chain_smooth_muscle
1366	contig_32374	Pm_contig_32374_422	GTTTTGGAAAAAGCAAGAGGAAGGTGTGGAATTTGTTAAACATTTCCGTGCCCACATGGG[A/G]AATGTGCAGCACCTTGCAGTCAACACGTCTGGCACCAGGCTGGTGTCCATTTCAAAGGAT	peptidylprolyl_isomerase_domain_and_wd_repeat_containing_1
1367	contig_32382	Pm_contig_32382_834	TGCATCATACTTAATAATGATCAAAATTAATGCATATTTTTGATTAGGTGGCAGAAGAAG[G/T]AATGGCGAAGGGAGAGTAAGATCGATGACAAGAGGGAAAGTCGGAGAAAGGAAGAAAAAG	0
1368	contig_32385	Pm_contig_32385_733	GCAGAGCCGTCTCGGTCTCCATACTGCCGCTCGACTGATCACTGAAAGCCTGTTATCTAT[A/G]TGGATAACTGCAATCACCAACGATTGGATTTACAAGCAGTAATAAAATAAAAAAAAGTGA	testis_expressed_gene_264_homolog_isoform_cra_a
1369	contig_32398	Pm_contig_32398_601	TGAACAAAAGGAGAAGATAGAATCCGGCGCAGATCCCGAAACGTTCGACAGGCAGCTACT[C/T]TACTTCCTGCTGGAGAATACGTGCGGGTTGGCTGATGCCGATGAGTGCATGTGGACCACC	0
1370	contig_32399	Pm_contig_32399_1434	ACAAGTTTCATCATAACCCGCAGCACCCTGCTGAACTGCTTGTCGCAAAACTTCAGGAGC[G/T]GCATAGTGAAGAGTGAAACATGGGGTCTTCATACATCCATCTTTTTCTGGCTTCATGCGG	ribosomal_protein_s6_kinase_alpha-
1371	contig_32409	Pm_contig_32409_114	TGGCAGTCGCTGGGACTTCCTTGTGCAACATTATTGTTACCAGACACGACAGGACGGTCC[C/T]GTATCCTCACAGGGCCATCGAGGCCACGAAGACCCCCAGTCATGAAGCCATTATCACAAC	c-type_lectin-like_domain-containing_protein
1372	contig_32411	Pm_contig_32411_148	CCAAGAAGGGTATGGAATGACCGAAGTACTGCTAACTCACGTGGTCCCAGTGGGTACGGA[C/T]GAAGTAGGGACATGCGGTCACCTGTTGCCAAATGTGAAGGCGAGAGTGGTGGACACTGAC	amp_dependent_coa_ligase
1373	contig_32413	Pm_contig_32413_1587	CACTTCGTAGGGATTAATCTATCGGCTGAAATAGGACGGGAAGCCGAGCGAAAGGCGGAA[C/T]GTCTGGCGTGTTGTTGTGGTTCACCTGTCACACTGCGTCCGATTCGTCTCACCACTGATC	mgc89312_protein
1374	contig_32415	Pm_contig_32415_108	GGACAAGTACATTCATGGGCTGGGCAGTGACAAAGTGGGAGCAGATGGCTAAAGTCATGT[A/C]CTTACCATGTAGTCCAAGAACATTTACCCCAGGATGGCATATTCTTTTACTTGCACACAC	0
1375	contig_32416	Pm_contig_32416_295	AACCCCACACTCCTCAGCCCCTGTGACCTCCATGGTCAATTTGCCGGGAGTGACAACCAC[C/T]GTTCCATCGACAGCTAGTACTCAGCACTTGCACATTCAAGCACAAACTTCCATGGCTCAG	0
1376	contig_32420	Pm_contig_32420_1048	CCAAAATATCAGCTGGCTGTGGCATGTCTTTTATTGTCTCGTCAACAATATCTTTATTCA[A/C]CTCTTCAGTATTTCGTATATACTGATCTATAGCACTGGCCTGGTTTTCGTGGTTGGTTCT	methylmalonic_aciduria_(cobalamin_deficiency)_cbld_with_homocystinuria
1377	contig_32428	Pm_contig_32428_823	TTACTTCCATGTGAGTATTAGCTTCCTTCCCAAGGTCGTGAGGGATGAAAATGAAAATAC[A/G]ATCCAGTATGCCCCAAATGTTATTGCAAATTGTTCCTGTTCTTTTGTTCTGTATCTTTTA	0
1378	contig_32429	Pm_contig_32429_282	ACGAGGAGTTGGCTTGAAGTGGTCGAAACGAGTGGCTCTCATTGACATGAAGCGCTGCAC[A/G]GCTGGATCAAACAGAACACCTCCTTCTGCAGAGCCATGGCGATGTGGATTTGTGATCTGC	nadh:ubiquinone_dehydrogenase
1379	contig_32439	Pm_contig_32439_330	ACACCACATGATGATGTACAAACAGATCTCTGGCTCCTCAGTCCACAGTACTCATTCTGC[A/G]CATGGAGGACAGATGGGCAACTACGGACAGACTATGTCAAACATGGGGCACAGAGGGCAT	0
1380	contig_32443	Pm_contig_32443_471	CAACAGGTGTTCTCGGATAAACTGAAAATGTTAAACTTTAGCAACGTTGATCTTGTAGTT[A/G]AAACCGTAAACCAGTTCGTCAGCACCACCACCCGTGGCAAGATAACTTCGATCGTGACAC	serine_proteinase_inhibitor
1381	contig_32444	Pm_contig_32444_938	AATGTGACGACCAAACACCTTCTCCATGGCTTGAGATATTTCACCAAGGGTGGCCCTGAC[C/T]CTTGCTGCTGCAACTGCTGCTTCCAGGAGGTTTCCACTGCCACGCGCAGCTTCCTCTAAG	methylmalonyl_coenzyme_a_mutase
1382	contig_32453	Pm_contig_32453_452	GAAGCCTGGAGCAAGGCAAGACTGGGCGATGAAGCCTAATTTGAGCTCAGCCAGGCAAAT[A/G]ACATCATCACCACGCTTCCAGTCCCAGGAGGGGATATTCAATAGGTATGCCTTGTTGTGA	isoform_q
1383	contig_32455	Pm_contig_32455_930	GTAGTCTAGTGCATCTAGACTGTTACCTGAATGAACATGTATTTTCCATCATAACATGAA[C/T]ACCACTAAGTTATTTTGGCTTAGAAGGGCGATGAAATTTGTCTTTAATATTGTTTTTTTT	mitochondrial_import_inner_membrane_translocase_subunit
1384	contig_32460	Pm_contig_32460_149	AGGCTTTATGTTGTTGGTATACTTTGTGAAGGTTTTTAGCCTTTGCCAGAGTGCCAGTGG[G/T]GCAGAGATCACGACCATTGTTTGCGTCACAATAGGCGTGTCTTTGGGAATTCAAAGGTGG	0
1385	contig_32464	Pm_contig_32464_380	GGAAACCAACCCCAAGGAAGTGAGGTCTCTCTGGCGACCTGAATATGCAGAATACATGGT[A/G]GAGGGCACGCCTGGGCATCCCTACGGCTCCCTCGTGCAACACTTCAACATCGTCGAACAC	glutamate-cysteine_ligase
1386	contig_32465	Pm_contig_32465_404	ATATATTGATGCTATAACAAGGTTTGTGCCAAACTGTCCCCTCCCAGTTACCTCAGCTGT[G/T]AATGAGCACTGGCGGCATTGGCTGGAGTCAGAGTTGGGGCATAAATTAACTAGCCACCCT	0
1387	contig_32479	Pm_contig_32479_84	CAAGAACTGGTAAGCATTTTATATTTTGTTTGGGTTCATGTAATAACTTTTTGGCATGAT[A/G]GATATTGCGTACGGATGAGTTACTGACCGCAAACCCAAACTGAAGCGATCCTTTACTCCT	0
1388	contig_32483	Pm_contig_32483_1240	CGGCCCTGCTTTCAAGAAGGGCGTGGAGATTGAACCCTTCCAGAACATCGAGCTCTACGA[A/C]CTCATGTGCCACCTGACGGGGGTGGCGCCGGCGCCCAACAACGGCACGGAGGGCTCGCTT	ectonucleotide_pyrophosphatase_phosphodiesterase_family_member_3
1389	contig_32486	Pm_contig_32486_350	CCATGCGTCCAAGTGCCCGAGGGTCACATGATTCTGGGCCTCCCCATCACGCTCGACGAC[A/G]TTATCGGAGAAGAGGACTGTCTCTATCTCAATGTCTTCACGCCAAAGAGGAAGAAACCCG	juvenile_hormone_esterase
1390	contig_32510	Pm_contig_32510_1079	GCCATAGAGTCCAATAATACTCGGCCCTGGGATCTCGAAGCCATTGACATCTATGATGCC[A/G]CACACTGTATGGATTTCCTCGTCCGTGAAGGAAAGCACTCGGAGATATTGTCTCATGAAG	protein_isoform
1391	contig_32512	Pm_contig_32512_81	CCACTCTTCCCTGTTGAATTCAGGAAAGAAGAAATTCATCTCTTTTGCAGCAGTTTCTGG[C/T]GAATCTGAACCATGAGTGGAGTTTCTTGTGTCCGTGAGCCCATACAAGCCACGCAGAGTG	nucleoside_diphosphate_kinase_6
1392	contig_32518	Pm_contig_32518_111	CGGAGGTAAAAGCTAAGAAACAGAACCATGGATGTCACCCAGAACAGTGGGGTCGACGGC[C/T]GGTCCGGATACGCTCCAGAGGACTCCGCCAGTTCCGGCTACTCAGCTGAGGCGTCCGAGA	0
1393	contig_32520	Pm_contig_32520_469	ATGCACAGAGTATTTGCCCTTTCTTTTGAATATTCCACAACCCCTTCCTCATTTCACATC[A/G]TTTCCTATCCATCTTTTCTTCCCGCTGATTTCCTGTACCCTTTCCCTAATAGTTTCATTT	acyl-coa_dehydrogenase
1394	contig_32523	Pm_contig_32523_162	CATGAGTAAAGGAGCTTACACTTCACCCATCAGTGTTAGGGAATAGCGCAAGTCCCGGAT[A/G]CAGAAGACTTGCAAAGTTGCAACCAGTTGATAATTTTTATGGCATTATATTTCATGTCCA	0
1395	contig_32538	Pm_contig_32538_760	TCCAGGCTATCGTCCTCCTCAAAAGCAATGTTCACTGGAAGGCAGTAAATATTACGATGG[A/G]GAAGATGTACATGTTGATGGCAACCACTGTGTATGTGCTGTAGGCAGCTGGGTTTGCACG	follistatin-like_1
1396	contig_32551	Pm_contig_32551_1323	TATATGCTTCTTCGGCTTTCCCTTCCCTCTGCAGAGCGTCCCCAAGATGGAAGTAGAATC[G/T]GCCATCCTGTGTGCCCTCTGCACCGCTGTTGATGCCCTTCTGCATGTACTCAATTCCGGC	aspartyl_asparaginyl_beta-hydroxylase
1397	contig_32565	Pm_contig_32565_588	CTGTCGCGTGGAAGCATAATGGTAAATTACTAACTGAACGAGTTCTCGACAAGCATATGG[C/T]GTCGGAATTATGGTTTGTAATG	0
1398	contig_32570	Pm_contig_32570_179	CCACACGTCCTCCAGCCTGGAAGCAGCCAGGAAGGGAACAAGAGCCAAGGCAGAAGCCAA[A/G]AAAAAGTCTGCCAAGAAGGAGGAAATAAAACGTGAATTCATTCCCCTCAAAAAGCGACTG	50s_ribosomal_protein_l1
1399	contig_32577	Pm_contig_32577_90	CAGTGCTATCTGCATTACTCTGAGGTACAACTGGGGTTGGGAGGGTTGGGGTGGGGGTGG[A/G]GTTGTTAACCTCAAACATTACGTTACAATACAATGGAGTATGATAAGAACAAAGCTATCA	---NA---
1400	contig_32578	Pm_contig_32578_228	ATGAACAGTATTAATGAGGTCGTTGTTCAAAATAACCAGTAGACGGCGTCAGTCACAAAT[A/G]CTAATAACAAACAATAACAAACAGACGATGAAACGGGCCTTACCATAAACGGGCCAGCCT	alpha-esterase
1401	contig_32589	Pm_contig_32589_427	GATCACGAAGGGGACTATCTCTCCATTTATCTCGACGAATACGGACGGAAGGAGAGAATC[A/C]TTGGCTTTCATGATGGTCGCCGTATCATACTCTTCCATGTCGGATTCTGTCAGGGGCGCC	0
1402	contig_32590	Pm_contig_32590_1400	AGGTCCCAACATTGACACCAAGGACATGAGATGGTGTCTGTTGTCGACGCGGAAAACAGC[A/G]AAGGTTTTGCCGTTGACGTTTGGGTACCAGAGACCGCGGGCCTTGATGATTGTCCGGATG	cysteine-rich_ku_venom_protein
1403	contig_32608	Pm_contig_32608_1513	CAAGGAAGGAGGAGGAAGCCGAAAGGGATCACGTAGCAGTACTCCTGTCATTGTTGAGGA[A/G]GGAATGAACAACAAAGCTTCAAAACAAATGGATCATCAAGACGAACTTTCAAAAGATGCA	eukaryotic_translation_initiation_factor_4e_nuclear_import_factor_1
1404	contig_32613	Pm_contig_32613_51	GTGTGTGTGTGTGTGAACTTTTAAATACTGAAATTTTTACTTAAACTACA[C/T]ATTTCAAAAGTTCACATTCAATATCCCTTCATACAGCAAAACAACATACAAATTGCTGCT	0
1405	contig_32615	Pm_contig_32615_306	CGGGTGCTGAACGGGGAATCGTTTTTTCTTCTTGTGCCACGTATAGTCGGGCTGCGGTAT[A/G]AAGGGTTGGTGAGGCTGCGGCCGTTGTCCTGCCATCGCCATTTCCCGGGGCTGCTGCTGA	0
1406	contig_32617	Pm_contig_32617_517	TATCTCATGCGCAACTAACACAACTCGCAAGTAAGTACAAGCAGCAAACACACTCAACAA[G/T]AAAAAGCAATAACAACGGAAAGCGTCATACGGGAAAGAGAGAGAAGCGCT	0
1407	contig_32618	Pm_contig_32618_619	TACTGAATTTGTAAATCTATTTACACAAGAGGCAACACTAAAAGATGATCATGAACTTTT[A/G]CAGTCTCTCTCTCTTAGAAAATGGTATTTGGTACATAATGTTTCTGTTCCTTCTTTAACT	cop9_signalosome_complex_subunit_2
1408	contig_32619	Pm_contig_32619_1319	CACACATGCATGGAAACCTATAATATCAATAGTTAAAGAAATTATTTTGTAATGCAAGGC[A/G]GTGATCAGAGGGTAAGATCTTCCAGTTCCTTCAAGAGCTTATCTTCTGTGGCTATTTTCG	eukaryotic_translation_initiation_factor_2a
1409	contig_32620	Pm_contig_32620_315	AAGTCAAGGAGAGCCAGCCGGGGGGCCACGATTTTTCCAAAGTAGCAGAGAAACCCAAAG[C/T]AGTCTTACCAAAGGCTGCATATTCTCATGCTCCTGATAAGTCCCTGGATAGTATTATGAA	atp_synthase_mitochondrial_f1_complex_assembly_factor_1
1410	contig_32624	Pm_contig_32624_508	TGCGATACTTCCCCAGGTTCATCTTCCTCCACCAGGGGACACTGGGGTCGTCCTTGACCT[C/T]GGCCGGCACCTCCACGTCCTTCATCATGGTGAGAGCGAAGTGACTCAAATAAGACCAGAA	cg12935_cg12935-pa
1411	contig_32625	Pm_contig_32625_753	CTTGAACTCTTGCTTGTGAATGGACGGCAAATGAGAAACAAAATAATTGGGAAGTTGAAC[C/T]GAGACGGGCAATCAAGAGGCGAGATTAATCACACAAACGGGTCTTGTGATGAAAACATTT	0
1412	contig_32626	Pm_contig_32626_1601	CGCCCGAGATTCAGAACCTCGGCTTCTATAAGAGGTTTTTCTTCAATCCAATTGGGAGGC[A/G]ATGAAAATTAAATGCGGCCTTATTTTCACGAGCAGTGTTAAACACACACACACACACA	cre-ced-3_protein
1413	contig_32630	Pm_contig_32630_391	ACCAGTTTTTCAACATAGGAAAAAAATCACTGTCATGATTCTGTGGGTTGGTAGTTATCC[A/C]ACATAATGTTTTGAATTAATCATACATCATGATTCTTCCATGCTCCTATGGTAAAACTGC	0
1414	contig_32641	Pm_contig_32641_586	ATTTAAACCTCTTTCAAGATTATTTTAAAGGTAGAACGTTGGTTTAGATTGCAGGTGGAA[A/G]CATCACAAGGTTGATTTTAATTCACCTTAAATGAGGAAACTGATATTTTACATTTCAGAC	lethal_35di
1415	contig_32644	Pm_contig_32644_645	GTAGGCAGTATCCAGAGCAGTCTTCAAGACGGACATCTTGCCCTCGAGTTCTGCATTCTC[C/T]GCATTGGTGTCCTTTATCAGCTGCTCCAGGCGCTGATTATTGGTGTTGAGCTGACAGACG	tata_element_modulatory_factor_1
1416	contig_32658	Pm_contig_32658_442	CCGGAGATGGAAGATTGGAAAAGATTTTTTCTGTGTAAAGACCCACGTAGCACCACAGAT[C/T]CTCTTAGATCCTGATCTTGGGACTCACAATTACATATACCTGCAGAATCAAGGTATTAAA	abhydrolase_domain_containing_7
1417	contig_32667	Pm_contig_32667_1134	AGAAGGAGAAAATGAAACTGTGCATTGGAGAGGTAGCTTGGCCAAAGATGCAGCATTCAT[C/T]GACGTCTTCCTTCCTTGCCTTCTGTCATTCTTAAAGAAAAGAAATGTCAGTATCCTGGTC	usick-kaufman_syndrome
1418	contig_32669	Pm_contig_32669_652	CACAGGGGGGAAACTACTATCAAATTTACTATGGGCTTAGATTGAACAAACAACACAAAT[G/T]AATAAAAAATTCTAGGCATAATAACATGCCTTACCCAGGAGCACTAAGGGCATTATTAAT	0
1419	contig_32673	Pm_contig_32673_772	TATGAGGCAGTGTGCGATAGGATTTTCTGGTGTGTTGTTTGCATTAAAAGTTCTGACGAC[C/T]CACCTTGAAGGAGGATCTCATCGTTACATTCACGGAATGTCGGTGCCAGCGAAGTATGCC	rhomboid_domain-containing_protein_1
1420	contig_32677	Pm_contig_32677_391	GCAGGCGCTGGATTTTGGGAAATGAGTGGCTGAGTCACCTGGGCAGGTGGACTCGTGGGT[A/G]TGGTCTGTTTTCAACTGTGCAAAAACTGGGACTAAATTTAAAGGAAAAAAGTCGTCAAAA	0
1421	contig_32691	Pm_contig_32691_335	AGTTTATGCTCTCCAACCGTCTCGTTGTTCTCTTCTGTTTTTCTTCTTGGTTCATTTATT[G/T]GCTTGTTTTCTCCTTGTAATCCACTTTCTCTGGAATGTGATGCATTTTTTTTTCTTTTCT	0
1422	contig_32695	Pm_contig_32695_847	CCCATAAGTGAGAGCTTTTACCACAGCGGCGAAAGATTCCGTGACTTTGGCCTGGATCCT[C/T]GGTCCAACCAATTCTTGCTTGTATTTATCATCTACGAAGAGAGACGTAACTTCTTTGATG	GA19137_[Drosophila_pseudoobscura_pseudoobscura]
1423	contig_32698	Pm_contig_32698_646	AAATCTAGAAGGCTGAATGTGCCAAATTTATGACATTTCTGATATACTGTCGTTAATAGG[G/T]GAGAAAAAAGAACCAAGTTAACTTAAGCTTCTCTCTCTTCTGTTTGTCATGTGCAGACAC	0
1424	contig_32707	Pm_contig_32707_217	ATTTCCTCAGACTTTGTAACTGCCATGAAAGCCCTGAAGGATGACCACTGTGTGGTTGCT[A/G]TTGGGGCTCGGTCGCTGGCTGATGCCCAGGCCTTTGCTAAGAAGCATGGTGCTGGAAAGG	trans-_-dihydrobenzene-_-diol_dehydrogenase
1425	contig_32711	Pm_contig_32711_1401	AGGATTAGACTCTGTTGATTGCTGACGTAGAATAGGACATGCAAATATTGAATGATAACG[A/G]GATGATGGGCCAAGATCAATCTCAATTGGGAGTTCCTCTTTGCTATTCCACATGTTGTGA	required_for_meiotic_nuclear_division_5_homolog_a
1426	contig_32722	Pm_contig_32722_572	GCTTGAAGGCATGAACCTTGTCCAGGCAAAGAAGTTTGTTGAAAGCTGTCCTACAGTTGT[A/G]AAAGCTGACATTCCAAAGGATGAAGCTGAAAAGCTGAAAGAAGCTCTTACAGCAGTTGGT	60s_ribosomal_protein_l7_l12
1427	contig_32726	Pm_contig_32726_479	GTGCAAAGAAACGAGAGGAGTTCAAGCAACAGTTACAGGAGAGGAGTTCAAGCAACAGTT[A/G]CAGGAGAAACCTGTTGAAGATACTGTTGAAAGCACATTCTTTGATAATCGTGTCAGTATT	trisn_small_nuclear
1428	contig_32728	Pm_contig_32728_1089	CTCACCATTGGCACATAGCACAACTGTATGATGAAGCCCACAAGCCACCTGAACCACAGG[C/T]GATGAAGAGCCAGACAAGTGGACCCTGGAGGGTGGCAAAGCAGCAATCTTGCTGGCGT	probable_e3_ubiquitin-protein_ligase_mycbp2
1429	contig_32746	Pm_contig_32746_132	GAACAATTTTTCCAAACAATTACTTTATGAGGTATATTTTTGCAGATTGTGATTTCTTCC[C/T]TATGTAGAGGATAACAAAAAAAAAATCAGAAACACGGTGAAAATGTTTCAATGAGAGTGA	0
1430	contig_32751	Pm_contig_32751_128	CGCTTTCTTCAGTTCCTCATTCATGTTGAGAAGGTCGTGAACCCTTGCATACTTGCGCTT[A/G]TCTTTCCGCACTAAATACATTACATCTTCTACTTGGACTCTGCCAGACCTGCCAACCTCC	transcription_initiation_factor_tfiid_subunit_13
1431	contig_32770	Pm_contig_32770_531	AAGGACTGGCTTGAGAGGATCTCGAAGACTTGCAAACATTCTTGATGAGCAGAAGCCAAC[A/G]GGAAAAATACAATGCTCATTGTGGTATGCCTCACGTTCACTGACAATCTCTCCAAGGCTA	transforming_growth_factor_beta_regulator_1
1432	contig_32771	Pm_contig_32771_1515	GTACATGCAAGTATATGCATCCCAGTACCACAATGTTAAGTGGGCTGCCTCTAACCACAA[A/C]ATTACAGTCTAATAATCAAAATGACCTTGCCATTATATGATAAACATCAAGTATCTTCAC	0
1433	contig_32772	Pm_contig_32772_636	TTCCTTGTCTCCAGGGGTCTATACCCTTGGGTCATCTCCTAGCTCAGGGGCCAGAAAATG[C/T]CCCACACAACCCATTGGGGGAGTTCCCACACTGGCTCATCAGTACCTGTTGCTGCAGGAA	0
1434	contig_32783	Pm_contig_32783_973	ATTCAGCTTTTCAGACCATGAAGCTGTGCGGACAGTACTTACTATTACCCCCATGAAAGG[C/T]ACTGAAATTATGGAAGAAATACCAAGTGTGCAAGCCAAGACGGATGCCCTGCTGGAGTGT	sphingomyelin_phosphodiesterase_2
1435	contig_32789	Pm_contig_32789_456	GAAGCACTATTCTTTGACATTCAGAATTTAATTTCTAGTCTTGTTAAAACTCTTCTGTGG[C/T]ACTTTACAGGTTAAGGGATATGTTTGAAAAAGAAGTGTATATAAGTAGCTGATTGAAGTT	0
1436	contig_32840	Pm_contig_32840_337	TCAGAATCTCGCTTTAGCCCTCACTGTGTACTTCGGCACGGTTGCGAAGAGTGGGTTGCT[A/G]CTGCTGGAGGATTCCTGGACCACGTCGTAGAAGTGGAAGCGCTGCATCAGACAGGCGAAG	cytochrome_p450
1437	contig_32850	Pm_contig_32850_90	GATGGGCTGATAGAATGGCACCCTTAGGTATCGTGTAGCCTTCGAACTCCGTGTCTTTGG[C/T]GCTGAAGTGAAAGAGACCGAGGCGGACGAGAGACGCCAGTCGGTGTACCTCGAGTGTCAC	cytochrome_family_subfamily_polypeptide_24
1438	contig_3286	Pm_contig_3286_25	CAATCGTTATGTTGGACTGAATTA[A/G]GTTGGACGTAAGCCTGATTAGATATAGCGTAGATTGAGTCATGCTGGATTTAGATTTCGA	0
1439	contig_32864	Pm_contig_32864_474	GCTCATCTGTTCGAACTGACACCTTCTGAGAAGCACTTAGAGGTTTGATAGACGGCCGCA[A/G]AAGGGAGAGCTTATACCGTTGGGTCATAGTTTGAGTGCATGAGAAATTCTCCACCATGTC	rad1_homolog
1440	contig_32865	Pm_contig_32865_723	GTACGAATTCGGCGCCAAGAACCTCGAGGGGATGAGGTATTATTACGGCTCAGAGCACCC[C/T]GTCTTCGCCCTGTTCCTCCTGAAGCTGGGGAAAGCGAAGATCTACCTGAAGCTTTTCCGA	buzidau_cg13761-pb
1441	contig_32872	Pm_contig_32872_447	CAATGATTACTGTCAGCACTTTGTTGACACCGGTCAGCGTCCTCAGAATTTCATTAGGGA[C/T]GTGGGGCTTGCAGATAGGTTTGAGGAGTACCCAAAGTTACGGGAGCTTATTCGTCTCAAG	n6-adenosine-methyltransferase_ime4
1442	contig_32878	Pm_contig_32878_466	TGATTCACCGTTCTTCTGATGTGGCTGAGTGGGGGCAATGTGTGAAGTGTGTTGAGACTG[C/T]GGCGCAGCAAAACTCTGTATACTTCTTCCTTCTAATGTTGGGGTACTCTGTTTCATATAT	protein_bric-a-brac_2
1443	contig_32889	Pm_contig_32889_195	TGATGATTAAAGAAAAGAGGTTTTATTTGGGAACTGTCGAGGTTTAGCGTTAGCTCGTTG[A/G]AAAAAGATGCGGCAGGCTCGGTTGGGTGATTTGTTGGCGATTCCTGGCTGAGTGTTACTG	0
1444	contig_32898	Pm_contig_32898_357	ATCTAACATGAAGTACGCCTTCTCAAAGTTGAAGATGATGTCGAGTTCGCACACACTTCC[A/G]AAGTACTTGTCGAGGAGTTCAACATAGCGATGAATTATCTCTAATGTCAAGAGTTCATTG	clathrin_coat_assembly_protein_ap19
1445	contig_32904	Pm_contig_32904_795	GGAGTACTTCGAATTCGATGCCAGTGAGACGGATACGTGGAAAGTGAAGGTCAAGAAGTC[A/G]CTGGAAGGGCTGCCAGACTTCCCCGACAGCACGACCGAGATGATTACGAACATCCAGTTC	egf_lag_seven-pass_g-type_receptor_3
1446	contig_32905	Pm_contig_32905_168	AAACAAGCTGACAAAGTACCAAAGAATAACATGACAATTTTTATACAAGTTATGTACTTA[C/T]GAGTTAAGTATATGAGTCTTAAGGATGGTTTATGAGTTGGGACAAATCAAGAACACACAT	alpha-ketoglutarate-dependent_dioxygenase_alkb_homolog_2
1447	contig_32914	Pm_contig_32914_160	CCCGTCAATGAAGTAGTGGCCAACCAAAGTCTCGAGATACAGGCAGTGGTTTGTTGTTCC[C/T]TGAGGCTGTTGGCCATAATCAATTTCCCAAAATCCCCAAAAAGGAGTTCCCATGCTGACG	c-type_lectin
1448	contig_32915	Pm_contig_32915_2576	AAACCTGGCAGGAAATGATCAAACTACCAAGCCTTATCTGGTGATTTTGCTTTGGTTTGC[C/T]GAAACAGCAAGCATAAGCAGGTGTCTGTCAGTCAGTGCTCAATTTTGTGGGTGTTCTATT	oligopeptidase_a
1449	contig_32917	Pm_contig_32917_141	TATAACATGATGAATATTAGATTTACAGGAAATTTTGACAAAAAATATTACTGATTAGAC[A/G]AAATATGAAGTAGATTATGGATGCCATAGAGACCGTAAAATTGTGTTGAGAATAAAGGCA	0
1450	contig_32933	Pm_contig_32933_225	AGAAACAAACTTGCATGATGAAACAGTCGAATTCAGTGCTATTAAGGAAGAATATGCAGA[A/G]GACATCAGTGGGGAAAATTACCACAGAACAGAAATAAGTGAGGATACAGGTGAAGAAAGT	gastrula_zinc_finger
1451	contig_32957	Pm_contig_32957_421	TCGAAGTGCTTTCATCTCATCGCTCGCCATTTCGTCAGATGACATGGTGGCCAATCTCTT[A/G]GGAGAAATAACACCTCTAAGGACATTTTCTCGCAGCTGTGGGTTCTTACTGTCCTTCAGG	transcription_elongation_factor_s-ii
1452	contig_32963	Pm_contig_32963_59	CGCCATCGTCAGAGCTGTCACGCTGGTCATGGGTCCCTTCGCTTCCTTGCTCCTGGCT[A/G]CCACTTTCACTCTCGTGTTGGGAAATGGCAGACAGCCAAGTCGTTCTGCGTCGTTCGATA	af357226_1cub-serine_protease
1453	contig_32969	Pm_contig_32969_286	ATGTTTTGTATATGAAATATTTTATCATGTCTAATTGTCAGGTATTTGTAAACTGTAGAA[A/C]CCCTTTGTTTGTTCTAGTGTCATCAGAGATGTAAGAAATTGAATTTATTTCATATAAGCC	0
1454	contig_32970	Pm_contig_32970_96	TTGTGATGAAACCATAAACCAAAGTACCTATCCTTCAACCAATTACAGCGGCAACCTGAG[A/G]TCAATATTGACTGAACCAATTTAATCCATACTCTACCTCTTAGTAACAGTTAAGTGATCT	0
1455	contig_32974	Pm_contig_32974_1379	TCACCACCGTGGAACTCTGGATGTCCATCAGAACAAAGGAAGGTGTGATGTCCTGGTCCA[A/G]AGCACTGTAGGCACCCGTAGCTGATCCAGGATTTATAAAGAAGCGAGATTCTGCCTCAAA	vacuolar_protein_sorting-associated_protein_29
1456	contig_32982	Pm_contig_32982_344	CATGCTTCGCCTCGACTTGGCCGGCCGTGACCTGACACTGTACCTGATGAAGATCATGAC[G/T]GAGCGTGGCTACTCCTTCACCA	actin_1
1457	contig_32989	Pm_contig_32989_3718	AGTGAGCACTGAGGAAACTGAGCCCGTGAAGAGGCAACGATATATTCTGCAGGCTGTCAG[C/T]GGCACAACCCCAAGCCATGCCACAGCAACCAATGTGTAATGCAGCCAGTAACGGATGGCT	membrane-associated_ring_finger_6
1458	contig_32991	Pm_contig_32991_508	CACCGCGCGACAGCCTTGTAATAGATTATCAACTTCCGCAGCAGCACACGAGAAGCACTG[A/G]TCCACCGAAAAGGAGCCAGGAATCTGACCTAGATTCGATAAGCATCACTCACACTTCACT	0
1459	contig_32994	Pm_contig_32994_452	AGGAATACATATATTATACACAAGAGTACTTAATGTAGCGGCTGTGATGTAAGCACCACC[A/G]TGAACTGTGGTGCAGTAAACAGGCTTCCTGAATAGCTCTCATCTTGGCCTCCACTCCTAG	0
1460	contig_33004	Pm_contig_33004_1869	AGCCAGTATATACGAAAGGGGAGAGTGCAGAGGAGTTTATAGGAAAAGCCCCATTTACTG[C/T]TTGAAACCTCTACAGTCTGTGCATTCCAATTCAACAAGATGATCGTGCAGCTCTGGGGTC	lipoyltransferase_mitochondrial
1461	contig_33011	Pm_contig_33011_491	ATTTAAATCACAAGTGTCAATTCTCATAGCAGAATAACCGGAGTAAAAGAAAAAAAAAAA[A/G]GCCACATTGTATGTCTTTGAGTTAAAACCCAAATGTCGCACACCAACAGCCATGCATGAG	novel_zinc_finger_protein_protein
1462	contig_33018	Pm_contig_33018_775	GTCTTCTGAAGACATTGCCAAGACAAATAAAGGCATAGCTATTGAGAACTGCCATTACCT[C/T]AATGATGGACTTTGGTATATGAAACCTGTTAAGTAATCTGAATATGTTTTAGGTAACTAA	mct-1_protein
1463	contig_33019	Pm_contig_33019_229	TTAAGCTTCTCCTGGTTTCTTTCACTGACAGTATTAATAACTGCAGAGGAAAAGATGACT[C/T]ATAAATATGAGTGAGCAGGGATGAAAAATTGTATTAGCAGTATTTTATGAGTACAAAGAG	0
1464	contig_33022	Pm_contig_33022_466	TACAATAAGAAATGAACGCTCACACTGTCAGATGTAATTAAGTTGCACCATTTTCCACTA[A/C]TGTCTTGGCCCAAGCCATCCTGAGTCCTGTGACTAGCCAAGACCTGCTGGCCTGCTGGAA	ecotropic_viral_integration_site
1465	contig_33044	Pm_contig_33044_1018	ACTTTAATTTTGCCAGCTAATGTTTCTGATGTAACTGGCATTGTTGGATCTGCTGTAACT[A/G]CTTATAAAACCCTTTCAAAAACCCTTCTCACCTTGTCTGACAAGGAACCTGAAAGTGATT	PREDICTED:_similar_to_AGAP009439-PA_[Tribolium_castaneum]
1466	contig_33059	Pm_contig_33059_367	TGACAACACCACCTGAGGAAGGATGGAACAACACAGTGGTGATGGCAGAGGGATTGTGGA[A/G]AACTGGGAGTGGTCTTGTGCAGCTGCTGGGGTCTTGTTGCGGTTTTACAGGTGTATAGTT	0
1467	contig_33063	Pm_contig_33063_1559	ATGATAGTCTTATAGATGTTGAGCAACAAAACCAAGCAGCCAAAGAAAAGGAAGTTCAGA[A/G]ACCCTCGGTGAAAGCTCCCAGGGGTTCTCGTAAAAAGAAGAATGCAGAGATGTCACCAGA	variable_membrane_protein_precursor
1468	contig_33064	Pm_contig_33064_471	GCTAGTACAATGCCAGTTGGAAAATGATCAACATGGAGAAGTTAGAGGGCAGAAACAAAA[A/G]GGGTAAATAAAGAAAACAACACACCTAATAAACTATCCATACATATAGTTTTAGAGAGAA	0
1469	contig_3307	Pm_contig_3307_306	CCTTTGCTTGGCTGAATATGTAATCAAATACCAATCAAGAAGTGCCGACTAGGTTTCCAT[G/T]GATCTCAAAGATTTGAGTGATATCTTCCTTTATCGTTTCTTTAAATATTACGCCTAAATT	0
1470	contig_33074	Pm_contig_33074_233	CAGACAAGGAGTATCATATGCGAGGCAGCGATAATTTGCTGAAGACGCAAGATTACCACC[A/G]CGAAATGAGATGCGCCAACATACAGT	0
1471	contig_33075	Pm_contig_33075_332	TAACATTACCCTCTTTGGGGAATGGGAATGGAACTCGGCCAATGTTTCATGAAATCAGTA[C/T]TTTTCACTGAAAAAAAAAGTATATGGTACAACAATGATATCATAGTATTGTGGTAAACTG	0
1472	contig_33077	Pm_contig_33077_324	AAAAAATATTCTAAGAGACTAGCATGAAAAATGTTGATACAAACCTCTTGGAACTATGAA[A/C]ATTTACAGATAGAGTCTCAACTTATTAAATGAAATGAATGCCAACTCTCCACCTCATCTG	0
1473	contig_33080	Pm_contig_33080_916	TCGAGATGGCACACTTATTGTCTCTAGTAGTTATGATGGGTTATGTCGAATCTGGGACAC[C/T]ACTTCTGGGCAGTGCCTCAAAACACTCATTGATGATGACAATCCACCTGTCTCCTTTGTA	protein_will_die_slowly
1474	contig_33081	Pm_contig_33081_181	CAGCATCATTTGGCAGACTAAGCTAAGTCATGAAGTGGGTTAAAGAGCACCCGAGGCATT[C/T]GCGAGTTATTTCTTTTGCTAAACAAAAGTAGAGAAATGCAGACTCCATGACAATATTCTG	0
1475	contig_33097	Pm_contig_33097_239	CTTGTTAATTATTTTATAAGATTATTATTCCTTCTACTCCCTCACCCCTTCACCACCACC[A/C]CCCTAATCCATTCCTCCCTAACATTTTTTGTAGTCTAGCTTTTTTCTATTGTTTTGATCC	0
1476	contig_33102	Pm_contig_33102_364	ATTTCTTCTGGGGCACTTTACTGTTCTTTTTATTGAGGTCATGAATGAAGGTTTTCCTGA[A/G]GGAATAAAACACTAAAAATTAAACACCGCTTGTTTAATAAAGTTTACTTCAGAGGGATGA	ribosomal_protein_s15
1477	contig_33105	Pm_contig_33105_71	GGAATAGATTTGTTTACTGTTTAAGAAAATTAGTTCTTGCTTTTATTTGTTTTCAATTGA[C/T]TATGTTTGTGTTGAGGTCCTCTCTCTGTGACATGAGGTTCCAAAGCAAATATGTTTACAT	0
1478	contig_33115	Pm_contig_33115_565	ATTTGTATCTCAAACACTTGAATGATCTATCCTCCAAGTTGAATGAACCTGAACAGAGTT[A/G]AAAGCTATTTAAGAATTACTGATATTTGATACTATAATTTATGTACAAAAAGTTGGTGTG	0
1479	contig_33119	Pm_contig_33119_116	TCGTCCGTGTGCGTGAGTCCCTCGAAAACCTCTCTCAAGAACCATGGTCGATCAGGCACA[A/G]CACCGCATACAGGAGGCTATGACAACCCTCATAGATGACCTTGATAAGGAGTACCTTCGA	protein_fam136a
1480	contig_33122	Pm_contig_33122_1033	TATTTATGATTATTTATTGCTATTTTATTATTCTGTTATTAAATTTTCATGGAGATGGAC[C/T]TTGTAACAGAAACCAGTTTCAGAAATGGTTGATAGCACTGCATGGGAATGAGACATTTGC	0
1481	contig_33135	Pm_contig_33135_47	CTGGTGCAAGAGTGTGTCCCGTGACTTCGACTTGCTAGGACGTTGT[A/G]TAGTCAGTCAGTCTCTCCGCAAAAATGTCGAACCAACTGAATATGCCTGCCCTCCCTGAA	vacuolar_atp_synthase_subunit_h
1482	contig_33146	Pm_contig_33146_976	CTGTGCCCTCATGCTCTTGATGTGGTCCCATATGCCATGCTTCTCAAACAGCCGCTGGGT[A/G]TGTCCACTGAGTGCACATACACGGTTGCTGTACTCTTTGGGGAGGCTCCAGGGTTTTTTA	ubiquinone_biosynthesis_monooxygenase_coq6
1483	contig_33153	Pm_contig_33153_560	ATGTAGGAATTTTGTCTTCTGGCCAAAAGCATACACCAACTTGTCTGATAAACCTTCATC[C/T]GGAAGCTGATATGGTTCAGAGCACAATTCTTCATCTGCATCTTCCCTATGATCACAGTAA	f-box_lrr-repeat
1484	contig_33172	Pm_contig_33172_62	ATTCTATTCTACAGATATCTTAAACAGGAACTAGGGGAACAGGCATACATACAGTGACTC[A/G]CACATTTGTTTAAAGCATCTTGAGAGTGACTGAACTTACAAAGTGATCATCGCACACACA	0
1485	contig_33185	Pm_contig_33185_58	CCCTTCACCCGATCTTTTTTTGTTTGTTTTCAAAAGCAATTTTACCAGTAAATTGCA[A/G]CAATTAAATATCCTAGAGAGGTGCAGTGTTCACCAGGCATCTCCTCAGCGCCGCAAAAGT	0
1486	contig_33190	Pm_contig_33190_347	TGTGGGGTCAAGTGACTGCTTGTAGCGAGCTCTTGGCTGCCAGCGTTCATATGCCTTTTG[C/T]AAACTGTTTCCAATAGCTTCAATAGCCTTTGGTGGAGGCATTGAGAGAGGATCTATCCAT	regulatory-associated_protein_of_mtor
1487	contig_33197	Pm_contig_33197_631	ATAGCCGTGTAACAGTTCTTTGTGATCCTGATGATTATGGAAAGGTTTTGGAAGAGTTCA[A/G]GACTGGTAACACAGATATAACCACAAGGCAGCAGCTAGCCTTAAAGGCATTCACTCACAC	5-aminoimidazole-4-carboxamide_ribonucleotide_formyltransferase_imp_cyclohydrolase
1488	contig_33203	Pm_contig_33203_342	TTTTGACATGATAACCAAAGAGATATTTTGTACTAGCTACAATGTAATTCCGAATGAACT[C/T]GAACAACGCGGCAGCAATAATGTAAGAAATAATAAAAGGAAGCAGAAAATATGTAAGGAA	0
1489	contig_33204	Pm_contig_33204_2225	ACTGTTTGGTTGTTTAGGAAAACACTGTTTATAGACAACTGCTGAAGCTTGATTGTTGTA[C/T]TTTTTGTGATTTGTTTCATTATCTATTGATCATGTTTTTTTAAATTCTTTTT	l-asparaginase_i
1490	contig_33208	Pm_contig_33208_596	ATGGAAGATAAGAGCATATTCACACCTTTTACTCCATGCATATGCTTATCATTTTTGTAT[C/T]TAACTTTAAATATTTTACCAATTTGAACATGGATGATAGAAATGTATGTGACTGGTGTGA	0
1491	contig_3321	Pm_contig_3321_10	CCAACCTCA[C/T]CCTCCAACCTCATCCTCCGCCCCCGCTTCGAGAGACATCTTTTTCGAGAAGAAGCGAACA	0
1492	contig_33211	Pm_contig_33211_156	AAACAATCCAGGAAGGAGATTAACAAGAAGCAATAAGGTCGCCTAGATAGCATACATGTA[C/T]GAATGCGTGAGGAGTAGTGCAAGTCTGATCTCATTAGGGAACCTCAGTACTCCCTCAGTG	0
1493	contig_33213	Pm_contig_33213_205	TAATGGTGTGAGAAAGATACAGCTTACTAGCTTGAACCTCTCAGGGTGCTGGAGAGTGAC[A/G]GATGAGGGGCTGTTAGCACTGCTGGACAGTGGTATAGTAGTGGACATTTCACATTTAGAT	f-box_and_leucine-rich_repeat_protein_5
1494	contig_33223	Pm_contig_33223_289	AAAAATTCTGCTTTCCATAAAAATCTATAGACATGTGCAAAATATGCATATTCAATAATT[C/T]CCTTGTTTGCTGTGATTTTATCCATTAGAATCCACACATTATAGGTAAAGCTTCCTAATC	chromosome_12_open_reading_frame_45
1495	contig_33236	Pm_contig_33236_150	AAACAAAAGCAAAAACACAAACAGACAAAACACCTAACCATACATTACATACAAAACATT[C/T]ACATTCCTTGGGATTCTAGGTCAGAATTTCAGATCCTTAATAGCTGCAGGCAGATCTGGC	clathrin_coat_assembly_protein
1496	contig_33241	Pm_contig_33241_15	ATCTTATTTCACAT[C/T]ATTTCTCAGTTCTCCATGTTTACCATAACAAAGCAATAACAACATCATATATATAGAGCC	0
1497	contig_33258	Pm_contig_33258_526	TTCTCGGTCACTAATAGTGTGTGCTTTTTTTGCTGCCATTGTTAAATTTGTGTCAAAAGT[A/G]AGACTTTATTCCACGTACATTTACACCATTTGACAACAGCGTTTTCTCACTTATTCCACT	probable_atp-dependent_rna_helicase_ddx20
1498	contig_33265	Pm_contig_33265_317	ACAATGCTACCACAAAACAACAGACGGCTTATACATATAATTCAGATAATGAAGGACTCT[A/G]CAAGAAGAACAAATTGATTGTTGATGATGATGCTATTGTTATTGTAGAAGAAAACACACA	0
1499	contig_33281	Pm_contig_33281_1473	GGAAGTGTTTCATGTACGGCAAGTTGCACCAAACAAAGCAATGATGAGAGTGAGTTTCAG[G/T]CTAAGCAAAGAAATACTTCTAGGAAGTGTTGAAGGGAAAAATGAACCTCCTTGCAAAAAA	GH16197_[Drosophila_grimshawi]
1500	contig_33291	Pm_contig_33291_493	TCAGATGCCAATGGCTCTCAGAGTAGTGATCATGAAAGAACTCTATGATGAGGAGAGTGG[C/T]AGGTTCTTGAGTCCATCTACTGGGGAATGGATAACTCTGTCTGAAGCTCTAGCTGTACAG	bullous_pemphigoid_antigen_isoforms_6_9_10
1501	contig_33295	Pm_contig_33295_302	CAAGTGTAAAGTCTGGGAGTTGTCATTAGCCGGAGTCTGCCTGTCCTATGACTGGCTCAG[C/T]TAGAGTAGAGGAGTGGAGTTAAAACTCCATTTACTGCCATCATGGGGCGACTAATTACCA	0
1502	contig_33307	Pm_contig_33307_1297	GACGGTCCATTCCTGTCCTGGTTGTGCTTCAGACCCAACAATATCTCAGTACAACTCAAG[C/T]TAAATCATGAAATTATATTGTAGACTAAATTAACCACATGATCAAAAGTTGTATGTTAAT	general_transcription_factor_iih_subunit_2
1503	contig_33310	Pm_contig_33310_191	TTGCTCTTACACATGACTTACGTGCACAGCTCATGAGAGACCTTGACCTCTCAAGCAGTT[C/T]TTCTCCAGCAAGGAGTGAGAAAGAGCATTCTTATTTTGATCATGAATTTGGAAATGATCA	0
1504	contig_33328	Pm_contig_33328_391	GGGCAGGGCGTGAGGTGTCTATTTATACATTATTACAGTTATTTACTGTACTTACAAAGT[G/T]TATAGCTTTGTCTCAAGCCTAACCTCTCCGATGTTTGTATAGACATATATACACATTTAC	0
1505	contig_33344	Pm_contig_33344_423	CAAGGAGCTGCTCGTCGCCCACCCCGACAAACATCCCATAGTCATACTCAAAGATGTCCG[C/T]TACTCTGAGCTCCGCACTCTGATCGAGTTCATCTACAATGGCGAGGTTTCGGTGGAGCAG	isoform_a
1506	contig_33354	Pm_contig_33354_29	TCTCTCTTCCTGCACAAAATCCCTACGC[A/C]TCTTGATACAAACAGCATCTGAAGATAGGAGGTTAAACACAACACCACAATCTTATCACA	0
1507	contig_33360	Pm_contig_33360_762	TAAATGTAAGCAGAAATGCATTTATTTGGTTGTTATTTTTTACTTAATTTTTCTTTATGT[A/C]CGGAGTTACACCAGTAAGACTAACTTTGACATATATATATTTTCCTTTAT	0
1508	contig_33365	Pm_contig_33365_651	TGAAACATACTAAGGCAAACTATGAACCAAACCACAACTATGATAAGTTGGGTTAGAAAT[A/G]AATGATTTTACAATGCAAATGGAGATACTTTGGAAAATACATGAAAAAAATGGAATACAT	0
1509	contig_33366	Pm_contig_33366_266	AGATGAGGAAACGTTTAGCACAGGAGTCAGTATCAAAGAGGAGCCCATCGACAGTGTTAC[C/T]GAAGAGACATATCTAGACATTAAGGAGGAACCACTTGATTATGGAGATGAAATGAGGGAT	zgc:174708_protein
1510	contig_33374	Pm_contig_33374_756	GACTGAGGGCCGCTATACTGTACCCTCATTGTGTCCTGTGCAGAACTGTAGGTCTCGGTC[C/T]TTTGTACCAGACCGTTCGCACAAGTTGACACACACAGTTGATTGGCAGAGTTTCAGGTTG	minichromosome_maintenance_complex_component_8
1511	contig_33397	Pm_contig_33397_532	CTTAATGTTCTGTCTTCTGATTTCATTAGCTTATGTCTAGTCAATGGCCTTATGAACTTG[A/G]TTTGTTGGAAACAAAGTGTAGATAGGAG	0
1512	contig_33424	Pm_contig_33424_91	CCATTAAGAGGGGATCAAACAGGTCTACTGGATTTTCCTTAAATCTTAGAATGTTATGGT[C/T]AAAATTTCAAGGTAATTTGAAAAACACCTTATCAAATTCTCTCATGTCCTTTCTTAAAAA	0
1513	contig_33431	Pm_contig_33431_516	AGTCAAAAGTTTCATGAAGTGGAAGTAGGAGACTGCTGCATCACGAGGATTACGGGTAAT[A/G]TAAATCAGCTTTGCATTACTATTGTCAAATGAATGTGGTAACAGAGCCAAGGGCAGGTGG	sulfotransferase_1c4-like
1514	contig_33434	Pm_contig_33434_882	TGTAATGAGCTGAACATTTTTTGTAACCCTTAGATGGATATTGCAATAGTGCATCCTTCC[C/T]AAACAATGTGTGGTTTATTTTTAGCTTGCTTACTTTCCGAAGAGTGTCTTTCAAGATGAA	0
1515	contig_33437	Pm_contig_33437_648	TACCAGGTGGTGCCCTCTTCAGCACCTTACAGCCAAGGCTTAGTTGAAATTCATTGTGAC[A/G]GTTGCATGATTACCTTCCCCTCTGATATGGATGTCATCTCAAAAGCTCTGCTAATCTGCT	GH15491_[Drosophila_grimshawi]
1516	contig_33453	Pm_contig_33453_425	TGACATGGACCCCATGACTACGGCGAGCATTAACGGTAAAGACGTGGACGTGTTTATTGA[C/T]ACAGGATACACAGGATGGATGATAGGCTCTTTGAGTATGGCTAGGGAGCTCAACTTGCCT	0
1517	contig_33461	Pm_contig_33461_483	TAACTCATCAATTTTCTTTTTTCTATATGAAGAATCAGATACAAGACAATTTGTATATCC[C/T]GCTGGTTTAATAACAGATTTTCTTTTCATCACATCATCATCTACCACCCTAGCAACCATC	exosome_component_9
1518	contig_33471	Pm_contig_33471_739	TTCATCCAGATGATGTAATCCTTTTAATGTCTCAGCCAAGCAAAATGGAGGGAAAAATAA[A/G]CACAACTCAATTTCAAAGTTTACCAAGTCTTACCTCCAACTACGACCTGTTGTAGCTAGC	0
1519	contig_33474	Pm_contig_33474_255	TTCACTTATTATTACTTTTATTATTCACTGGGTGTTGGGCTTACATACAAGCCATCACAA[G/T]CGATTAATTATTACGCAAAGTTCTTCTGATATGGCAGTTTTGTATGTCTTAATTCATAAA	0
1520	contig_33486	Pm_contig_33486_72	GTCAGTTGGAAGTGCCACCAAAGACAAGTCAAAGCAAGGGGTGACTCCCACTGAATCAAC[A/G]AAAAAGAGGGGGAGAGGAAGACCTCCCAAGAGTGAAAAGGAAAAAGAGGAGAGCAAGAAA	plexin_repeat_family_protein
1521	contig_33504	Pm_contig_33504_397	CACCCTCGTCATGTGCACCGTCGGCCTCACCGGCTGCCTCAGCTTCTTCTACGACATGAG[C/T]TTCCCGAAGAAGAGCGACTGAATGCCCTGCCAGAGTTCGAAGGTCGCAGATGCTGAGGGA	cytochrome_c_subunit
1522	contig_33505	Pm_contig_33505_228	ACAAGTAAAAGTGGAAGCTAGCTTCACTTGTTTTACATGTGACGTATGTGGCGAGAAATT[C/T]TCTGAAAAGAGTGATATCAACATTCATATGAGAGTACACACAAAGAAGAAGCCATACAGC	zinc_finger_protein_271_(zinc_finger_protein_7)_(zinc_finger_protein_znfphex133)_(epstein-barr_virus-induced_zinc_finger_protein)_(znf-eb)_(ct-zfp48)_(zinc_finger_protein_dp)_(znf-dp)
1523	contig_33514	Pm_contig_33514_231	CCTATCATGATCACTATTATCATATCACCTTTGCAATACTATCATGCAGCATATGATTCA[C/T]TATAGGATAAGTACAGTGTATTTAATACAAAAGAAGAGGAAAGTATTTTTGCAAAGACAA	0
1524	contig_33515	Pm_contig_33515_216	CATAGCTCTTAATACTTGTGATTAACATTAATTAAAAGCAAAAGAAATAATTTCGGGAAG[C/T]GTAGCTAATAGTGATAATAAGCGACAAGACACGCTATCAGTATTAACAAAATGATAATAC	0
1525	contig_33520	Pm_contig_33520_353	ATCAGCTGGCATCATCTGCCCTTGTGACTGACTCGTAACCACTCCTGGACTTGACCCTGT[A/G]GTGAGAGACACTCCAGCTGTCATTGTTGTAGCTGGCATGGTGGTCAGGTTTGTGGCAGCA	0
1526	contig_33550	Pm_contig_33550_292	CCAAACACTTATTTTAAAAGATAGGAAGAATAGAGATGCAGCTTTCCTCAACTAACTTTG[C/T]CACATTTTAGAAATTAAATAAAATCATAATAAAAATACAGCACCATTAAGGTTAATTATG	0
1527	contig_33551	Pm_contig_33551_339	TAGCTGTGGTGACTGTTCTTAGTACATATGCACATAATGATCTGCTTATATTCATACACT[A/G]TAGGTTTCCAGGTTTGTATAAAGGCAGCAAAACTGTGTAGTTTGCTGCTTTTGAGTCACG	0
1528	contig_33561	Pm_contig_33561_357	TCACAGACACATCTTGAAAACTCAGAAAAATAAAAAGCAGAAAAAATGAACATGCAGTGT[A/G]CATATAAGAAAATGCTTTCTGGTTTTTGTATAGCCTGAAGAAGTTTTGATTGGTAGTACT	GK11845_[Drosophila_willistoni]
1529	contig_33576	Pm_contig_33576_166	GCTGTGTACAAATATGCACATAGATTGATAAATAGTGTTAAGTGTATGTATGTGTGTGTG[C/T]GTTTATTTACTGGTATTCTTAGCAATAGATACAATGTAGGATGATTATATTACTAACATT	0
1530	contig_33592	Pm_contig_33592_571	GGCAAGTGACCATTGGGCCTACTCTTGTTATTGTCTTATCTGCGGAGGCCCTGCCATCAT[A/G]GGAGGTCGCATGCCACCTGGACCCATCATCATTGGTCCCATGGGGCCCATTGGGGGACGC	cg5454_cg5454-pa
1531	contig_33607	Pm_contig_33607_463	ATATGACTATTAACACACTTGTTTTTGCAACAATCAAAGGTTCTCTAGATCGGGAGGTAG[A/G]GGTATGTTCTTAAGGTTGGCAAATTTCTTCAAGGCTTCATAATTCTGGAACAATCGGTCA	transcription_factor
1532	contig_33621	Pm_contig_33621_342	GCACAAAGATGATTGTAACACAATAACTAAGACCTCTTCAAGAAGTGATTCACAAACACC[C/T]GGAGAAACACAATCTGAAACATCTTTAGACACGAGTAAGGCATGCAGTGATGGTGCTCAA	glutamic_acid-rich_protein
1533	contig_33631	Pm_contig_33631_296	GACTGCTCGTTTTCTTTGTCGGAACGTTGCGGAGATAACTGTTCTGTTTTCGCGAAGAGT[C/T]CTCCTTTCGAGAGGTGTTCAGGTTATTATTCCCTTGTGTGCTGTTATTGCGTTCGGCATC	0
1534	contig_33635	Pm_contig_33635_2711	TGGTTCAACAGCACAGATAGTCACTGTATCCGCTCAATCTGACGGCATTGTGTCCCCATC[A/G]TCGCCTATCCTGAAGGCCCAGCTATCTGCACCCCTCAGACCGTCCCCACCTCCACCTCAG	brahma_associated_protein
1535	contig_33656	Pm_contig_33656_590	ATCCATTGCCAACTGACAGAAGAGTTCAAAAATAACTTAGGAAGTGCTTAGACATCGATA[C/T]TGGCAGATCTTTTTCTAGATGTGATGGATATCAAAAGAAACACTTGTGGATACTTGATGC	0
1536	contig_33657	Pm_contig_33657_318	TGATAGAACATACTTGTGTATATTTGATACCATGCATATGGGTATGTAACATTTATAAAT[A/G]CCCATGTATAGGTGAACCTCGTAACATTCTAATAAGTTTCATAAGACGATCCTTTTCGAT	0
1537	contig_33659	Pm_contig_33659_159	ACTAGCTATATACAGGATACTTGTTATCTAATCTGATGACTCAGAAAAATAAAATGGATT[A/G]CTTAAAATATTCTATCTGATACCCTCTTCCCAGACTAGCAAAATACATAAGAACAAACAG	0
1538	contig_33678	Pm_contig_33678_362	ATAGAAATGTTTTGTCACAGTGTGCACAAGCAAATTTTATTTTATTTGTATGAATTTTCT[C/T]GTGCTCGGCTAGCCTACTTTTGGTAACAAATTTTCTTTCACACTGTGAACACTGGAAATT	zinc_finger_protein_40
1539	contig_33683	Pm_contig_33683_167	TTATTTTACTTTGATTAGAAAATGGAAGAAAGATGTGTGTGTGCTTTGTTGAATGTTTTA[G/T]AAACAGGTAAACAGACAAGAGAAGGTTATATAATAGGGGTTGGAAGCATAGTTTATTGCA	0
1540	contig_33688	Pm_contig_33688_175	AAAAGGGAAAAGCACGCAGTATTGGAAATTTAGCAATTACTTGTAGCTTTCTTATGATGT[A/G]TTGTGAATGAGGATCATTCTAAGTGGTCTAAACTTGGTTGTTACCCCATTGCAGTCTATG	0
1541	contig_33691	Pm_contig_33691_627	TAATGATAATACTATTACTGTGTATAGATATAGGGATGTGTTTATATATATCTGGCATGA[A/C]TGTTGTAAAACCGTGATGACTATGTTGAAATAAAAAGGCTGTGGGCTACTGTCACAAATG	0
1542	contig_33694	Pm_contig_33694_218	AAAGTGTTCCTGACTGGCCCTCACTTTCACACTCCCATCAACAACTTCAACATCATACTT[A/G]GGAATGCTGTCCAGTCCTGGGAAGTCTTCAATATCCCCAGTTGCAAGGCTGAAGCAAGCA	disulfide_oxidoreductase
1543	contig_33695	Pm_contig_33695_125	TTTGAGGTTGTCTGCTCTTCTGCCTGATGTCAGGGCATGGCCTGAGACGGTCATGTATTC[C/T]ACTTTCTCTGTGCTTTTTCCGAAGTAATCATCTTTGCCTAACTGGAGGCTGGAAACGTCC	0
1544	contig_33696	Pm_contig_33696_422	ATGGCAGGCAATAGATATAAGGGATGCAAGACCCGTGAACATTGATATGCCTGTCATAAA[C/T]CCTATGATCTCGATAGCTGTCAGTCCAACACCAGCAATCAAACCACCAAGAAATCTGAAA	transmembrane_protein_107
1545	contig_33716	Pm_contig_33716_2902	AACAGCTTGCAGGTAAGGAAGAGCATTAGCACTGACAGTAAACCTCAGCACTGTCTTTGG[C/T]GGCTGATAGGGAGGCTGTATAAAATGAACGTCTTCTGGTGTAAGCTTGTGCTGGGGGTTG	uncharacterized_protein_kiaa0467
1546	contig_33724	Pm_contig_33724_970	CTTCACGACGTTTCTTGCTAACTCTGAGGAAGGAGTCGCCGACGTAGTTGTCTGGGTAAG[A/G]CTGCTTCTTCCACAGCACTCGACTCCACTCCGTCATTGCGCCTTCTGCACATCGCAATAT	phosphatidylinositol_glycan_class_c
1547	contig_33725	Pm_contig_33725_1210	TCAGTTACCACAGAGACTGGATCGAGCAGAATATTAGAGCTTAGTAGCAAAGAGTATAAA[A/G]GTAAAGAGTATAAAGTAAGCGGTATGTGTAGGAGGAACTTAAAGAGAGTTGGAGAGATTG	clip-domain_serine_protease_subfamily_b_(agap003246-pa)
1548	contig_33729	Pm_contig_33729_523	CTCTTGTATCTGAAGCAATTCAGTTGTCAACGTTGTAATGACATTTCCTTGCTGTTGTAG[C/T]TGTTGTGTTAAGCGCTCCCTTGTAAGGCGTTCCTCCTCCAACTGCTGCCACAGTTCACGA	0
1549	contig_33753	Pm_contig_33753_79	ACAGCATCGATCATACGAAGACTCGCCATCACTTCCTATGACACGACTCCTCGCACAAAC[A/G]CGTTTTTGACAGGGTCAGCTTTTATGGCTGATACGCACCATGTGTTGACCCGGAGGCACT	0
1550	contig_33755	Pm_contig_33755_42	GAAAAGCCGAAAACTTTTATTTAAATGAATGTAGATGTGCG[C/T]CCGGAAAAGGCACAAAACTGCGTCTAACAGAACAGTCATGAGGCCGACGAAGGAAAAAAG	gamma-crystallin_a
1551	contig_33757	Pm_contig_33757_99	AACACCAGAAGGGCAGACCAATGAGCTAATATATGCTCCACCTTGCCAAAGCATAGGAAA[A/G]ACTCCTCCCCCAGTTCTTGTATTTTTTGGTGGTGATGTTCAGGACTACCCTGAGGTTATG	isoform_a
1552	contig_33763	Pm_contig_33763_103	ATAGGCTTTGGGCAAATCATCACTTTAACTTATTTTGTCTCTCTCGATATCATAAGGACA[C/T]GTAAAATGCATAAAATTGCACAATACAGAACACTGTAAAAAACATCAACCACTACAATAG	transcription_initiation_factor_iia_gamma_chain
1553	contig_33778	Pm_contig_33778_2392	AGGACATTTTGTTTTCTTATGTTGAACATTCCCTTCTGAAAATATGTGACCTCTGAAAAT[A/C]TGTGACCTGTTTACATATTAACTTAGATTTTTGTTTTTCTATTTTCTGTAAACTGCATGT	chromosome_10_open_reading_frame_119
1554	contig_33810	Pm_contig_33810_504	GACAGGCAGCCCAACATGGATAATTTACAACCACGAAGTAACAACCGTCAAGATATTTAA[A/C]GAAGATTATTCCAGTAAGAACTTTACTCTCATTTCAAGTGATTTCTTCCTCGTGTACCTC	0
1555	contig_33814	Pm_contig_33814_77	AAGTAAGACAGGTAATGTTTCTAGTGATATTCATTCAACCAAAAGGGGAGTGAGAAAAAA[A/G]GGTGAAGCAGGGTCTAATGTTAGAATACAAAAGGAACATGATAAAAGATACAATCCTCTC	0
1556	contig_33830	Pm_contig_33830_229	TGGAAACTTGTACTTCTTTGCCGTGCTTTGCAGCGACACCTCCCTCCGTTCAAAATGAAT[A/G]TCACAGGAAATAACAGAGGTTATTTTTTGTGGGCGCTTGGACTTTTGTTTCGACGATGCC	0
1557	contig_33845	Pm_contig_33845_1215	GAGGATGGTGTAGATCCAGTAGCAGAGTGAAGAGCCAATGCAATGCATTAGGCCGAATCG[G/T]GCAAGGACGTAGCGACGGTTGATGATCAGGTTTGAGTATTTGAATATGAAGAAGAGTTGG	isoform_b
1558	contig_33848	Pm_contig_33848_413	GATATTGTGCACAAAAAAATTTACATCCACGTATACGATGACAGGCTTCCCGTGGACGCT[C/T]TTGTCATACATGGCGTTGGTGTGGACGACACTGCGCCCGCTGACGACGCGAGGAGCCGAG	0
1559	contig_33896	Pm_contig_33896_690	ATGTTGGTGGACTTCGCAACAGCAACTGCGGTATGCAACTACAATGTCGGCTACAGTGAA[A/G]GCAACTTGGTAGGCCTACTTGGCATTGAGTCTACACTTTCTATGGAAAAATATCTGCAGA	protein
1560	contig_33907	Pm_contig_33907_324	AGAAGAAAAACAGGCTTCCTTACCAGTCTCACATGACAAAACGTATGTGTGTATGTGTGC[A/G]AATTATATACAGCATATAATCTTTTTGATGTATACAGACATACATACAAAATTCCCTGCA	0
1561	contig_33910	Pm_contig_33910_356	CATTATCAATGACAGATCTCCACTGGTACATGTCTGGGATGCAAATTCTGGCCGGGTACA[A/G]CATCTGGACTCAGGACTACGAGACACACTCACCTTCTTGGCCTGGTCTCGGACGGCTCCT	wd_repeat-containing_protein_19
1562	contig_33914	Pm_contig_33914_229	CTTTCTTTCATCACTCCCAGATTCCCCATTTTCCAACACCTGATGTAGTTACATGTAATT[A/G]CCTTTAGGACCCCTAACTTGTAAGGACACCAGTGCTTTGACAGAATCTGTGCTAAAAATT	0
1563	contig_33934	Pm_contig_33934_86	AAAAAAGCACAGCATTTTCCTGGTGGCATTGGGTTAATTTAAACAATGTCTTATAATAGT[A/G]GGAGGATGGTATTCAGTATTTATTTATTTATCTAAAATTTTCTGTTGTGTCAACATCCAA	0
1564	contig_33971	Pm_contig_33971_201	CACCTTGGCCTACAAACCACACACTCACAAGAGTCACCACTCAAGTAAGCCTGATGCCCA[A/G]ATGTGGGCCATGTGCAGGGAGCAAGGCACCCAGATCCAACAGGTTAAAATCTGTAGACAC	0
1565	contig_33973	Pm_contig_33973_62	TAAAATACCCATCTAGTAAGTGCCTCTATAAGGGACAAGGTGGATAGACAAATGCCAGGA[C/T]GAAGAAGCAGGCATCCCAAGCAAGAGGTGGGGAGGGGGACTTCAGAATGTCGAATCAAGA	0
1566	contig_33989	Pm_contig_33989_671	TCCTGTCATACTTGCGGGCTCTGGACTAGAAAATGAAGCCTCAGGCTGTCTCCGGTTGTT[A/G]AAACTGGACCTCCAGTCAGGGCGGTTACAGCCTTTTGGAACGCTTGTAAGCAAGCAGAAG	wd-repeat_protein
1567	contig_33998	Pm_contig_33998_401	TGAGCATTATGATTTTGTATTCGTCGGCACCATCGTCCATCACATGTCTGAGGGCTAACA[A/G]GGAAGGCTTTCCAGAGAGGACGGCATTGCGCCAGGTGGGGTCTCCCTCATGAGAGATGAC	pecanex-like_protein_1_(pecanex_homolog)
1568	contig_34006	Pm_contig_34006_488	AGGGAGCATTTTACCTGGAGACCTGGAGAGAAATAGCAGAATACAAAGTATAAATTATAA[A/G]AAAAAAGTTAGGTGCATCGCTTCCTTTTCTTGCAAGTGCCCTGTGTCTGATTTTTACCAT	0
1569	contig_34027	Pm_contig_34027_255	GTACTGGAAACTCTTTGTATCCGAGTCTTTACAACCAGGAAGGAAACAGGACGACCGACT[A/G]TTCATGATCCTCCACCACGCCGTTACAGTCCTCCTCATGACATTCTCATGGACGTGCAAC	longevity_assurance_factor_1
1570	contig_34058	Pm_contig_34058_541	AGACGGTTCGGTCCCCATGGTCAACATCTTCAAGCAGAGGCGAGTCAAGGGCTGGTGGCC[C/T]TTCTACATCAAGAAGGAGAACGAGGAGATGGAACTGACGGGAAAGGTCGAGGCCGAGATT	otoferlin
1571	contig_34088	Pm_contig_34088_116	ACCACCACCGTAACCATAGCCATTGGATGCATAGCTATTTTGTCCTCCTGACTTGAATGC[A/C]GGTGTAGAGACTGATTTTGGGATTGTTGTCGACTGGTGGTTCTTTGCCTGAGAAGATTCT	adp-ribosylation_factor_gtpase-activating
1572	contig_34093	Pm_contig_34093_152	GCTTAAATACCAAGGAAGACAATCTTTGGAGGTGCTGGACTTATATATAAATTAGGATAC[A/G]GGATATCATGGAATGACTTCATATTCATAAGGCAAAGGGGGAAAGCCCTAATTTATACAA	0
1573	contig_34106	Pm_contig_34106_246	CATATATAGACCCCCAAAACCAGTGTATGGACCCCAGCAGCCAATATATAGACCCCAACA[A/G]CCAGTATACAGACCTCAGCAGCCACTGTATGGACCCCAACAGCCAATGTATGGGCCCCAG	sica_antigen
1574	contig_34116	Pm_contig_34116_224	AGAGGAACTGAGGAGCCTAAGAGCAACGTATGATGAGTCTCTGGTGCAAAAGACTGAAAC[G/T]GTGACAAAGTTAACAGTGACCAATGAAACTTTGCGCAAGCAGTATGAGGACCTCATGAAG	centrosomal_protein_152
1575	contig_34132	Pm_contig_34132_56	AGATGTTTACATTAAGCTGTGGATGATATTCTCTGGTTTAAGCAAAGGAGAGGAA[C/T]TGAACTTTTATCAGTTAGAAGTGTACAAGGAATTGGGTAACAGTTCAGAAATTAACTTCA	0
1576	contig_34156	Pm_contig_34156_706	TGACCAGCTAAAAGAGAAGGAAGAAGTCATTGTTTCTTTAAATGCAAAGGTTGAATCATT[A/G]GACTACAAGCTGACACAGGCAGAGGAGGAGCTAGAAGCAAAAAGAGATGAAGATTCCAAA	viral_a-type_inclusion_protein
1577	contig_34158	Pm_contig_34158_276	CTCCGGCTGTTCAGTATGTGTCTCCGATATGCTCCTATCTTGGCATTTTTCATCGTTAAC[C/T]TAGATTCACCTTTGACCCAGTGTGCAGTTTTCAGGATTAGCAAAGGCGGATGGAAGTCCT	0
1578	contig_34163	Pm_contig_34163_877	ATTCTTGATTGGCGCTTACCCAATGTCTACCTAAATACCTAAATAAAGCGCACGAACCCT[G/T]GAGCGCTCTGCTGTGCCGAAGGAGGTACTCAAAGCAAGTGCATTTTTGAGTCTGGCTCTG	cuticular_protein_dd1
1579	contig_34181	Pm_contig_34181_302	CATGCATATGCAAAAGATGAACAGCAGAATATTGCACTAAAAAATGCCAATTTTTTTTTT[G/T]TTTTTCTACGCTGATATGTTACTTTGTAATTTGAGAAAACACAGGGTTTAAGTATACAAC	0
1580	contig_34191	Pm_contig_34191_76	AATAAAATCAGAAAGTTGTGCCTTGACATGCATATCCACAGGTGAAGGCATCTTGAGGGT[C/T]GCTGAACTCAGTATCGGCTGGGGCTTTGCCTGTCCATCTGAGGTTATGAGGATCTTTGTG	0
1581	contig_34203	Pm_contig_34203_163	TACACAAGTACTGATCCCTAAAAATATGAGAAAGAATTTTCTTTTACATAACACTCCACT[A/G]GTTTAAAATTGGGGAATTAGTTCTTTGGTCTTCTTAAAACAAAAGAGCAAGTATATCTAT	0
1582	contig_34207	Pm_contig_34207_286	ATGATGGAGAACGTAAGTCAAAAAAGACATGTAAGAAGAAACCGAATCCAACGTACACGA[C/T]TGAATGTCGACGGGAGGAAGTCGATGATGTCAAAGAATCAGTGTCATAAACTTTCACTTT	0
1583	contig_34219	Pm_contig_34219_114	CAATTTGAACAGGCATGACCACAAAAGGCAGTGGGCTGTGTGCTTGGCACTGTTGCTCCA[C/T]GCCTGCAGGTGGCCAAAACCCTAACATTTCTGACATTGACAGGGGAGGGGTGAATATGAT	0
1584	contig_3422	Pm_contig_3422_90	AACACGCTCTTGTGGTGATATGACACTTACCAATATAGTAAAAAAAAGAAGACCAGTTAT[A/C]TGACAATGTATGTTTCATCTTTGGATAGTATTAGTGATATATCACCTGTATATTATCATG	0
1585	contig_34226	Pm_contig_34226_317	GAAATTGATGAGTTGTGCTGGCGGCCACACAAACCACTCAGCCGTATACAGCCTAATTCC[C/T]CTATGTTCTAGATCATGAAAGAAATCATCCCAATCACCACATTTAAACAAACCAAAAGAG	pmp22_peroxisomal_membrane
1586	contig_34251	Pm_contig_34251_236	TCTTAGGAGTTTCTGTCTCATGGTTATATCCTTAAGAATCTTGTTAACTGCATGACCAAT[A/G]TGAGGTTTTCCGTTAGCATATGGTGGCCCATCATGCAGAACATACTCTTGCTTGCGCATC	isoleucyl-trna_mitochondrial
1587	contig_34258	Pm_contig_34258_194	GTGTCTGGAAAAGTTCACCGGCACAAAAAATACAAAGGAGACGTACGGATCGGAGAATGA[C/T]GTGACAAGAAGGGATTCAAAATCGTACACAAGAGGAAGCAAAGGAGAAATCAATGGCTAA	uga_suppressor_trna-associated
1588	contig_34259	Pm_contig_34259_203	GAATAGCTAGGATTATATGAAATCACAGTACTGCCCGAATGTCCGTGCATAATTGTTGCA[A/C]CTCTTCTTAATGATGAAATGTAATGTAACGTGTGAGACCTGTCAACCATTTCTCTTTCAC	0
1589	contig_34267	Pm_contig_34267_80	AAAAATCAAAGACAACAAAATTTGGCTACATGATACAATTACAAGAAGTAAAAAATATAT[A/C]TATATGTAAAATCATCTGATTCTCACACATCTATGCACTTGTATCCAATATTTATACTAT	0
1590	contig_34272	Pm_contig_34272_373	GACAGGACTCGTGCAGAGGGAGAAATCATGATTGCAGAACCACAGTTCAGAGGCCAAAGA[A/C]GAGGCTGGGAGGCCATGCTGCTCATGTTTAGATATGGCATTGAGCAGTTAGGGGTGAAGA	n-acetyltransferase_9-like
1591	contig_34286	Pm_contig_34286_826	GTATAAAGGTGCTGTGTGCCTGATTTTGATTGTGGATGGTACTCTGAGGAAGGGTGATAC[G/T]GTAACATCAGTGCATACAGGAAAGTCTTATGAGATCCGAGACCTTGGGATCCTTACACCT	guf1_gtpase_homolog
1592	contig_34293	Pm_contig_34293_843	GAAAAGCAGTTAAGCCAGGGAAGAAGGCCAAACAAGCTGTGAGTTCCAGTGACTCAGATG[A/C]TGAGCCACTTATAACTAAGAAAAAAGCTAGAAAGGCAAGTCAGAAGTCTAAAGATCCAGA	0
1593	contig_34301	Pm_contig_34301_572	CGTCACGTCGTCCCCGTCCGAATCGCCGACTTCAACCGCCGAGGGTGTTGTGGAGGACTG[A/G]CTGAAAACATCCTCGCTGAAGGAGACGTCGGTGAAATACTCGGTGGTCAGGTCGCTGAAC	GH15099_[Drosophila_grimshawi]
1594	contig_34307	Pm_contig_34307_182	CAGCGGCAACTTTGGCACTGTTTGTGGTGGGTGTGACATGGATGGAGGGGGCTGGGGTAT[A/G]GACACAGGGGGTATCTGTGGCATGGAGGAGCTGGGCTGGCTGGCAGGAGGGGGAGGCTGT	0
1595	contig_34309	Pm_contig_34309_672	CCGATCCAGCATCCTTGAGTATCGGTCGATCACAAATGTATATTCATCGCTCTGCCCATA[C/T]GACAAGATGATGTCAGGGAATTCCACCATTACTCTCTTGGCTGCTCTGTTCATCAGATCA	histidine_trna_5_-guanylyltransferase
1596	contig_34343	Pm_contig_34343_87	TATATCAATGTAAAGTCTTTATTGCTGATGATAAAGTTACATATGGTGGCAAGTTTAGCA[C/T]GAGTGGAAATAACATTCCACTTCTTTTGGATAGATTAACAGTATCAAATAAATGTTTATT	0
1597	contig_34348	Pm_contig_34348_110	TGCGTGTTGTGGTATTTCAGGGGCAGCGGGTGCTCTTGAAGGGAATGTGTTTGGGTTCTC[C/T]TAATGATCTGAGTGTATGGGGAGGATTGCTTGGTTTTGTGCGACACTCGGCTACGTTGGT	0
1598	contig_34355	Pm_contig_34355_176	CTGAGACGCAACTTTCACGAGATAACTGTATGGTGCAGGTGAAATTTACTGCTAAAAATA[G/T]ATAAATAATCAAACACACACACACTCAAAAAAAGGCCAGAGCACCCTGTAGACCTAAGGG	0
1599	contig_34381	Pm_contig_34381_28	CCTAAATGTAAGTACATTTGTACCATG[G/T]ATAGTACATATGTACAATGCAAGTGTTGCAAAACAAAATATAATCTGTGGTTTCTGATCT	0
1600	contig_34412	Pm_contig_34412_364	GTCGCTCTTGTCCCTCACGGCAAAGATGGCGGCGGCCGTGCAATGTGGAGGAGGCTCACT[C/T]GGCTCCAGGTCACGCAGGAAGAAGTTTGATGATAACCAGTGGTGGAGATCATCGAGCCCA	0
1601	contig_34422	Pm_contig_34422_1049	AGCTGGCGGCACACATGGGCCAGCTGGCGACAGGGATAGATCCTTCGGGATAGATCCTTC[A/C]CCCTGCCACGGCCTCTATCCATCCTGTCCTCTATCCCGACCGCAGCTGCTTGACGTCCTG	geko_cg13695-pb
1602	contig_3444	Pm_contig_3444_155	GCCTTGCAGCTGCGCTTACCTAGCAAGAGAAATATGTCGGGAAATTGACGTGCGAGGTTC[C/T]GGATTCTCAGTGTGGTGGCTGGCCCCTCCAGCTCTGAGAGGGTGTGAAGTGACAGCAATC	0
1603	contig_34448	Pm_contig_34448_244	GAGAAAATAAAGTAAGACTATTTCGCATTTAATATGTGATAGGTCCCTAGCTGTCATATA[A/C]AATGTCTGTCTTTGATACTTATTTTTCGTATAGTGTGTGAAGTAGAGCAGTGGCAGCAGG	0
1604	contig_34458	Pm_contig_34458_570	CATTGCTTTTTCTGTAATGTATTTACCTACTGCAACAATTATATACAGGTTATACTGTAC[A/G]ACCATATCATTGTGAGAGGTACAGATTAAAAAAGGAAACTGAAT	0
1605	contig_34462	Pm_contig_34462_135	AGTCTGCAAATGCAATGTTGACAGCAAAGTGTTAAATACATTCCAAGAGAAACTGGCTTA[A/G]ATAATGTCTAATGATATGTATAGTGACATCAATGGCTCACAGTGCTATCATAGCCAAGGC	0
1606	contig_34463	Pm_contig_34463_511	ATACTAAAAAAACATCCAGCCACACGGATAAACTTCTCTCAAACCTCTTGTGATGTTCAA[C/T]CGGAAGGGAAAAAGAGGAACAGCCGAATCCCCCACTTAAAGAAATAGTAGCGATGTTTGA	0
1607	contig_34474	Pm_contig_34474_379	ATGCTCCTGTGAAGTGTCTTCCTGGTTACTAGTCTCTTTCTGAGGCCCTGCTCCAGCCAT[A/G]ACCAATGGTGGGACATGGATAGCATCCTTTTCTCTCTTTATTGGATGCTGCTCCTCGCTT	0
1608	contig_34479	Pm_contig_34479_528	ATTCCTGTTGTTTCCAAAGAAGGCACAGCCTCCAACACAGCCACACTTGCCAAATACCTG[A/C]GCAGATACCTTGGTGGTCTCCTGAGCCCAGAGGAACCACAGGCGCTTAGTCTTTTCATCA	uncharacterized_protein_kiaa1109
1609	contig_34493	Pm_contig_34493_145	GGAACTGGCCCTCGAAGCAAGACTGGTCGTGCTGAGTGTGCTTCAAGTTGGTTGCTGCTA[A/G]CTGATGGACACCTGATTTTGTGTTTGCAGAAAGGGATTGGCGTAATGTGCCCATTGCCCA	0
1610	contig_34498	Pm_contig_34498_72	TCTTCACTGTGTACTTTGGTCTCTTCTTTTAATAATACTGGTTGCAATTGTTCGAAAATT[A/G]CAATAAACAGTAGATGACAGTACTTGCAAATTACAAGGGTTATGTAATATATGATTAAGT	0
1611	contig_34500	Pm_contig_34500_287	CTAGTTGACATAATGGCCTGATGTTTATAACTGTTCCCGAGCTTATACCTTATTATGATA[A/G]GATGCAAATACTCATACATTAAAGAGTATATACGTGTACCAAATATATGTAGAAACCCTT	0
1612	contig_34501	Pm_contig_34501_90	TTAAAAGAGATCAAGAGTAAAGAGGAGAATAAAATGCAAACAGCTAAGCAAAACAAAAAG[A/G]CAAAGCAGCCCCCAAAGAAAAAGAATGTTGAAGTTTCAGACACAGATTCCACAACTGTAT	0
1613	contig_34507	Pm_contig_34507_307	ACCAATAAATTTTGAATTACTAGTCTATCATTTGTATGGATCAAAATTTAAGAAAATTTG[A/G]AAATCAAGGATCTGTCTTGAGCATATACTGTCTTCATGTAGACATTTCCCCTAAGATTTA	0
1614	contig_34531	Pm_contig_34531_142	TACATATATCAAAACCAAATTCCAGAACTCCCACTCGGCGAGAAAAAAAAAAAAAAAAAA[A/G]CAGTCTGGGTGGGAATGCAATTTTGGCGTGATATATAAGTTACATTTTGGCAAGCGCTGG	0
1615	contig_34540	Pm_contig_34540_159	AGGCATTGGTTAAAAAACATGATCCAGAGAAATTTATGAAAACTATGGGAAAAATAAAGT[A/G]AAAGACTGAAAAAGAGAAGGAACACCGATATAGTCTTATTAAGAGAAATGGCATTGTCAT	0
1616	contig_34543	Pm_contig_34543_647	AGGCTCAAGGGAAGTTCGCCTGGAGCTTCTACTGTGACCCAAGGGTTGAGGAGTCGACTC[A/G]TGTAGCGATCTGGGTGCTGCTGACCTTGTTGCTGATACTCTTAGCTGCTGTAGCCTTCTA	0
1617	contig_34546	Pm_contig_34546_93	CTGTGTGCAATAAAATTCACAAAAGAGTGGATAGTACTTGTACCTGCATGCAAAGGGTTA[A/G]GAGTAGTAAAACCTACACCTAAACACAAAGGTAGGCTTCAGAATTTGTGCTTTTGTAAAC	0
1618	contig_34554	Pm_contig_34554_187	TTCCTAAGTTTTATATGCTTTACCTTTTCTAAACACTTGACAACTAAGCCACTTCATCTT[C/T]AGTAAAATATACGACATATGAATAAAAAAAACAATTCCTATACTGACATGCCATTACAAC	0
1619	contig_34561	Pm_contig_34561_575	GACTAGCTATAAACTGTGATCTGACCAAGATAATCAGCATAGTACAATATACATGCCACA[C/T]ACCAAGACGTAAATCATTAACCTCATTATTTGCCATTAATATTGTTGTTTCCCAATGCCA	0
1620	contig_34573	Pm_contig_34573_472	TTTCTATAGTTATTTTAATGTGAACTTTCTCTGCTTTAAAATAAAAGGTTTAGTGTAGAA[A/C]AGTGTATGCTTCAATTCTTAGGTAGCAGCAGCTGCTCTTGTAAACAATATGGATCTTCAG	0
1621	contig_34574	Pm_contig_34574_589	GTAACACCACTGGATTTTAGTTGATAATTGTCCACATACAAATATATTACCCTATAATTA[A/C]CCTATAATTAACTACCTGGTCAGGAATGGTGCTCTGGTTGTTAATGTTTCAAGGTACACA	0
1622	contig_34603	Pm_contig_34603_51	GATAGACTCCTTGCTGGCTGAGACATATGGGGCCATCTGTATGTAACAAA[A/G]TTCACAAAAAAATATGGGGGTGGTTGGGTTAACAAGGGAGATCAGATCAAAGTTGTCAAA	0
1623	contig_34617	Pm_contig_34617_1455	CAGGGAAGCTATATCAGCAAATGATTTGTTTGTGTATATTGGTCATGGATCAGGGAGTCA[A/G]TACTTGCCAGGGGAACTAGTTGAGAGGTCTGAGTGTCG	extra_spindle_poles-like_1_(_cerevisiae)
1624	contig_34624	Pm_contig_34624_89	TACTTTTTAACATTAATTCAACTGCACATTTCCCTACTTAGTTTAATATGTGTTTCAAAA[C/T]AAGTACCAGGCAGAATGGCTCTGTACATTAAACTGTGTTCTACATAGTCAATGATTTAGT	0
1625	contig_34635	Pm_contig_34635_758	TTTACAGATTATTACTTGCTGTGATACTGTACTTGCAGCCTGCAAGTCCAGGCTTCCCAC[G/T]ACAACATGTATAGGATTTTTCAAGAGTTTAGCAGCCAAGCTGCGAACACCTTCAGGCCAA	dead_box_atp-dependent_rna_helicase
1626	contig_34636	Pm_contig_34636_386	AGAGGGTCTGCGGCGAGTCGAAAAGTCCCCGGAGAGAGACGCCGTGACAACCGCCATTTC[A/G]ACAGATGCGTGTCGTTTACAAGATGGCGACCCGAACCTGATGGACACCCTCAAGTTCATG	0
1627	contig_34662	Pm_contig_34662_747	CAAGATTATTAAGAAGGACATAGATGCACTGGACAAGTCATCGAAGGTGGCCGACTCTAA[C/T]CAGACACACCTGAAGGTCGAGGCAAACAGGCTGGCCGAGTACAACAAGCGAGCGTGTAAC	unconventional_snare_in_the_er_1_homolog
1628	contig_34700	Pm_contig_34700_119	ACTTATCTGTCTTCTAACTCTCTAATACACAACAAAATATCAGTATGCTCTCACTTACCT[A/G]ATGTCAAGATCATGCTGTTGGCTTTGAGGACCAATAAATTCCCATTAATGGGTATTCCAA	0
1629	contig_34724	Pm_contig_34724_96	CGCAGCCATGCCCGCCTACATCGTCAAGATCCGCAAGCGGGAGGACCTGAGCTGCCTGCC[G/T]GGCATCCAGAAGGGCGGCACCACCGTCTACAAAATCAAACTGAACAACAACAACAGTGAC	0
1630	contig_34733	Pm_contig_34733_130	AAACCCTCCTCGCAAGCCAACCTCAAGAGCCTACGGATCCGTGCGCGCAAGGATACGTGT[A/C]CGTGGTGGACGTCCTATGATGCAAGGTTTTGCCAACGTTGGTTCTGTGTTTGATGAAGCA	leucine_rich_repeat_containing_40
1631	contig_34744	Pm_contig_34744_323	GTTTCCACCATCAGTGTTTAATTACTGTACTGCATGTACGGAAATGCATTAGTTCAAGGT[A/C]CCCATAATTCTACAATCTTGGGACATCTTATACATAATCTGGATATTGCACAATTTCAAC	0
1632	contig_34757	Pm_contig_34757_114	TGAGAATGTGCATATTTTGAAATGGTGTTACATTTACCAGGCTCTGACAATTATGTAAAA[A/G]TAAACATTTAAGTATGTGTGTGTTTAGGCTTCAGACAGAACATCTTCACTTCATAAAGAC	methyltransferase-like_protein_11a
1633	contig_34782	Pm_contig_34782_457	CAGTGTATTAGAATGAATAATGTGAAATATATTGTGAGTGTAAGTATTAAATGCTGTAGC[A/G]AAAATAGAAATATCAGAGTAGCAAACCTAAGAGATGTGAGTGTGTTAAATTTTGGCAAAA	0
1634	contig_34786	Pm_contig_34786_292	GTCTGCTATCGGTGAGGCTGCTCTGAAATATTGTATTAACTGTATATTATATGCATTGGG[A/G]AGTATAACTGTGGTACAGCAATACTGATGAGCAGAGAGAGGGGAAGCGAACAAGGCCAGT	0
1635	contig_34790	Pm_contig_34790_124	ATAGTAGTGAGGAGAGCAGAGGAGAGCATGGGGTCTTGGAACCATGGCAATTAAAATCAC[C/T]AAGTTGATACAGGGGCAAGCCTCATTGCCCCTCATTGCCCCTAATAGGGGTACAAATTCT	0
1636	contig_34797	Pm_contig_34797_165	TTCAGATGAAATCATGCGCAACTGCCGCTGACGTGTGGTCTCTTGGTTACGTAGTCAGGG[A/C]AGTGCTCCGGGAGGTCCAGTGGGATAGATACCCGAAATGCTTGGACAGCGTCGTGGACAA	0
1637	contig_34801	Pm_contig_34801_283	TTTGGCATTCCATAGATCAGAGATCTGCTTTTAGAAGTCAGTGTGCTGTGTGGTACAGTG[G/T]TAGCGGTTTTGTCTACAGTATTGCTGACCCACGTTCAATTCCCACATGCTGCTAGTGGAT	0
1638	contig_34806	Pm_contig_34806_190	TTTTGAAGGTCCTACATCTTTTGGTTTTGACTTCACAACTGTCCCAAAAGGTGTCATTTC[A/C]CCAGACTTGATCATATCTGCCTTTGATGGCCCTCCACTTGCAGCCTTCCTCTTAAGGGCC	snf2_family_helicase_rhp26
1639	contig_34814	Pm_contig_34814_112	AAGCAGGATGCCCCATACTAAGAAACTGTTGGCACAGAGTAGCAGCAGAGCATTACATTG[A/G]CTCTAAGTATTAAGGCACCAAAAGAATACACATTTCCCATGGCATCAAATTATGTATATT	0
1640	contig_34844	Pm_contig_34844_356	ATGCAAGGCAACAACAAAGAAATTTACATGGACATGAATACAAAACAAATACTGTGCTCT[A/G]TGTAACAAGTGCTTGAAATCAATGTAAAATTTGTCATGCAATACACCAGAGACTTTGACC	0
1641	contig_34847	Pm_contig_34847_208	AAATCACTGGGAAAAATATGGAAAAAGAAAAAATGCTTTCTAAGACTCACTGCAGTAACT[A/G]AATGAAATCATTATTTACAACTGCTCCTCTTTTCTAAACACCAAAACTACTTGAAAAATT	0
1642	contig_34860	Pm_contig_34860_97	TTTTCCCAGTGATTGGACTCCAGTGCCCAGGCTTTTCTTCTGTGCCCAGACTTCAATACC[C/T]AGGATTTTCTCCAGTGCCAGAACTTCACTGCCCAGGATTCTTCTAAGTACCCAGGCTTTT	0
1643	contig_3490	Pm_contig_3490_104	CCGGTGTTTTCCGCGGGATAATCCCAGAATTCCATGCCGTTGCAAGGGCCATCCTCGCCA[A/G]CAGAGTGAACGCGGGTAAAGCATCAGTGTCGACGCAAATATACTTTTTTTCTCGAGATGT	0
1644	contig_34926	Pm_contig_34926_263	AACGAGAAAACAAAAAAATATAGTGTCTCTAAATGTACCTTATCTCTAAAAAGACATTTC[A/C]TGGACTTTTGGGCAAATTGTCTGTAAAGATTTCTTAGATTCAGGTAAAGTTGGTCCAGAT	0
1645	contig_34931	Pm_contig_34931_375	TCTTGCCACTGACACGATGACGGACATAGAGTGGAAGGCCTTCTCGCTAACACACGTTGA[A/G]TATCCAAAAGGGGATATAATAGGGCAGCTCTTAGCAATTAGCAGCTTAGCACCAGTAGCT	dolichyldiphosphatase_1
1646	contig_34933	Pm_contig_34933_810	ATATATCTGTATCTATACATTCACCCACTTATACACCTGGCAATAAACTATATCATTTAT[C/T]ATAATATAAACAAGATGAGGTGACTTTAGTTTCTGAGCTAGTAGCTTCAATAAACTATGG	0
1647	contig_34935	Pm_contig_34935_247	ATATTTTTTTCCAGATAACTACTATATTACTGCTGCGCGCTGCAGCTTTTTTTGTTGTTG[C/T]TTTTGAAACCATATATAACCGTATATAACCTTACAATTTTTTTTTTTTTCAAGAAAAATC	0
1648	contig_34950	Pm_contig_34950_380	AAAGAAAACACAACAATGTTAGACTTGACAACATTCAGCAATCAAGGAAAAAGAATGGCC[A/G]ATCATCATCACAAATAAATAACGTAAAAAATATCAAGCGAAGAAAAAAATCTCCTTTTGT	0
1649	contig_34964	Pm_contig_34964_666	CCAAGAAGAATGTTCCAGGAAATTACTCATGTTGTCTGGAGTTGGCCCCTTCCATCTGGA[C/T]GGAGAGGATGAACAAATTTTGGAGGTGATTGATTTTCTACACAAAGAACTGTGCTCAAAA	0
1650	contig_34981	Pm_contig_34981_281	ATAATGTTCAATTTCACCTGAAGCATAGCTTGTGTTGCAAACAGGACATAACCAGACTCG[C/T]ACTCCATTTTCAACTGCATGGTGTGGATCTTTACAGAGATCAATATTTCTGCAATGGTTA	dna_polymerase_partial
1651	contig_34989	Pm_contig_34989_395	TTTATATTTTTGAGGACAGATGAAAGACGCAGCAGCCACCCCCTGGGACCACCCCAGGGG[A/G]GGCTGGATAAAAAAAAGGTGCTACAGCTCTTTAGTTCAAGCTTAAACCTTACCTATTCAG	0
1652	contig_35006	Pm_contig_35006_276	GAGTGGCAGATAAGTTCTAACACTAAGACTAAGGTGATCCGGAGTCACAAGAGATGATCT[C/T]TGGCAAGATAGACCAGTCACAAATTTGACAGCAGCATTAAGCAAATGTGTAGCAGTGTGG	alanyl-trna_synthetase
1653	contig_35013	Pm_contig_35013_386	TTTGCAAGAGGCAGAAATGTGCGTTTAAGTTGAAACTTTGTATTAATTAAGTTAGCTGTC[A/G]TATATGTAGGTTCAGAGGACTCTGTAGTTTATTTTTATGAGTTTGATTCACCTTTCTCTC	0
1654	contig_35019	Pm_contig_35019_532	CCTGCCCTCCACGTCATCCGGCTCACGGGGAGGTGGATATTTACCCCCTCTGCGGAGACC[A/G]GCAAGCCCCCTGCCTGATCCCATGGCTGATGATGATTTCTCTGAGCGTATGGAGTTCAAC	0
1655	contig_35025	Pm_contig_35025_307	GCTTTAGTGCAGGCTTCCTTCTTGGCACTCGACAGTCTTTTACACTCTTCCTGTAGTACA[A/C]TGATGGTTTGATTGAGATGGGTCACTTTCTTGCACAATGAACTTATCCTGTACCTTGTTG	0
1656	contig_35037	Pm_contig_35037_304	CACCAGTTCCAGAACCAGTATGACATGTTGCCCATTGTCAAAAACACGATACAGGGAAAT[G/T]ATATTCTGGTGGTTGTGCAGCTTCTGCAATACCCTCACTTCCCGTGCAATAGACTCAAGT	cre-dapk-1_protein
1657	contig_35041	Pm_contig_35041_115	GTGTAGTTTGGTATCACTTTTACATACTTCATCCCTGCTTTTTTTTTCTTTTGCCTGACA[C/T]CTACGGTGTTTATTACACACCCTGCCTATTTTTTCAACGAAGCACCATCACTATTTATTT	0
1658	contig_35046	Pm_contig_35046_234	TACTGCCGTACAGTGGCTATATAGTGGTCCTATAATAATTCTCCCATTTTTATGCTTTAG[C/T]TATACAAATTATTTGCTTTAAAAAAAGGACTGAAGTAAAAACCACTTTGCCTAAAAATGT	0
1659	contig_35048	Pm_contig_35048_208	ACAGCTATTAAAGGGGATTTTGCTTGTAGATTTTAGGGATAATTGTAAGCTGTAAAATGT[C/T]GTTTATCATTTACACATATTGAATAAGTTGTTTAAGGATGCCGGTAGTAGGTAGGGCATT	0
1660	contig_35074	Pm_contig_35074_172	CCTAACAAAAGAGGAAACAGCCAAACAAGAGATGTTGAGGAAAGAAGAAAAGGAAGTACA[A/G]GAGATTGTGAAAGCAACGACCACAAAGGAAGAAGTATCAAAGACGGAGAGTATAGAGGAA	antigen_dbl-like_protein
1661	contig_35079	Pm_contig_35079_69	CCTCATGGAGGCGTCGATGTGCGGGGCTTCACTCATCACGGGCATCAACCCTCTTCACAC[A/G]GCCTTCCCAGCATCGCCCAGAGATGAATACAGGACCCAAGTGAAGATTGTGCTCGAGAGA	isoform_cra_b
1662	contig_35101	Pm_contig_35101_271	GACGTTGTTCTTTTCTTTTATCAAATAGGGCAATGGCCATTTTCTCCTTTTTAAGATGTC[A/G]AAACAGAGGGTTGAAATCTCATTTTTTCACCCAGTATGAACGCTGA	0
1663	contig_35109	Pm_contig_35109_112	ATTTGGAATTTTACAGTCTTGCATGGCCAAATTTATGGCACTGTCTCATCAGAAATTACA[A/G]AAAGTGCACCATTAGACTCACCGACTGCTTGTGCTGTGTTCAAAGCATATTCTAAGTACC	0
1664	contig_35125	Pm_contig_35125_97	TACATAAAAATTTTGTTTTTGAAAGACATGATTAATACAGTTTTGAAGTATTTACTACAT[A/C]TACACATAAAGCTTTGAATATGTATGTGCTTAGCTTCCAGGTGTCCCTGTGAACATATTG	0
1665	contig_35133	Pm_contig_35133_160	ACATCAAATAAAATAAATATACAATTATAGTAAGTTGACGTAAAATGAGCATAGCCATAT[A/G]ACTATATAAATCACTAGAAACTGAAAGTTAAGCACAGTAAACATTTCCACATTGCAATAA	0
1666	contig_35152	Pm_contig_35152_274	CTATGAAAACATTTCTTCTAGCACAGGAACTAATGACTTGCAAAACCTATGAAGAGGAAA[G/T]CCCATTACATTATAGTAATCACCTTGTATTCCTTCTATTAACATGCCTCCAAGAGCCTGA	acetylserotonin_o-methyltransferase-like
1667	contig_35155	Pm_contig_35155_175	TAAAAGCTCCTCCACAATGATAGATCAATGTACAATCTCCACACTGGTTGGCCCTCTCCG[C/T]TCATCATCTGCCTCTGAAAGGAACTCATCATTAGTGAAGTCTGTGACATCTGTGTCCTTT	0
1668	contig_35161	Pm_contig_35161_51	AAAAAAAAACAATAATAAAATAAAATTCTGTGCCTCCCTAAACTAAACAA[C/T]AACAAAAACACGGTGTGTAAGGCTTCGAGGCAGCCTTTTCCCGCAGCCTTGTAAAAGCAT	0
1669	contig_35177	Pm_contig_35177_535	CTCCGGAGGGCGGCCGGTTGAAGGGGTCGTCTGCGGGCCCCTGGAACGAGCGGCCAGTCC[A/G]GGTCATGTCAGGTCAACAAGCACTGCTGCCTCGGGGATAACGTCATCAAATATATAGACA	0
1670	contig_35202	Pm_contig_35202_270	TGCCCGAGATTTGCTCCCTCCTAAAAAGATAATTGGAAACAAAGATCCAGCTTTTATTGA[A/G]AAGAGAAGAATTGATCTTCAGTTGTATTTACAGACAATCCTAAATTTCATGCATCATGCA	protein_phosphatase_1_regulatory
1671	contig_35205	Pm_contig_35205_429	CTGCACCAGCTGTCAGTCTGACACTAGAACCTTTAAATATGTAGCTCATTCCCAGAAAAA[C/T]GAGAGTTAAAGATTTTTAAAAAGTGCCATGATACTTTCCCAAATTATCTTTATTTGAAAA	0
1672	contig_35237	Pm_contig_35237_943	TGTCATTAGTAGATCCATGAATGAGAAGTTCAGCACAACTTATTTCTCTCAGCAGACGAC[C/T]ATACATTTGAACCCTTTCAAGCGTAGTCTTTATACCTAGCAAGTTTGAGGTCCTCATTTG	0
1673	contig_35255	Pm_contig_35255_624	TTGACTTGCAAGATGAGGGCTGCTGCTCACCAATGAAGTTATCATTCTCAAAAACTAGCG[A/C]GGGTCCAAAATTTGGCCAGTCTGGATAGGGGCACACAGAATGCAATTTCTGGACATTAAA	0
1674	contig_35267	Pm_contig_35267_112	GGAGACCATCGGGAGGATTGACGCGTCTTCTTGAGAAAAAACAACGCTTATTTGATATAT[A/G]TTCTTTTCTTCCACGGTGTTGGTATATTAGCCGAGTGGTTGGATTGTCTGAGTTGGGGTT	0
1675	contig_35277	Pm_contig_35277_169	GATTTGAAGTCAAGATCTTTTCTGTTAGGACCCAAAAAATTAAAGGTGAATACGGGGTAT[C/T]TCCTTTATTTGTCATATCTTATATGAAGGCGAATGAGGGCATGTTAGTTTAACTGAGAGA	0
1676	contig_35281	Pm_contig_35281_432	ATAGTTCTAAAAAAATGCATTAAATGAATTCTCTACCATCCCTAAACCTAGTTATTAGAG[C/T]AAAATAAAACTAAACTCCATTTTCTTGCCCAACTCCAAGCCAAGCCCTTATGTGATGAGT	0
1677	contig_35283	Pm_contig_35283_74	TCACACAGATACATTTGATTGAAAGAATACTTGCAGCAGCCACATATCCTAATTTTGCCA[C/T]GGGGAGTTTTATAAATACACTGGTAACTCAGCACATGATAATCTTAAATATGAAAACCTT	0
1678	contig_35299	Pm_contig_35299_342	TCCTCCGGTCATGGCCTGGGACGCCCTTCTACTTCTAACAGAGGGAACTGCATTCACCAA[C/T]TTCCCTATTCATTTCGTCTAACCCCGATCACTCTCGCCTGGTTACTCACTCACGACTCAC	0
1679	contig_35341	Pm_contig_35341_477	TTCATCATTATCTCATCTTTTTCCTTTCCTACAATCATCATCATCCCTTCCAAGAAAAAT[G/T]TAATATTTATTAGTTGTTCATTAAAGGGCATAGCAGCAACTTGTCCAGACATAAATAACA	0
1680	contig_35358	Pm_contig_35358_131	CAATATTTAAATAAAAAAGATGTACATTACATACAATAGACTTAGACCTGGTCGGCATTG[C/T]ATTAGGAATTAGAACTTTTTTCGTGTACAAACCTCAAATTAACTTCTAAGATCTTTAAGG	0
1681	contig_35364	Pm_contig_35364_131	CCTTGGATCTGCCGTATACCCCTTTCCATAACCTATGTCTTTCATGAGTTTGGTTGGTGC[A/G]TTTCTCAGGTGAAGAGGAACAGGAGGTAGAGGCCCAGTATGGGTGTCCATGTGTTGCAAA	werner_helicase_interacting_protein_1
1682	contig_35390	Pm_contig_35390_263	GATGTTACCAAGGGGGGAAAATAGTGGAATATTCCATTTTGAGCTCAAGTTTTTCTTTTA[C/T]CCGTCTTACGTAAAAAGAAAGGAAATAAGTGAAAGCAGATATCAAGCCATTAATT	0
1683	contig_35434	Pm_contig_35434_55	CGGGACGCGGCTGAGATCATACTCAATACCCTCAGGAGAGAAATAGGACCTCAG[C/T]GCCATCTCTCGGACGTCGGGGGAAAGTGCAGCGAGGTTGATTCCCGAAGCGTCGGTGAAG	glucosylceramidase_precursor
1684	contig_35445	Pm_contig_35445_1188	CCCAATCTTACAATACTTTTCACACTAACGCTGTATCACACAGGCAGCTACACTCAGTTT[C/T]TGACCGAGCATAAAGCCAGCTGCAACAGAAGCGGCTTAACACGGAGAAAATTACAGGAAA	nima_(never_in_mitosis_gene_a)-related_kinase_2
1685	contig_35447	Pm_contig_35447_270	GAACACTAAGAAGAATTTTTCCACTAGGGTGGAAGCTGTAGCATTGGGATACAGCTGACA[G/T]GTTCTTGCTACAAGCATAGCCCATGACACACCACCAAGATACCCAAGAACGTTGCTGTAT	poly_a_polymerase
1686	contig_35464	Pm_contig_35464_121	CTGGAGGAACGAAGTAGCCTAGGTATTCACTGCACTCAACAACCTGCTTTACAACATCAG[C/T]TTCTTTATCTGACGAGGCCAAAACAAGGCCCTCAACAATTTTCTCTACATATTGAGTTAT	heat_repeat_containing_2
1687	contig_35491	Pm_contig_35491_145	CGCCTCCATCCGCGCCTTCGAGAAGAGCGCCGGCAAGATTGAGGCAGAGCAGTTCCGTAC[C/T]ATGCTCATGGCCTTCGGTGACAAGTTCACCAACCAGGAGGTCGATGAGGCCTTCGACATG	myosin_light_chain_2
1688	contig_35492	Pm_contig_35492_757	TTCACCAATGGGCTGAGTGAAATTCCAGCTGGAGCAATAGAGTTCAGTGGAAGAGGGGTT[C/T]TATACCTTCACCAGAACAACATTAGCAAAATTGCGGTTGGTGCCATTACAGGTCTTGGCG	slit_homolog_3
1689	contig_35494	Pm_contig_35494_153	TTTGAAAGCTAATACAGAATGACGTCTAGATACTGGCGATGCATTGTATCAGCACTGGTT[C/T]TGTTGATAGCTTGTACTATCAACGTGAACGGGCAAGATGGCAGTACCCTCGAGCAGATAC	0
1690	contig_35496	Pm_contig_35496_756	CAGCGACAGCGATGTCACGGATTTGCTCGACGCCTACGACTTCCATATCTTGCCCTCTGC[C/T]AACCCCGATGGATATGCGTTCACTCATACTTCCAACCGTCTTTGGCGTAAGAACCGTGTG	carboxypeptidase_a2
1691	contig_35499	Pm_contig_35499_1530	TAATATTTCTTGTATGTTTGAGTATATTCTATATTTGTATGTGATTTTCTATATGATAGA[C/T]GAAGACTTTAGTTCCTAATGTGGTTGTAAATGGTAAAAAGCTATGATAAATGGCATTGCT	peroxisomal_membrane_protein_11c
1692	contig_3550	Pm_contig_3550_108	ATCATGTAGTTCATAAGTTCATGTTTCATAAAAAAGGAAACTAATAATTACCTTAAACAT[A/G]ACATAAGAAAGCTGTCCAATATCTACTTGTATCAATCTTTGCTAGTAAAAGTCGTATTAC	0
1693	contig_35507	Pm_contig_35507_32	TCCGTGATGCTCTTATAATTCTGTTATATTA[C/T]AGGACTGGTATGAACAGAAAAAAATGTTTAAAGTTCTTTATTCATCCTCCTTCTTTCTCA	hypothetical_protein_TcasGA2_TC013968_[Tribolium_castaneum]
1694	contig_35516	Pm_contig_35516_4536	AGGGAAATTGGCAGTGTTCACTAAAGTCTGAACAACACTAAAGATGGTTGAAGAACTCTT[A/G]GTAATGGGCACATCAACTTCTGGTATCCCAGGGAGATTGGGTCCCCTCAGAGTGAGACTG	hect_e3_ubiquitin_ligase
1695	contig_35520	Pm_contig_35520_1260	CCCGGTGAACGTGACGCTCTTGTTCATGCCTCTGAGCACCTCCTCGGCCGTGAACAAAAC[A/G]GTGTCGTTCACAAAACTCAGCTTCCACGCTTCGTCAGGTACAACGGTGACCCCCAGTAA	sodium-bile_acid_cotransporter
1696	contig_35522	Pm_contig_35522_497	AAGCTTTTCGTAGTTGGCACCAGACAAGCTGTCAAGCTTCTGGCCATTCTTCATGTACAG[A/G]AAAGTAGGCATGCATGCAATCTGGTTATCTTGGGCAATGTCTTCGCATTCGTCCACATCC	thioredoxin-like_protein
1697	contig_35523	Pm_contig_35523_93	AATATTTCTCAAACTGAGAACGCTCGTGCGAAGTGAACGAAAAGACGACGAATAGATTTA[C/T]AAGAATGACGCTACAGACTGTGTTTGTGGCGGTGGCCGTGCTGGCGGCGGGCGCGTGGGC	apolipoprotein_d
1698	contig_35531	Pm_contig_35531_5462	ATATTTTGCTGATTTTTCTGAGTTGGATGTTTATTTTCACAGGAACTAGCCTGAATAGTT[C/T]GGTTCCAGATGAGGTCACAATTGGCTGTGCATTTCAAACTATTTTAGTTTTTTTCATATT	specifically_rac-associated
1699	contig_35547	Pm_contig_35547_445	ACTAGGCATGAAATAGGTGGCATAGCTATAAATATGTGAATTTGAAGGGAAGATGAATAT[C/T]TCAGGTAGATATGTATCAAGCAAAATGTTTTATTTGTCAGAACCTTTCTTAACCGCAAGG	0
1700	contig_35560	Pm_contig_35560_2609	GAGCATGAAAGACAATCTTCCAATTTACATGATGCACACTATGCTGCGGATTCGTACCGA[A/G]GAGGATTTCTACCCGATGCTCGATATACGCGAACTTTACAAGCTTCTCCTCCCCAAGACT	conserved_hypothetical_protein_[Culex_quinquefasciatus]
1701	contig_35563	Pm_contig_35563_606	CTCACTCCTGATGGAACGTTTGTCTGTTGACTATGGAAAGAAGAGCAAGTTGGAGTTTGC[C/T]ATCTACCCTGCACCTCAGGTTGCTACAGCTGTAGTTGAGCCATACAACTCTATCCTGACA	tubulin_alpha-1_chain
1702	contig_35600	Pm_contig_35600_480	ACGCATCTTCATCAGTTGGCCAGATTCCAAAAAGCATTCGAAGTAATGCTGCATGTTAAG[A/G]GGGTCTGGAAATCTTCCTTCCTGCTGGCATACAAATACCAATGAACAGGGATCTTCACAG	thrombospondin
1703	contig_35603	Pm_contig_35603_279	GGGGAACTTCTCAAAGATTTCGGGCTTCCTCTCCTTGATGTGTCCGAAGCCGAGGCTGAT[A/G]ATGAAGTCGGCCCAAGTCAGCTTGTCTCCGAGGAACCACTGCTTCTCCGACAGCCTCTTC	prostaglandin-d_synthase
1704	contig_35604	Pm_contig_35604_624	GTTGCAGACGAAATCGGTGTCACGGCACTCGCAATCTGACGCCGCCTCGTCCTCCCCATT[A/G]GGACAATCCTCCCTCTCGTCACACATGTAGATCTCGTATATGCAGGTGTCGTCATCGCAG	lipophorin_receptor
1705	contig_35607	Pm_contig_35607_1872	CTCTCATGACAGTGGGGCTGATGTCTCTTCTGCTTCTGCGCAATCCGTCCACTACCCGAA[C/T]GATCTCAATCCCTTTGGAAGTGATGAAGAGGAAGAGGAGGAGAAGGAGTCTGAACCAGCA	mical-like_cg11259-pa
1706	contig_35621	Pm_contig_35621_204	TCAGCACTAATGGCTAGGTGTTGTAAATCCACACCCTTTGAAAGTTGTGATGCTTGTGGG[A/G]AAAATGAGTCCATTTAGAGAAAGGTATTCAGTGCTGTTAGTGGAATGAGTGCAGTGTGTG	0
1707	contig_35625	Pm_contig_35625_82	TTTCCAACCGCAATATCCTCGATTTTGTGAGTGAAGAATCGTCCAGTTATGAGACTTGAC[A/G]TACAAAAGCACTTTGAAAATGAAAACATAAACTCGAGGATGAAAATATGTGAAAAGGAAT	coiled-coil_domain-containing_protein_155
1708	contig_35636	Pm_contig_35636_1868	GGATGGAGGAATATTTGATCTCTCTACAGACGTACATAAGTGTATGTGCGTGTTTTATAT[A/G]CATCTGTAGTCAATACATATTATCATACACAGATATATCTGTACTTAGGTTTTTATTATT	interferon-related_developmental_regulator_1
1709	contig_35640	Pm_contig_35640_215	ATTGGCCTCACAGAATAGCCATTTTCTGGCTATGGAATTTTACAATATCATTATGGTTTC[C/T]TTCCCACTTTATTCCTTCCAACTCTGTTAAGTTAAATAATTATTTCCAAACGCTAAGGTA	0
1710	contig_35645	Pm_contig_35645_15	CAGACACACACACA[C/T]ACATACAATCACTTTCATTAGAACAGCAATCATTACTAGTTCTGTTTTTGAAACCTCTTA	0
1711	contig_35647	Pm_contig_35647_2017	ATCCTGAAGCGGCCAGGCGTCTGCAGCATCTTGGCCTCGTACGCCTTCTGGATCACCTCC[A/G]AGTTGGTGAACATGTGAGGCGTGATCTCGTAGAGCGGAGGCAGGATGACCTCCTGCGTCA	hemocyanin_subunit_1
1712	contig_35650	Pm_contig_35650_1855	TTGAGATTGCTTTTAAGGTATTGGTTTAGATGTTGATTTCATTTTCTCTTCTTTTTTTCT[G/T]TTTTTTCTATTGCTGCTATATAAGGCTGTTTAAGGATTTGGCCCTGTGTATCATTATTAG	transmembrane_protein_55b
1713	contig_35658	Pm_contig_35658_657	TGCTGCCGGTTGCACCATTGTTCTCAAACCAGCTGAGCTGACACCGATCAGCTCCCTCTA[C/T]CTTGGGGCTCTGGTCAAGGAGGCTGGATTCCCACCTGGTGTCATCAACATTGTTCCTGGC	aldehyde_dehydrogenase
1714	contig_35660	Pm_contig_35660_819	TGGCTACGCTTTTTCGTGGGACGAGGACAGGCTGTGGCGGAAGAACCGTCATCCCTACAA[C/T]GAGACGTGTGTTGGCGTAGACCTTAATAGGAACTTTGACTCACACTTTGGTGGTATTGGA	carboxypeptidase_a2
1715	contig_35668	Pm_contig_35668_59	CTCTCTCTCTCTCTCTCGCCTCACATACCAGAAAAGCCATGTGTGCCTTCTCTCAGAG[G/T]AACTCCACCGTCCTCAGCCGACTCCAACAGGTCTACAAACGTGACAATGACAAAGTGACC	0
1716	contig_35673	Pm_contig_35673_868	GCGGTATTTGATGGGGATGGAATAATAGTGACGGTTGAGTCCGTGGATCAGGGCCTGAAT[A/G]GATGGTTTTTGAAGATGTCCAAGATTAGAAGTGGTCTGTCTAGGCTCCTGCCCAAGAACC	26s_proteasome_non-atpase_regulatory_subunit_14
1717	contig_35677	Pm_contig_35677_1020	CTTGTTTTTTGAGTCAAGAGGATGCTTATATATTACCTGGTGCTTGCTTTAAGGAAAGTT[C/T]GTATAAACCAAAATGTCACTTTCTCATCAAGGGCATTATCATCATTATGATATACAGGTA	0
1718	contig_35687	Pm_contig_35687_348	CAGACGTTCACAGGTGGAGGAGCGCAAGCGAATAATTCAGCAGGCAGAGCAAGATCGCCG[G/T]GAAGCTGTCTTAAGGAAGACTGCGGAACGTGAACAGCGCTTGGAATCAAAAAGACGGAAT	microtubule-associated_protein
1719	contig_35710	Pm_contig_35710_924	GTCGAAGGAGGCTCTCGGGATCCTCTGAGCCATGTCCGCGTCCCAAAGCTCTGGCCGAAG[C/T]TTATAGAAATTTTCGTGTACGCCTTGCTGCGTCGTATTGAAGGCTCGCTCGTGAAGCCAA	gamma-butyrobetaine_dioxygenase-like
1720	contig_35712	Pm_contig_35712_1387	GAAGGGAGTCTACTCGTCGGGGGCTTTCGATCCTGAGGGAGTTTTAGGTTCCCTAACCTC[A/G]ATCTTCCAAGTGTTCCTGGGCATGCAAGCCGGTATGGTGTTACAGTGCCACAAGACCCAC	cg6903_cg6903-pa
1721	contig_35724	Pm_contig_35724_981	GAATCAGAAGGTCGCTAACGTTGAGAAACAGAAGAGCCGTCTGTCACAGGAGATTGAGAT[C/T]ATGATCCTTGACTTGGAGAAGGCCAACACCAACCACCGTGAAGTGAAATCTCGCCTGGAA	standard_paramyosin
1722	contig_35729	Pm_contig_35729_772	TGTCTCTTGATCAAGTTGTTTCATCAGTTCAAAAAAAGCAGAAAAAATAATGACTTCATT[G/T]TCACAAGAACTTTTTGTAGTGGCTTTACTTGTTAATTTCTGCAAGCCCAAGAAATCTGAA	tetratricopeptide_repeat_domain_36-like_isoform_1
1723	contig_35734	Pm_contig_35734_1759	CACACTCAAAAATCCCAAAACGAGATACTGTGGTTGATGAAGCTCTGGAGAGTAGCGAGC[A/G]AGCGGGAGGTATGACCGTATTCCGCGAGGCTCTGAGCTGATCTGTGGCGAGACGCGAGAC	regulator_of_g-protein_signaling_2
1724	contig_35746	Pm_contig_35746_211	CGGCAAGACAACGGCCGTCAAAGCAGCCCCATCAGACACAGTCCGGGATCTGAAGATTAA[A/C]ATCATGCAAAAGGGAATATCTCTGAAATTCTGGGATCTCATGTACTTCGACGAACAGTTA	polyubiquitin_2
1725	contig_35758	Pm_contig_35758_197	TTTTGTTAAAATACTAAGTGACTAAAACCTCAATCAATAGTTTCTTATTGCGGCGGTTTC[A/C]TTGGAGGCATGGGCATGTTCAGGGGCCTCCCAAAAGGACCGTATCTCGGGGCCTCCTTCT	0
1726	contig_35760	Pm_contig_35760_1466	ATTGTACAATCTGTAGGAAGAAGACTTCAAGGCAATTTTCAGGGACAGTTTTCCCTCTTG[C/T]TGCAATATGTTGATTCTCTTTTGCTTTGTACATGAGAATCACATGGTAAAAGCCAATAAA	comm_domain-containing_protein_10
1727	contig_35762	Pm_contig_35762_477	CAACTCCGGCAATACATTTTATGCTACCAAAAGACTGATTGGTAGGAAGTATGATGACTC[A/G]GAGATCAAAAAAGACAGAGACACTGTAGCTTTTAAGATTGTGCGAGCAAGCAATGGTGAT	heat_shock_70_kda_protein
1728	contig_35764	Pm_contig_35764_1133	GATCGTCGTGTTCACGTCTCAGAACGGGTCGTCGTTCCCTCAGTCCTTTAAACTCAGGCA[C/T]TGGTTTATAGTCGACGATGAGCAGGCGCAAACAGGTGCGATAGTCATAGGCTCAATCATA	0
1729	contig_35767	Pm_contig_35767_357	AATCTTCAGAATTGACCGCACGCACTCTGCTGCCAAAGTAATGGCAGATGTAGACACCAA[A/G]AGTGGTTGCAGCACATTCTCATCAATGATGTTGCTGATGCTTCCCTTACGAACATTGATT	chaperonin_containing_subunit_4
1730	contig_35770	Pm_contig_35770_64	CATTTCAAGGGGATTCTTCTTTTAGCGTATGTTACATAAAACTGAGATCTAGAGGCAAAA[A/G]AAATTTTCACGTAAGAAACACGATGGAAAGGAAAGCTGTTTAAAAAATCTGAACAGCTTC	0
1731	contig_35773	Pm_contig_35773_4216	GTTGAGGTACTCAAGATTCCTCTGTTTGGAATCTTGCTGGCATACTTCAAGAAGTGGATC[A/G]GAGTACTGGAACTGTACTTCAAGAGTGTCATTCAGAGTCACACGATACACACAACATTGT	transcription_initiation_factor_tfiid_subunit_2
1732	contig_35776	Pm_contig_35776_917	GCAGAGCTTGGTGATCCGCTCCCACTCCGTGCCAGGCTCCATCTTCCCCGTCTCGGCCAC[A/C]AGTTCCTTCTCGGCAGATCTGTTTGCTTGACGAGTTTTGGCCACCTGTTCCTCATGTTGC	clathrin_light_chain
1733	contig_35778	Pm_contig_35778_2138	CATTTTTATCGTATGGGAACCCTGAAGCACCTACAGCTTTTTCTTTTTTTGTACTTGGAA[G/T]TTCTGAGATAAAAAAAAAATTGAACAGGTTTCTACTTTTTCTTTTTCTTTTTTACTGTGC	transmembrane_protein_59
1734	contig_35780	Pm_contig_35780_572	CTCTGCTTTTGATTTGTAAATCACGAAGCACATTTTTCCGAACTTAACCCCATAGGAGAC[A/G]GCATCCTTAAATATTTCTGGCCTCGTCTTGAAGTACTCCGATTTGAATTTCTTCATTCTG	nucl_xenla_ame:_full=nucleolin_ame:_full=protein_c23
1735	contig_35785	Pm_contig_35785_127	TTGTGTTATAACCGTAAAATGCAATATTATGCGACAAACGAAAAAAAAAACTAATTTAGA[C/T]CGTGAAAAGTTATAACCGATGGACATAGCTGCATTTCGAACCAAAAGTTGCCCGAAACCC	0
1736	contig_35789	Pm_contig_35789_923	AGTAGAAATCCCCGTGGCCTGGAGGGTACCATCCTTCAGAATCCGCCTCGCCCAAACAGG[A/C]CTGAGGAATCGGCATTAGAGATTCCTTTTGGATGCGGGGGTATCGGGACTGGTTGAAGGT	ugp
1737	contig_35790	Pm_contig_35790_135	GTTCAAGGGAGAAAACAGTAAGGCAGTTGTTGCCAGAGCTCGCAAGGCCGAGAAGGCAGC[C/T]GAGGAGAAGGCCAAGAAAGACAAAGCCATAGAAGATGCATATTGGGAAGATGATGACAAA	coiled-coil_domain_containing_124
1738	contig_35802	Pm_contig_35802_1364	GCAGAGAGAGTCTATAGTGCCGCAAGATGGGCCAGTACATAACAGTCTCACACAAGTCAT[C/T]ATTTTCTTGTTTCCAAAAGTTGGATACTTTCTTCAGCATCAAAGTATCAGAAAAACACAT	0
1739	contig_35805	Pm_contig_35805_1387	CAGACTCAACTGCTCCATCCCGGGAGAGTTCCCCTTCTACTTCAACGAGATCCAGTCCGT[A/G]TACAAGATCCCCGGCGACGACTCCCGCTTCTACGCTGTCTTCACCACGAGCATGAACGGC	semaphorin_2a
1740	contig_35806	Pm_contig_35806_440	ACAAAGATGACACCAGCTCCATGGGGATTCACAAAGATAATACCAGTTCCAAGATGACTC[A/G]CAAAAATGATACCAGCTCTAAGGTGACTCATAAAGGTGACACCAGCTCCAAGATGAATCA	sporozoite_threonine-asparagine-rich_protein
1741	contig_35825	Pm_contig_35825_507	AGAAGGACTACTTAGTCTCTGGCGTGGGAATTCTGCCACCATGGCTCGTATTATTCCTTA[C/T]GCTGCCATTCAGTTCACAGCTCACGAACAGTTTAAGAAGCTCTTACAAATTGATAAAACT	mitochondrial_solute_carrier
1742	contig_35833	Pm_contig_35833_1458	GGCGGGACAGACGCAGAGGCCGTGTGGCCGCGGACCGCTCTCGTTGGACCTAGTGTGCCC[A/G]GCACTAAGTGTGGGAAAAGAGAGAGAACGGAAAATTTCCTTGTTATAAATCCATGTGCTT	rna_recognition_motif_protein_split_ends
1743	contig_35840	Pm_contig_35840_213	GGGAGATATGACTTGAATGTTCCTTATATGGCTGATAACTACCCAATGCACTATGATCAT[A/C]CTAGATCTCAATTAACTCTTGACTAGATCCAGGACAGCATTCACCATTTTAGCCACACCA	es1_protein_mitochondrial
1744	contig_35841	Pm_contig_35841_685	GATGAAGACCAACAACGACTACGTGGGCTACGGCCAGCTGCGCCACGACATGTACCAGCC[C/T]TGGGCAGATTACTTCGTCAGATTCTTGGACGAATATGCAGCTCAGGGAATCACCTACTGG	glucosylceramidase_isoform_1_precursor
1745	contig_35847	Pm_contig_35847_168	TTTGCAACGAAGGAAACGTTATAACGGACGGCGCAGGCCTCATTGATATCAGGTTTGGCA[A/G]CAGCAAGAAATCTAACGACACCAGCACCAGATCCAGTTCCGACTGCCCGCAGTTCCTCGA	serine_proteinase-like_protein
1746	contig_35851	Pm_contig_35851_958	GAAGAAATTATTTCCATTGTGCTCGAAGTCTACCCAGTCTGCACCAGAGCCAACATTAGA[A/G]TACTGCGATGTTGTTTGTCCAAGATTAGTGCCATACTTGTACATGGTCACATCACAAGTT	chromosome_21_open_reading_frame_29
1747	contig_35857	Pm_contig_35857_1324	CCCAAGAGAGTTTTGCAGGAGGTGCGTCAGTTTGGAATTGCGGTAGGGAATGTGATTTTG[C/T]TTCTGACCCAGAGCCATAATGACATTGCCAAGATTGGACAGAGATTTGTTGATGTTCTGT	kinesin_family_member_c1
1748	contig_35858	Pm_contig_35858_190	ATGAGCTGGTGTTGTGTTTAAAAAAAGAACAAAAAAGAATAAATAAAAGTAAGAAAATAC[A/G]CAGAGGGACCTTGGCCACAAGGCACAGACATTTAGCTGACAGGCAGTTGTTTTGCACTGT	0
1749	contig_35862	Pm_contig_35862_498	AGGGTTGTGGCTGTAGCAGAACCAAGCAGAAGCTTGGTTCGTAAGGATCAACAGAGCGAG[A/G]AAGCCGAGGAACTTCATGCTGCTGCCTATAACCCAGGCGTTTACACCACGAAGAGAACAC	0
1750	contig_35864	Pm_contig_35864_641	TTTAAACAATGCACACATTCTGTACTAATATAAAAAATACAGACCATGTTAATACAGCTA[C/T]ACTTAAGTGCTGTCTCAATGGATATCATTTATTTACACAAACAAACTTCTTTATCAACAT	protein_phosphatase_inhibitor_2
1751	contig_35866	Pm_contig_35866_1642	ATCTCTAGGCACAGGCTTCAAGCACCGCTCACTCCTCTGGGCCGATGAAAACCAGCCTTC[A/G]GCAGAGGAAGGCACAATTCCGAACTTGAACACCAACACCTCGTCTATGTGTCCCATGTAC	cyclic-amp-dependent_transcription_factor_atf-6_beta_(activating_transcription_factor_6_beta)_(atf6-beta)_(camp_responsive_element_binding_1)_(camp_response_element_binding_protein)_(creb-rp)_(g13_protein)_isofor
1752	contig_35881	Pm_contig_35881_892	AGGACCGATCAGCTGATGGAAGATGACGTAACACACGTTCGACTCCCTCCTCCCAGCAGA[A/C]GCCTCGCCTTGGATGATGCAACACAAGTCCCACGTGTGTGACTCGATCCTGCGGGCGTCG	niemann-pick_c1
1753	contig_35883	Pm_contig_35883_599	CGGGAGAGAAACCTAGTTTGATTAAATACAAACAGCAGGGGAATGGTTGATACGTTTTAG[A/C]AAGCACGTTAGTAAAAGTGCTCGGTGAGAGGGAATATCATTCTGTTTGTACTGTATTCCC	caspase_2
1754	contig_35887	Pm_contig_35887_1932	CTATGGAACAAATGAGGGTTTGACAGCTTCTCTGCTAATGGAGAAGTTTGTGAAGCTTGT[A/G]AGAAACAAGGTACCTGTTTCTGAGCTTGTACAACAATTTAGAGAAGCTTACAGTCTTTCA	mucosa-associated_lymphoid_tissue_lymphoma_translocation
1755	contig_35890	Pm_contig_35890_814	TGTGGGGGCCAGCCCAGCAGCTGGAGCCACACGAGTACCATCTCCGCACCAGCACTATTA[C/T]ATGAATGCGGGCATGAGACCACCTTACTCACCAGAAGCTCCAGTTGGTGCTGTTGCTGTG	embryonic_polarity
1756	contig_35891	Pm_contig_35891_411	ACACATTTTATAAAGGCCAAGCATGTATCCTAGCAGACTCAGTATGCAATTATCTATGAA[G/T]GCCATATCACACTCTTCCACCTTCAAATGACTGCCCCATAGTATATGGAAGAAATGCTGT	0
1757	contig_35895	Pm_contig_35895_2884	GTGAAGAGGAAACTGGCGGTGAAGGTCTTTTCTGATGTCATCTTCTAACCGAGGATCTGC[C/T]GGTGCCTCCGCCAGTTGGTCAAATACACCCGGATTACGCTGCAATTGTTTGTGTGCCCCA	tbc1_domain_member_10b
1758	contig_35898	Pm_contig_35898_1111	AATCTGCTTTTCATTTTCTCTCGGCTCGCTTGCATACTGTTGTAGTGCAAAGCTGAGAAA[C/T]TGTTTATGATTTTGTGTGGTTTGTCTCTACAAAAAGTCTATGGTGAATGACACTCAGAAT	coracle_cg11949-_isoform_partial
1759	contig_35904	Pm_contig_35904_915	AATGTGACTACAAGTACAAACAGTTGTGGGTTTGTGATATATAGAACTTTTACATAAAGA[A/C]AAATTCATGGGATAATGAAACTTTTCCACTTCTAGTTCTCACTCTCATTATTTGTTTTTT	death-associated_protein
1760	contig_35907	Pm_contig_35907_1081	GCCAAGGTCTCCCTTCTTCATGATTTCTCTTATAAGATGCCCTGCCTGGCCTGCAATGGC[A/C]ACTGATGATGACACCAGCCTTGATAAAAGGGGAGCTCCTTGTGCCAGCGACATGATTGAC	pap-inositol-_-phosphatase
1761	contig_35920	Pm_contig_35920_135	CACTGCTTATTCTTAATAAATATGCCTAAATGCCAGAATTACTTCACTCTCTGAATAACA[C/T]TTATCATCTCCTGGCTACATTCCCTAATAAATACCAATGTTCATCAGTAACTATGAACAC	0
1762	contig_35923	Pm_contig_35923_77	CAGTTTTATTTCCTATTTTGAGAGGTACAAACGGTACAAATATAAATGTCTTGTATATAG[A/G]CAATATATCAATAAAGGATAAACATACCGCCTAAATTAATGCTTATATATAAACCTATAA	0
1763	contig_35929	Pm_contig_35929_3336	TAGTAAAGAAAGCTCTGGATTTAAGTTTGGAATAGCATCAGAGAAGCCTAGCTTAGGGAC[A/G]GACTCTAGTAGTGAGAAGGACAAGTTGAAGGAGAAAAGTGGAAGTGCCTCTAGTGGTATC	nucleoporin_153kda
1764	contig_35932	Pm_contig_35932_694	GATCAACAAGCAAGACCCGGCTGAGCTGCGATCCATCCTTGAGAAGTGTGCTGGAACTTC[C/T]CTCAACAGCAAACTCATTCACCAACAGAAGGATTTCTTTGCCAAGATGGTTGTAGATGCT	chaperonin_containing_subunit_7
1765	contig_35934	Pm_contig_35934_372	GCTGGCCTCGTAGTCATACACAACATTTTTCAAAAACTCTGTGGTGAAGAAATGGTTACA[G/T]ATGTTTCCGGCAGAGAAGGTGAGCCTGCCGTCTGGGTTCCGCTTCTGTGCAGTCTTGAGT	udp-n-acetylhexosamine_pyrophosphorylase-like_isoform_1
1766	contig_35964	Pm_contig_35964_901	AGGACGCTGTGCGAATCCAAAGCATGAGGAGGACGCTGTGCGAATCCAAAGCATGAGTGG[A/G]TTGGAGGATCTGGCCGGCACAGGACTGGATTTCAACGACCCTTACTTCAAGGATCAGTGG	furin_a
1767	contig_35967	Pm_contig_35967_158	CAGACCCTTTCAGCACATGCCATTTGGTATTGTGCATTCACTGAAGGGGCTATCAGAGCC[G/T]TCAAAACCATGGTCTTCTACACACTTGCCCACACCTGGTGACAGGACCTCCCACCTGTAC	ovarian_peritrophin
1768	contig_35976	Pm_contig_35976_3656	TGCATCTAAGGACTGCGCAACTCGGACATTTCCCTGAGGTTTTACTCTTGGTACTGACAC[A/G]GAGGAGGAGAGGCGCATGGATTTCATTGCTCCCGTGATTCCCTGTGCTTGGCTCATGCCC	lobe_protein
1769	contig_35979	Pm_contig_35979_1163	AGTGCTGAGACTGCTCCACTCTAACATACACTTATGAACCCTCCTGCACACCCTCCTAGC[A/C]TATATTTCTTTACAAGTAGAGATGAAAATCTGAATCTTTTCAATTCACCATTTGTGACAC	0
1770	contig_35984	Pm_contig_35984_451	GCAAAGACAGCGCTCGGCCTCGTCTCAAAGGGGAGAGAGATGTGACAAGACATCGTCCTT[A/G]AAAAAAATATTTTAAACATTATAGTCGAGAAGTTCATATCGTATAAATAACTTGACACGA	0
1771	contig_36012	Pm_contig_36012_437	GATTTCTGGATTTACATCAATGTCTTCTGCTGGGTTGTATAGCCTCAGAGTCCCCGGCGC[C/T]CCCTGGTCTTGAGTCGCGACGTGGGAATAGAACGGGAGAAGCGAGATATAGTGAGCCTGG	0
1772	contig_36027	Pm_contig_36027_34	GAACCGCTTCCGCCGCTGTTCCTGTCGATGCAA[C/T]CAGACACACAAAAGCGCTTGTGATTCTCATAGGCAATAGGAAGTTGCCTCATCAGGACGT	0
1773	contig_36033	Pm_contig_36033_646	TTTCTCTGTGACTGGGATATGTTTAGATGTATGCCTGTATGTTTGGGGAAGTGTATTGTC[A/G]TAACATGTGAAATAGAGATTCCACTGATTTTATATTTCATAGCTCCTTAGTTAGACTAGT	0
1774	contig_36035	Pm_contig_36035_1394	AACTTACCACAGTGAAGAGCATTGCCTGAATGCAACATTGAAACATTATTTGCAATGTAG[C/T]TTCTCATCTCCTCGATTTTCCTCTTTTTTCTCTCCTCTTCTTGTTGTAAGTCAGCCAAAG	mael_culqu_ame:_full=protein_maelstrom_homolog
1775	contig_36052	Pm_contig_36052_870	GGCACTGTCGTCAGCAGCACTGAAGCTGTGTAGTATTTATTCTCCATCTCCCAGGGCCAG[A/C]ATTCAACACCCTCCTTCTCTACTTCGGGATTTGGCAAGCACTCCAAATCAAGGATGCCTT	alpha-_and_gamma-adaptin-binding_protein_p34
1776	contig_36056	Pm_contig_36056_1151	GCCCTCACCATCACGGCGACGGAGGTCAACGCCGACGGCAGCGTGGCGGACGAACCCAAT[G/T]CGTCCACGCAGGCAACGAACGTATATATTGTGGATGTGAATGACAACATACCCACCTTCA	GK12811_[Drosophila_willistoni]
1777	contig_36057	Pm_contig_36057_1820	CACCATTGAGAACCTCAAGCTGAGTGATGGATTAAGGGCAGTCTTGAGGAACCTGTGCCG[G/T]TTGTATGTTGTAAATCACATCATCGTCCACCAGGGTGACTTCCTTAGGTGTGGAGCTTTA	acyl-_oxidase
1778	contig_36067	Pm_contig_36067_305	TCCTGAAGAATTCAAACATTAGGATTCAATTTCTTTCTTATTTTGGCTGTTTCCCTTGTA[C/T]AGAGAGAGAGAGAGAGTGTGTGGGTGTGGGTCTGGGTGTGAATGCGGGTGTGGGTGCACG	0
1779	contig_36081	Pm_contig_36081_536	CCTTCTGCAGTGGCAGGTCAAGATGACCACCACGCTTGGGGATGAGCAACAGTTCCTGGT[A/G]CAGGTGTTGCAAGTGCCGGCGCGGTCCCGTGTTGCAGCGGGTCCGGCGCGCTTGCACGTG	downstream_of_tyrosine_kinase_7
1780	contig_36083	Pm_contig_36083_25	CACACGCACACGCACACACGCGCG[C/T]GCGCTTATTGTCATCCTTATACTCATGAGAATTAGCGATACAAAACGTGAGAGCGGTAAG	neural_proliferation_differentiation_and_control_protein_1
1781	contig_36089	Pm_contig_36089_1622	TTTGGAGAACGCTTTTTTCGCTCAACTCTGTCTCCACTTAAACGATCAGCATCAGACTCG[C/T]CATCGTCTCCACTCGGAGCATCAGATTCACTGGTCTCG	parp12a_protein
1782	contig_36096	Pm_contig_36096_367	CAGCAAATTAAGGAAAACCAGGAGCGCAGGAAGGAACTGAAGGCCAAGATGCTTGCTAAT[A/G]CGAGGAGTGCTGAGTCCATTAATGAGATGATCCAGACGGCTGAGAAGCGTGGGGCGGAGT	nucleostemin-like_protein
1783	contig_36108	Pm_contig_36108_4	CGG[A/G]AACCAAGGTTGTTATCAGGAGAACCTCCCTAATCGAGAAGCAAAAAACACCAAGATATGG	loc553453_protein
1784	contig_36121	Pm_contig_36121_1227	AAAGTCCAACACTACCCCCTATCAATTAAATGGCAAAAATAATCCTTTCTCAGAAAACAA[A/G]TAGATAAATTGTCCATCCACCCATGCTAGCCTCACTCCATGTAGAAAAGTCTCATGTACC	0
1785	contig_36124	Pm_contig_36124_344	CAATGGCAACACCTGTGAACGGCCTGGCCACACCACCGACCTCAACCCACACACTTCTTC[A/G]TCGGCTAGTGTATATGGTGATGCTATGCTGAACCCACAGTTTTCAACCTTTACAGAAGTC	folylpolyglutamate_synthase
1786	contig_36128	Pm_contig_36128_1773	GCTCAGAGGTCCTTTGATGTTCATGTTCCTCGACAAGAGCGACACGATGATTGCCACGAC[A/G]ATAATGGACGCCAAGAGCCTTCCAGCTGTATCCCCACTCCGCTCGTAGACAATGGGCACA	paraplegin
1787	contig_36129	Pm_contig_36129_1172	CTTTGTTTCCTTCTCTCTTAGCTGTATCTCCACTTTTGCTTGACTTCTTTTTGGCTTTTG[C/T]TTTTCCAGTTCCAAAGGCCATTGCCTGTAACTGCAACACACTCTCATCAACCCCATTTTT	g_kinase_anchoring_protein_1
1788	contig_36131	Pm_contig_36131_635	GGAGGCCTCTAACATGTATAAAAGCTGTGATAACCTTGAGAGGCTTGTGGAATCTTGCGA[C/T]TTGTCATTCCTTCCCACTGTTAACATAGGCATTTTGTGTTATGCAACTACCAGCTGAGTC	niemann-pick_type_c-
1789	contig_36132	Pm_contig_36132_1658	AGCTTCCTTTGCCTTCTTCTTTTCTCCAACAGTTTTTGAAATGACGTTCACCATCCTGTT[C/T]AGGATATCCCCCTTGTGTCGAGCCGCTCTCCATTTCGTGTCCAATTCAATGACAGTATCG	seryl-trna_synthetase
1790	contig_36133	Pm_contig_36133_497	AGCCAACCTGTCCTCAGTAGAGTTAAAGCAGAGTCTGAGAATGGCCCTGAATAAATCGCC[C/T]TCAGTAGAACGCATAGAGATGACACACGATGAATACCGATACTTCAGGTTTACAGCGTGG	interferon_regulatory_factor
1791	contig_36140	Pm_contig_36140_598	GTCTCAGTGCAAGAATAAGAACGGCTTGCCTGAATGCCATCGACCAGGTGTCTTCGGTGA[C/T]ATGAACAACTGCACGCAATATTACGCTTGTATCTCAACCAAAAATGGATGGGTGCAAAAG	ovarian_peritrophin
1792	contig_36151	Pm_contig_36151_1031	CTGTTTACTGGTGTTGATGGGAGTGCTAACTACAGGGTCTGCTACAAGGCCATCTGAAGG[C/T]GCATCCACTGGTGATGGAGCTCTAGGTTTAGAGGAGATGGTGCTAGCCGGGACAGCTGGT	ste20-like_serine_threonine-protein_kinase
1793	contig_36164	Pm_contig_36164_236	AAGGAACTCGATAGATTCTTCTTCCACAGAGAGTCTGTCAATGAAGGCATTTACAATTTC[A/G]AGTCCATCTTCCAGGAACATCACAGCTTCATCAAACATGTCCTCTGCCGTGAAGTCGTGC	0
1794	contig_36166	Pm_contig_36166_685	CAGTTTCTTCTTCTGGTGTTGGTTTGGGCTCTACTTTCTTTAGTGTAGGTTTTAGCTGAA[C/T]TGTTTCTTCTGCTGTTGGTTCTGGTGTTGGTTTAGGTTGTACTTTCTTTAGTGTTGGTTT	0
1795	contig_36169	Pm_contig_36169_219	AAATATAAAAAATGAATAGAAAGCCTCTCTTACATGGTATATGACCCCAGATGATTTGTA[A/G]AGCTTTCTTTTTTGTATGACCTGTCCTAACTTATACTATCCCCAGCCTTTGCATCCAACT	ras-related_gtp-binding_protein_raga
1796	contig_36177	Pm_contig_36177_1073	GTGGTCTTGGGTGTGAATTTGCCGATGAATTATGATATTTGGACGGCAATGCTTCTCCTG[A/G]TCTTGTCGGTATCGATAGTGGTTGTTTGGTTGCCCTTGGTGGTATGAGTGGTATATAGTT	sex_determining_protein
1797	contig_36183	Pm_contig_36183_1107	CTATCTATCTCTAATTATCCTGCTTATGCATTGGTCAAATGTATGTAAAAAAAACTCTTA[C/T]CCTAAAAGCTTCATGACTTAGAACTAAAAGTTATGTCTAATCAGCATTACAATATCATAA	0
1798	contig_36187	Pm_contig_36187_1104	ATATTACACGTACGATAATGATATGAGTATTGGAATAAAGAAAAGGCGTGGCTTTACTTG[C/T]TGAGAGAGAGA	0
1799	contig_36188	Pm_contig_36188_531	GTGGCGGGCGTGGAGGAGCCGCTCGTGGATGTGGAGGATGACGTTCGAGCCGAGAAAGTC[A/G]TCGTCAGAGGGAGCAACGTCACCATCAACTGCAGGGAACCGATGGCTATCTGGACCGTCA	0
1800	contig_36193	Pm_contig_36193_24	AACAAAACAAAAAACGATCAGAA[G/T]CCACCTTTGCCACCTGTTACAAACCACCTTTCCCGCCAAAACAACCGCCACAACCATTCT	0
1801	contig_36197	Pm_contig_36197_763	TGCATGGACATTTTCCAATTCACCAAGTGTGCATTACCAGGGGAAGATGGCAGAGGTGGA[C/T]GGGAAGGGATGTCAAATTTGCGGGTTTTGTAGAGTTAAATTGGTATGGTGTTTTACTTCC	0
1802	contig_36226	Pm_contig_36226_179	TACACAGGTATTGAGCACAAAGTGATACAGATACTTGAAGTGGTTACACTTATCGGTATA[C/T]CTTACAAACACTAAGTGAAAAGTACATCAGCAGTTATACACAGGAAACATACTAGTCTAT	0
1803	contig_36229	Pm_contig_36229_81	TATCACAGGAGTACAACATACAGTGATATAGATAAATGGAGTTTGTATTCAAAACGGATC[G/T]TTGAGTAGTTCCCGGTCACTGTAGTCTTAATATTGGCTCAGCGTTCTGTAGTCTTAATAT	GI16367_[Drosophila_mojavensis]
1804	contig_36233	Pm_contig_36233_693	CACAATTCCATTAAAATTTCCACTTGACCAAACTGAATTATATAAAGATAAAGAGACCTT[A/G]TCACTGCTCGCCTCTAATCGGGAACATAAGCACTCGGCTGCGCATAAAACCTAAGTCGGG	hypothetical_protein_LOAG_15015_[Loa_loa]
1805	contig_36235	Pm_contig_36235_1750	ATCAGCTCAGAGCGAGACACACAAGCTCTGGACTTGAATGCTCTTGCCACTCTGATTGAC[A/C]AGCAGACCAACTTAGTGTTTGTGTTTGTCGTGGGCGCTAGCACATCAAAAGAAAAGTGCA	f-box_and_leucine-rich_repeat_protein_18
1806	contig_36249	Pm_contig_36249_757	CTGCTCAAAGAGGCATTCCCCACAGGCTGCTGTTTCGCATGTCTTGCACCAGAAGGCTAG[C/T]CTGACGCCGTGTGTCTGGCAGTCCGTGTCTCGGGTCTCTGAGTACTTAGTCCACGTTGGG	tripartite_motif-containing_isoform_cra_b
1807	contig_36265	Pm_contig_36265_491	GATCCAGGTATGACTGAAAGTCATTGCCTATTCTTGCTGGATTATGGTCAAATGGAGTTT[C/T]AAAAAATCATGTTTTTTTGGTTGGGAA	PREDICTED:_similar_to_predicted_protein_[Hydra_magnipapillata]
1808	contig_36272	Pm_contig_36272_1085	TCGGAGAAGTGCATTTTCAAATTCTTCAAAATCACTCTCCTTGATAGTGATAACATTGTT[C/T]AATGAGCCAATGTTATTATCACAAGCAGCCTCATTTTCATTATACTTCCATTCACCATCA	ampk-beta_subunit
1809	contig_36276	Pm_contig_36276_341	TGACAGGGTCAACAAAGCCCTGTATCTGTCAGCTAACAAGTCCATAGAAGTACCCCACTG[C/T]CAAGGGGTTAAACTTCATCTGGTAGTGTAAACATTACTAAATGTATTTTCAAAGTAACAG	0
1810	contig_36289	Pm_contig_36289_1838	ACTTTAGTAGTGATGTGGCTGCTAGAGCTCTACCTCAAGCAGTTAGGGAACTTGCGTGAT[G/T]CTGGCAAGAGACACACACAAGATTATAACAATTGCGATGAACAGCTGAAAACACTCTTCC	vacuolar_protein_sorting-associated_protein_18-like_protein
1811	contig_36291	Pm_contig_36291_361	CTTGTCTCCTTTGTCTTTATTTTCTTTCTCGTCTTCCTTCGTATCTTTATTTTTCGAGGT[C/T]TTTTTAACCTCCTTGCTCTCCTTGTCCTCTTTCCTATCATTTTGCTGTCCTTTCTGCCTG	PREDICTED:_hypothetical_protein_[Rattus_norvegicus]
1812	contig_36295	Pm_contig_36295_2170	ATCCACATGCATGGCGATTAGGAAGGGTGTCAAGTCCAATAAAACTCACTGTGTCTTCTT[A/G]ATTGTGCCATGAATATACTCCTAATAGTATAAACAATTTAAGAGAATGTGCTATAAAGTT	0
1813	contig_36307	Pm_contig_36307_359	GATTTCTCAAAGCCGGAATTGATCATTTGTGCACTTTACATAAATTTGCTAAACATTTTC[A/G]CCTCAAGAATAGAAAATGGTCCCTTTTTTATTGATACCAGTAGTTTTGTCTTTTGCCGAG	0
1814	contig_36325	Pm_contig_36325_92	ATTTCGTTAGCGTAAAGGTAATTTTCATCACCATTCAATAGTACGTGAAGACTGAACATG[A/G]CTGAAGAAGATGATGCTTACTGTAACTAGAGATAGAATTCATTATACTACTGGCGAGGTG	0
1815	contig_36327	Pm_contig_36327_364	AGACAATTACCCAGGCAAGGAGTGCTCGCCCTAATGAGAGCCTGTCTCACCCAACTTTAC[C/T]AGAAATTCTACCCGTTACTGGGTTAATCTAGCTATATATATTCAGATAAATCATCAAATC	0
1816	contig_3633	Pm_contig_3633_15	ACCATTCGGAAAAA[A/G]GGTATTGCCACATTTACGTACATTGTCACACATTCTGAAAAGGTACTGCATATATCCGGA	0
1817	contig_36343	Pm_contig_36343_355	TTCTAAGACGACTTGGAAATCCCCACTATGAGTGCTATCGCCGACTGGAATGGTGAATTT[A/C]ACCCAAAGGCCCTTTGCTGTATTATTCAGTGACAGTGATGCTATAAGGTGCATGCCATCA	mam_and_ldl-receptor_class_a_domain-containing_protein_c10orf112-like
1818	contig_36349	Pm_contig_36349_66	TTTTACTTACTAAGCAAATACTAGCCTCAACTGTTCTGTAGTAGTAAATAGTAAGTAATA[A/G]TAAGTAAATAGTAAGAGTGTTTTCGTGATGAAAATCAAAATACAAAACATTAGGAACATA	0
1819	contig_36376	Pm_contig_36376_134	ACAAGGAAGAGCAGACAAACTGAAAACGAAGAACTCTCGGTTCCTTTTTTTTCTTTTCTT[C/T]TTCTCTTTTGGATGAAATATTCCCATTGATGTTCTCAATTTTGGATGATCTCTAGATGTT	0
1820	contig_36381	Pm_contig_36381_349	ATTCTTTAACTACAAACAACGTTTTTGTTGCAAGTGGCCATGGCATAAAGACTGAAAATG[G/T]TATCTTAAAAATAAATCACATATTCATGCGATAATGTAAGTACAAAGTTTATCAGAGGAA	0
1821	contig_36394	Pm_contig_36394_520	CAAACATTCACATATATCATATACAGACAAGAAATTATGACATTCTGTTTGTCCAAGGAC[A/G]ATAGTATTCAAAATAAATTTCAATCTAATTAAAAGGAACTAGGATAAAAGAGGCAAACAC	0
1822	contig_36395	Pm_contig_36395_1095	ACTCGGCCGTATTGGTGCTTCATCATTCCTTTTGTTTATAAATAAGCACTGAAGAAATTC[A/G]AATGTTGTGCGGACGCTGACCAGAAGCCAAGCAAGCAAGCTCCTCACTCTCTG	cytochrome_b5
1823	contig_36398	Pm_contig_36398_791	TGTAGAGGTCTTACGCCATGACCCTCTGCACCAGTGGACGCTGTCTCCCCACCAAATTGC[A/G]CGCTTGCAGGAGAACGACGAGGAGGACCAAGAACTTGGGTGTACCAGTTCAGCTTCAATG	ataxia_telangiectasia_mutated_protein
1824	contig_36404	Pm_contig_36404_165	ACAGATCAGTATATACACAAGCACACACATTCAAATACTTAAAAGGATTTTATGATAATA[A/G]ATATGGCATTGTTGAGCAGTGTGACATTTACCCTATCAGGAGACTATGTGATTACATCAA	0
1825	contig_36408	Pm_contig_36408_311	CAAAGGCCCGAAAACATGTGGCGTCTGCGGAGACAAGGCCAAGAGCATGCACTTCGGAGG[C/T]CTGTCATGCGATTCATGCAAAGCGTTTTTCCGCCGAGCTGTTCACAATGACGCTTTCATG	retinoid_x
1826	contig_36420	Pm_contig_36420_319	ATGTGTGGCCGTGACCTCAACTCCTGGTTCTGGGCAGCCTACTCTGCAATTGGACCATTC[C/T]TATTTGGCTGTGCAACTTCACAGCTCACAACTGACATTGCAAAGTATAGTGTTGGTCGCC	phosphatidate_phosphatase
1827	contig_36436	Pm_contig_36436_183	TTAAAGGAATACCCGAAAGGTGCTTCGAAATACAACCTAAGTGATACGGTCTTAGCAGAT[C/T]TATCGAAGAACAGATTTAGCGAGCTGCCGGCGGAGGTGACGGAGTACACGTCCCTCGAAC	calponin_homology_domain-_chdc_lrch
1828	contig_36447	Pm_contig_36447_488	CGTTTACTGTAGTAATGGTCATTCTTTACTCTAAGAAGAGGAACTCCTATGCTTATGTCA[A/G]TCTCAGTCCCCAAGGATTTCTGAAGCTGACGAATGCCCAAGGCCTTAATCTTTTTGCCTT	protein
1829	contig_36463	Pm_contig_36463_493	TCCGACGAACTCGACGTACTTATTGGTGTAGAGGCCACGGGTCTCCAGTTTTTGCATCAT[A/G]CCCTCGCTAGGATCCACAGCGTCTACGTTCCTGAAACCGCGGAGGCGCAGTTCGTGGCCG	hypothetical_protein_BRAFLDRAFT_93226_[Branchiostoma_floridae]
1830	contig_36466	Pm_contig_36466_14	TGTATAAATGTGT[G/T]TGCTTGTTTGCGTTTTTTCCATATATTTATGTTTGTCTTTGAGTGTTTTGATATGTGATT	PREDICTED:_hypothetical_protein_LOC100414382,_partial_[Callithrix_jacchus]
1831	contig_36482	Pm_contig_36482_730	TGTGTTGGTCTTGATCCATTTGTAAACTGAAGAAGGTCACTGTGCAGATGAACATAAGTT[A/G]AAGAAAATTATCTGAATTTGCAACATTTTCTCTCCCTCCAGCTCTCTGTCTTCCTCTCTC	0
1832	contig_36483	Pm_contig_36483_160	GACCTTCTACGTGTTCGGGGGCCTAGGGCTGGTCTGGGGCATCCCCTGGTTCCTGCTGGT[A/G]CATGATAGACCTGAACAGCATCCCCGTATTTCCCATGCAGAGCTGCAATACATCCAGGCG	inorganic_phosphate
1833	contig_36484	Pm_contig_36484_493	AGGTGGATTGATTGGTTCAGGACTGGCCCCAAAGATGGAACCTTTTTAGAAGAAAGAGTT[A/G]TTCTGATTCTGTACGACCCAAATCGTTCATCTCGCATTGCTCTTGTTGGGAATGGTGATA	GH16930_[Drosophila_grimshawi]
1834	contig_36490	Pm_contig_36490_117	ATTTGCAGAATGGTCAAGCTTTTCTATATCTACTGATGGTATGAAGAAAGTCTGATTTCA[C/T]TTTGCTTAAATCCATCAACATATGATCTTATTTTCTGCATTCACTTATTAATACATGCAA	0
1835	contig_36499	Pm_contig_36499_606	ATTTTTTTTTAACTTATGTGATAGTCTGATCCCCCAACTGATAACCATTTGTTGTTTGTG[A/G]CGATACCATGGTGTGTTCCCGACGCACGTACGAGTTGCAACGCATTTCCTCGGCAGATCT	0
1836	contig_36510	Pm_contig_36510_202	CTTTTAATATTTATTTTTGCTCAGGGTTACACATAGAATTTTTGTTGAAGTGCAGGATTC[A/C]TTATCACATCTTTATTTTTTATTGTCTGTGATTTCTTTGTGATGTTTTTGTGCTGGAGGT	0
1837	contig_36511	Pm_contig_36511_538	GTCGCGCATGGCAAGGCTGCTGGAAGCGGGTCCCTCTAGTCTACCTCTCCGGGCCTTCTA[C/T]CTTTTCACGTACCTCCTTCCCTGCGAGTCCTGCCTCCTTCAGATCTCCAAGACGCTCAGG	0
1838	contig_36530	Pm_contig_36530_745	TGATACGTCCAAGGTGGTGTACGTAGCGAGGAACCCAAAAGACGCGAGTGTCAGTTATTT[C/T]CATCATCAGCGGCTTGTCATGGTCTCGGAATTCTTAGGCGATTTTCCCGAGTTTTTCGAC	sulfotransferase_1c4
1839	contig_36531	Pm_contig_36531_878	GATTTATATGTGTCTGAAGTATATTTCTGATGTGGATACAGCTATATTCTCCAAATTAAC[G/T]TCACGGCATTGGAATCACAAGCAGTGTGAGGCAATGTGCTTTTATTGTTGTCTGAGCTTT	0
1840	contig_36534	Pm_contig_36534_95	TTATTTCTTATGATATGAAAAAGATTTTTTTTATTACTCAGCCTATTGGTAAATTTCATA[C/T]AGCAATGGGTTTTAAGGCGTCTAAATGTACTTAGAGTGGATGTTAATTCTGAATCATTTC	0
1841	contig_36542	Pm_contig_36542_778	CGCTGCTCTTCGCGCTCTGTCACGTTATTGCCCGACTTGACAACATCTCGGTTTGTAGCG[A/G]CCCCAGCAGGAGGACGAGAGCTCGGTTGGGTAGAGATGGTCAGGTTGGTTGACACGGACG	0
1842	contig_36556	Pm_contig_36556_203	AAAATTTTGGTATGTTAACAGACGATACTATGTACAGTACTTAGGGTATAAAAATGAACT[G/T]ACAGAAGCAGTGGTTTAAATGTCATTGGCATAATCACATCCAGAGTGAATAATATAGAAT	0
1843	contig_36563	Pm_contig_36563_315	AACCGTGACAATGACGAAGAGACCTTAAAATCCGCTAATCCAACCCTTATTACTCGCAAA[C/T]ATTTGATATGTTGTTATTCTGATGTCTTTATATACAATTATTT	0
1844	contig_36564	Pm_contig_36564_2364	GTGGGTTTTATGGATGCTCACTCTTGTATTTGCACCACAAAGTTGCATTATTAACATTAA[A/G]GATTTTTTTTTGTTTTTAAGGGGGAGGGCTTTTAAAGATTAAATTGCATGGCAAATACTA	dihydrolipoamide_dehydrogenase
1845	contig_36572	Pm_contig_36572_191	ATTTTCTTATACTCTGCAATCAGGCATTATACATTCTCTCTCTTTTTTTTATAAATAAAT[G/T]AATAAATCCGAAAGCAGAGTGAGGGACCTTGAAGGCTTGGTTTGGACAGCAGCATATGCT	0
1846	contig_36576	Pm_contig_36576_573	TAAATGTCCTTATGCTGGCTACTGTCTCAACGGAGGAACGTGTATGATGTTCAAGATCGT[A/G]GGGGAGCTTGTGTGCCAATGTGCAGAAGGTTTTAAGGGGCAGCGGTGTCAGGAGAAAGAA	ntak_alpha2_isoform_2
1847	contig_36580	Pm_contig_36580_169	CTGCGGAAAAGAAAAACTGTTCTCCATTTATCAACTTCAGGCTTCGTTGTGTCTAGAGAG[G/T]ATGCAGTCTACTGTGGTTCGCAGTGGATTTTTGTTCTTCAGGTTTAGCATACACGAGAAA	0
1848	contig_36596	Pm_contig_36596_945	TGTCTTGCATAGTAGTTTTGAAGTGTGTAGTTAGATTTCTGCCAGACACATTTGACAACA[C/T]TTCCTTGGACGGCCAGTGAGTGAGGCTTGGGATGAAAGGGTAATAATGTGTAGTCTTGCA	0
1849	contig_36607	Pm_contig_36607_579	ACAACTATGAATTTTTAACTGTTTCAAATTTGGGAAGGCCTTACTAAGGGAATGGACTTG[C/T]TCAAGGACAATATTTTCCTCATCTAAATCTAACTCAAGACTTCTTATATTAGGAATACAA	0
1850	contig_36618	Pm_contig_36618_853	TTCTATCTTGTTTTCAAGTAAGAAATATACAGTCTATTTCTTGAACAACTTACAGCACCC[C/T]TTTCCCTTAAAGCTTACTAGTGATTTCCAGTAGAACCATAATCAGCCGAAGATACGGAAG	cg17119_cg17119-pa
1851	contig_36620	Pm_contig_36620_182	GTATACGACAAAGCGGTTAAAAAAAAGGAGAATGGAGCAAACAAAAATAGACAAACAAGG[A/G]AAAAAAAAGAACACAGTAACTGACGCACGACTGGATAATGTTGAGAAATTTAAAAAAGAA	0
1852	contig_36621	Pm_contig_36621_959	ACTTTGCTTATTAGTTTTTCTATTGCAACCATTATTGTCTTAATACATTTTATATATTAA[A/G]TTCATTCAGTTGTGAAATTAACATCCAACATGCAATCTGTGAAAGCATTCCCCAAATTCT	0
1853	contig_36629	Pm_contig_36629_133	ATGAGTCTATATATGTACGTACACTCATAGCGTACATGTTATTCGTAAAGACACGAAGCA[A/G]AGCAGATAAATAGGAAGAAAGCGAAGCATTAGCTTAAGCAAGGTCTGTGTTAAGGAAATT	0
1854	contig_36635	Pm_contig_36635_1313	CAAGTTCTTCATGGAGGAGACCATACAAAGCCACATTCTTTGCCTCAAACTGGGATTTGA[A/G]GCTAGAGAGGGCTAGGGCCTCCTCCCTACACAAAGATCATCCAGGTCTCCTCACAGCCAT	selenoprotein_u
1855	contig_36636	Pm_contig_36636_348	TCAAGGAACTACTTGCCTGATCCAGTAAAGCAAACAGGAGCAACATCATAAGCAATGCAC[A/G]GTTGCATCTGGGAGGACTGAAAGTAAAGAATGTTCACGAGCCCAAGGTACAGGCGCTGCG	0
1856	contig_36643	Pm_contig_36643_475	GTTGATTAACTTCCACACAAGTAACATCAAATATATGTTTAAAATTGTTGTGAACTGTTC[A/G]TATTAGGTGGAATTAATACTTTGTGTGATGTAAGGGCCCATATGCCTAGTGGCAAATGTC	0
1857	contig_36650	Pm_contig_36650_177	GTAACGCGTTTCAGAACAAGGGCAAGGAGACAGGGGAAAACTGAATGAAGTGACCTGGCC[C/T]GCTGAAAGAAACGACTCGATATTTAGGCGCCATGACGGCACTACAGAGAATAACCAAGGA	ubiquitin-conjugating_enzyme_e2d_3-like
1858	contig_36654	Pm_contig_36654_569	CCTTGCCAGAATGAAATACCATATATTAAGACTCATGATTATCTCATATGGCAGCTGATT[G/T]CACTACCGATACTTTTAAATAAAACACGAAA	0
1859	contig_36659	Pm_contig_36659_285	TTATATATATTAAAGAAATTACCTTATGAACATTTCCCTATTATCAAAACTGTCTGATCC[C/T]AAAATTTAGGGACAAGCTACCTTTTTATTAATAGAACGTTCCTGACTCCCCACAATTCCA	peptidyl-prolyl_cis-trans_isomerase
1860	contig_36676	Pm_contig_36676_121	ATACAAGTTTAGTATCTTAACAGGTATCAGTATCAGCATAGTATCAGCCACAGGTCAGCA[A/G]CATGGTATCAGCACATCTCTAGTTTTAAAGAAAATGGTGACAAGTGTGCAAGTAAAATGT	0
1861	contig_36680	Pm_contig_36680_312	AATGAGAGAAGAGAACGAGAGACGTCGCTGGCGCGGTAGTGTTATAGGGGTTTCAGCCCA[A/G]AGACACAGTCACTTCTGTGATTCACTTCACAACGATGCGACGACGCTTACGGCGCGAGAT	0
1862	contig_36688	Pm_contig_36688_260	GGATTGAGTTTCTTGTATATTTTGTTTAAAAATTAATCATCTATCAATAATTTCTTAGTG[G/T]ACAGAAGTCCTTCTTCATTGCATTCATGCAGGCTTATTTGTCTTTACAAAGGATGTATTT	0
1863	contig_36694	Pm_contig_36694_1089	CTTGCTTACAAATATCTCCGTTGTGTGCCACATGCAGTTATACTTGCACTCGTCATCGCA[C/T]GTCCACTGCAGGACTCTTTCACTCAGGCTTTGTGTGGATTCGTACTGTGCTCGTCCTCTA	post-gpi_attachment_to_proteins
1864	contig_36702	Pm_contig_36702_285	CACCAGGGTAGCTGCACAGTCAAGCCTAAATGTGGAGTCTGTAGCAAGGCACACAACACC[A/G]AGGTGGCATTAGGGCCTACAAAGAGGAAAAGAGGGACACAACAGCCAAATGTCCCAACTG	gag-like_protein
1865	contig_36712	Pm_contig_36712_42	ATTTGTGAATCAAACAAGGAAAGGATGAGAAGGAGGCAAAA[A/G]CACCTCTTCGCTTCATATTTTGTATTTTTTTCTTAGATCAGAATGACCCGGCACTCGAAA	nitric_oxide_synthase-interacting_protein
1866	contig_36715	Pm_contig_36715_365	ATCGGATTTGGGTTAACATAATTGCTTTTGCACAGGAGGGGGAGGGAGAGGGAGGGAATT[C/T]CATTAAATTAAGTAAATAAATGCTTTTATTTTGTTAATGTACTTTTTGTCAAATCTATAA	0
1867	contig_36717	Pm_contig_36717_243	CATAAAACTAGTTTTGTATTTGGATGCTCTAGAATTTTTAAAAGCTAGGGTTCAAATTTC[A/G]TAAAATACTATTTATAAGTCCAGTATTAATTTACATACATGTACATAGCCTCCTTTTGGT	0
1868	contig_36723	Pm_contig_36723_324	CAACTTCCCTTCCACCACTACCCCTGTATATGCCCCAGACACCTCAGGTTTTCCAGCAGG[C/T]TGCACTTCCAATGAGTTCGTCTGTGACTCTGGAGACTGTGTTTCCACTGGTGTTGTTTGT	low-density_lipoprotein
1869	contig_36740	Pm_contig_36740_797	GACGCACAATGCAAACCACAAGGGGATATTTCTTGCGAGGAGGAGACCCTAGCATCAGGT[C/T]CTTGGGATTGCCTTTGAACTGGAAGTGCT	cell_growth_regulator_with_ring_finger
1870	contig_36742	Pm_contig_36742_205	GCTTAGATCCTGACAAATGAATCTTACCCGTTTAAATACAGCAAACAATGCCTGACCTGA[C/T]TGAATGCAAAATATTGTGTATTTGCGAAGGACTGTTAACTATGTAAAACGTATGTGAATC	novel_protein_procollagen-_2-oxoglutarate_4-dioxygenase_(proline_4-hydroxylase)_alpha_polypeptide_family
1871	contig_36746	Pm_contig_36746_1543	TGATCTGCAGCGTGGAGGAGTACGGCAAGATTCCACTAGGTCATCTGACGTCACGTGGGA[C/T]GGTACGATCTCACCCACTAAGATTCGCTCAAGGGAACCGTCATCAATGCCACGGCCCAAC	rab6_interacting_protein_1
1872	contig_36747	Pm_contig_36747_531	CAAACCGCTTAGAAAGAAATCAGGCATTCCGAGACCCAAACACGCCAGGTCTGCCAGGAA[A/G]TACGACAAGTAGTTTCAACTCCTTCCCAAATGGCTTGGTTTCCAAGGGTGATATAGATTT	kinesin_family_member_3a
1873	contig_36750	Pm_contig_36750_253	GAATGAAGGAGGGAAGGAGGGAGGAAAGGGAACAGAACTTTCATCAATAACCTCGTAATT[C/T]AGGTCTCGCTACCGAGCCCTTGCCGACCTGGAGACAGAATAATACCATTACGGCAAAGGT	0
1874	contig_36776	Pm_contig_36776_45	CACACACACACACACATTCACCAATACTCCGAACACTTTCCCTC[C/T]GCACAATATCTGAATATACATAAAGTGCCTTCCTATGCTTACTTCAGAGCATTTCTTTCG	0
1875	contig_36788	Pm_contig_36788_422	CCTTTTCCAAATTCAGGTACTTTAACTGTTAACTACTTTAGGTTTGAAAGAAACCCATGC[C/T]GCACAAATATGCAAAAAAAAAAAGCTAACTAGAAGTGTATATTCACATATTTATTCCATA	0
1876	contig_36793	Pm_contig_36793_187	GGAAGTGTTGGTGAAGTCCGTGTAGAAGCTGATGATGATGCTGCTGTACAGGGAAATGCG[A/G]AGGCGCGGCGGGATGTGGCCGCAGTATCGACCACCGAACGGAGAATTGACCAGATCCACA	cg31149-pa_isoform_2
1877	contig_36796	Pm_contig_36796_902	CATGTATTATGTTAAAACTATTTGTGTGTTTTGTGGGTACACATTTCTTGGGAAATTGTG[A/G]GCATACTGGCCCAAATTTGTAGATTGCCTGAAC	0
1878	contig_36820	Pm_contig_36820_1919	GAGTGGGGCCCTGGGGCGCCTGAGAGACCCTGTTTCGAGTGCGCATCACACGTGGCACCG[C/T]ATACAGTACTTGTTAGGAGATAGTGGGCCCTTGCCGTATGACCCAAACGCTCCTCTGGGG	myotubularin-related_protein_10-b
1879	contig_36822	Pm_contig_36822_463	AGTGCTGCTAGGACATTTACCCATGATCATATCACCTTTGTCAGCCGGTAACTAACCCTC[C/T]TCCCCTTCAAATACACATACATCCCTTTGAGGCATTGACAGTAACTTGCACAAAGCCAAA	0
1880	contig_36864	Pm_contig_36864_306	CTTACGCAACCCTGGAATGTAACTGGTTTAGAATGAGTCGAGAATTCACCAGGTTTCATA[C/T]TGCTTGACTTAATTGGTGTTTATTTGGGTACATGACGTGATAAACATCAAAATTGCCTTC	0
1881	contig_36871	Pm_contig_36871_323	ACAGAGGATTCTCAGGAAGAGTGACGTGTTGAAACATCGAACAGAGTGTAGGCTTTAATC[C/T]CGATGGTGAAGCCCGCGGGGGACCATGTGTAGCGCGAGTGACACCTGGATACTGTCACCT	0
1882	contig_36888	Pm_contig_36888_1130	TTTCCCACACATGACACACTCATAGCTTCCATGAGTTTTTGTGTGATCCCGATACTCTTG[G/T]GCATATTCAAATTCCAACCCACACAGGTCACAGACATGGGTCTTGTTTTTGTATGTCATC	zinc_finger_protein_347-like
1883	contig_36889	Pm_contig_36889_1067	AATATTCACCTGACTGACATTATCACTAGTCAGTCACAAAGCATTCTCTTAAAAACTCAT[C/T]TTAACAAATTACCTTCAATTTATATTCTGTGACAAAGGTGACTTACTATATAAGTACTCT	0
1884	contig_36897	Pm_contig_36897_318	CCTATCCACCCTAACTGCACACAGAGCCTCACAGACCTCCTTCTGCTGCGCCAAGAAAAC[A/C]GGCTAACGGAGCTCACGCTGGCAGAGCAGACGTCAACGGTTGTCCTGAAGGAGGCGGTAC	lectin_b_isoform_2
1885	contig_36899	Pm_contig_36899_289	ACTGTCAAGCACTGCAGTAAAGTTATGCATAACCCTTATCCTGAAATTGCAAGGGTAATT[A/G]TTATTCATATACACATATAGTCTCCAGCTTTATAACAACAACACTTAAAAAGATAATACT	0
1886	contig_36901	Pm_contig_36901_319	AATAACCAAGTTTATGTATTCAAGATACTTGAGTCCGAGGGGAAATCCTCTCTTTTCCAT[A/C]CATGATAGATTACAACCTATTGTCACTCCTCATCAAAATTTTGACTCACTGTTGATCCCC	phenylalanyl-trna_mitochondrial
1887	contig_36916	Pm_contig_36916_313	GATTATGTTGTGCCAAATATTAGTAGAGTCAACAACAGGATATTTTAGTTGTATGAATTT[C/T]CCTGTCCAATTTTTGCAGTGTGGGTATATTAAGTAGTAAGTTATGAACTTTTTAAATGTG	0
1888	contig_36929	Pm_contig_36929_149	ATGAGCAGAAATACAAAATGGTGACCAGTGACACGTTTTCATAATGGCTCATCTCCCTAC[A/G]AAGTTTCTCTTCCGATAATCAGTCCTAATGCTTACAAAAAAGGCCTTGGTAGCCCAAAGG	0
1889	contig_36936	Pm_contig_36936_1242	AAACTGTAGACTTTCTGGGCGGGGAATGGGTCTGTTTTTAAACCCATTTTAGCATTTTTA[C/T]ATATGTAGATATATAAGAATATCTGTTCTTATGTTCTCGTGGTTGTGCACGCGTGGTAGA	sodium_solute
1890	contig_36950	Pm_contig_36950_1102	TTTTACTGTAAGAAGAGATTGAGCAAGCGATGCAAGTGATGGAAACGTCAGGACAGGACA[C/T]CTTTGAGAGAAAGTGGACTCTCGATTCAGGTGGCAAAAGGGCCGCGAGGGACACTCCTTT	ring_and_yy1_binding_protein
1891	contig_36955	Pm_contig_36955_1193	GCGACTAGTTGGAGTAAGTCCATCACCATCAACTACAGCCTTCAGAAAGACACCAAAGTC[C/T]AGCAAAAAAGAAGTTACCATCTCTACAGATAACTTGGGATCATCTCCTGCACTGTCTGCA	0
1892	contig_36956	Pm_contig_36956_373	AAACTCATATCTTGACAATTTGGTGAGAATCAGTACTTTCTGTGGCTTGAAATTGGCTGG[C/T]TCCAGATGTGCTGGTTCTGTAGCACTCATAGCTCTCTGGCTGTTGTACAAGCACCCTGCT	elegans_protein_confirmed_by_transcript_evidence
1893	contig_36959	Pm_contig_36959_410	ACATAGCAGCATTTTACTCAATTTCAAAAAGAAAACAATTCAAAAAGAAATCATAGAACA[A/C]AAGTCAGAAAATTGTCTCTATCCACAATACCCACCTGCTAATGTGAATCGGCACTCATCA	0
1894	contig_36961	Pm_contig_36961_576	ATGAGCACCAATATGAAATGTAACTATAGAAAGAAAGGAATAACAGATTGTGAATTAAGT[C/T]GGGTTAGATTTTACACCAGAAGGCCTGTCACTTTTTTTGTATGTGAAGTCTAGTCTGATT	ubiquitin_c-terminal
1895	contig_36972	Pm_contig_36972_442	ATATGAAGATTCTCCAGATTTTTTTTTTTATGGCAACTAATTGTTCCTTAAATTTTATAA[C/T]ATTTACCCAGCCAACCATCAGGGGTTGTAGGTTACGTGAATAAAAGAAAATAACAATAAC	0
1896	contig_36973	Pm_contig_36973_425	TCATATCAGGACATTTTACATCAATGGCTATCTACAAAATGGATTACACTTTGAAATATG[C/T]ATAATGATTTCCCCCTCCCCCCTCTAAAATCCTATGAAAATAATGGTTTATGTCTCACAC	0
1897	contig_36974	Pm_contig_36974_734	GATGACAGATAGAGCCCTGACTGGATGTGCTTGATCCTCGTGTGCATGTCTCCTGGGTTA[C/T]TGGTCAGCAGGAAGAAGCGGTCGTCGATCGCTTGCACTGTCATGAGGTCACTGCTCGATC	0
1898	contig_36980	Pm_contig_36980_468	CTTACAAGGGCGTCGTCACTGGCCAATGAGATTGTGAGCGAATTCAACTCAAGGGACGAA[C/T]TAATCCAGGCGCTAATCTGCTCCTGCTATCTGCCTGGCCTCTCCGGATTATCGGTGCCTG	doppelganger_von_brummer
1899	contig_36999	Pm_contig_36999_365	TGACCAAGTTTTGAATTGGTGTCAAGATAAGAAGCTTAATCACAGACATGTTTTCCCAGA[G/T]ATTAGTATTTATGTCACTGTAGAACCTTGTGGTATGTGTGCTGATGCATTAGGGCAGCTT	trna-specific_adenosine_deaminase_2
1900	contig_37006	Pm_contig_37006_47	AAAACACCAAGATATGCTCCTTTCTTGAGTTACTAAAGGTTAATCC[A/G]TTAACTGACAGTTCTGTTGGCAACATCCCACTCATACAACATAAAAATGGTTCCCTATAT	0
1901	contig_37018	Pm_contig_37018_1325	CTCTACAACGAGGTCATGGAACGACTCTCTATCAGGCTGAAGCTCAACGACGGTGAGACG[C/T]TGGTCATGGACAACACCCGACTGCTGCACGGGCGCACGGCCTACGAGGGGGGGAAGGGGG	gamma-butyrobetaine_dioxygenase-like
1902	contig_37027	Pm_contig_37027_272	TAGAGCCTCCATCTGTCGTAGAAGATTGGCAACAGTAAACCTAAGTTGATGAAACTTTGA[A/G]AGGGGAACTTGAAATGTGTGCAGGGCTCCATCACTTGTACTCATCCTCATCATAACAACA	comm_domain-containing_protein_5
1903	contig_37034	Pm_contig_37034_102	CCATTCTTTTAGCTTTGGGGACCTTACTACATAGAAGATGATACTCTTCACATAGTACGT[A/G]ATGAGAATCTTCCGCAGCTCAAATATCTGGAGCATGGAGGCGGCAGAGTTGTCTGAGATG	pecanex-like_protein_1_(pecanex_homolog)
1904	contig_37045	Pm_contig_37045_849	ACTAACTTCCCCCCCGGTTGACTGCAGGGAACCAAGGCACCCCTTTTCTGTTTGGTCAAA[C/T]TGTGCCACAAGCTCCTGTACTGTCTATATATGCATGTTTGTGTGTGTGTG	ac_transposable_element-derived_protein_4
1905	contig_37047	Pm_contig_37047_1029	CAAAATCGATGTTGCTTGCCAATTTCCGATTCTCGCTTTTCCCATGTGTGTGCTTCAACA[A/G]GTGTGAAGGGGGAACGCAGTTGAGGCGACATCGCAGGAGGGTGAAGGCATCGCTCTGAGG	protein_vac14-like_protein
1906	contig_37048	Pm_contig_37048_429	TTGTATCTATACCTAGAGGTACTACGACATGTACAAGGAATGAGAAATTGAATACTTCTG[C/T]AAGGAGCGGAGAATTTCCCGTTCAAAATTGAATCCATTCTATTCATATATTTGCGAAATA	0
1907	contig_37067	Pm_contig_37067_129	GAAGCAGGGCCTCAAGGTCTTTGATATTTTGATACCATCACTAAACGGATTACAGCTTGC[C/T]TCGGTTGCTGCTGGCATCTACATTACTGCAGGAGGTTACTACACACTTTGGCTTGCTTAT	amp_dependent_ligase
1908	contig_37069	Pm_contig_37069_52	AAAAAAATATATAGGTTTTATATCTATATATTTGTTTGCTTACACTTATTA[A/G]TGAGTGTACAAAGGATGTTTATCACTGAACTGAAAATTAAGGAGTGTACAAAGGATGTTT	0
1909	contig_37072	Pm_contig_37072_328	ACACTTGAGAGAATTCCAAGGATGGTTAGCAGAGGGAAGTGCAGTAGAGAGAGCATACTG[C/T]ACAGTATGCAACAAGGAATTAACAGCAGGAAAGTCAGAATTGCTGAAGCATGCAATGGGA	threonine_aldolase
1910	contig_37081	Pm_contig_37081_272	GGAACCTAAGCCGATCAGGTTCACCGACTCTCCGCAACATTTTGCCGGCCAGGCTGCTTT[A/G]CCCTCCTCCCAACAGGGCCCTAGGAGAAAATCGTCCTCTGCGAGTAATGACAGCGAGCAA	mixed_lineage_kinase
1911	contig_37091	Pm_contig_37091_257	AGGTGCTGCAGCTGTAAGATCCCCATAATAGGAAGGGAATTCGCACGTCATAGTCGTAAA[A/C]AGTAAGTCTTAGCATAAAAATGGGCTATTTTCTGGCTGTTAGGAGATTAACCGTTAGGAT	0
1912	contig_37094	Pm_contig_37094_165	AGAGAACTTGAAGACAAACTTCCCCCAATACATCAGGGAACTACAAGGAATTGCAGATGG[C/T]GCTCGCGTGCCTTTCCAACATCTGATGGTACTGCATTTGGTGACGAGTCTCCGTCCCGGC	tan_cg12120-pa
1913	contig_37099	Pm_contig_37099_326	CCTGAGCAGTATTCTGTCACAGATACGGATGATGAGGACTACTATGGCAGAGGCAGTGGT[A/G]ATAAGGAGCATCCTGTCACAGGAGTAGATGACGAGGACTATCCTGTTGCGGGAGAATATG	orf1ab_polyprotein
1914	contig_37100	Pm_contig_37100_336	AGGAAAAAAAAGAAAGTTTGGGTGAAGGACTTATCTGAAATATGTGGAAAACCGTCTTAG[A/G]AACTTTCTGAAAATCGTTTTGAGGCCTTTCTTTCTAATTTTACATCTATCCACCATTCCC	0
1915	contig_37104	Pm_contig_37104_1674	CCATGAATCTTGTGGAAGCCCACAGCTCTTCATGGTGGTGACGCCTCCCGCATCCAGGGT[A/G]ACATCAGCTACAGCGGTGGCCACTTGGCTCATAGGAGTGATTCTCCTCGTGTTGGTAGTT	low_quality_protein:_fatty_oxidation_alpha_subunit
1916	contig_37106	Pm_contig_37106_130	ATTATCACAACCTTGAAATAATTCTAACTGATCCTTACCACAAAGCTTTGAAGAGCATTT[C/T]TTATTTTCTATTGTTCAATCATCTTTCTCTTTTAAGTTATTGCTGAATAAATTCTCAGAC	sphingomyelin_synthase-related_1
1917	contig_37115	Pm_contig_37115_243	TGGTTAATAGGAGCAGCTGTTCTAGCCTACCAAACCAGTGTTTTTGTTCACCACTTTAAT[A/C]ATTTTCTTGTGTAGTTGATTCATGCTCATCCATTTCAGCTTTTTTCCCCCTCTTAGAATG	0
1918	contig_3712	Pm_contig_3712_290	GCAACAGATTTCGGCCTTGAGGTGAAAGAAATGGAAGCTGAATCTTCTTGTAAAAAAGGC[A/C]TCAACACGGCAACACAAGAGCAACAAATCGCATCTGGCGTTTGCAATGGTCTACACTTGA	0
1919	contig_37123	Pm_contig_37123_479	GGAGCATTAAAAGAAGATAATGGTAGCACAGAAAATATGTTAGATATAGACACAACCTTA[A/C]GAGAGAGTCGTTCTTTAAACTGTATAGTTATGGCCACCGGTGATCAAGAAGGAGATTTTC	0
1920	contig_37154	Pm_contig_37154_174	AGAGAATATCCAGCTGTCTCTGTACGGAGCGGAATTCCTACGTAACGCCGCTTCCTTGCT[A/G]GCCGTGGAGGGCGAAGAACCTCCTGATGTGCAGTTCAGACCGCAGGGTTATCTCCTGCTG	fad_oxidoreductase
1921	contig_37167	Pm_contig_37167_859	ATTCTTTATCTGTTCACTTGTTCTTGTATGTCACTTTGTATATATTTGGCTCCTAGTAGC[C/T]CAAGTGAAGTAACAGCAAAAATAAAATGTAAAACCTTCAGTGTCTTTTCTTCTTA	GE23234_[Drosophila_yakuba]
1922	contig_37169	Pm_contig_37169_287	TAGAAAGGTGATGGGTAGGAATAAAGGCAAAATATTGTAACACCCACCAAAGCACTGACA[G/T]AATCCATCATTGCAAGAATTCATATTATCTTGCTGGACCTTCAATTTCCACTCTGAAGAT	0
1923	contig_37174	Pm_contig_37174_998	AACTGATGGTGCTATTGCCGGTCCAATATCAGCATCATAGAGGAGATCATTGGCAATACC[A/G]GGGAGTGAGGGTAATTCCATGGGCAGATCTAGATCAGGAAGGTCTGATAAATCTGGGAGG	was_protein_family_homolog_1
1924	contig_37195	Pm_contig_37195_618	TGAATGTACTGTACATAGGCAGAAGAAGAAACACTAACGTGAAATAATGAATAATCACGT[A/C]TCAACGGCTCCGCTGCCATCACCAGATCATTGTTCACTTGGCGTTCCCGACGAAAGGAAA	0
1925	contig_37197	Pm_contig_37197_356	GATCTTGGCAGAAAATGCGCCAGACCCTCAGGCTTTTCTCAGCAAGTATGATGAATTGAA[A/G]AGCAGAAACGTGCGAGACCTAGATCCCTTGGTGGTGTTTCTGAGTGGTTTGGTTGAAGAC	gamma_complex_associated_protein_2
1926	contig_37198	Pm_contig_37198_167	ACTCGTGAACTTCTCTACGTCCTGCTTGTTCTTCTCTGAGTCAAGCTGATATTTACCTCT[C/T]TGTTGGTCTGCTTTGTCCATGTCAGTCTTCAGCTTAGTCACCTCCGTCTCGTACTTCTCT	elks_rab6-interacting_cast_family_member_1
1927	contig_37210	Pm_contig_37210_289	CTCTCTTTCTTTATTTGTGGTGCGCGTTTCTCTCTTTCTTTGGCTCGCAGCAGCGTCAGG[A/G]CGGAGTGGAAGAGGCCGAGGTTTGGTGGCTGGGACGGATGTTGTGGGGGTTAAGTTTGTT	0
1928	contig_37228	Pm_contig_37228_338	ATTTTAGCATGTTTTTCCTAACGAGTTCCATGTGCTGCAGCCAAAACTGTTTACAGCCGG[A/G]AAATTGTGTTTCCTGTATTTCTAATCTTTTACTTGAACAGGTAACTGCATGAACACTTAG	0
1929	contig_37236	Pm_contig_37236_371	TATATTACCACCCTCAACCTCAAACTCCTCCTCTAACTTTGTGATCAGTTTCAACAGTGC[A/G]TGTTTTAGACCTGCAAAGCTGAAGGTACAGTCCCTATACTTCCACATTGGTGTTGGAAAA	o-sialoglycoprotein_endopeptidase-like_1
1930	contig_37240	Pm_contig_37240_600	GGGGTTTTAGCTGCAACTATAATTTTAAAATTCATTTAGTTCTGTTTACATGTTATGCGA[C/T]TGGCTGAAGGAACCTAAAAAATTATGTATTGCGCTCACTGACTCATGGAACTGCTTTACT	0
1931	contig_37244	Pm_contig_37244_364	ACAACATTTACAATGTACCTGTAAGCTTAAAAATTCATAAGGATTATACTGAACCATGTG[A/C]CCCATTGGTGCCAGATAGATGTACTCTCCACAGTAGTTTTGTTTTGTGAATGTTTTTTTA	0
1932	contig_37249	Pm_contig_37249_42	GTGATTGATGGGTCCGAGGGAGCTGTGTTATCAAGATTTGA[C/T]TTTGTGTATCCTCCTTATATGACATCATGTGAGGACAGCAAAATAATGAAGGCAGTGGTG	uncharacterized_protein_c16orf68
1933	contig_37258	Pm_contig_37258_877	TGTTACTGTGGGAGATATGCGGCACAGGGCAGTCACATTCACTGGGCGAGACGGTCGCTT[C/T]GGTTCAACTCCTGGCTTGTTTGTGGGGATTGGAGTCGGTAGTGGACACATCTTTTCATTT	e3_sumo-protein_ligase_pias1
1934	contig_37275	Pm_contig_37275_283	ACCTCGCCTTCGACAGGTTCAAAATGGTCGAGAACGCTCACGTCGACCACCTTCCTGCCG[A/G]TGTTCTGGGGGAGCTTCGAGTCCGCATCATTGAAGTGGTGTCGTGTCCTTCGCTAGCAGA	PREDICTED:_similar_to_vasorin_[Ciona_intestinalis]
1935	contig_37284	Pm_contig_37284_713	ATTTTGAGGTGGCGGCATTTCAGTTGTCGAAACGTCTTGCTGCTGATGCCAAGATTCCCA[A/G]TCATCATTAGAGGTTCCCTTATGAGCTGCTTTCATCTGACGGCTTTCTTGCATCTTCTGC	protein_bicaudal_c_homolog_1
1936	contig_37287	Pm_contig_37287_822	GGACCGACTATGTCCTTGGGCTTCATACGTGGTGCAGCCACCCAAGTCAGAAGGGATTGC[A/G]TATCAGCATCACTTCTGGAACCCTCCACCAGAAGAGAAATATACCTTCAAGCACCCAAAG	starch_branching_enzyme_ii
1937	contig_37302	Pm_contig_37302_206	GCTCAGACTGATTGACAGGATCCTTCCTAAACTTGCTCCATTGCCCGTCACGCCATTGCT[A/G]GATCTTAAACATTGTCTGTCGAACAAATTGCTTCCGAAAATATTAGTTGGCTCCGCAGTG	0
1938	contig_37306	Pm_contig_37306_196	TAATGAAATTAGCATACATTAATCCAGTTTCTTCCATAAGTCAGTGTATTTATAGTGTTG[A/G]TTTTTCAGTTCTTGTATCAGCACACAACATTATTGCCATATTAGTTTGTTTTGTGTTAGT	0
1939	contig_37309	Pm_contig_37309_1235	AGTTGCTTTTTTAAAAGCCAACTGATTGTGCATCAGTTTGATACCTGAAGCCCAACCTGA[C/T]GCTCCAGAAGCTTTATCTGTGTCTATGTCATCATAGAGTGACATCTTTTACTATATGTAA	splicing_factor_45
1940	contig_37312	Pm_contig_37312_726	CAAATTACTGGTATTGCCTTGGCTGTGGAGCACATTTCAGCAAATCAGATGATTTAGAGG[C/T]ACATGGTAAATTGTGTCTTGGTATAAAGAAGTGTGAAGATGATGATGATGATGACGAAAT	zinc_finger_protein_29
1941	contig_37314	Pm_contig_37314_322	TATACGGAGAGAGGGGGATGAAATATAGTGTTTTTATTGTAGGGGAATTAATAAACCGCA[G/T]TGTCCTGCATTCTGCGTGATATTCACCATATAGCAGTAAGGCTATTTATACCAAACACAT	0
1942	contig_37320	Pm_contig_37320_449	GAAGTGTGGCCTAGGTTCGGAGAAAACTTCGACGTGCGAATCGAGTGTCCCCCAGTTGTA[A/G]GCGAGTTCGGCACTGCGTCTCTTCCACGCCTCGAGCCACATGGACGCCCACACCACGTTC	transmembrane_protein_16h
1943	contig_37322	Pm_contig_37322_840	TATCTCTTCAGCTTTCTTTGTTTTCCTTAGCCGTCCTTTATCCACTCGGTCTTTAAATTC[C/T]CCCCCTTTTCGTCAGAGGAAGAACAACCATTTTCCTATTCCCTTATTCAACACTACTTAT	tensin_1
1944	contig_37323	Pm_contig_37323_592	CGTGGGGGTGGAAGGGGAATACGCTAGACAGATCACGGCGATGACTGGGCACACGGTTAC[A/G]GCAACACAGCCTGCCGTAACTGTGACGATGACCAGCGTTTCGGAAAGACCGA	0
1945	contig_37329	Pm_contig_37329_288	CATTTCCATCCTACTCTTTCTTGAGAGTTGCATGCTTTGACTAGGCAGAATACGGAAGTA[A/G]TTTGCCGTTGTTTTCTTCCGGGTGTTTTTATCGAGTCACCATCTCTATCTAAATGGTTAT	0
1946	contig_37372	Pm_contig_37372_431	TGAAGATGCAGGCGGAATTCGTGACGAGGAAAAAGTGAAATGCTTCGCCGATAAATGTAG[C/T]GTAATGCATCCCGTAGTCAAGGACCAAGAACAAGCATATCGCTGACAGAACCAATTCTAT	cg13011_cg13011-pa
1947	contig_37376	Pm_contig_37376_62	TCCCCTCCACATGAAAAGCACTTCGAAACGGCTTCAGAACATCCTCGGGCTCGAGTCTTT[C/T]CTCAAATGCCAATGAAGTTAGATTCCACTCATGCAGCCTGACAAGAGGGTGTGAATGCGA	0
1948	contig_37382	Pm_contig_37382_1497	GAAATCCTATTACTACAAGCGCTACGGGGAGAAAATGGTCCGGCGGTACAGGGAGTTCCC[C/T]AAGTACGTCAGCGAGGGACAGCTCGGCCTCCTACAAGAACAAGTCCGGAACAAGGTGATG	chondroitin_4-sulfotransferase
1949	contig_37383	Pm_contig_37383_166	AGAACGTACGAGTTACGGCTGGTTTTGCGTTGATATTTGAAGAGCTGGCACTCAGGGTGT[G/T]ATCCAGCCTCGTTTCACTCGATTTCGCGGCGTCAGTACTTCCGCGCCTGACAGGTGAGAG	0
1950	contig_37388	Pm_contig_37388_712	CAATCCTCACAACTTCAGGTTGACAGTATACTTTTCAACACCTGTTGTCTTAAAATTACA[C/T]TTTATTATCAGAGGCTACATATAATCAAGCAGTTGACAGGAATGGATGATTGGATGGACC	0
1951	contig_37394	Pm_contig_37394_354	TAACACAGAAGTTGAGAGAGTAATTAAGTAGCGCCAAAAGTTATCATTTGCATTTTCCTT[A/G]TTCAAGAAAATGCTATAGACAAAAAATATAACTGAG	0
1952	contig_37409	Pm_contig_37409_722	GGCCGCCCTCAAGGAGCTCTACATCTACGTCACCAAGTACCACGAGCTGATCCTGGAGTC[C/T]CTGGACGCCGACCCGTACTGCCGCAAGCTGAGCCTGGCGCACCGCCTGCAGTCCATCGGC	plexin_b
1953	contig_37415	Pm_contig_37415_97	TCACATCTCCAACAAATTATGAGGCAGCACATGTGAAGGGTTGGAGACGACATCGCCAAC[A/G]TTTCCATTTTGATGAGTTGACCTGAACATGAATGGATGGTTAAAATGGATGGAAGGAGAA	0
1954	contig_37440	Pm_contig_37440_141	GGCTCGGCACGTGAGTGGCGTTGGCGTGCACTGGTACGCCGACTCGCAGGTGGGACCCGG[A/G]GTGCTCGACGAAATTCACGATTCCTTCCCTGACAAATTCCTTCTGTATTCCGAAGCATGT	o-glycosyl_hydrolase_family_30_protein
1955	contig_37451	Pm_contig_37451_454	ATTATCGAAAATGAGAAGAATATAAGCACTGGAGAAATCGTTTCTGTGAAGCCTAGAAGT[A/G]GCGAAGATTTCAGACGATACGAAGAAATATTGGGTGAACTCAAGTCCATGGGATGCGAAC	0
1956	contig_37461	Pm_contig_37461_21	GAAAAAACCCACACGACGCC[A/C]AAAGGAATAGAGAAATCTGCAGCTAGCAATTGCTAAGAGAAGCCAAGCCAAGGGTTGCTA	0
1957	contig_37469	Pm_contig_37469_544	TTCCCATATGTGCCTGGCTCATTTGATACTTCAGCCAAAACAGGTTTTCCTTCACTTTAA[A/C]TGCCTGTGTTCTATCGTGACACCAAACCAAAACTACTATCCGAGACAGACAAGCTCCCTT	0
1958	contig_37472	Pm_contig_37472_255	AACCTAAATACGACCGAGAAAAAGAAACAAAAGACGAAATAAAACTGAAAAATTACGAAA[C/T]CATGTTGAGTGAAAATAACGAGAGAAAATGACACCAACAGAAACAAAAGCAATATAAAAC	0
1959	contig_37479	Pm_contig_37479_418	CCCAACAGTTCTCCGTCTGCAGAAGCAAACACAAAAGAATCAACTGTAACAGAAGATGAT[A/G]ATGAAGATGATGACTTTGTGGGACCTCCTCTTCCCCCGGGAATGAGTATTGATAAATCCG	wd_repeat-containing_protein_70
1960	contig_37480	Pm_contig_37480_716	AGAGTCAGGAATGAAGTGGAGTGTCATTGATCGATGGTGTACAAACCCCTTCCTTGCAAA[A/G]TGCTTTGCTGACAATATCAGAAAGGAATTGGAGCAGTTCCCTGAGGAAAAGAGAAAAGAT	PREDICTED:_similar_to_ferrochelatase_[Nasonia_vitripennis]
1961	contig_37481	Pm_contig_37481_191	ATTACAGGAAGTTGTTTGTGAAGATTTTTGTCACCAATTTTTTAAAGTATGAGGTTTATG[G/T]ACCTTGACCAGCATAAGTTCCATTGTACTGAAGACTAGTTACGATGGTTGATCTCTTGTT	0
1962	contig_37489	Pm_contig_37489_124	ATAAGTCACTTTGATTTCATTTTTATACTAAGCTAATATCGCTAAGGCATAGAAGACAAG[A/G]CTGCCGCAGCTTGGTCTTCTTAACTTCTGTTGCAGGCGTTCTTGCATTTTTTTTTTATAG	0
1963	contig_37500	Pm_contig_37500_217	CAGAATATGGGAACTTAACAAAGGACTTGGTTGAAGTGAGAGTTCACTTGGTTTATAGAA[A/G]GATGAGGAAACAAGAAGATTGGAGAAAAAAGGAGAGACAGAGGGAAAGAAGAGGAATTGC	0
1964	contig_37508	Pm_contig_37508_304	GAAAAGGAAGTTAGCAGAAGCAGCAGTTAGAATTGAGGCTCTTGAAGCCAAGGTAGACAG[C/T]CTAGTAGCAGAATGTTCTAAAATATGCAAAGAAAACATAAATTTAAAGAAATTGGTGGAT	0
1965	contig_37509	Pm_contig_37509_1149	AACTCCAGACAGTATGGCTGATGTTGAGAGCCTGGGGCAGAGCATCATGCCGGAGGTAGA[C/T]TGGATAAGTGTACCAGCTGGTAACACGGTCCCCTTCTCCTTTGAGGGCCGTGGAAAGCAG	vacuolar_protein_sorting_13_homolog_d_(_cerevisiae)
1966	contig_37521	Pm_contig_37521_213	GAGGGGGTTCAGCAGCAGCCTTGATTCAGCTTTCATTCCATCCTGAGATCGAAGCGCTAG[A/G]TCGGCGTCCACTGGGTTAACGGCGGCCGCCCACTGGAACAGACACACGACGAGGAAGCAC	GK13805_[Drosophila_willistoni]
1967	contig_37529	Pm_contig_37529_208	TACCCCGAACATGTAGATGCTTGTGAAGGTCGCTCTCAAGTAGCCACGTCCGCACACAAG[C/T]TGGAACTCCGAAGTGACAGAAGAAGTGAAGGTGGAGTTATCGAAGACCCACTGCGTGCAT	organic_cation_transporter_protein
1968	contig_37530	Pm_contig_37530_399	GTCAACTGCCAACAACTGAGGTGAGATCAGCAAAAATGAGCCGTGGATCCTCTTGGAAGT[C/T]GATCCTATATATCTATTATCCTGATCAAAACACAGACATTTGCATCTACATAGTGTGTCC	0
1969	contig_37548	Pm_contig_37548_536	AATAATACCATAAGTGAAAGATATGGAAATGCTATGTCAACTATGCTAGAAACTCAGCTC[C/T]GTCAACTTCATCTCCACCAAGAGCAATTAAATCAGGAAAAATTAAGGTTTGCACTGCAGA	0
1970	contig_37575	Pm_contig_37575_61	TGGGCCTAGTAATTAACTTGGTGATTAAGCACTTATGGTGCCATTAATGTGTAAACAAAC[A/G]TAATATAACAAACTCACAGCGGGCAGTGAAAGTACACAACAACAATGGGTTATGGAGAAT	0
1971	contig_37579	Pm_contig_37579_365	AGAGGTGGAGAAGTCCTGGGCTGGCAAGGGGCAGCGCAGAGCCGCGTTCTGAGGCGGCGT[C/T]GCGAAAGTCTTGGGGGTATCGGTGGATTCATAGCATCTAGTCAGGTCGAAGCTACAGTCT	0
1972	contig_37584	Pm_contig_37584_233	GGGGCCTTACCACTGCGCTGTCGGGGCCAACAAGGTCTACGGACGCGACGTGGTGGAGGC[C/T]CATTATAGGGCCTGCCTGTACACGGGTATCAATATCTTCGGCACAAATGCTGAGACGATG	glutamine_synthetase
1973	contig_37589	Pm_contig_37589_638	AACAGAGATCATGAACAAGCCATAGTCATAACAATAAGAGACCACTGGACTTCTCACAAG[A/C]CCGAAACCTCAAGGTTTCCATCGCGGCTTCGGTAGTACTTCGGGAGGTTTCCTTTGCTGT	mucin_68e
1974	contig_37597	Pm_contig_37597_560	CCATTTTATGTATTTTTTTATGTATCTTCCTGACTGAGGAGAAACAAGTGAAATTGTAGT[A/G]AGTGAAGGGTATGTGATATTTATCTTGATGGTTATGTAAAGATTTTTACTTTTCTGTGTG	0
1975	contig_37605	Pm_contig_37605_2498	CAGTAATATGCAGTGTTCATATTTGTCAGGGATCACAGGATTCCTAGCATGTGAAAAAGA[A/G]CCTTTTTTTTTGCTATGGTCACTTGATTAATTTTTGATATTCTAGCATTCCAAAGAGAAA	0
1976	contig_37607	Pm_contig_37607_134	TACTGTACTGTAAGGGAAAACATCTTAGCACCAATTGTAACATTTCTCTTGGTAATGGGT[A/G]TTTTAAATGAGGCCATGCAAAGGGAAATCTCCATCTATCTTTGGTTAGAAAAATACTAAA	0
1977	contig_37610	Pm_contig_37610_2153	TGGTGAAGGGGACGTCCGACGGCAGGATGTCCTGGAGGTCCGAGGAGGCCGACGTCGCGG[C/T]GGTCAGCGCCAGGAGGCCCAGCAACACGCGAAATGCCATGTTTATTGCTTCTCCTTCGCT	juvenile_hormone_esterase
1978	contig_37611	Pm_contig_37611_968	ACCCCAGGACTCGGCTGAAGTCTGGTGACCAGCATCCTTGTTGACAGCATAGGGTTGGCG[C/T]GTGTTCTTGGCCATCTGGTCATGCACGAAGTTCACCACATCTGGCCTGATGGGGGCACGG	60s_ribosomal_protein_l4-a
1979	contig_37613	Pm_contig_37613_535	TGCGGGAATTGTGTCTTCTTTTATGCAAAGTTTTCCATTATTCTTCACGATGCGGTTTAT[A/C]TCTGGATTAGGAGTGGGCGGCAGCATTCCCCTCGTGTGGGCATATGTCAGTGAGTTCCAG	synaptic_vesicle_protein
1980	contig_37621	Pm_contig_37621_184	GAGGGCTGGAGGTGTCAGGCAAAGGGATAGCTAAGAGAAAATAAGGAGCGGATCTTCGTT[A/G]AATAAGAGTTGAGAAGATGCTGCTGCCTAATCTCCCCCCCCCAGAGGAAGGCATCAGGCA	methylosome_subunit_picln
1981	contig_37625	Pm_contig_37625_2489	AGAAGGAAGAACCAGTTGGCATTGAGGCAGAAACTGAAGCAGCATCGTAAGATGTTGAGG[C/T]TTCAGAGACAGGGAATTCATTACTCTATGGATGGGGATTTATAGATTTTAGGATTGTAAT	atp-dependent_rna_helicase_ddx54-like
1982	contig_37628	Pm_contig_37628_351	AATATGGGTAAAAGCAGGAACCTTCGACGCTGGATCCAGGAAGGAGGACACAAAGGAGAA[A/G]GGGAAGATATACAAGCCAACGTCGAAACTTGCCGAGCTGGCAGAGAAGTTCTCAAGCGCT	u2-associated_sr140_protein
1983	contig_37639	Pm_contig_37639_397	AAAGATACAGGAGGATGCTGACCTGCAGCTAGCCAACGACCTAATGGGGACGACAGAGAG[C/T]ACTGCGGAAGAGGAGGACGTGTTGCTGGACGGCCTAGATATCTCCACTAGTAACGGTTTA	eukaryotic_translation_initiation_factor_3_subunit_j
1984	contig_37645	Pm_contig_37645_839	TTTCCAGGTGCATGGTCGTTATGGCTTCCTGCTGCTGATCGACGTCGTTGCTGATCGTCA[A/G]CTGCTCGAGGACAGCCAGCAGGGATTCGTGGAGGTTCAGCGTCTGGAGGATCTGGTCTTG	hypothetical_protein_TcasGA2_TC013423_[Tribolium_castaneum]
1985	contig_37648	Pm_contig_37648_1013	CATGCCCTTGGCACACATTGCTATCTCTGTGGAGGGTGCCGGCTGGTCTGACCCTGACAA[C/T]ATACCACTCATGGTCGCAAACACTATCATTGGATCATGGGATAGGACTCATGGAGGTGGT	mitochondrial_processing_peptidase_beta_subunit
1986	contig_3765	Pm_contig_3765_1799	AGCTTTAAAAGTTTACTGTTAATAGATAGGCTTTTCCATTTATCTAATTGTAAAAATTTA[G/T]CAAAGGGTTGAGAATATGCAAGGTTCTGCCATAAATTAGATTTCTCAGAGATTGTTGCAG	translocase_of_outer_membrane_34_cg2708-pa
1987	contig_37650	Pm_contig_37650_1464	ATTCTTCGCTGGCGGGAAATTCAAATTGTTTTCAAAGGCACCGCCAATCTCCTCTGCCTT[C/T]GATGCCATGAGCACCTCGTTCGCCTTCATCTCCGCCTCGGTGAGTTTCAAGTTGTGACCA	insect-derived_growth_factor-a-like_protein
1988	contig_37654	Pm_contig_37654_756	CAGAGAAAGGTTGGGAGTGTTATCTTCTTCAACGTCACTTGAAGCACTTGCCACTGACAA[C/T]TCATCTTCATCACTGGCTTCGCTTTCTGTTGAGCTAGTTCCACTTGATGCTGTTGAGGAT	polyphosphoinositide_phosphatase
1989	contig_37657	Pm_contig_37657_901	CCTGAATATCCATTATCCTCGCCTCAAGCACCACATGGCCCAGACACAACTTCGCCCTCA[C/T]ATCAACATGTGGAATAGACCCCTGCATCTTGGGAGTGAAGGTGGTGTTCTCAGTGGTGCG	novel_protein_(zgc:162789)
1990	contig_37659	Pm_contig_37659_219	ATAACATGAACAGGATAACATTCAAGTGGTAACTTCCAACTTTCAATATCATATTTACAT[A/G]TTTGTAGTCAAAAAGATAACTGATACCATACAGCAAAGTATTTTCCCCTTTTTACTTATC	0
1991	contig_37664	Pm_contig_37664_2528	GGCGGTTGAATCTATTTATTGTCTCATTTAGAGAATTGGTCTTTCGAACTTCAGGGCGGC[C/T]TGCTTCATTAGAATTCCCACGAAGTGAGGGAAGTTGCGGCTGCGATGAAAGGCTGCCCCT	lymphocyte_cytosolic_protein_2
1992	contig_37665	Pm_contig_37665_358	AGTGGATGAAAATGGGAAGATTATTGATGCCAAATTCAAGACATTCGGATGCGGTTCTGC[C/T]ATTGCATCATCATCGCTGGCAACAGAATGGGTAAAGGGAAAAACTATGGATGAAGCTCTT	iron-sulfur_cluster_assembly_enzyme_mitochondrial
1993	contig_37676	Pm_contig_37676_721	TTTCTTAAGAAAAAGGGCTGCTGTTGTAAGATTGGGGTATTTGACTATTTTGTGCTTACT[C/T]TATTATTCCTTTAGTTGACATCATATTTATAAAATTATGTATTAATTCTGAT	0
1994	contig_37678	Pm_contig_37678_1432	ATCTGCTGTTGCTGACATGAAGAATTCGGTGGCAGACCGAACAAATGCCACCTCTTCATG[C/T]GCTGGTCTCTTCATTGCTGCTCATCTCGGATTTGACTTTCCGGGCATTTCTCGGATTTGA	aminopeptidase-like_1
1995	contig_37682	Pm_contig_37682_953	AGAGTAACCTCTGCATCATTAACACTAACTTTGAAATCATCTATATGTGAAGGAACACCA[C/T]TGGCCATTGTTTTCTTCTCAGCCACTATTTCCTCTTGTAGAAATTCTACCAACTCTCTAT	complement_component
1996	contig_37685	Pm_contig_37685_393	GCCATGAATAGCTAAGAGACTTATTGCACTTGCTGCGTGAATGGTACATTAATAAATGCT[C/T]AGAGAAATGCACACTTCCCATTGGCCATCTGAGATCGTAATCTGTAATATTTATCATCTT	0
1997	contig_37688	Pm_contig_37688_215	GTTCAGGTTCCGCCGTGCTACAAACAATGCTGCTATTTTAATGAAAGTGGACCAGCAGGC[C/T]TCGGAGATCATCTTAGAAGAAGAGCTGGAGGACCTTGAGGACATTGACGAGCTTCGGGAC	glia_maturation_factor_beta
1998	contig_37699	Pm_contig_37699_3400	AGCAGCACCCGTTGGTGAGAGGTTTGCTATGACCACAGTTGGGACCATAGATCCCCAACC[C/T]GACTCGACAACCACCACACCCAAGATTTCACTCTTCATCTTTGGTACCACAACCTCTTTC	x11lbeta_cg32677-pa
1999	contig_37705	Pm_contig_37705_516	ACTCCCTGTTCCTCCAGTGGCCACTCTTGGGTGTTTCACCTGGACAGACTGCAGGAGGAG[C/T]GTGCCTGAGGGTTCGCCCCAGCAGTCTCTGATCGATTCATAGAACTTGAAAACCTGATGG	0
[truncated: 4,001 more rows]
