# Supplementary material for: The Development of a High Density Linkage Map for Black Tiger Shrimp (Penaeus monodon) Based on cSNPs
Source: PLoS One. 2014 Jan 17;9(1):e85413. doi: 10.1371/journal.pone.0085413 (PMC3894980; doi:10.1371/journal.pone.0085413)
Supplement: Dataset S2 — Occurrence of detected microsatellite units showing number of repetitions (5–38 times). (XLSX) [file pone.0085413.s003.xlsx]

## Sheet: Shrimp_2.fasta.results
Frequency of classified repeat types (considering sequence complementary)
-------------------------------------------------------------------------
Repeats	5	6	7	8	9	10	11	12	13	14	15	16	17	18	19	20	21	22	23	24	25	26	27	28	29	30	31	32	33	34	35	36	37	38	total
A/T	NA	NA	NA	NA	NA	NA	NA	NA	NA	NA	NA	NA	NA	NA	NA	NA	NA	NA	NA	NA	NA	NA	NA	NA	NA	NA	NA	NA	NA	NA	NA	NA	NA	NA	NA
C/G	-	-	-	-	-	-	-	111	60	35	14	8	4	4	5	2		1	2								1								247
AC/GT	-	-	-	1004	450	238	175	129	103	64	66	37	35	15	17	12	10	8	3	2	4		2			1									2375
AG/CT	-	-	-	762	322	198	118	100	73	57	35	27	19	17	10	7	9	3	2	1	2	1	2											1	1766
AT/AT	-	-	-	232	118	58	26	22	13	8	4	3	3	1																					488
CG/CG	-	-	-	14	5	3	2	1	1																										26
AAC/GTT	-	65	24	11	8	3	2				1		1					1																	116
AAG/CTT	-	150	77	38	20	13	4	4	4			1			1																				312
AAT/ATT	-	181	75	36	24	16	16	3	3	3	2			1	1																				361
ACC/GGT	-	44	11	3	1																														59
ACG/CTG	-	34	16	6	1		1			1																									59
ACT/ATG	-	85	34	12	6	2	1	5		2	1				1							1													150
AGC/CGT	-	34	11	3	3			2																											53
AGG/CCT	-	234	110	59	18	4	7	1		1			1																						435
AGT/ATC	-	67	33	22	9	3	2	1	2	2			1																						142
CCG/CGG	-	36	14	9	6	2																													67
AAAC/GTTT	-	4	1						1																										6
AAAG/CTTT	-	24	11	6	4																														45
AAAT/ATTT	-	14	7	1	1																														23
AACC/GGTT	-										1																								1
AACT/ATTG	-	2																																	2
AAGC/CGTT	-	2			1																														3
AAGG/CCTT	-	12	5	2	1	2			1																										23
AAGT/ATTC	-		1																																1
AATC/AGTT	-		1																																1
AATG/ACTT	-	1	3										1																						5
AATT/AATT	-		1																																1
ACAG/CTGT	-	29	9	7	1	3	2	1						1																					53
ACAT/ATGT	-	19	11	4	4		1	1																											40
ACCG/CTGG	-			1																															1
ACCT/ATGG	-	1						1																											2
ACGC/CGTG	-	7	2			1																													10
ACGG/CCTG	-		2			1																													3
ACTC/AGTG	-	20	16	4	4	5	2		2			1																							54
ACTG/ACTG	-	2	1																																3
AGAT/ATCT	-	23	8	4	5		1							1																					42
AGCC/CGGT	-	1																																	1
AGGC/CCGT	-	2	2	1			2																												7
AGGG/CCCT	-	4	6	1																															11
AGGT/ATCC	-														1																				1
AGTC/AGTC	-	2																																	2
AAAAC/GTTTT	1																																		1
AAAAG/CTTTT	6	3		1																															10
AAAAT/ATTTT	3	1	1																																5
AAAGG/CCTTT	1													1																					2
AAATG/ACTTT	1	1																																	2
AACCG/CTTGG	1																																		1
AAGAC/CTGTT			1																																1
AAGAG/CTCTT	7	5	3	1			1																												17
AAGGG/CCCTT	4	3						1																											8
AAGGT/ATTCC		1			1																														2
AATAT/ATATT	1																																		1
AATCC/AGGTT							1																												1
AATGG/ACCTT	1				1																														2
ACATC/AGTGT		1																																	1
ACCCT/ATGGG							1																												1
ACCTG/ACTGG			1																																1
AGAGG/CCTCT	6	1		1		1																													9
AGAGT/ATCTC	1					1																													2
AAAAAG/CTTTTT	2																																		2
AAAACG/CTTTTG	1																																		1
AAAAGG/CCTTTT	3																																		3
AAACAC/GTGTTT	1																																		1
AAACAG/CTTTGT					1																														1
AAAGAG/CTCTTT	3	1																																	4
AAAGGG/CCCTTT						1																													1
AACACT/ATTGTG	1																																		1
AACAGC/CGTTGT	1																																		1
AACAGT/ATTGTC	2																																		2
AACATC/AGTTGT	1																																		1
AACCAC/GGTGTT	1																																		1
AACTAC/ATGTTG			1																																1
AAGACG/CTGCTT		1			1																														2
AAGAGG/CCTTCT	2		1						1																										4
AAGATG/ACTTCT	1	1	2																																4
AAGCAC/CGTGTT		1																																	1
AAGCAG/CGTCTT		1																																	1
AAGGAG/CCTCTT	1		1																																2
AAGTAG/ATCTTC		1																																	1
AAGTAT/ATATTC		1																																	1
AAGTGG/ACCTTC	1																																		1
AATGAG/ACTCTT		1	1				1																												3
AATGAT/ACTATT	1	1																																	2
AATGTG/ACACTT				1																															1
ACACAG/CTGTGT	1					1																													2
ACACAT/ATGTGT	2	1	1																																4
ACACCC/GGGTGT	2	1																																	3
ACACCT/ATGTGG				1																															1
ACACGC/CGTGTG	8	1	1		1																														11
ACACGT/ATGTGC		1	1	1		1																													4
ACACTC/AGTGTG	3		3			1	1																												8
ACAGAG/CTCTGT	3	1											1																						5
ACAGTC/AGTGTC			1																																1
ACAGTG/ACTGTC	1	1																																	2
ACATAT/ATATGT	2	2						1																											5
ACATCC/AGGTGT			1																																1
ACATGC/ACGTGT			1																																1
ACCACT/ATGGTG		1		1																															2
ACCATC/AGTGGT		1																																	1
ACCCTC/AGTGGG	1	1																																	2
ACCTAT/ATATGG	2	1																																	3
ACCTCT/AGATGG				1																															1
ACGAGG/CCTGCT		1																																	1
ACGATG/ACTGCT	2																																		2
ACGCAT/ATGCGT	1																																		1
ACGGAG/CCTCTG						1																													1
ACGGCG/CCGCTG		1																																	1
ACTATC/AGTGAT	1																																		1
ACTCCT/AGGATG	1		1																																2
ACTCTC/AGAGTG	5	2	1																																8
ACTCTG/ACTGAG	1																																		1
AGAGAT/ATCTCT		1																																	1
AGAGCG/CGCTCT	1																																		1
AGAGGC/CCGTCT							1																												1
AGAGGG/CCCTCT	5	3	2			1																													11
AGATAT/ATATCT	1	1	2																																4
AGCAGG/CCTCGT	1																																		1
AGCAGT/ATCGTC	1		1																																2
AGGAGT/ATCCTC	2	2																																	4
