# Supplementary material for: The Development of a High Density Linkage Map for Black Tiger Shrimp (Penaeus monodon) Based on cSNPs
Source: PLoS One. 2014 Jan 17;9(1):e85413. doi: 10.1371/journal.pone.0085413 (PMC3894980; doi:10.1371/journal.pone.0085413)
Supplement: Dataset S3 — Microsatellite repeat array, contig location, primer sequence and gene identification. C, complex repeating units. P, perfect repeating units. Start and end indicate positions in bp of microsatellites along each contig. (XLSX) [file pone.0085413.s004.xlsx]

## Sheet: All microsatellites identified
Contig	SSRnr	Repeat type	Repeat array detected	Size (bp)	Start	End	Forward primer sequence	Reverse primer sequence	Gene identification
contig_2089	1	p2	(AC)15	30	187	216	aaaaacacacatgcacacac	tgtgtgtgtgtgtgtgtgtg	0
contig_131788	1	p3	(TTG)6	18	116	133	aaaaacataacaacgcagc	ttcgtagaaaagcaggaaag	0
contig_65244	1	p2	(GT)14	28	52	79	aaaaacctgctttaggtgtg	aaacatgcatgcaacacac	0
contig_12966	1	p3	(TGC)7	21	86	106	aaaaactccatgggcgag	NA	0
contig_2841	1	c	(TA)10interupted(TG)25	72	42	113	aaaaactgggggtttacag	acacacacacacacacacac	0
contig_30902	1	p2	(GA)8	16	612	627	aaaaacttaaaatactgggc	NA	0
contig_79684	1	p3	(GAG)6	18	77	94	aaaaagaaaagaaaaacgaataag	tcctcttccttttcttctacttc	0
contig_37577	1	p3	(GAG)8	24	28	51	aaaaagagagaaaaggaggag	ttgcgtaaatgttttcagtg	0
contig_99545	1	p3	(GAA)8	24	56	79	aaaaagaggaggaaaggaag	tgtgtgtttgtgtgtgtctg	0
contig_122881	1	p3	(GAA)6	18	74	91	aaaaagatgaagacgcgg	ttttctcctcttctcatttctc	0
contig_97380	1	p3	(GGA)7	21	53	73	aaaaagggagaaagaaggag	tcagctttctcttcttcacc	0
contig_21764	1	p2	(GA)10	20	98	117	aaaaaggggaatactgaacg	cgtacacccacatcctaatc	0
contig_2385	1	p2	(AC)11	22	592	613	aaaaataaacgggcgtgc	NA	0
contig_43403	1	p2	(AC)8	16	50	65	aaaaatcaaaacagacacac	aaagtattgcctcttgcttg	serine_threonine-protein
contig_55347	1	p3	(ATT)9	27	102	128	aaaaatcaaaggaatttttc	attggcagtgatagaggaac	0
contig_72927	1	p2	(TG)9	18	143	160	aaaaatctttcttcttgtcag	NA	0
contig_56809	1	p3	(GGA)6	18	55	72	aaaaatggctaagagcagc	cattcttgatcctccatctc	0
contig_8381	1	p1	(C)13	13	43	55	aaaaattaacagtagtggaagg	tactacaaagtgcgaacgtg	0
contig_115148	1	p2	(TG)8	16	243	258	aaaaattctttctacatgtgc	NA	0
contig_36332	1	p2	(AT)10	20	91	110	aaaacaaaacaaaaacacaaac	agtcgtacaatctcctgtgg	serine_protease
contig_46571	1	c	(C)12(A)20	32	527	558	aaaacaaagcgaaaacagac	ataaaagggagacttttggg	PREDICTED:_hypothetical_protein_[Homo_sapiens]
contig_50820	1	p3	(AAT)7	21	107	127	aaaacaattaaacagattgcc	cttgacagacaccttaagcc	akt-interacting_protein
contig_48106	1	c	(AAT)7interupted(T)12	95	447	541	aaaacacacatgcacacaag	gacctgcaaattgagctatc	0
contig_48106	2	p2	(CA)12	24	669	692	aaaacacacatgcacacaag	gacctgcaaattgagctatc	0
contig_108554	1	p2	(AC)11	22	30	51	aaaacacgcacacacaaac	tttgtgtgtttgtgtgtgtg	0
contig_40318	1	p2	(TC)8	16	313	328	aaaacagagggtgtcaaatg	aagagagaagagaggatggg	tpa-induced_protein_11b_-_mouse_isoform_1
contig_46928	1	p3	(AAT)8	24	346	369	aaaacatccagaatctgctc	ccttggtgaagaagactcag	novel_protein_cell_division_cycle_2-like_family
contig_20971	2	c	(TAT)6interupted(TTA)13	62	371	432	aaaacgggtattggtatg	NA	0
contig_20971	1	c	(TTA)6interupted(T)28	63	132	194	aaaacgggtattggtatg	NA	0
contig_44118	1	p3	(TGT)8	24	489	512	aaaacgtagagctggacttg	gactgtgcgaagtagaggac	0
contig_84653	1	p2	(GA)8	16	264	279	aaaacttagtgttatagcaagg	NA	0
contig_42134	1	c	(CA)13interupted(CA)13	98	274	371	aaaagaacacctgcacattc	tatccccataaatgatccag	0
contig_105080	1	p3	(ACA)6	18	117	134	aaaagacaaacaatatgcctg	tgcagattgtaaaccgatag	0
contig_43362	1	p3	(GGA)7	21	162	182	aaaagacaaatgggaatcac	gttccagagtcagcagaaac	0
contig_30637	1	p2	(GA)10	20	52	71	aaaagagagtgggaaagtgc	agtacaccctggtcgtaatg	0
contig_26198	1	p4	(GAAT)7	28	484	511	aaaagagtaagaaagagagagag	NA	0
contig_88124	1	p6	(GTGAGA)5	30	115	144	aaaagagtgagagagagaatg	NA	0
contig_83675	1	p3	(GGA)6	18	18	35	aaaagagtgagggaaagg	ctttctccctactcctcctc	0
contig_19236	1	p2	(CA)21	42	282	323	aaaagatcacccatagagc	NA	0
contig_26633	1	p3	(AGG)6	18	142	159	aaaagcctgcatatgatacc	aacatgtcctcctcatcttg	serine_threonine_kinase_32b
contig_79021	1	p4	(AAGA)6	24	59	82	aaaagcgaagaaggaaagag	attttccaaaatggttgttg	0
contig_57434	1	c	(AG)10interupted(AG)8	37	64	100	aaaagctgagcaagaagaag	attctatcgccgtttcttc	0
contig_65301	1	p3	(GAA)10	30	66	95	aaaaggataatgcagagg	NA	0
contig_6568	1	p2	(CA)11	22	153	174	aaaaggggacaagaaaagac	atcccttgctccttgttatc	0
contig_30425	1	p2	(TG)9	18	310	327	aaaagtttacagccaagg	NA	0
contig_43228	1	p3	(GCT)6	18	483	500	aaaatacaccatccatctcg	caactttaattgccttcacc	rer1_protein
contig_81100	1	p2	(AG)10	20	86	105	aaaatagagcgagaaaagaaag	ctgtctgtgtgtctgtctgtg	0
contig_98830	1	p3	(AAC)6	18	45	62	aaaatagcaacaacaaaaagg	ccctctctctctcactctttc	0
contig_109921	1	p2	(AG)8	16	76	91	aaaataggcttagatagagagag	NA	0
contig_105774	1	p2	(AC)10	20	122	141	aaaatatattaacagattcatgc	NA	0
contig_106836	1	p2	(TC)8	16	77	92	aaaatatcgagattgatgcc	tgggaaagagagagagagag	0
contig_91706	1	p2	(AT)10	20	92	111	aaaatatttcaattcacttacag	NA	0
contig_128187	1	p1	(C)12	12	107	118	aaaatcatttacacatatcattc	NA	0
contig_37707	1	p3	(ATG)6	18	303	320	aaaatcgtacatcccaacag	atgactgatgaagttccctg	canoe_cg2534-pa
contig_51026	1	p2	(AG)8	16	252	267	aaaatgaaacacagcattcc	ctctagtcagggcagtgaac	uba_and_wwe_domain_containing_1
contig_108980	1	p3	(AGA)6	18	71	88	aaaatgaagaagaagaaggaag	tttttcttcatcttcctctcc	0
contig_118226	1	p2	(TA)9	18	62	79	aaaatgcttccataattagac	NA	0
contig_27832	1	p3	(ATT)6	18	126	143	aaaattagttaggaataaaggaag	gctacaaggcaatgataataatg	0
contig_26054	2	p3	(TCC)6	18	178	195	aaaattcaagcgaaactgag	gaaaggaaaggaaaggagag	0
contig_39981	1	p3	(TCT)7	21	236	256	aaaattccatatcatggtcg	acagttgtcgggtagttcac	0
contig_49909	1	p3	(CTC)8	24	462	485	aaaattgaagagctggagtg	cttcaagggactttgtcaag	viral_a-type_inclusion_protein
contig_112684	1	p2	(CT)9	18	118	135	aaaattttgtcactggcatc	agaggaaggaggaagtgatg	0
contig_55661	1	p4	(CAGA)12	48	32	79	aaacaaacagacagacaggc	tttgtctgtctgtctgtctg	0
contig_117396	1	c	(CAT)8(CGT)6	42	65	106	aaacaaccttagatggcg	NA	0
contig_36850	1	p2	(AG)8	16	504	519	aaacaatatttgtgttgggc	ctgcctctctttctttatcg	0
contig_7054	1	p2	(TG)8	16	289	304	aaacaatctgaactgccaag	acacacgtacatacacacacac	0
contig_85142	1	p4	(ATAC)6	24	109	132	aaacacacacaacgactg	NA	0
contig_124655	1	p2	(AC)10	20	21	40	aaacacacagacacacacag	agttgcaaccgtatatgtcc	0
contig_81245	1	p2	(CA)11	22	194	215	aaacacatacacaaatacgc	NA	0
contig_21152	1	p2	(CT)8	16	162	177	aaacacccaccactgttaag	gagagagagggagtgagaaag	0
contig_30808	1	p2	(CA)8	16	344	359	aaacactcacacatgcac	NA	0
contig_23152	1	p2	(AG)8	16	23	38	aaacactccacttcatggg	tgtgaatacatgtggtggac	0
contig_78827	1	p6	(GACAGT)6	36	66	101	aaacagaaacagagtcggag	tgtctctgtctctgtctctg	0
contig_107260	1	p2	(AG)9	18	31	48	aaacagaaggaaagacagagag	tctctgtttctgtctgcctg	0
contig_33308	1	c	(CA)9interupted(ACA)10	143	136	278	aaacaggaatatcctcccag	cttcatgtaccaacaacagg	0
contig_33920	1	p2	(TA)9	18	396	413	aaacatagacttatctacaaaacac	NA	0
contig_63521	1	p2	(TG)8	16	70	85	aaacatgaatgtgtgtgtttatg	tacacacacacacacgaacg	0
contig_79008	1	p3	(AAG)10	30	46	75	aaaccagtgaaagtgaagaag	tttttctgtgttttcttcagtg	0
contig_47082	1	p2	(TG)14	28	499	526	aaaccattaacaagtgggtg	ctcattctagctggttggac	0
contig_39921	1	p2	(GT)9	18	48	65	aaaccccgaaattattacac	ataaggggtgataaaggagc	secreted_salivary_gland
contig_48585	1	p2	(AT)9	18	537	554	aaaccctccttatctcttcg	gcatctacaagtccgagaac	transcription_factor
contig_50659	1	p3	(ATA)6	18	662	679	aaacctctctccatctctcc	gccacaaaggagtcaattag	0
contig_73463	1	p4	(TATT)6	24	97	120	aaacgaaagggtatgtatg	NA	0
contig_41385	1	p2	(AT)8	16	59	74	aaacggtttgttccttgag	tcttcccttcttcctaatcc	0
contig_58121	1	p2	(CA)8	16	101	116	aaacgtacgcacactcgc	NA	---NA---
contig_111744	1	c	(TC)9interupted(T)16	100	20	119	aaactacacagccagcag	NA	0
contig_9525	1	p3	(AGG)6	18	194	211	aaactcgagagatgtggaag	tgaccccgatggtgttag	rabphilin_3a-like_(without_c2_domains)
contig_14970	1	p3	(CAT)6	18	112	129	aaactcttctgttccggc	NA	0
contig_14034	1	p3	(AAG)8	24	129	152	aaagaaacaagcaaaggaag	tcttcaagttcttctttttcg	0
contig_86615	1	p2	(AG)8	16	34	49	aaagaaagaaagaaaaagagagag	ttgctttctctctcttttgc	0
contig_120961	1	p2	(AG)9	18	55	72	aaagaaagagagagagaaagaaag	ttctctctctcgttctctcg	0
contig_61359	1	p2	(AG)8	16	42	57	aaagaaaggggaagtagagg	ctccctctctctctctttcc	0
contig_98311	1	p3	(GAA)8	24	68	91	aaagaaatgagaaaaggcag	gtacttcttgaagctgcctg	0
contig_56013	1	c	(AGA)6interupted(AGA)6	81	24	104	aaagaagaaggagaagaagg	tttttcttcttctgctccac	0
contig_42633	1	p2	(TA)9	18	375	392	aaagaagacaaacatggcac	tttcaatttccattttggtc	0
contig_45270	1	p1	(C)13	13	352	364	aaagacactgagcgaaaaag	cagcccttaaggttgtagtg	0
contig_23771	1	p2	(TG)12	24	319	342	aaagactctggcaactatgc	aatattgtcagtgtcccagc	0
contig_34130	1	p6	(CTCACT)5	30	426	455	aaagagaaaaggtggtttcc	gagagtgagagtgagagtgagag	0
contig_118415	1	p3	(GGA)6	18	76	93	aaagagaaaggcgggagg	NA	0
contig_133533	1	p2	(AG)8	16	206	221	aaagagagaaagagagaaagag	NA	0
contig_39168	1	p3	(AGA)7	21	203	223	aaagagagatgggaaggaag	cgaatctttcttttgattgg	0
contig_39168	2	p6	(AGTGAG)5	30	585	614	aaagagagatgggaaggaag	cgaatctttcttttgattgg	0
contig_111305	1	p4	(AAGA)7	28	23	50	aaagaggaaaggaggaagg	tcacacacacacacataccc	0
contig_47407	1	p2	(GA)9	18	238	255	aaagaggaattagcagggac	aggtttatcacaatgatggc	ubiquitously_transcribed_x_chromosome_tetratricopeptide_repeat
contig_67944	1	p2	(TC)14	28	165	192	aaagatgttcaatgtagttatttc	NA	0
contig_111490	1	p2	(AT)9	18	37	54	aaagattaatactacagcaacatac	NA	0
contig_29661	1	p3	(CTC)8	24	127	150	aaagattctcctcctccttc	cgtcttcttggtttttcatc	conserved_hypothetical_protein_[Ixodes_scapularis]
contig_43102	1	c	(AGC)6interupted(TCC)6	72	326	397	aaagcagtattcagccagag	taaaggtcttttcgcttttg	protein_cwc15-like_protein_a
contig_37283	1	p3	(TAA)6	18	482	499	aaagcgtttcgtaaagaatg	tgaagattcattcgaaaacg	0
contig_19288	1	p2	(GA)14	28	531	558	aaaggaagtgagaggggg	NA	0
contig_55435	1	p3	(AGG)8	24	55	78	aaaggaggaaggagatgaag	tatcacgccagtaaggaatg	0
contig_36375	1	p3	(CCT)6	18	475	492	aaaggaggaccaaaggatag	cacacacacacacacacaag	0
contig_96551	1	p3	(GGA)8	24	72	95	aaaggaggagtaatgggaag	tcgtcctcctcctctttc	0
contig_58693	1	p2	(GA)13	26	131	156	aaaggatgagcctaagttcc	ctttctttctttctctccctg	0
contig_100959	1	p3	(TGA)6	18	130	147	aaagggaagaggagatgg	NA	0
contig_23671	1	p2	(GA)9	18	220	237	aaagggaggaaggattactg	atctcttcgctctttgtctg	0
contig_124427	1	p2	(TC)8	16	89	104	aaagggcaaaatttttaagc	agagagagaagcaacgagtg	0
contig_84807	1	p2	(TG)11	22	148	169	aaaggggcagaattacctac	gaactattttggcatcttgg	0
contig_28346	1	p2	(AG)8	16	96	111	aaagggtgtgaaaggagaag	cgagagagagagagcaactg	0
contig_90092	1	c	(GT)8interupted(GT)11	44	73	116	aaagtaaagaagcatgtcgg	cacacacacacatgcacac	0
contig_16542	1	p2	(GT)8	16	331	346	aaagtataccaactggcagg	acacacacacacacactcatag	0
contig_39475	1	p2	(AC)8	16	293	308	aaagtgatcattatgggtgc	tacgagcatgctagggtaac	0
contig_10688	1	p2	(GT)13	26	147	172	aaagtgtaaggcaacacagg	acacggactgaactacaagg	0
contig_93702	1	p2	(TC)8	16	117	132	aaagtttccatccctccg	NA	0
contig_58798	1	p2	(AG)9	18	75	92	aaataaatacgcacagaaaaag	tctccatctgatctttctcc	0
contig_11130	1	p2	(TG)8	16	234	249	aaataaatgtgctggacacc	acacacacacacacacagag	0
contig_18185	1	c	(CAA)9interupted(T)18	66	61	126	aaataactataacaatgacagggac	agattgaaagaattgacacg	0
contig_93029	1	p2	(TC)8	16	99	114	aaatacattatcatacacctgg	NA	0
contig_22342	1	p2	(TA)8	16	232	247	aaatagaaagggagaatggc	caaaaactgcctccacttag	0
contig_102528	1	p2	(TG)25	50	180	229	aaatagtaccgcacatacac	NA	0
contig_17585	1	p2	(TG)9	18	214	231	aaatatcacggtcagtttgg	acacacacacacacacacag	0
contig_23373	1	p3	(AAT)6	18	40	57	aaatatttattgacagttaggc	gacttcggcattactactgg	0
contig_123889	1	p2	(TG)12	24	92	115	aaatattttacgtcctcccc	catagcatcctcacagtgg	0
contig_61319	1	p2	(GA)9	18	126	143	aaatattttgacaagccac	NA	0
contig_31855	1	p4	(AAGG)6	24	544	567	aaatcaaatatggtccatgc	aggcccaaccttcctttc	0
contig_33386	1	p3	(GTA)11	33	386	418	aaatccacacaaggatgaag	atactaggccaattgctgtc	0
contig_83676	1	p2	(CA)15	30	165	194	aaatccacacgcatgagc	NA	0
contig_86279	1	p2	(TC)8	16	43	58	aaatcttccttcagatcttatc	ggagagagagagaggagagg	0
contig_91246	1	p3	(GAA)6	18	64	81	aaatgaagaggaagaaaatg	NA	0
contig_1870	1	p1	(G)14	14	348	361	aaatgattaggatggtgacg	agagtttcctcctgagcttc	pugilistDominant_[Culex_quinquefasciatus]
contig_30159	1	c*	(T)21(TG)11*	42	443	484	aaatgcaataaacatgtccc	acacactcacaatcacatgc	0
contig_68	1	p3	(GGA)6	18	212	229	aaatgcaatggtgattcttc	caagacaagggagaaaacag	0
contig_22419	1	p2	(AC)11	22	148	169	aaatgcctagaaagcatgac	aaatttacatggactggtgc	0
contig_41417	1	p2	(GA)10	20	218	237	aaatgtgttctggaaagtgg	agacgtagtagctctggctg	cg16791_cg16791-pa
contig_105720	1	p2	(GA)8	16	92	107	aaattagagctggagatagttagc	ttttaaaactgagtaatcatctcc	0
contig_83454	1	p2	(TG)9	18	87	104	aaattatgtgtggaattgtcc	cacccacacatacacacatac	0
contig_15413	1	p3	(TGG)8	24	362	385	aaattcaagcgtccagcg	NA	0
contig_18906	1	p2	(TG)8	16	541	556	aaattgcacattttccac	NA	0
contig_9992	1	p2	(GT)8	16	143	158	aaattgcccctattcaag	NA	0
contig_24603	1	p3	(ATT)6	18	326	343	aacaaaaaccacaactacgc	tgctgatgatgaaaataataatg	0
contig_115334	1	p2	(AG)8	16	53	68	aacaaaattaattcgggagc	ctcctcaccatttctttttc	0
contig_19692	1	p2	(AC)10	20	208	227	aacaaacaaacacgcaac	NA	0
contig_49417	1	p3	(GAG)6	18	238	255	aacaacaattcctgttcctg	actcataactggggtgtttg	transcription_factor_25_(basic_helix-loop-helix)
contig_96319	1	p5	(AAGAA)5	25	80	104	aacaacacacacgaaacaag	ttgcttcttattacattcattttc	0
contig_89406	1	p6	(AATGAG)6	36	78	113	aacaaccctaaaatgataatg	NA	0
contig_3060	1	p2	(TC)10	20	93	112	aacaacgagaccaacattaac	taggtaaagagagggaaggg	0
contig_53668	1	p2	(AG)9	18	50	67	aacaataaaagaggaaaagaaaag	acggtaaacacattttccac	0
contig_30210	1	c	(G)12interupted(CT)8	108	154	261	aacaatctctcaacaggcag	tacgtcgtatggtttacgtg	0
contig_122096	1	p2	(AC)13	26	286	311	aacacaaacacacacacac	NA	0
contig_106792	1	p2	(AC)8	16	113	128	aacacacacacacacaaac	NA	0
contig_49901	1	p2	(TA)8	16	73	88	aacacacggatgttgattg	agtaaaaggttgaaccctcc	0
contig_108744	1	p2	(AC)14	28	140	167	aacacctcaaaatcaaaacg	tttagttgtgtgtgtgtttgg	---NA---
contig_132573	1	p2	(AG)9	18	99	116	aacacgtccgatcaccac	NA	0
contig_38540	1	p3	(GGA)6	18	170	187	aacacgtcgtcatatccttc	cttgtgcttgtgtttgtgag	0
contig_20292	1	p1	(C)12	12	109	120	aacactctcctccctctctc	tttatgaactgcgacttgtg	0
contig_46380	1	p3	(AAT)8	24	314	337	aacactggataggtcagcac	ctcacttccgtccaattaag	calcium-binding_protein_p22
contig_61163	1	p2	(AC)8	16	85	100	aacacttacaaacacacacacac	tgtgtgtgtatgagtgtgtttg	0
contig_69332	1	p4	(ACAG)6	24	55	78	aacactttccaagcaggtag	tctctccctctcactccc	0
contig_55767	1	p3	(TTG)9	27	104	130	aacagaagaaaattcgcaag	tgggataaagctaaggaaaac	0
contig_33331	1	p3	(CCG)7	21	303	323	aacagacacacaaacacgtc	gatctctctcgtgtctttcg	0
contig_55323	1	p3	(CCT)7	21	40	60	aacagacgattcgacaacc	ccgattaacgtctgtgaaag	0
contig_128391	1	p3	(GAA)6	18	117	134	aacagagaaggaggagaagg	ttcttctttctgctctcctg	0
contig_28368	1	p2	(GT)12	24	219	242	aacagcttaactgctatgcc	cctctgtacatttacacacacac	0
contig_132513	1	p2	(AC)8	16	61	76	aacaggaaaaggaaggagag	gtgaatgtagggatgtacgg	0
contig_11688	1	p3	(TTG)17	51	272	322	aacaggacacacctcttcac	gaacccacaacatccaatac	0
contig_129336	1	p3	(GGA)9	27	89	115	aacaggagaaacaggatgg	cctcttcctcctcctcac	0
contig_17041	1	p2	(TG)8	16	142	157	aacaggtttgcggatgtc	NA	0
contig_46532	1	p2	(AT)9	18	502	519	aacagtgagggaatatgtgc	tatatatgcgtgtgtgcgtc	0
contig_14703	1	p3	(AAT)8	24	462	485	aacagtgccattaccccc	NA	0
contig_118440	1	p2	(CA)11	22	53	74	aaccaaacaaaaacgcatac	tttgtgtgtgtgtgtgtttg	0
contig_128264	1	p2	(AC)11	22	86	107	aaccacacagatgaataatg	NA	0
contig_113312	1	p2	(GT)10	20	65	84	aaccacctacgtatctttgc	aacacacacacacacaacaac	0
contig_23843	1	p3	(GCC)7	21	114	134	aaccatcgcctcagtctc	ttgtctgattttggaggaac	0
contig_40389	1	p2	(AG)9	18	293	310	aaccattccgttatgacatc	tctctctgtctctgtccacc	0
contig_36573	1	p3	(GGC)6	18	610	627	aaccctgatgaatttgtttg	taaggagcttaacgagcaag	0
contig_92156	1	p2	(CT)8	16	88	103	aacctacagccatgcaac	NA	0
contig_1263	1	p3	(CTG)7	21	159	179	aacctgtgtgtgtgtgacag	ctgtgttcctgagaagaagg	0
contig_50934	1	p3	(CAA)6	18	463	480	aacctttggaataactgctg	gtgttattaagcaagggcac	0
contig_25883	1	p2	(AG)13	26	239	264	aacgaatgagggaaaggc	NA	0
contig_121550	1	c	(AC)8interupted(CA)11	43	94	136	aacgcaaatcttgtatgc	NA	0
contig_51586	1	c	(G)13interupted(ATA)7	103	191	293	aacgcggttatcttattcac	gtgttgtgagcatgattttg	0
contig_116516	1	p2	(GA)20	40	149	188	aacgggagatatgtgggg	NA	0
contig_112987	1	p2	(TG)17	34	60	93	aacgtcgacagttatttttac	NA	0
contig_62558	1	p2	(GT)10	20	28	47	aacgtgtgtgtgagtgag	NA	0
contig_19597	1	p2	(AC)8	16	334	349	aacgttaatggagtctgag	NA	0
contig_119838	1	p2	(GT)8	16	66	81	aacgttgtgtgtgtgtgaac	cacacgttcacatagacacg	0
contig_20448	1	p2	(GT)13	26	173	198	aactaaaaataccagtgcg	NA	0
contig_5955	1	p2	(AC)10	20	144	163	aactacacatgcattcgc	NA	0
contig_75533	2	p3	(AGG)6	18	254	271	aactaggaggaaggaggatg	gccttatataactggccctc	0
contig_75210	1	p1	(C)13	13	228	240	aactcacctgagatgtcgtc	gagtgagtgagtgagtgtgc	phenazine_biosynthesis-like_domain-containing_protein
contig_18007	1	p2	(CA)13	26	131	156	aactcacggagacttgagag	actcaagatgtaggtggtgg	PREDICTED:_hypothetical_protein_LOC100405432,_partial_[Callithrix_jacchus]
contig_91595	1	p1	(G)13	13	107	119	aactcatggggaggtgtg	NA	0
contig_40310	1	p3	(TCC)6	18	258	275	aactccacctttttcctttc	aggtggaggaggaagtagag	0
contig_19888	1	p2	(TC)9	18	280	297	aactctcgctctctctctctc	gttgaattgtctgctcttcc	0
contig_37058	1	p2	(CA)11	22	566	587	aactgaagttcctagtattgc	NA	0
contig_33952	1	p6	(GTGTGA)7	42	430	471	aactgatctttaatcatatacactc	NA	0
contig_8959	1	p2	(CA)9	18	249	266	aactggcagtgtgcatgg	NA	0
contig_64198	1	p2	(CA)8	16	94	109	aacttattatttgtttacacgc	NA	0
contig_17610	1	p2	(CA)15	30	228	257	aacttcatacagtaacaacataac	NA	0
contig_31585	1	p3	(AGG)6	18	197	214	aacttgaaccttgacctgac	aattacgattcgagaacgac	0
contig_125177	1	p3	(GGA)6	18	235	252	aacttgagacggtgtggtag	cggcaacaagaagtcctc	0
contig_84336	1	p2	(TC)10	20	87	106	aacttggccaaatatgtctatc	catggtaatgtatagagtagatagag	0
contig_7339	1	p2	(AG)8	16	265	280	aactttatggtgctttttatc	NA	0
contig_40439	1	p2	(AG)9	18	231	248	aagaaaaacacgcgataaag	ctctctctccctctttctcc	0
contig_64210	1	p3	(AGA)6	18	26	43	aagaaaaagaagaaagagaaagg	gctccttcctttttcttctc	0
contig_83938	1	p3	(AGC)9	27	45	71	aagaaaaagaagaggaagcg	gaaggtgtagccttttcctc	0
contig_117622	1	p3	(AAG)6	18	79	96	aagaaaagcaagaagaaaaatg	cttttcttctttcttattcttcg	0
contig_85611	1	p2	(AG)11	22	111	132	aagaaaaggaaagggaaaag	ttgtgtttcggtcttactgg	0
contig_1222	1	p3	(ATA)7	21	615	635	aagaaaatgtgttggtcagg	gcatgtctgttctcatgttg	3-ketodihydrosphingosine_reductase
contig_134207	1	p3	(GGA)7	21	33	53	aagaaagagaaggagaattgg	cttcttcatttctgggtctg	0
contig_83141	1	p3	(ATA)6	18	37	54	aagaaagctcactgtaatatgttc	ttccacttctgtggagattc	0
contig_84025	2	p3	(AGG)8	24	285	308	aagaaaggaaaggagggg	NA	0
contig_100983	1	p3	(AGA)7	21	74	94	aagaaaggagaataagagagag	NA	0
contig_12600	1	p2	(GT)8	16	88	103	aagaaatgtgaacagttgtgg	aaaaacaccaaatgtgaacc	0
contig_42056	1	p1	(G)12	12	350	361	aagaaccgaattaacccttc	ttttctccatactccaccac	0
contig_19258	1	p2	(TC)8	16	330	345	aagaactccagtgccagg	NA	0
contig_76862	1	p3	(AAG)6	18	80	97	aagaagaagaaggaaaagaag	NA	0
contig_91065	1	p3	(TGA)6	18	99	116	aagaagaagaaggagaagg	NA	0
contig_90914	1	p2	(GA)9	18	94	111	aagaaggaaaagaagaaggg	ttcacgtcatttcttccttc	0
contig_62657	1	p3	(GAA)6	18	115	132	aagaaggggaagaagacg	NA	0
contig_63704	1	p3	(TAT)7	21	43	63	aagaatattgtgcattattgtattc	tgtaaacaaggaaaagaaacag	0
contig_25677	1	p2	(TC)8	16	285	300	aagacacacaagaaccaacc	gtgtgggggaggttctatac	0
contig_33841	2	p2	(AG)8	16	230	245	aagacagaaagcagagaaag	NA	0
contig_34045	1	p1	(C)15	15	488	502	aagacgaagaactctacccc	tgagaacaaaggagtgatg	0
contig_100033	1	c	(GAA)7(AG)9	39	51	89	aagacgacgatgataacgac	cttacaccaccttttgcttc	0
contig_53319	1	p6	(AAGATG)7	42	67	108	aagagaaagagagaaagaaaag	NA	0
contig_40505	1	p3	(AAG)6	18	82	99	aagagaagaaggaggaggag	tctttttctctcccttttcc	short-chain_dehydrogenase
contig_39113	1	p3	(TAA)11	33	26	58	aagagaatatgataatggacagg	ccttagaatcggcactacac	cg4552_cg4552-pa
contig_55675	1	p2	(AC)8	16	67	82	aagagacagagaaaagaagagg	acgcttgtatgaaaacttattg	0
contig_68159	1	p6	(CAGAGA)6	36	51	86	aagagagaatgaggcagagg	tctctctcattctcgctcc	0
contig_58172	1	p2	(AG)12	24	48	71	aagagagacggagagagagc	gtctgtctatctgtctgtccg	0
contig_30082	1	p2	(AC)8	16	354	369	aagagagagagagggaaag	NA	0
contig_85636	1	p3	(ATT)6	18	41	58	aagaggaaacaaactctggac	cagctgatatttcttccctg	0
contig_63965	1	p3	(AGG)6	18	41	58	aagaggaagaagggaaacac	tcttcttcctcctccttttc	0
contig_132901	1	p2	(GA)11	22	116	137	aagaggaggaaaaggagg	NA	0
contig_39915	1	p2	(TC)8	16	283	298	aagaggaggaaaataaaccg	tttttcctcgtgagagagag	0
contig_18291	1	p3	(GAG)6	18	272	289	aagaggaggaagaggatgtc	ccttgatctcttgcactctc	0
contig_40446	1	c	(CA)11interupted(T)17	59	67	125	aagagggagagagatatgcg	atgattgtcccgtgaataag	0
contig_80135	1	p2	(AG)8	16	50	65	aagagggagtgaatgaaaaac	tctctctctgcctgtctctc	0
contig_37646	1	p1	(G)13	13	20	32	aagagggggagaaaaagg	gacagacgaaggaagaattg	0
contig_33849	1	p6	(TGAGAG)6	36	30	65	aagagttaagagttaagagttgagag	ccaaaacttaacagccaaac	0
contig_17441	1	p3	(ATA)6	18	131	148	aagataaggacactaaaatgc	NA	0
contig_57918	1	p2	(TC)8	16	71	86	aagatactaaaggtgctccg	tttttaccatggaatatgg	0
contig_35756	1	p3	(AGC)6	18	251	268	aagatatcaaatctgccgag	ctggactagatgtagacgcc	protein_phosphatase_1_regulatory_subunit
contig_41177	1	p2	(AC)8	16	503	518	aagatcatgaggtgaccttg	aagatccattacggtttgtg	0
contig_70372	1	p2	(AC)8	16	102	117	aagatgaacaaataaacaaatag	NA	0
contig_32664	1	p3	(TGT)6	18	140	157	aagatgtcagcctcaaacac	attgaagaaactccctcctc	0
contig_12219	1	p3	(ATA)12	36	74	109	aagatgtccacactacctgg	gcttagtcatcaccaaggag	0
contig_84439	1	p2	(TG)8	16	120	135	aagattactcaacagtgcag	NA	0
contig_40566	2	p2	(CT)12	24	550	573	aagcaaactgaaaaatacgc	agagagagaaataaagagagagaaag	0
contig_5409	1	p3	(TTA)7	21	115	135	aagcaagcgtcagataaaac	aataataacagcaacaacaacg	0
contig_117753	1	c	(AG)10interupted(AG)10	46	57	102	aagcaataaagatacggg	NA	0
contig_131640	1	p2	(CA)10	20	46	65	aagcaatcagaaacttttgc	cattttggtctacatgagattc	0
contig_69574	1	p2	(AC)8	16	62	77	aagcacaacacatacacgag	tgtgtgtgtatgtgttgtgc	0
contig_85410	1	c	(CA)8interupted(AC)9	68	34	101	aagcacacacacacacgc	NA	0
contig_75195	1	p2	(CA)8	16	95	110	aagcacacacacatgcac	NA	0
contig_80430	1	c	(CA)8interupted(CA)9	52	49	100	aagcacgcacacacactc	NA	0
contig_120760	1	p2	(AC)8	16	82	97	aagcactcacacacacac	NA	0
contig_82530	1	p4	(CTCA)10	40	252	291	aagcatctcgaagtccatag	tgtgagtgagagtggctatg	zinc_finger_protein_45-like
contig_19978	1	p2	(AC)9	18	340	357	aagcatgatttgtgtaagcc	aattagagatgggcctgc	0
contig_26039	1	p2	(TA)9	18	252	269	aagccataagcattcacttc	attgtcatcttcccttgttg	protein_tyrosine_phosphatase_prl
contig_52040	1	p2	(GA)9	18	67	84	aagccatatagtggacttgc	taacatagaccggtggaatc	protein_kr-h2
contig_38361	1	p2	(TC)8	16	288	303	aagccatttatgaaaactgc	cctcatttaggatgaccaag	serine_threonine-protein
contig_128638	1	p3	(AAG)9	27	122	148	aagccctaaattgatgacag	caactaaaactcatccgctc	0
contig_135672	1	p2	(CA)13	26	54	79	aagcgatgaatggcaagg	NA	0
contig_257	1	p2	(CT)8	16	315	330	aagcgatgagaagagatgac	aacgtgcgagaaagataaag	0
contig_12311	1	p3	(CCT)6	18	234	251	aagcgtattctaggcatgag	ggaagctggaaggaacag	0
contig_35859	1	p2	(AC)9	18	177	194	aagcgtttctctctctttctc	tggtcatcctgaatcttttc	xk-related_protein_6
contig_58713	1	p4	(GAGG)6	24	57	80	aagctttatgcaaacagagag	cctccctttctctctctctc	0
contig_102365	1	p3	(AGA)6	18	73	90	aaggaaaaagaagaggatgg	cggctttctctgttgctg	0
contig_102691	1	p2	(GA)8	16	83	98	aaggaaaaggggtggagg	NA	0
contig_110340	1	c	(AG)11interupted(GA)10	57	41	97	aaggaaagggaggagagag	ctcatacccactttttagcg	---NA---
contig_24048	1	c	(C)12interupted(A)14	36	633	668	aaggaagaacagagggagac	aaacaaatattttggcatgg	0
contig_90184	1	p2	(TG)18	36	100	135	aaggaagaataaatacacctatac	NA	0
contig_103690	1	p3	(AGG)7	21	51	71	aaggaagatgaagaagaaaaag	ttaacaacaagcaaacaacg	0
contig_21868	1	p2	(AG)8	16	427	442	aaggaaggtgaagcaacg	NA	0
contig_29630	1	p6	(GATGAA)7	42	103	144	aaggaatcgaagaggaactc	gaatcttcatcttcgtcagc	0
contig_1942	1	p2	(AC)8	16	148	163	aaggaatttgtgatttcg	NA	0
contig_65553	1	c	(AC)8interupted(AG)12	43	65	107	aaggagaaacaaacagacac	NA	0
contig_67096	1	p3	(GAA)6	18	28	45	aaggagaaggaaagaaaagg	gcgctatcctttcttttctc	0
contig_92989	1	p3	(AGA)9	27	74	100	aaggagaaggggaagaag	NA	0
contig_81060	1	p3	(GAG)6	18	32	49	aaggagaagtggaagaaagg	tcccttcttcttctctctcc	0
contig_41646	1	p2	(GA)11	22	363	384	aaggagagagaagggatgag	cttgctacccgtgtctctac	0
contig_6102	1	p3	(GAA)6	18	211	228	aaggaggaagaggaagag	NA	0
contig_43719	1	c	(GAG)7interupted(GAA)12	104	1	104	aaggaggagaaggaacaaac	cttcttcatcgtgtttctcc	0
contig_43719	2	p3	(AAG)8	24	587	610	aaggaggagaaggaacaaac	cttcttcatcgtgtttctcc	0
contig_34774	1	p3	(GGC)6	18	644	661	aaggaggcaagtcgaagg	NA	0
contig_23767	1	c	(TTA)7interupted(T)14	60	44	103	aaggagggagagagaatg	NA	0
contig_23767	2	p2	(GA)14	28	221	248	aaggagggagagagaatg	NA	0
contig_20401	1	p3	(GGA)8	24	312	335	aagggaaatgaagagagagg	cttcttcctcttcctccttc	0
contig_67317	1	c	(AGAT)6interupted(AG)21	80	20	99	aagggaacgagagagagag	ctgtctgtctgtctgtctgc	0
contig_51429	2	p1	(G)12	12	500	511	aagggaactctccaactttc	cgaccttttgactttttcac	0
contig_10908	1	p2	(GA)20	40	156	195	aagggaagagagaaggagag	ctctcttcccttctcccc	0
contig_132668	1	p3	(AGA)6	18	92	109	aagggaagaggaaaagaaag	ctcctctgttgcttttcttac	0
contig_116231	1	p3	(GAG)7	21	82	102	aagggaaggaggaggagg	NA	0
contig_62473	1	p4	(TTTA)9	36	108	143	aagggaaggattcttgctac	atatccagtaatgcacgg	0
contig_118620	1	p3	(AGG)6	18	40	57	aagggaatgagtagagggag	cctcctctatctcctccttc	0
contig_11962	1	p2	(GA)8	16	271	286	aagggagaggatacagaagg	ttccttccatcctctttctc	0
contig_35801	1	p2	(AC)12	24	158	181	aagggcattacatcgaaag	catttttcaagcatcctctc	lpxtg_cell_wall_surface_anchor_family_protein
contig_52200	1	p3	(GAT)6	18	484	501	aaggggaagagaaaagtgag	aggctaagactgtaatcccc	zinc_finger_mym-type_protein_3
contig_78215	1	p3	(GAT)6	18	21	38	aaggggaagaggatggag	tatcaacttcctcctcctcc	0
contig_38749	1	p5	(GAGGA)10	50	32	81	aaggggaggagaggagag	tcaaccctccactttcatac	0
contig_42350	1	p3	(AGG)7	21	372	392	aaggtaaatcaggaggaagg	ctttttcctgttttctcctg	0
contig_87731	1	p2	(GA)13	26	43	68	aaggtagggaaaaggtgaag	tgtctcattctctctctctctg	0
contig_33358	1	p3	(AAT)6	18	175	192	aaggtttgaaagaacaaacg	atgtgacggaaaacaaaaac	0
contig_123438	1	p2	(AT)10	20	157	176	aagtaaagacagctgcaag	NA	0
contig_90532	1	p3	(AGC)6	18	106	123	aagtaaagcaggcacggg	NA	0
contig_96987	1	p2	(CA)14	28	25	52	aagtaacacaaataaaacaaacag	catgacttgtttgaatgtacg	0
contig_19983	1	p3	(GTA)6	18	163	180	aagtaggagtagtatttgtagacg	NA	0
contig_764	1	p2	(AG)9	18	410	427	aagtcagcgcataaagaaac	tgcttttccttgaacttttc	0
contig_23936	1	p2	(TG)9	18	591	608	aagtgactggtgttgtttcc	tatccaaaaacaaagcacac	0
contig_57625	1	c	(TA)13interupted(AG)11	49	42	90	aagtgattagaaataaacgaag	tcgttttcttctctcctctg	0
contig_108132	1	p2	(AC)9	18	111	128	aagtgcttgtgtgtttgag	NA	hCG2007536_[Homo_sapiens]
contig_124726	1	p6	(ATGTGC)6	36	61	96	aagtggcatgtgcttgtg	NA	0
contig_18092	1	c	(AG)10interupted(T)12	99	208	306	aagtggggagaggcagag	NA	0
contig_21239	1	p2	(TG)8	16	190	205	aagttattgagcgagtgac	NA	0
contig_117996	1	p2	(TC)8	16	133	148	aagttcaaagggtttaatatg	NA	0
contig_36841	1	p2	(AT)10	20	56	75	aagttcaacgtgtgtgtgtg	aaatgatccagaaagtggtg	PREDICTED:_hypothetical_protein_[Homo_sapiens]
contig_5208	1	p2	(TC)8	16	196	211	aagttgcaccttcaaacg	NA	0
contig_28269	2	p2	(GT)8	16	347	362	aagtttgccctacaaacaag	attcaggggaagaaggtg	0
contig_129251	1	p3	(AAC)7	21	70	90	aataaaaagcagggaaaagg	ccgtgagtatttcaaagagg	0
contig_121598	1	p2	(GA)12	24	20	43	aataaaggagaaagggaacg	aaaagtttggttgctttctg	0
contig_112211	1	p2	(GT)11	22	136	157	aataacaaaattgtatgatgatg	NA	0
contig_45677	1	p3	(TAA)9	27	38	64	aataactataataacaatgacaagg	ggttgcaagtctcttgtttc	0
contig_109918	1	p5	(TATTT)6	30	40	69	aataataatacatattctcaagtcatc	ggaccttgtcacaataagaag	0
contig_108517	1	p3	(GGA)6	18	50	67	aataatactagaggaggagggc	tcttcctctccatcctcc	0
contig_45659	1	p3	(CAG)7	21	367	387	aataatagcaaccagcaagc	atcccactcctaaggctaac	guanine_nucleotide_exchange_factor_dbs
contig_43799	1	p3	(ATA)7	21	71	91	aataatagtgataatcatactgctg	tgacaaattgcagcagtaac	0
contig_39442	1	p3	(ATT)7	21	227	247	aataatcattacggtgacgg	acctgtctccacatgtcttc	0
contig_46420	1	p3	(ACT)6	18	211	228	aataatgaaaatgccacacc	gaatcagaatcaggctcaag	0
contig_25367	1	p2	(AC)12	24	137	160	aatacacgaccttccacaac	gcgattaaggatggtaaatg	0
contig_42515	1	p3	(GAG)8	24	586	609	aatacaggtgtgtgaaaggg	ttgatgtatctgcaaaggtg	0
contig_48510	1	p3	(CTC)6	18	189	206	aatacagtgccggtgagac	gagaagagacgcagtaccac	isoform_c
contig_30697	1	p2	(GT)8	16	293	308	aatacatgagtaggtagggttag	NA	0
contig_118562	1	p2	(AG)8	16	112	127	aatagagtaagagagagagagataac	NA	0
contig_66524	1	p2	(AG)8	16	75	90	aatagcgagtgcaagaaaag	ctctctccctccctctctc	0
contig_26236	1	p2	(AT)10	20	351	370	aatataacacaggccagcac	atgatcctcagtacacctgc	0
contig_18897	1	c	(GT)11interupted(T)23	52	214	265	aatatatgcgtgtgtgcaag	aaacaagcaaacaaacaag	0
contig_50350	1	p2	(AC)14	28	278	305	aatatcaggacccttccttc	gcaaacacctattggctaac	stromal_antigen
contig_59067	1	p2	(TG)8	16	108	123	aatatgccaaatgctttttc	cacacacacacacacatgc	0
contig_26334	1	p2	(TG)8	16	535	550	aatatttgtgtgtgtatctgc	NA	0
contig_19708	2	p2	(CA)8	16	142	157	aatcaacacacacacaacc	NA	0
contig_25072	1	p3	(GAG)6	18	112	129	aatcaataatgaggacgacg	tcgtagtatagcaaccctcg	0
contig_5590	1	c	(AC)8interupted(CA)9	39	132	170	aatcacattcacacaagtgc	gtgtgtgtgtgtgtgtgtg	0
contig_87158	1	p3	(AAT)6	18	66	83	aatcactaccgcatttaacac	ttcgagtcgtttggttatg	0
contig_41230	1	p2	(TG)10	20	480	499	aatcacttggtcaactccac	cacgcgtaaacatacacatac	t-cell_receptor_beta_chain_ana_11
contig_17850	1	p2	(TC)11	22	20	41	aatcataggtttgcatgtcc	ctcattttcgtcgtaaggtc	0
contig_17850	2	p2	(TG)8	16	517	532	aatcataggtttgcatgtcc	ctcattttcgtcgtaaggtc	0
contig_36687	1	p3	(ATG)9	27	129	155	aatcatcatcattccttctactg	tcctttataaatgctgagcc	0
contig_3175	1	p2	(TG)9	18	130	147	aatcatgaaaagtgagtgc	NA	0
contig_20256	1	p3	(GAG)6	18	82	99	aatccaaaaggagaaggaag	tatgtccttgacctctgacc	0
contig_20382	1	p2	(AT)8	16	277	292	aatccaagatcatgttgacg	ccctaacttatcatattatgcac	0
contig_82567	1	p2	(TC)8	16	41	56	aatccaatgattctcccttc	aggaagaaggtgggataaag	0
contig_26044	1	p2	(TG)10	20	311	330	aatccatattatgctggtgc	acacacacacacacacacac	0
contig_23424	1	p2	(GT)10	20	271	290	aatcccgaggaagtcttaac	atgtgtgtgcgattagcttc	0
contig_19975	1	p2	(TC)11	22	269	290	aatcctgtaaaagcatcgac	gagagagagagagagactgcac	0
contig_52196	1	p2	(AC)12	24	56	79	aatcgtacacatacacgtcc	tgtcatagaggacatagggg	uncharacterized_protein_kiaa2026-like
contig_2069	1	p2	(GA)8	16	118	133	aatctcgaggtagaattgtc	NA	0
contig_3660	1	p2	(CA)9	18	93	110	aatctctatgaattcaaaatacc	NA	0
contig_50815	1	p2	(TA)10	20	541	560	aatctgtgctcccatgtatc	tgtggagtgaggtattctcc	thimet_oligopeptidase
contig_91578	1	p2	(AC)11	22	177	198	aatcttaaacaagcaatgcg	gaaggtctgtttgtgctttg	0
contig_17683	1	c	(ATG)6interupted(TGA)6	37	127	163	aatgaaaatgataaagacagtg	NA	0
contig_22145	1	p4	(CATA)7	28	236	263	aatgaaagcacacttgtatc	NA	0
contig_93009	1	c	(AC)8interupted(AC)9	42	91	132	aatgaacggtcataatacgg	tgtgcatttgtgtgtgtatg	0
contig_4499	1	p3	(TAA)6	18	126	143	aatgaattaacgatggcg	NA	0
contig_11575	1	p4	(CTCA)6	24	181	204	aatgacagcagtcaatgag	NA	0
contig_132295	1	p3	(TCT)6	18	54	71	aatgacagtgatgttgatgc	ccatgatagatagtaaagttcagaag	0
contig_36606	1	p2	(GA)8	16	609	624	aatgaggggaaaagagagag	cgtctattttccttcgtctg	0
contig_26862	1	p2	(TG)8	16	219	234	aatgatatggtgggaaaatg	ccaagtgcaagaatatttgag	0
contig_17856	1	p3	(TAG)9	27	274	300	aatgatccatgtaataacaatac	NA	0
contig_62030	1	p2	(TC)8	16	253	268	aatgccatgagagtgttacc	ttaatcatactgtgcgatgc	0
contig_37484	1	p2	(CA)9	18	314	331	aatgctcttttaggggaatc	gatgatacacgaaacatagctg	0
contig_3603	1	p2	(CT)9	18	1	18	aatggaaatgtggttttc	NA	0
contig_3603	2	p2	(GA)9	18	334	351	aatggaaatgtggttttc	NA	0
contig_83657	1	p2	(AG)8	16	51	66	aatggaatgaaaaacaaagg	ctctgttgtctgggagtgac	0
contig_106946	1	p3	(GGA)6	18	43	60	aatggagcagaagtaggagg	cattctccctgacatctagc	0
contig_94193	1	p6	(GAGGGA)5	30	90	119	aatggcagtgaataatgctc	cctctccctctccctctc	0
contig_20508	1	p3	(TTC)7	21	120	140	aatggcattttgactgagac	aattactgccattgttggac	0
contig_118465	1	p1	(C)15	15	103	117	aatggcgctatgggtgac	NA	0
contig_111185	1	p2	(TG)15	30	59	88	aatggtatggtatatggagac	NA	0
contig_50731	1	p2	(AT)8	16	377	392	aatggtcatgtgagaaaagg	aagtaaaacgaaaattcccc	0
contig_33907	1	p2	(CT)8	16	500	515	aatgtactaactcactcactaactc	NA	0
contig_55292	1	p2	(CA)8	16	79	94	aatgtatgtcgtatgtccacc	gtacgtgtgtgtgtgtgtatg	0
contig_37116	2	p2	(TG)8	16	333	348	aatgtcccagtacgaaacac	aaaggaagatgaaagaaaagg	0
contig_893	1	p3	(AAT)6	18	159	176	aatgtcttaaccagtgcagc	tggatatgggaagttacagg	heat-shock_protein_105
contig_2112	1	p2	(TG)13	26	175	200	aatgtgtctgagtgagtgag	NA	0
contig_122163	1	p2	(GT)8	16	89	104	aatgtgtgtgtgaggggg	NA	0
contig_38191	1	p2	(TG)8	16	25	40	aatgtgtgtgtgcgtgtg	gataggctaggaaaggaagc	0
contig_70719	1	p2	(TG)10	20	72	91	aatgtgtgtgtttgtgcttg	acatatacacacatacacataccc	0
contig_50911	1	p3	(TCC)6	18	412	429	aatgtttctccatccatctg	atgtggcaaattattcaacc	zinc_finger_protein_461
contig_125912	1	p2	(AG)16	32	62	93	aattaaataatcagaaagagaggg	ttgtctttatttctctctcttcg	0
contig_105585	1	c	(TC)13interupted(CT)9	57	60	116	aattacctgcctacctgc	NA	0
contig_40236	1	p3	(ATT)9	27	95	121	aattagggaggtaaacgtgag	attccatgaatctcatttgc	0
contig_101533	1	p5	(TCTCT)5	25	62	86	aattcccctttcatctcttc	tttgagaagaggaaaatgag	0
contig_33153	1	p3	(TCC)7	21	654	674	aattctaccaacacacctgg	aaagtgtggatgggtagatg	f-box_lrr-repeat
contig_1071	1	p3	(CTC)6	18	546	563	aattctcaatggttcacgtc	acgaaggaaaaactaagaagg	0
contig_50956	2	p2	(AG)8	16	368	383	aattgaaggaggaggagaag	cccaaacaatagcaaaactc	GI17882_[Drosophila_mojavensis]
contig_84218	1	p2	(TC)15	30	44	73	aattgaatacatattagttgacag	NA	0
contig_45276	1	p2	(AC)8	16	189	204	aattgagcaacaatgaaagg	gctgaatagtcagtcccaag	dihydropyrimidinase
contig_26371	1	p3	(ATA)7	21	176	196	aattgcgtttcgtcttctac	gtgaagccactgtaggaaac	0
contig_23717	1	p1	(C)12	12	100	111	aattgctccaaacagatac	NA	0
contig_14791	1	p3	(CAT)7	21	78	98	aattgtatttatcatcactattacc	aggaggaggaggaataagtg	0
contig_118219	1	p1	(C)12	12	103	114	aatttaagagtattttctgtcatc	NA	0
contig_92776	1	p1	(G)12	12	34	45	aatttcaaaacaatatagcatcac	atttccggtgagttggtag	0
contig_100763	1	p2	(TG)8	16	176	191	aatttcagaatgaataaatgg	NA	0
contig_43909	2	p3	(ATC)7	21	641	661	aattttacagaagcaggcag	ctctctctctctctctcccc	0
contig_36840	1	p6	(AGGGAG)5	30	443	472	aattttcttccagcttctcc	cctacctacccctattcctg	0
contig_78847	1	p2	(AC)11	22	94	115	acaaaatagatcaactaacacac	NA	0
contig_23053	1	p2	(AC)13	26	34	59	acaaacacacacacaagcac	tctgtttgcgtacttgtttg	t-cell_receptor_beta_chain_ana_11
contig_56931	1	p4	(AGAC)7	28	57	84	acaaacagaaacagacactgag	tctctgtctctgtgtctgtttc	0
contig_41577	1	p3	(ATC)9	27	586	612	acaaacattggtaaagtggg	tccaagtcgtattatgggtc	0
contig_67482	1	p2	(AC)8	16	167	182	acaaaccgacacactcac	NA	PREDICTED:_hypothetical_protein_LOC100452535_[Pongo_abelii]
contig_9357	1	p3	(CTC)6	18	610	627	acaaacctcttcatggtgtc	gagctctcactcgagttctg	0
contig_29729	1	p2	(AG)9	18	681	698	acaaacctgaatttggacac	ctctctctcctatcccttcc	0
contig_56653	1	p2	(AC)8	16	56	71	acaaacgcataaacacacag	tgtgtgtgtgtgatcatgtg	0
contig_12242	1	p2	(CA)9	18	280	297	acaaagacgtccatcacc	NA	0
contig_75734	1	p2	(AG)8	16	73	88	acaaaggccaataagcatag	tgtaggcctatttatctcgc	0
contig_38155	1	c	(TTA)7interupted(TTA)10	112	527	638	acaaatatgcagttgcagtg	cagtaatgctgactccttcc	0
contig_51842	1	p3	(GAG)6	18	240	257	acaaatcccctagagaaagg	cttctttgttccagaaggtg	cat_eye_syndrome_critical_region_protein_2
contig_18742	1	p2	(TG)9	18	277	294	acaaattgtagaaaaatagtgtg	NA	0
contig_42781	1	p2	(TG)14	28	201	228	acaacaaataatggcacttg	cagaaggatataggcgtgag	0
contig_79467	1	p3	(GAT)6	18	236	253	acaacaacatctggaccttc	acatccctccagtgtaaaag	0
contig_122942	1	p3	(CAT)7	21	34	54	acaacaaccaggaataatgg	tgatggtgatgatgatgatg	0
contig_1618	1	p3	(CAA)6	18	84	101	acaacaaccgtaccgtctac	gataccgtcacaaagacagg	0
contig_47818	1	p2	(TG)9	18	410	427	acaacactatttaccgtccg	gtttaagctgcatacccaac	0
contig_26057	1	p3	(CAA)6	18	254	271	acaacaggaggaacaacaac	tcttctgttgttgttgttgc	0
contig_14566	1	p2	(TA)8	16	649	664	acaacatgccataggttttc	acaacatgccataggttttc	0
contig_24453	1	p2	(GA)8	16	203	218	acaaccatggaagagaaatg	ttctcgagctggtttaagag	0
contig_124380	1	p4	(TGTC)6	24	83	106	acaacctgcaatctgaaaag	ttgtgtctgtccgtgactac	0
contig_23994	1	p3	(AAT)7	21	76	96	acaacgtcaacaacaacaac	cggatttttcagtttgattc	0
contig_109125	1	p3	(TAC)7	21	99	119	acaactgctactactacttctactac	NA	0
contig_71560	1	c*	(AAG)7(AG)12*	43	30	72	acaagacaaaagaaaacttcg	tctctctctccttccctttc	0
contig_48434	1	p3	(GGC)6	18	314	331	acaagacgacaaggaagttg	attggctcttcttaagggtc	0
contig_48618	1	p2	(AT)8	16	247	262	acaagacgattcaccatttc	cctcgtgttcagtattaggc	elks_rab6-interacting_cast_family_member_1-like
contig_32363	1	p2	(AT)8	16	247	262	acaagacgattcaccatttc	gttcagagtttgtactcgcc	0
contig_47233	1	p3	(GAA)6	18	639	656	acaagatggtggatcagaag	ctaaggtgtttgtcgaggag	rna-directed_dna_polymerase_hmg-i_and_hmg-_dna-
contig_77084	1	p2	(GT)8	16	266	281	acaaggctgttatgagatgc	tttaacgtcatacccaggac	0
contig_50013	1	p3	(TAC)6	18	263	280	acaataacaacaacttcgcc	tttagggaagagggactacc	endophilin
contig_83066	1	p3	(AAC)8	24	62	85	acaataacgattatgatgatg	NA	0
contig_793	1	p2	(TA)8	16	325	340	acaatatcaccttggagtgg	tggtcctccatacaagtctc	ap1_gamma_subunit_binding_protein_1
contig_64182	1	p2	(CA)8	16	42	57	acaatcacacacacacacatc	tgggtaatgctgtggtatg	0
contig_12486	1	p2	(CA)13	26	115	140	acaattactgaggttttgcc	tgtgtgtgtgtgtgtgtgtg	0
contig_67365	1	p3	(GAA)6	18	82	99	acaatttgggtagtctgg	NA	0
contig_22227	1	p2	(CA)8	16	226	241	acacaaaagaggcaggcg	NA	0
contig_18557	1	p4	(TGAG)7	28	24	51	acacaaacacacacacacag	cacaaggaaaggcatcttag	0
contig_58760	1	c	(CA)9interupted(TA)13	56	74	129	acacaaacacaccccacc	NA	0
contig_25378	1	p2	(GT)12	24	415	438	acacaataatagagaaaaggg	NA	0
contig_78121	1	c	(CA)13interupted(CA)10	54	136	189	acacacaaacgcgaggac	NA	0
contig_68250	1	p2	(AC)8	16	92	107	acacacacacaagcacaaac	tgtgtatgtttgtttgtgc	0
contig_60532	1	p4	(TTTA)7	28	25	52	acacacacacacacattttg	ttgaagtaatgtgtgaagctg	0
contig_13282	1	p2	(CA)14	28	21	48	acacacacacacacgcag	tgtgtgtgcttgtgtgtatg	0
contig_78682	1	c	(CA)11interupted(CA)8	43	20	62	acacacacacaccgttttc	aagagtgtgtgtgtctgtgc	0
contig_5123	1	p2	(TG)13	26	67	92	acacacacacacgcaatg	atacatatacacgcacacgc	0
contig_79751	1	p4	(CACG)7	28	76	103	acacacacacacgcacac	NA	0
contig_38564	1	p3	(ATT)6	18	653	670	acacacacacactcacaacc	tcaccagttattccacacac	ring-box_protein_2
contig_82992	1	p2	(CT)10	20	72	91	acacacacacactctcgc	NA	0
contig_32060	1	p2	(AC)10	20	341	360	acacacacacagaggcac	NA	0
contig_120967	1	p2	(CA)11	22	41	62	acacacacacctatgcacac	cctaggtgtgtgtgtttgtg	0
contig_12684	1	p2	(CA)9	18	21	38	acacacacacgaacacaatc	gtgtgcatgtgtgtttgtg	t-cell_receptor_beta_chain_ana_11
contig_66395	1	p2	(CA)11	22	25	46	acacacacacgcacacac	tgcgtaaaaatactgggaac	0
contig_79366	1	p2	(AC)8	16	34	49	acacacacatattccacacac	tgaggagtatgtgtgtgtgg	0
contig_80241	1	p2	(CA)14	28	114	141	acacacacatgcactccc	NA	0
contig_78243	1	c	(AC)12interupted(CA)8	91	21	111	acacacaccaacaaacag	NA	0
contig_109454	1	p2	(AC)8	16	115	130	acacacacgctacacttaac	NA	0
contig_5913	1	p2	(AC)13	26	60	85	acacacagatacacacacacag	caataatggtaatagtgttgagtg	0
contig_115906	1	p2	(AC)9	18	46	63	acacacatactcacaccagg	ttgtgtgtgtgtgtatgtgtg	0
contig_87185	1	p2	(AC)13	26	67	92	acacacatatacacacacacac	NA	0
contig_25588	1	p2	(CA)9	18	430	447	acacaccgaggtattgaatc	gtgtgtgtgtgtgtgcttg	0
contig_112274	1	p2	(AC)8	16	86	101	acacacgcacacacacac	NA	0
contig_22680	1	p2	(CA)9	18	97	114	acacacggatctccactc	NA	0
contig_60429	1	p2	(AC)10	20	92	111	acacactcacacagatgc	NA	0
contig_128808	1	p2	(AC)8	16	88	103	acacagacaaacacccagac	tttgaagctttaactgggag	0
contig_89074	1	p2	(CA)10	20	75	94	acacagacacacacacacg	tgtgtgtgtgtgtgagtctg	0
contig_30475	1	p2	(AT)9	18	111	128	acacagtcccttcatttcag	tcatggtttaactgtttccc	angiotensin-converting_enzyme
contig_81840	1	p2	(AC)15	30	52	81	acacatacaaagacacaaatatac	NA	0
contig_70633	1	p2	(AT)10	20	70	89	acacatacacgcacgcac	NA	0
contig_32946	1	c	(CGATGA)5(AGG)9	57	512	568	acacatgaaggaagagatgc	aattctctcggatcctcttc	multiple_coagulation_factor_deficiency_protein_2-like_protein
contig_90109	1	p2	(AC)25	50	99	148	acacatgcacacacacac	NA	0
contig_120123	1	p2	(AG)14	28	110	137	acacattgataaagatataaagatag	NA	0
contig_8605	1	p2	(TG)10	20	122	141	acacatttgtgtgtgtgtg	NA	0
contig_108788	1	p2	(AC)8	16	59	74	acaccaacacacacacacac	catgtgtatgtgagtctgtgtg	0
contig_47367	1	p3	(GGA)8	24	604	627	acaccacaggtttctctgac	tcgacttgctagaagagagg	dihydroxyacetone_phosphate_acyltransferase
contig_39988	1	c	(C)14interupted(A)12interupted(A)21interupted(T)13	112	255	366	acaccatccataaattccag	cttagtgaggaccagtctgc	0
contig_67297	1	p2	(CA)8	16	94	109	acacccaggaccctcctc	NA	0
contig_34839	1	p6	(CACTGT)5	30	516	545	acacccatggtcactcac	NA	0
contig_26449	1	p2	(TC)8	16	492	507	acaccctccactagcaac	NA	0
contig_26766	1	p2	(AC)8	16	408	423	acacgaaacacccacacc	NA	0
contig_108942	1	p2	(CA)11	22	48	69	acacgaccatacacacacac	tgtgtgtgtgtatgtgtgtg	0
contig_6371	1	p2	(AC)9	18	111	128	acacgcacacaaacacatac	tctcttagtcagggttgtgc	0
contig_46512	1	p3	(TTG)6	18	290	307	acactaaagctttgcaggtc	gatcagcagacatgacacag	0
contig_46130	1	c	(TA)8(T)12	28	124	151	acactacatggggcaataac	ctttttcaggaaggacacag	small_optic_isoform_e
contig_47259	1	p3	(ATT)6	18	404	421	acactcaaaaacccactcac	gaaagaataggctagagggc	0
contig_70761	1	p2	(CT)10	20	69	88	acactcactcactccccc	NA	0
contig_63705	2	p3	(AGA)8	24	130	153	acactgacacgagatcacac	ttcttctcctgctccttc	0
contig_18526	1	p3	(GAA)13	39	126	164	acactgagtgacacagggac	tctcgtccatcatttctctc	0
contig_76221	1	p3	(GAA)6	18	139	156	acactggtagagcagacacc	tcagctccatctcattcttc	0
contig_45946	1	p3	(AGC)6	18	512	529	acacttcctcattggtcaac	acaacctcaacagtgacctc	creb-binding_protein
contig_51943	1	p2	(AG)8	16	157	172	acagaaaccatatcacaggg	atgagacttcatccgtcaac	dna-directed_rna_polymerase_i_135_kda_polypeptide
contig_2250	1	p6	(CACACT)5	30	97	126	acagacacatgctcacaaac	ttttgtgattaagtgagtgagtg	0
contig_59791	1	p2	(AC)12	24	178	201	acagacagacagacagacag	NA	0
contig_28075	1	p3	(TCC)7	21	130	150	acagacagacagacagaggg	tgtattcctccgtcatcttg	0
contig_83500	1	p2	(GA)10	20	28	47	acagacagataaatagatgaatgg	tcacttttacttgtaccccc	0
contig_26613	1	p2	(AG)10	20	178	197	acagacagggagacagacag	ccacactcgtcgataagac	0
contig_24146	1	p3	(TTC)6	18	638	655	acagacatttcatggagagg	aaaaccttataaaagaagaaagaaag	GI11883_[Drosophila_mojavensis]
contig_55670	1	c	(AC)10interupted(AC)8	42	58	99	acagacggacagaaagtcag	gttgtatgtgtgtgtgtttgg	0
contig_109068	1	p2	(TC)8	16	90	105	acagactctctgaccccc	NA	---NA---
contig_111417	1	p6	(GACTGA)5	30	39	68	acagagacagagacagcgac	cactctctttcttttgtcgc	0
contig_18683	1	p2	(AG)8	16	101	116	acagagacggagacagacag	gttgtaagttgccgaaagac	0
contig_115250	1	c*	(AG)15(AGAGA)8*	66	56	121	acagagatagagacagagacagag	tcttcactctctctctctctttc	0
contig_120815	1	p2	(GT)16	32	81	112	acagagttgatacagagcg	NA	0
contig_84132	1	p2	(AC)12	24	48	71	acagatatcacacacacacg	tgaatgaatgtaagtatgaatgg	0
contig_83104	1	p3	(CAA)7	21	80	100	acagattcggcactaacaac	gttctaattgggtttgatgc	0
contig_120300	1	p3	(ACC)9	27	28	54	acagcaacaacaccaacac	gtggtgttggtggaagtg	0
contig_39262	1	p3	(GCA)6	18	209	226	acagcagctacaacgacag	atcatttacatttcggcatc	0
contig_29776	1	p2	(AG)10	20	30	49	acagcgagagaaggagatag	agaaggtgatggtaatggtg	0
contig_108950	1	p2	(TA)8	16	242	257	acagctaccatttccccc	NA	0
contig_96833	1	p2	(CA)8	16	52	67	acaggaacacacacacacac	tgtgtgtgtgtgcctgtg	0
contig_86987	1	p3	(GAG)6	18	63	80	acaggagaaggaagaggaag	cctcttccttctcctcctc	0
contig_10453	1	p2	(GA)8	16	236	251	acaggcaaggcagaaatg	NA	0
contig_114063	1	c	(CA)8interupted(CA)9	36	113	148	acaggcacacacacaggc	NA	0
contig_42544	1	p1	(G)20	20	389	408	acagggggtaatttagaagc	ttctgggacaaagaaatgac	0
contig_35948	1	p3	(AGC)9	27	155	181	acaggtgcttcaaataccac	gatttgagcctgaacaagag	isoform_d
contig_78380	1	p2	(GA)8	16	41	56	acagtggtaagaaagagagagg	cctcttcctctccttctcac	0
contig_23667	1	p2	(GA)9	18	219	236	acagttggattttgtgaagg	ataacaaaaggaaaaagggg	cg32699-_partial
contig_33996	1	p2	(GA)9	18	219	236	acagttggattttgtgaagg	ataacaaaaggaaaaagggg	cg32699_cg32699-pb
contig_113216	1	p2	(AC)10	20	72	91	acataaacacatgcatacgg	attcgtgtgtgtgtgtgttc	0
contig_31590	1	p2	(GA)11	22	233	254	acataaggagattctaatttgg	NA	0
contig_17726	1	p4	(CAGA)8	32	334	365	acatacacaagtgcctgc	NA	0
contig_82162	1	c	(CA)8interupted(CA)9	36	43	78	acatacacacacaggcacac	tgtgtgtatgtgtgcatgtg	0
contig_60643	1	c	(CA)9interupted(CA)9interupted(CA)8	66	30	95	acatacacacattcacacgc	gtgtgtggttgtgtgtgtg	0
contig_118480	1	p2	(AC)8	16	43	58	acatacacatgcacatacgc	tatgtgtgtgtatgtgtgcg	0
contig_85586	1	c	(CA)10(T)22interupted(T)14	61	86	146	acatacatacatacatacacacatac	NA	0
contig_125143	1	p2	(CA)9	18	53	70	acatacatgcacacatctcc	tctttctctgtctgtgtttgtc	0
contig_53371	1	p2	(TG)8	16	85	100	acatagaaattcgggtaaatg	acgcacacacacacacac	0
contig_49009	1	p1	(G)12	12	306	317	acatagagaaagagggggag	tagtaacaatctgtgcgtcg	g-protein_alpha_s_subunit
contig_123906	1	p2	(TG)8	16	160	175	acatataatgtaatgtcccttc	NA	0
contig_81997	1	p2	(TG)13	26	60	85	acatatagtagggctgtggc	gctttccgttactcactctc	0
contig_115971	1	p2	(AC)8	16	43	58	acatccagctacacacattc	acctcctgtttctccttttc	0
contig_30885	1	p2	(CA)8	16	375	390	acatcgaacattcagagtcc	aaggattttcctcaatagcc	0
contig_133242	1	p2	(TC)11	22	154	175	acatgcacacccacaagc	NA	0
contig_90858	1	p2	(CA)8	16	28	43	acatgcacatatacacacgc	tgtgtgtgcgtgtatatgtg	0
contig_95923	1	p2	(TC)12	24	37	60	acatgcacccacatagtctac	aggaggaagtgagaggagag	0
contig_54202	1	p2	(CT)9	18	88	105	acatgcagaaacgtacacac	agagagagagagaataagagagagag	0
contig_2555	1	c	(CA)11interupted(CA)10	51	18	68	acatgcatacgcacattc	agtgtgagtgtgtgaacagg	0
contig_62055	1	p2	(AT)11	22	46	67	acatgcttatgcaaacactc	acatgcttatgcaaacactc	0
contig_109033	1	p2	(TG)8	16	121	136	acatgtacatccacacgg	NA	0
contig_75180	1	p2	(TG)8	16	580	595	acatgtcaccatacaacacg	tgggtggaacagaaaaatac	0
contig_58342	1	p2	(CT)11	22	97	118	acatgtcatgcctttctttc	cgaaaaagagggataaagac	0
contig_47472	1	p2	(TA)9	18	76	93	acattatcaaacacacatcagg	atcagaatggttcaacttgg	upf0630_protein_kiaa0652-like_protein
contig_83177	1	p2	(AC)9	18	44	61	acatttacacacacacacgc	tatgtgtgaggtcgtgagc	0
contig_18247	1	p2	(AC)10	20	24	43	acatttatgcaaatgctgc	caatgatgagtgacgaactg	camp-dependent_protein_kinase_catalytic
contig_4828	1	c	(ACACAT)6(AC)11	58	217	274	acatttcacactcaccttcc	gtgtgtgtgtgtgcttgtg	0
contig_26962	1	p2	(AC)12	24	343	366	acatttgcctactgtccatc	tgtgtgtgtgtgtgtgtgtg	0
contig_43358	1	p3	(TGA)7	21	202	222	acattttctccctccttttc	agataccacgaggtgaaaac	0
contig_70628	1	p2	(GT)9	18	121	138	acattttgtgttaaatgtttg	NA	0
contig_34236	1	p4	(GAAA)9	36	159	194	accaaagaaaaagaccaagg	atgttacctgcattttacgc	0
contig_61998	1	p2	(AG)9	18	56	73	accaaagaccaaagacaaag	ttttctcacttctgcgtattc	0
contig_43685	2	p2	(TA)9	18	379	396	accaagttgtcagtaccagg	accagcaaactctttcaatg	0
contig_18382	1	c	(CA)13interupted(CA)11	55	87	141	accaccaccaatgtgaatac	tgtacgcgtgtgtatgtgtc	0
contig_21310	1	c	(TA)8interupted(T)15	118	82	199	accaccattgtgatctcttc	agtatcagcagactttcaacg	0
contig_19687	1	p2	(CT)9	18	172	189	accacctcgtacaaccttc	acatcggatacgaacaaaag	0
contig_6490	1	p2	(AC)8	16	173	188	accactacactgataataaatatg	NA	0
contig_30805	1	p2	(AC)12	24	507	530	accacttggcaagaatgc	NA	0
contig_41955	1	p3	(GGA)7	21	373	393	accagaagaaaaagggaaag	ggagctgatttccacagtag	0
contig_14076	1	p2	(GT)10	20	238	257	accagctgtgctattcag	NA	0
contig_81838	1	p2	(GA)12	24	36	59	accaggcaaaaatcttacac	tgatgagtatttgcagcttg	0
contig_8224	1	p2	(GA)10	20	69	88	accagtcataaccactgctc	gagtgggggagagtgtaag	0
contig_29387	1	p2	(TG)9	18	649	666	accagtgtatggtaagccac	gagttgtcaagaaatggagc	0
contig_23850	1	p3	(GTT)6	18	126	143	accatctaacaaaacgaacg	aagacgttgatgatgaggac	ninjurin_a
contig_51847	1	p3	(GAA)6	18	440	457	accattgaatgtgaaggaag	tgttgaaagtgcaaacaaag	phosphatidylinositol_4-kinase_type-ii
contig_12165	1	p3	(GGC)6	18	186	203	accatttccttgtgtttgtg	tgtcttgtgttactgccaag	0
contig_1725	1	p2	(CT)11	22	141	162	accatttttctcttttgctg	gaagggagattttcacacag	0
contig_36655	1	p2	(AC)9	18	363	380	acccaagatgaacagatacg	ctctcactcttcctcactgc	0
contig_109340	1	c*	(C)13(CA)11*	34	97	130	acccaatttacataacctaac	NA	0
contig_53825	1	p6	(CATACG)5	30	77	106	acccacaaccaaactcac	atgtgtatgtgtatgtgtatgtg	0
contig_22172	1	p2	(GT)9	18	45	62	acccacacacacatacacac	acattgtgggtatcctaacg	0
contig_32297	1	p2	(TC)10	20	300	319	acccacacattgagaaaatc	cactcctaactgagccactc	calcyphosine_tpp
contig_35530	1	p3	(CAG)6	18	228	245	accccagtcatcaacagtag	actgatcccatctcagacag	40s_ribosomal_protein_sa
contig_95672	1	c	(TC)8interupted(CT)11	49	74	122	acccctctgtctcttcctc	gagaggtgagagagagagagg	0
contig_36925	1	p3	(CAA)6	18	452	469	accctaaagctacctgaacc	tgctgttgttgttctttctg	0
contig_43352	1	p1	(G)14	14	44	57	accctccttgtttactagcc	gtccattcaccactggatag	0
contig_47557	3	c	(C)18interupted(C)12	46	644	689	accgaattcttagttctccc	ccttatttacgtgttttggc	0
contig_47557	2	p1	(C)12	12	462	473	accgaattcttagttctccc	ccttatttacgtgttttggc	0
contig_47557	1	p2	(AT)10	20	1	20	accgaattcttagttctccc	ccttatttacgtgttttggc	0
contig_35229	1	p3	(TGT)7	21	302	322	accgagtacacactctccag	agactttagcttccaccctc	0
contig_127708	1	p3	(GAG)7	21	74	94	accggaagaggtagaagaag	cctcagcttccagtactctc	0
contig_105152	1	c	(TG)9interupted(GT)13	55	58	112	acctacctgtctgtctgc	NA	0
contig_127454	1	p2	(CT)9	18	84	101	acctatctaccaaccccc	NA	0
contig_1099	1	p2	(TG)8	16	497	512	acctccactcaacagtcaac	ttacatcaggctgagtctcc	0
contig_51688	1	p2	(AG)8	16	223	238	acctccctcttacgttcttc	tcctatgtcatctaggggtg	camp-response_element_binding
contig_34451	1	p3	(TCA)7	21	282	302	acctcctaatgacatcatgc	agttgtaccaatggttggag	oxysterol_binding_1a
contig_14859	1	p2	(AC)13	26	29	54	acctgccattatcatataacc	acaaatgaaagtgtgtgtgc	0
contig_81236	1	p2	(TG)8	16	118	133	acctgtgtgtgtatgtgtgc	ggcacacatatgcatactcac	0
contig_121025	1	p2	(CT)12	24	85	108	acctgttagtgtgctccttg	aggctgagagagcgagag	0
contig_22096	1	p3	(TCA)6	18	139	156	accttaaggataaccatccc	tctgcagttttatctttgacag	0
contig_17990	1	p3	(TCA)8	24	314	337	accttcctctcattctaggc	tgatgaggatgatgatgaag	0
contig_27022	1	p2	(GT)10	20	370	389	accttggttgctgttgttac	acagaaatgggcacaaatac	0
contig_34149	1	p1	(G)14	14	177	190	acgaaaaggaaaaagagagg	ttcataactgccagggtatc	0
contig_112356	1	p2	(AG)19	38	335	372	acgaaactcaattcaaatatac	NA	PREDICTED:_hypothetical_protein_LOC100454926,_partial_[Pongo_abelii]
contig_37916	1	p3	(GGA)6	18	68	85	acgaaggaaaaactaagaagg	aattctcaatggttcacgtc	0
contig_45146	1	p3	(ATT)6	18	358	375	acgaaggtgtttaagtttgc	attggtcattgtaggcattc	rho_guanine_dissociation_factor
contig_77898	1	p3	(AAT)8	24	58	81	acgaatacgaatatgacaac	NA	0
contig_78770	1	p4	(ATAA)6	24	68	91	acgaatgaatggatagatgg	tccatccatccattcatc	0
contig_43271	1	p2	(AC)9	18	411	428	acgacagaaatgtttggttc	gttttgaggctcttgaaatg	0
contig_772	1	p3	(GGA)6	18	75	92	acgagatctgcttctgctc	ttttaaaagaaccctccctc	family_with_sequence_similarity_member_b
contig_82965	1	p2	(TC)11	22	194	215	acgaggatcatgctttgg	NA	0
contig_37735	1	p5	(AGGGA)6	30	379	408	acgataacaacattcgaagc	cttcccttcccttccctc	0
contig_59987	1	p2	(GT)12	24	43	66	acgatagaggggagagag	NA	0
contig_4853	1	p2	(CA)16	32	175	206	acgatttcgaattgtgtc	NA	0
contig_81443	1	p2	(AC)8	16	93	108	acgcaaacacgcaaacac	NA	0
contig_78600	1	p2	(AC)9	18	189	206	acgcacacacacacacac	NA	0
contig_124745	1	p2	(CA)10	20	87	106	acgcacacaccatacacc	NA	0
contig_124398	1	p2	(AC)8	16	30	45	acgcacacatacacgtagac	gtgtgtgtgtttgtgtctacg	0
contig_24053	1	p2	(AT)10	20	634	653	acgcacatattcacacac	NA	0
contig_125641	1	p4	(CAGG)6	24	40	63	acgcatagacagacagacag	ctgcatgcctacctacctac	---NA---
contig_113373	1	p2	(CA)8	16	73	88	acgcatatacgcacgcag	NA	0
contig_57212	1	p2	(CA)11	22	68	89	acgcctataaccacaacc	NA	0
contig_40805	1	p3	(GTG)6	18	298	315	acgccttggaaaatatctg	ataaccaccacaacctgaac	partitioning_defective_par-3
contig_12593	1	p2	(GT)8	16	280	295	acgctattctgagtggaatg	tgctaatgtgctatggtctg	0
contig_65684	1	p2	(AC)9	18	69	86	acgctctcacatacaaatac	NA	0
contig_91671	1	p2	(TC)9	18	49	66	acgctgatacgaggtagaag	agaaagtcgaggagatggag	0
contig_49991	1	p3	(GCG)9	27	78	104	acgcttggttaagttacgac	acgatgatcactggttcttc	adamts-like_4
contig_49064	1	p2	(TC)8	16	226	241	acggacgtattcgttacaag	atggaattgtctgtcgtctc	annulin
contig_78330	1	p3	(AGG)6	18	39	56	acgggagagaagaagagaag	cctccagtatacgagcacac	0
contig_43521	1	p2	(AC)8	16	646	661	acggtaacatttgtctccac	tctgaataacactgctgctg	0
contig_50482	1	p2	(TC)8	16	340	355	acgtctacgataaggagcag	gaaagctcactcagaaccac	organic_cation_transporter_protein
contig_123882	1	p2	(TG)14	28	44	71	acgtctgtgtgtgtggttc	cacacattaacacacacattaatac	0
contig_50529	1	p2	(TA)8	16	374	389	acgttcagctaaaattggtc	aagcagttgctaccttcttg	0
contig_20625	1	p2	(TG)9	18	81	98	acgttttcagcaaaaagatg	gatagggcatgattgtgttc	0
contig_24849	1	p2	(TA)9	18	385	402	actaatacagaatgtcaaccc	NA	0
contig_39826	1	p3	(TGA)6	18	287	304	actaatggtaacgatgacgg	gatttcagtaatgctcaggc	0
contig_6392	1	p4	(TTAC)7	28	119	146	actacagtttagtggatttctg	NA	0
contig_52079	1	p3	(AGG)11	33	456	488	actaccaaacacaggtggag	cttcatgaattcttccttcg	rna_polymerase_ii_mediator_complex
contig_5724	1	p3	(TTA)9	27	195	221	actactactgctgctgctcc	agttgttgttgtagtaataacattc	0
contig_37795	1	p3	(CAC)6	18	167	184	actactgaccagcactgagg	aggagtcacaaaacaacacc	0
contig_16678	1	p2	(AC)11	22	52	73	actactgactataaacaactttttg	tgtgtgtgtgtgtgtgtgtc	0
contig_41869	1	p2	(TC)8	16	480	495	actagcacccacacctacac	taacagatgggaccttcaac	0
contig_123077	1	p2	(AC)19	38	42	79	actatcctaaaacacacccg	tgaggatgagtgtgtgtgag	0
contig_131785	1	p2	(GT)10	20	68	87	actatcggtgccttttacac	tttccctctccctctcttag	0
contig_71210	1	p2	(AC)9	18	32	49	actcacatctacaccttcacc	ggcttgtttgtttgtttgag	0
contig_15368	1	p2	(CA)8	16	107	122	actcacatgcatgctctc	NA	0
contig_41252	1	p3	(TCA)10	30	254	283	actcaccatctcggtttatg	atcttgggtcaattatgtcg	0
contig_11540	1	p2	(CA)12	24	195	218	actcactcactcactcaccc	gtgagtgagtgggtaggatg	hypothetical_protein_LOAG_14778_[Loa_loa]
contig_53268	1	p4	(CACT)6	24	29	52	actcactcattcactcaccc	agtgagcgagtgaatgagtag	hypothetical_protein_EAI_09648_[Harpegnathos_saltator]
contig_126143	1	p2	(AC)10	20	135	154	actcatatacccacactggc	tgtgtgtgtgtgtgagtgtg	hypothetical_protein_[Plasmodium_chabaudi_chabaudi]
contig_76505	1	p2	(AC)8	16	119	134	actcattcacgcacgcac	NA	0
contig_119048	1	p2	(TG)12	24	68	91	actccgtctgaataatctcg	acccctacacacaaacaaac	---NA---
contig_10386	1	p3	(CCA)7	21	63	83	actcctaccttcaccacaac	tttatcctcaacaaaggtgg	0
contig_34863	1	p2	(GT)9	18	1	18	actcctcctcctcctccc	NA	0
contig_34863	2	p3	(CTC)7	21	386	406	actcctcctcctcctccc	NA	0
contig_113607	1	p3	(CTT)7	21	143	163	actccttccttcctcccc	NA	0
contig_120469	1	p2	(AC)10	20	59	78	actcgaaagagtgcacaaac	gtgtgtgtatgtgtgcgtg	0
contig_48734	1	p3	(TGA)6	18	345	362	actcgtttaaactgtttccg	actctaccttctttaccccg	0
contig_119385	1	p3	(TTC)7	21	98	118	actcttcccatctccatctc	cccaaaaggaggaggagg	0
contig_56914	1	p3	(TCC)6	18	105	122	actcttcctcctctttgtcc	aggaggaggagtaagaggag	0
contig_47207	1	p3	(GGA)9	27	351	377	actcttgttgtccaaacgtc	gggcgtgtcttagtagagtg	0
contig_69338	1	p2	(GA)13	26	129	154	actgaaacaaaatgaaacag	NA	0
contig_90465	1	p2	(AC)8	16	76	91	actgaaggtatacaaggggg	gatgtagctgcaagtgtgtg	0
contig_128646	1	p2	(AG)8	16	99	114	actgatactaagaattttgacg	NA	0
contig_41431	1	c	(AAAG)6(A)12	36	579	614	actgatagggaaagggagag	attatgtgcatcctccaaac	0
contig_25328	1	p2	(AC)11	22	371	392	actgatcccatctttgattg	ataagtgggcattcattgtc	0
contig_135802	1	p2	(AC)9	18	79	96	actgatgcataaaatgatgg	gacacacaaaagtgagtgagag	0
contig_115125	1	p2	(AC)17	34	240	273	actgcatacaatccatagag	NA	0
contig_39156	1	p3	(ATA)12	36	473	508	actgccatatgattttggtc	gtctgagtgtctgtgtcacg	0
contig_118777	1	p3	(TAC)12	36	78	113	actgctattactgttactattgc	cacaagaacaaaaacaacaaac	0
contig_104874	1	p3	(ATC)8	24	64	87	actgctttattgtcctgtcc	ccagacaaacaaacaaataaatag	0
contig_13167	1	p2	(GA)8	16	183	198	actggatggcagcctttg	NA	0
contig_19866	1	p5	(GGTTA)11	55	155	209	actggcatttccacgtcc	NA	0
contig_49703	1	p3	(GGA)7	21	560	580	actggttccaatcgttctc	ttactgccttctctctctcg	0
contig_43824	1	p2	(TG)8	16	210	225	actggttgccatttgtaatc	ttttagttgttgctgacgtg	endonuclease-reverse_transcriptase
contig_129861	1	p4	(TTCT)7	28	28	55	actgtctctttctcttttctttg	gctgaaagtgaaagtgaagg	0
contig_127295	1	p4	(GAGT)7	28	48	75	actgtgcgccagtgagtg	aaaaacacacgcacaaaaac	0
contig_9203	1	p3	(TAC)6	18	203	220	actgttactgctgttcccac	gaggagaagtaatggcagc	0
contig_35831	1	p3	(CGC)6	18	603	620	actgttagcaacgctactcc	gggagtacctgaggataagg	glutamate_transporter
contig_122693	1	p2	(TA)11	22	131	152	actgttcatctcaaaggctg	tgaagatgatgatgatgacg	0
contig_3087	1	p2	(TA)8	16	152	167	actgttcatctcaaaggctg	tgacgatgacgatgaataac	0
contig_24763	1	p3	(TTC)6	18	287	304	actgttgatatgacttcgcc	aggagaaaggagaaaggag	0
contig_518	1	p3	(AAC)6	18	101	118	actgtttctgacgtcctgag	gacgttccgacgatacttag	acyl-_thioesterase_1
contig_389	1	p2	(TC)8	16	412	427	acttacaccccctctctctc	atgtgcatgcttgagagag	0
contig_24117	1	p3	(TTA)6	18	232	249	acttacaggcaacaccagag	tcacacatgcacacatacac	0
contig_12437	1	p2	(CA)10	20	170	189	acttactcactcactcattttc	NA	0
contig_18258	1	p2	(AC)9	18	390	407	acttcaagcaaccataccac	ggcgttcattagtaacaagg	0
contig_52099	1	p2	(TC)9	18	53	70	acttcagagtcatcacaacatatc	gttgttattacctgcttggc	nucleoporin_nup188_homolog
contig_95459	1	p3	(CTC)6	18	28	45	acttcatcattaccataacttcc	agaaggagaaggaggatgag	0
contig_54278	1	p2	(TG)8	16	81	96	acttcctttcattcctctcc	aacacacacagacacacacac	0
contig_95875	1	p3	(TTC)6	18	73	90	acttcgtcttcttttccttg	aggagaaggaagaagaaacag	0
contig_12274	1	p2	(TG)8	16	143	158	acttgataccatgacatccg	cacacacacacacaaagatg	0
contig_12609	1	p3	(AGC)6	18	441	458	acttgcagcagcagttag	NA	0
contig_38866	1	p3	(TGT)6	18	513	530	acttggtgtgtatttctggg	gacacaacagcaacaacaac	mediator_of_rna_polymerase_ii_transcription_subunit_29
contig_33113	1	p3	(TCC)8	24	131	154	acttggttgttgttgaggac	aaaagagagacggagagagc	0
contig_33400	1	p3	(ATG)6	18	385	402	acttgttacaacatcctggc	tttgtacattggagggagac	0
contig_41750	1	p2	(TG)12	24	646	669	actttctctttcttccctc	NA	0
contig_93281	1	p2	(TG)8	16	68	83	actttctttctctccttgcc	cacacacatacacaccatcg	0
contig_172	1	p3	(CAG)8	24	287	310	agaaaaacagactcagcagc	cctacagacctcagaagtgc	oxidative-stress_responsive_1
contig_40422	1	p2	(AC)8	16	524	539	agaaaacgtttaggggagac	acatacgaatgccataatcc	0
contig_105507	1	p3	(AGG)8	24	89	112	agaaaaggaggacaaagtgg	tcctcgtcctcctttttc	0
contig_115876	1	p2	(GA)8	16	97	112	agaaagaaagaaagtgtaagg	NA	0
contig_55593	1	p6	(AAGAGA)6	36	31	66	agaaagaacaagagaaagagaaag	ttccatttatttcttctccttc	0
contig_47710	1	p3	(TCC)6	18	400	417	agaaagacaaaatgccagac	acaagacaaagaccaacagg	conserved_hypothetical_protein_[Ixodes_scapularis]
contig_15438	1	p3	(AAG)8	24	61	84	agaaaggaaattatccaggg	cttttccttgacaatccttg	0
contig_58777	1	p2	(AG)8	16	108	123	agaaagggagaccaaaagag	ctttctttttctctctcctttg	0
contig_41393	1	p3	(ATA)6	18	177	194	agaaatggctgtgatgtctc	cactatcttttggcagaacc	mn_superoxide_dismutase
contig_41393	2	p3	(TTA)7	21	630	650	agaaatggctgtgatgtctc	cactatcttttggcagaacc	mn_superoxide_dismutase
contig_46350	1	p1	(C)12	12	369	380	agaaattccaaatggttgtg	gatcgatgacgagagaaaag	hypothetical_protein_LOAG_01315_[Loa_loa]
contig_117253	1	p2	(CA)13	26	92	117	agaaattgaaggatataatgc	NA	0
contig_45908	1	p1	(C)12	12	297	308	agaactaaatcctccccaag	aaacccagaaacacacactc	0
contig_44887	1	p2	(TG)12	24	626	649	agaagaaaatccaggaggtc	gaatcaattttctgtttcgc	protein_vav
contig_5565	1	p3	(CTG)7	21	206	226	agaagaaagaggtgggtgag	ccaacaacaacaacaatctg	0
contig_67151	1	p3	(GAA)6	18	100	117	agaagaacaagaagaagacg	NA	0
contig_49919	1	c*	(TGCG)10(GT)8*interupted(GT)8	87	162	248	agaagaacaggctctcagtg	ccgttgttaagaacttccag	0
contig_49919	2	p2	(GT)8	16	599	614	agaagaacaggctctcagtg	ccgttgttaagaacttccag	0
contig_50954	1	p3	(GAG)6	18	138	155	agaagaagcaggaaaaggag	aaacctaatgtgtggtggag	chromodomain_helicase_dna_binding_protein
contig_36685	1	p3	(TTA)7	21	61	81	agaagaatatactggtgcaatg	agatgtacacaccctcttgg	0
contig_41633	1	p3	(TCC)8	24	212	235	agaagagaaaaaccgagtcc	ctccactgagaagtactggc	upf0406_protein_c16orf57-like_protein
contig_38193	1	p1	(C)12	12	292	303	agaagagcaggacgagaac	agttgggtactgtgttctgg	upstream_stimulatory_factor
contig_91643	1	p3	(GAG)7	21	90	110	agaagaggaagaggaagagg	ctcctcctcctcttcctc	0
contig_48176	1	p3	(AGG)9	27	512	538	agaagatcctaaaggggatg	acaccagacgttttatccac	sodium_nucleoside_cotransporter_1
contig_115348	1	p3	(GGA)6	18	69	86	agaagcaacctttaatttcg	aatcataatcgtttcttccg	0
contig_126982	1	p3	(GAA)7	21	32	52	agaagcaagagacagcaaag	gtcagctgtgaagtggtttac	0
contig_80095	1	p2	(AC)11	22	139	160	agaaggaaggatagacaggc	agtgtgagtgtgagcatgtg	0
contig_91119	1	p2	(AT)12	24	54	77	agaagtaaaagtattgagaaagac	NA	0
contig_95617	1	p2	(GT)10	20	158	177	agaagttatgaggagagtgag	NA	0
contig_89411	1	p3	(AGG)6	18	97	114	agaataaacgacagccag	NA	0
contig_56534	1	p4	(AGAT)6	24	80	103	agaatatgtgtgcgcgtg	NA	0
contig_8	1	p1	(C)12	12	592	603	agaatcagtatgcaaccagg	gcataggacttggaaaagtg	0
contig_15007	1	p3	(GAG)7	21	220	240	agaatcataaaatggaaaatg	NA	0
contig_27044	1	p3	(CCG)10	30	246	275	agaatctgtccaaagtgtgc	aaagagtgttgtagttccgc	0
contig_27044	2	p3	(CCT)6	18	420	437	agaatctgtccaaagtgtgc	aaagagtgttgtagttccgc	0
contig_130773	1	p3	(TTC)10	30	60	89	agaatgaagtatggaggaac	NA	0
contig_43355	1	p2	(AG)13	26	137	162	agaatgaggttaaaaagggg	acacccactgttttcaattc	0
contig_75561	1	p2	(GA)10	20	89	108	agaatgcgagagagagaatg	ctcctcttttccttcttcttg	0
contig_66107	1	c*	(T)12(TTGA)6*	34	96	129	agaattgagagagaggtttg	NA	0
contig_21020	1	p2	(GT)11	22	396	417	agaatttgtctctgtacatcac	NA	0
contig_113394	1	p4	(CAGA)6	24	77	100	agacaaacagacagacggac	cgtctgtctgtttgtctgtc	hypothetical_protein_CRE_05112_[Caenorhabditis_remanei]
contig_26415	2	p3	(AAT)8	24	469	492	agacaaaggcagagactg	NA	brucei_-specific_protein
contig_26415	1	p3	(ATT)8	24	1	24	agacaaaggcagagactg	NA	brucei_-specific_protein
contig_50779	1	p2	(CT)8	16	87	102	agacaataatggtgtttcgg	aaacaaatcatggcaatacc	0
contig_50779	2	p3	(AAG)6	18	399	416	agacaataatggtgtttcgg	aaacaaatcatggcaatacc	0
contig_47428	1	p3	(TTA)6	18	562	579	agacaatgaaatcacgttcc	atttgattttgggttctgtg	autophagy-related_protein_9a
contig_67292	1	c	(AC)8interupted(AC)12	42	79	120	agacacacagacagacacag	NA	0
contig_120198	1	p2	(CA)13	26	116	141	agacacccttacacacgc	NA	0
contig_112437	1	p4	(ACAG)6	24	49	72	agacagacagacagacggac	ctgtctgtctgtccgtctg	modification_methylase_(adenine-specificmethyltransferase_)
contig_84060	1	p4	(AGAC)6	24	60	83	agacagggacagagacagag	tcggtttctcattctctctg	0
contig_10863	1	p2	(GT)15	30	117	146	agacatgttatatgtatttgcc	NA	0
contig_26837	1	p2	(GT)9	18	132	149	agacattaactaagaaaaggc	NA	0
contig_49918	1	p3	(GCT)7	21	625	645	agaccctgacttttctttcc	agatctcgactctttcctcc	0
contig_29478	1	c	(CATCCT)6interupted(CTC)8	67	343	409	agaccttcttcacctccttc	caccacattgttctgaaatg	0
contig_56416	1	p6	(AGAAGG)7	42	41	82	agacgaaggaaaaggagaag	ttctccttctccttctctttc	0
contig_111299	1	p2	(AG)11	22	26	47	agacgagagagagagagacg	gtattgaaaggctgtgttcg	0
contig_49176	1	p3	(GAA)7	21	31	51	agacgagagaggcgagag	ctgtctctggtagacttgcc	polypeptide_n-acetylgalactosaminyltransferase_35a
contig_68964	1	p2	(GT)8	16	135	150	agacgagtgctaatgattc	NA	0
contig_36698	1	p2	(TG)16	32	356	387	agactaaaagcggtgagttg	cgatcctaatcagctctgtc	0
contig_44371	1	p2	(AG)11	22	266	287	agactgagagcagcaagaag	gctgtttgttctccagtttc	0
contig_50704	2	p2	(AG)12	24	500	523	agactgagcaaatagcaagc	cctcttgagaacaagacctg	0
contig_50704	1	p2	(CT)10	20	38	57	agactgagcaaatagcaagc	cctcttgagaacaagacctg	0
contig_43457	1	p2	(GA)11	22	425	446	agagaaccccttcttttgac	ctctccctctccctctcc	0
contig_30666	1	p3	(GGA)6	18	232	249	agagaaggaggaggatgaag	tttccatcctcgtctcatac	0
contig_50845	1	p2	(GA)8	16	549	564	agagaagggagaggaagatg	caacttgttcagaaaggagg	0
contig_134529	1	p2	(AG)8	16	117	132	agagacagagaaagaccgtg	ttcgtctttttgtctcttcc	0
contig_58178	1	c	(AG)9interupted(AG)8	79	25	103	agagacagagagagagagtcag	cggcagctacattttgtc	0
contig_11293	1	p2	(AG)8	16	204	219	agagacagagggggtaagag	cacctctacttctctcgcag	0
contig_111378	1	p2	(GA)9	18	83	100	agagacagcgaatgagaaag	tccttctcttcctcttcctc	0
contig_49794	1	p3	(TTC)7	21	176	196	agagagaaacaaccacatcag	tctctagcgtaggttatcgc	cytoskeletal_structural_protein
contig_120436	1	p5	(GAAGA)7	35	55	89	agagagaagagaagagaagcg	tcttctcttctctgctctgc	0
contig_26285	1	p2	(AG)12	24	40	63	agagagaagaggagaggcag	tcgtattgtgtgtcatcctg	0
contig_21899	1	p2	(AG)12	24	157	180	agagagacacgtggaaaaag	attattcagttaaccgcgtg	0
contig_6956	1	p2	(GA)19	38	127	164	agagagacagagatagatcaatag	NA	0
contig_23237	2	p1	(G)13	13	270	282	agagagactaaaacgccctc	ggagagtgagcatgagagag	0
contig_23237	1	p2	(GA)8	16	1	16	agagagactaaaacgccctc	ggagagtgagcatgagagag	0
contig_43859	1	p3	(GAA)7	21	574	594	agagagacttgctaggggac	gccatcatcttgaagaaaag	poly_(adp-ribose)_polymerase_member_12
contig_118108	1	p2	(GA)8	16	4	19	agagagagaaaacgagcg	NA	0
contig_118108	2	p2	(GA)9	18	130	147	agagagagaaaacgagcg	NA	0
contig_78713	1	c	(AG)10interupted(GA)8interupted(AG)8	137	45	181	agagagagaaggagggagg	gatcttcctacctctccacc	0
contig_81027	1	p2	(AG)8	16	37	52	agagagagagaaagagaacgag	cgttctttctctctttctcg	0
contig_80226	1	c	(GA)14interupted(GA)11	56	29	84	agagagagagagaagagggg	ctcccctctctctctctctc	0
contig_97865	1	p2	(AG)10	20	42	61	agagagagagagagaaagagtgag	actcactctttctctctctctttc	0
contig_55246	1	c	(GA)9interupted(AG)8	44	121	164	agagagagagggtggggg	NA	0
contig_5780	1	p3	(CAC)6	18	57	74	agagagagaggtggatgctc	agaagtaggcgatacagcag	0
contig_83659	1	p4	(AGAT)6	24	29	52	agagagagatagaaagagagacag	tttctttccttatctctcgc	0
contig_23776	1	p2	(AG)9	18	29	46	agagagagtcagtgacacagg	tccctatctttctccctttc	0
contig_78480	1	p2	(AG)8	16	108	123	agagagatagatacaaatagatagcg	ggctttctgtcctatgtgtc	0
contig_112919	1	p2	(GA)10	20	57	76	agagagatttgattttgaaagg	cttttgcacctattctctcg	0
contig_109077	1	p2	(GA)19	38	121	158	agagaggagggagggagg	NA	0
contig_80076	1	p3	(TTG)6	18	223	240	agagagggaaaaccaaaaac	cgtcttctcagtctgctacc	0
contig_111512	1	p5	(AAGGA)5	25	159	183	agagagggagggcaatatac	cacagatcccttcccttc	0
contig_87405	1	p4	(ATAG)6	24	52	75	agagagtgaaaggagaaggg	acacacatgcgtacatacatatag	0
contig_109629	1	p2	(GA)9	18	29	46	agagataaaaagagagaaggaatg	ctttcctctctctcctttcc	0
contig_42444	1	c	(GA)10interupted(AG)10	44	34	77	agagatgaaaagtgagaggg	catgttaaaccctaggcaag	btb-protein-_isoform_c
contig_23967	1	p3	(CGG)6	18	82	99	agagcacgacgacgacag	ggctgttgtgagtttttctc	0
contig_25825	1	p2	(CT)8	16	85	100	agagcctcccttctgctg	ccctgtccctcgaaagag	0
contig_120976	1	p3	(GAG)7	21	24	44	agaggaagaagaagagagacg	ggagaagggaagagagagag	0
contig_108044	1	p3	(AAT)6	18	72	89	agaggaaggaagacaggaag	cggcaaaatctagcaaaac	0
contig_74063	1	p2	(GA)12	24	62	85	agaggatggaggtagaggag	acctttctactcctgaaccc	0
contig_60724	1	p2	(TG)10	20	53	72	agaggcggacgtacgaag	cacacactagtacacacacgc	0
contig_126213	1	p2	(GA)11	22	60	81	agagggagagaaatttgagg	ctctctctccttctcgctc	0
contig_30501	1	p2	(GA)9	18	535	552	agagggagagaggtatgagg	gttcggttctgctcctcc	PREDICTED:_hypothetical_protein_[Monodelphis_domestica]
contig_41620	1	p2	(GA)12	24	471	494	agagggcgagagtgagtg	NA	0
contig_51921	1	p3	(GGA)6	18	441	458	agaggtagaaggggagagtg	aatggatcgtaaacatctgg	ring_and_phd-finger_domain-containing_protein_kiaa1542
contig_24127	1	p1	(G)12	12	399	410	agaggtctcaagaacacgtc	ggcactcagccttatcctc	0
contig_2014	1	p3	(CAA)6	18	269	286	agaggtgacagacatgaagg	caactataataccgccaagg	0
contig_77527	1	p3	(AGG)6	18	117	134	agaggtggaggaggaagc	NA	0
contig_89705	1	c	(TA)15interupted(GT)11	63	160	222	agagtaataatggcatgttg	NA	0
contig_90350	1	p2	(GA)14	28	89	116	agagtgagaaataaagaaagtg	NA	0
contig_111823	1	p2	(GA)10	20	73	92	agagtgagggtgtttgagtg	ctctctctatctgtctatctgcc	0
contig_84958	1	c	(GA)11interupted(AG)8	49	52	100	agatagagaaacagacagaatg	NA	0
contig_41454	1	p2	(AT)9	18	24	41	agataggaggtgacatgacg	gaaagaaagttgccaatcac	0
contig_41454	2	p2	(GA)12	24	375	398	agataggaggtgacatgacg	gaaagaaagttgccaatcac	0
contig_95264	1	p2	(AC)8	16	130	145	agatattgaacaaactacaaaac	NA	0
contig_37487	1	p3	(GGA)7	21	398	418	agatgaaggtgactcaggtg	tgtgcaaagcgtaacaatac	transmembrane_serine_3
contig_20990	1	p2	(TG)12	24	340	363	agatgaagtgtttggattgg	acaagctaggaatttctaatg	0
contig_92102	1	p2	(TA)11	22	48	69	agatgaatagatagacagacacac	aacgattatacatacacactcacac	0
contig_33225	1	p2	(GT)11	22	19	40	agatgagaatgtaaatgcg	ctccatcttgaaggaaacag	0
contig_86854	1	p2	(AC)10	20	76	95	agatgcaaacgtacacacac	cgtgtttatgtgtgttcattg	0
contig_25457	1	p2	(TG)8	16	379	394	agatgcaatatatttgtttttc	NA	0
contig_126229	1	p2	(GA)11	22	59	80	agatggcagataacaaatgg	actgtgaaggagatacgagc	0
contig_47810	1	c	(TA)12interupted(GA)10	134	505	638	agatggtgacagagatggag	cttgaaaacattaggttggc	0
contig_108508	1	p2	(TG)8	16	87	102	agatggttagatagattgattg	NA	0
contig_34105	1	p3	(GCC)7	21	240	260	agatgtctgagaccaaggtg	ctcccttctccttcttgc	0
contig_50308	1	p3	(TTA)7	21	214	234	agatgtgaatgaacgtcctc	cgaagtcttcaccttttcac	0
contig_19532	1	p2	(AT)14	28	640	667	agattcagtcatacatgccc	agggttcttgtgaatgtttg	0
contig_25806	1	p2	(TG)9	18	260	277	agattctaaagaactggtcac	NA	0
contig_115591	1	p6	(GAGTGA)7	42	65	106	agattgagtgtgagtgtggg	ctcactctctttctctttcc	0
contig_5204	2	p4	(AGGC)7	28	336	363	agattgataggaaggaaggc	tacctatctagttgcctgcc	hypothetical_protein_EAI_11462_[Harpegnathos_saltator]
contig_82021	1	p2	(TG)9	18	104	121	agattggaaaccttaatcgc	ccccactcacacatactgtc	0
contig_23846	1	c	(CA)10interupted(TA)11	58	1	58	agattgtcagcttacccttg	acacacacacaacacatgc	hypothetical_protein_LOAG_14224_[Loa_loa]
contig_23846	2	p2	(AC)8	16	399	414	agattgtcagcttacccttg	acacacacacaacacatgc	hypothetical_protein_LOAG_14224_[Loa_loa]
contig_9671	1	p4	(ATAG)6	24	46	69	agatttgaggtcgatagacag	tttttctatggacctttctatg	sjchgc06985_protein
contig_100527	1	p3	(GAG)8	24	54	77	agcaaaaagaactcacgaag	ctcctcctctccttcctatc	0
contig_40	1	p2	(CA)11	22	653	674	agcaaacttcatactttcgc	tactgtggagatggagaacc	caspase_2
contig_110422	1	p3	(ATG)6	18	88	105	agcaacaacaacagcaac	NA	0
contig_12241	1	p2	(GA)11	22	83	104	agcaactatgacctcattcc	cagaggttggagtctctacg	uncharacterized_protein_c22orf9-like_protein
contig_54942	1	p3	(AAG)7	21	51	71	agcaagaaagaaagaaagaaag	gatctacatctctttcttcttcg	0
contig_32372	1	p2	(TG)8	16	429	444	agcaagctttattgttgctc	agatccgtaaaacctcttcc	0
contig_69818	1	p2	(AC)8	16	102	117	agcacacacacacagacatc	tttgtgtgtctgtttcgatg	0
contig_125171	1	p2	(AT)8	16	82	97	agcacatggaactcttcttc	aggtcttgaggagctgaaac	0
contig_42743	1	p2	(AC)8	16	189	204	agcactgtacatcttgctcc	acgtgttcatgtgtgtgttc	0
contig_50508	1	p3	(GAG)9	27	367	393	agcacttgtctctcgctaac	agacactccttgtgttgacc	camp-dependent_protein_kinase_isoform_a
contig_68763	1	c	(GT)9interupted(TG)9	37	101	137	agcagacagggaggtatg	NA	0
contig_29635	1	p3	(TCG)8	24	55	78	agcagagcaggatagcatag	ttgcttagcgaaggtaattc	long-chain-fatty-acid--_ligase_acsbg2
contig_75170	1	p3	(AGA)8	24	76	99	agcaggacaccaggaatc	NA	0
contig_23790	1	p2	(AT)10	20	681	700	agcagtagcgcaaaattatc	tgtagattctctcatgtatgtaagtg	upf0459_protein_cg10681
contig_21509	1	p2	(AG)13	26	209	234	agcattgttccataacatcc	agcgtaatcgtccaaataac	0
contig_57682	1	p3	(AGA)6	18	37	54	agcctaccgagaagaaaaag	cgtctccttcttcttcttctc	0
contig_18077	1	p2	(TC)13	26	199	224	agcctcctccaccctctc	NA	0
contig_96269	1	p2	(AG)8	16	104	119	agcctgagacagacagac	NA	0
contig_22392	1	p3	(ACA)22	66	211	276	agcgataaaaacaataacg	NA	0
contig_3544	1	p1	(C)14	14	307	320	agcgatgagaagagatgatg	aacgtgcgagaaagataaag	0
contig_41505	1	p1	(C)13	13	326	338	agcgatttcaccaatgttac	attcaatggccatgtttatc	0
contig_32862	1	p2	(TA)12	24	157	180	agcgcttgtttctattatgc	ggctacgtgggttacagtag	0
contig_34136	1	p2	(AC)8	16	5	20	agctattaccacgcgcac	NA	0
contig_34136	2	p2	(CA)11	22	609	630	agctattaccacgcgcac	NA	0
contig_115748	1	p3	(GAG)6	18	128	145	agctccgagggataggtc	NA	0
contig_98762	1	p2	(TG)9	18	76	93	agctcctttagagagatttaag	NA	0
contig_83121	1	p3	(TTG)6	18	140	157	agctcgtacttgaggcac	NA	0
contig_34322	1	p3	(GGA)7	21	427	447	agctgaaacctatggaggag	aggaccagtaagctgatgc	0
contig_4071	1	p2	(AG)8	16	117	132	agctgttgctgatgcttg	NA	0
contig_19459	1	p4	(CTTC)7	28	164	191	agcttccatcctttccttac	ttgggcaataaggtaggtag	0
contig_39280	1	p2	(AG)8	16	517	532	agcttctgtgatggacactc	tgcaccttttcttagattcc	0
contig_51384	1	p2	(GA)9	18	124	141	agctttaaagtaaaggacaagtg	cgtcaaggtagctaatggtc	la_ribonucleoprotein_domain_member_1
contig_77292	1	p3	(AGG)8	24	395	418	agctttaggaggacttgac	NA	TraI_protein_[Aeromonas_salmonicida_subsp._salmonicida_A449]
contig_126913	1	p2	(TC)9	18	48	65	agctttcctctcattcttcc	atagaaagagagggagaggg	0
contig_87483	1	p3	(GGA)6	18	75	92	aggaaagagggagggagg	NA	0
contig_50016	2	p2	(AG)11	22	178	199	aggaaaggatgaacaagatg	aataacaatcactgatgccc	anarchy_1
contig_50016	1	p2	(GT)9	18	1	18	aggaaaggatgaacaagatg	aataacaatcactgatgccc	anarchy_1
contig_8459	1	p2	(AC)14	28	113	140	aggaagaaggagaaatcagg	ccttcctcttcttcctcttc	0
contig_123305	1	p3	(AGG)6	18	40	57	aggaagagaagaaggaggag	cctctccttctctttcttcc	0
contig_119754	1	p2	(GA)8	16	20	35	aggaaggaaggaagggag	tgtgtgagaaaatgtgatgg	0
contig_21939	1	p2	(AT)9	18	252	269	aggaataaacaaacaaataaatac	NA	0
contig_112371	1	p5	(AGGGA)6	30	64	93	aggaataagcgagaaagagg	gttctcttgctcttcgctc	0
contig_38355	1	p3	(TAG)6	18	33	50	aggaataggagcagtagcag	ggtaccatccctatctcctc	0
contig_79733	1	p3	(AGC)6	18	63	80	aggaattccaccgtagcc	NA	0
contig_6829	1	p3	(GAG)7	21	72	92	aggaattctgaagaaggagg	cacctcctccaatgtgtc	0
contig_126467	1	c	(AGAGA)6(AGACA)7	65	54	118	aggacaggaagggaaggg	NA	0
contig_38051	1	p3	(CGC)8	24	189	212	aggacctcgtaagagagagg	ttctccttctcctcctcttc	0
contig_38051	2	p3	(GAG)12	36	343	378	aggacctcgtaagagagagg	ttctccttctcctcctcttc	0
contig_63611	1	p3	(AGG)8	24	39	62	aggacggtatccttgagttc	tcttcctccttctcctgc	0
contig_22538	1	p2	(AC)9	18	109	126	aggactctatatgattacatgc	NA	0
contig_87490	1	p2	(GA)8	16	188	203	aggagaaataaagagagacg	NA	0
contig_38745	1	p3	(GAT)6	18	21	38	aggagaatggagaacagaag	gttcactttccactttttgc	nucleolar_protein_6
contig_78296	1	p2	(AG)9	18	22	39	aggagagagtgggagagtg	gttaaggatttggacaatgg	0
contig_11526	1	p1	(C)13	13	287	299	aggagaggataaacagaggg	aatatattctctccccaccc	0
contig_104294	1	p3	(GGA)6	18	59	76	aggaggaaaaggagaagaag	ctcttatccttcctcattcg	0
contig_83740	1	p3	(AAG)6	18	72	89	aggaggaagaggagaaag	NA	0
contig_68325	1	p3	(AGA)8	24	61	84	aggaggacgagaggaattag	tcttcttcgtctcctcttcc	0
contig_105450	1	p3	(GGA)6	18	91	108	aggaggagaagagtggcg	NA	0
contig_48205	1	p3	(GAA)6	18	381	398	aggaggagagtcctgaaatc	taatggtagcaacacagcag	PREDICTED:_similar_to_GA16498-PA_[Acyrthosiphon_pisum]
contig_86652	1	p6	(GAGGAT)7	42	18	59	aggaggaggaggaagagg	ctcatcctcaccctcctc	0
contig_59343	1	p3	(GGA)6	18	46	63	aggaggagggggaagaag	ctctttctctctccctttcc	0
contig_1181	1	p2	(CA)8	16	328	343	aggaggatcccttccctc	NA	0
contig_83924	1	p3	(GGA)7	21	146	166	aggaggatggggaaaagg	NA	0
contig_77784	1	p3	(GAA)7	21	76	96	aggaggtggaagggtagg	NA	0
contig_46583	1	p2	(TG)10	20	35	54	aggaggtttgattgtgactg	cacacacacacacacacaag	0
contig_44197	1	c	(TTA)6interupted(TTA)6	48	298	345	aggagtcaagtaataggccc	cacaaggaaaattaaccgag	0
contig_26851	1	p2	(GA)9	18	154	171	aggatattacgcaactctgg	tgtgaatgcatttttgtttc	0
contig_95668	1	p3	(GGA)6	18	77	94	aggatgaggaaggagagaag	cttctcctcctcctcccc	0
contig_45733	1	p3	(CGC)10	30	397	426	aggattttcgtaagagaccc	tttaataaaggcgctctgtc	tyrosine-protein_kinase_pr2
contig_42237	1	c	(AC)9interupted(CT)9	43	55	97	aggcaaataaggagacacac	aatggtaatggtaatggcag	0
contig_37911	1	p2	(AC)8	16	586	601	aggcaagatgacaaagagag	cgacgagtgttaagaaaagg	0
contig_110789	1	p2	(AG)10	20	52	71	aggcagagagagacagacag	tctcattgtctccctctgtc	0
contig_96096	1	p2	(GA)8	16	106	121	aggcagagagcgctgaag	NA	0
contig_88605	1	p2	(AG)12	24	143	166	aggcagagataaatggattg	ttcgctatctctgtctcactc	0
contig_26476	1	p2	(TG)12	24	125	148	aggcatgttttgttgatatg	tttaagcactgcaaacacac	0
contig_16258	1	p2	(AG)19	38	204	241	aggccatgctgtgaagac	NA	0
contig_49642	1	p2	(AT)9	18	307	324	aggcctgttcaactactgtc	ctctgagggcactagtcaac	isoform_d
contig_44499	2	p2	(AG)8	16	652	667	aggctagcgtgtcttatcac	accacacgtacacacagatg	0
contig_45348	1	p2	(CT)8	16	599	614	aggctcttcttgactatccc	cttttgcacttatttcccac	0
contig_41853	1	c	(CA)8interupted(AC)8	96	416	511	agggaaaagaaaggatgaag	caaatgaaccagctcttacc	0
contig_2714	1	p2	(TG)8	16	56	71	agggaaaatttatcagattgtg	acatacacacacatgcacac	0
contig_40039	1	p3	(ACC)6	18	493	510	agggaaaccgattaattctc	ttcccggaacacatctatac	protein_translation_factor_sui1_homolog
contig_32986	1	p1	(C)14	14	47	60	agggaacaactcagattgc	ctctgacatcttctccttcg	serine_threonine_protein_kinase
contig_46297	1	p2	(CA)15	30	49	78	agggaagaaatgaaatgttg	tattctctgtggggatcaac	0
contig_24201	1	p2	(CA)10	20	228	247	agggaaggaatttaagttgg	cctgtttcaaactaccttgg	histidine-rich_glycoprotein_precursor
contig_65235	1	p2	(GA)8	16	82	97	agggaatgggagagggag	NA	0
contig_41899	1	p2	(GA)8	16	41	56	agggagaaagtgaaaagagag	ctcaggcaggtaaatgtagg	0
contig_62286	1	p2	(AG)8	16	32	47	agggagagagcaagagagag	acaccaaaacacacacacac	0
contig_56282	1	c	(AG)10interupted(GA)11	110	173	282	agggagatcgagcgagag	NA	0
contig_109635	1	p4	(GGGA)7	28	86	113	agggagtgagggagtatg	NA	0
contig_10623	1	p6	(GAGAGC)5	30	338	367	agggatacaggcagagag	NA	0
contig_81177	1	p2	(AC)12	24	75	98	agggatgagttgcctacc	agatgaggattggaacactg	0
contig_25974	1	p2	(CA)17	34	45	78	agggcttatgttcatctttc	gacttacgaggacagcaaac	0
contig_76831	1	p2	(GT)8	16	117	132	aggggaaagagggagagg	NA	0
contig_122903	1	p2	(AG)9	18	45	62	aggggaagaggagagtaaac	caatgtatttcgctttctcc	0
contig_125209	1	p2	(TG)19	38	135	172	agggttcaacagtatgatgg	cgcacacatacataacacac	0
contig_15571	1	p2	(TA)9	18	138	155	agggttcagacagataactc	NA	0
contig_29678	1	p3	(ATC)9	27	354	380	aggtacatactggcatcacc	tgatgatgatgatgatgg	0
contig_48875	1	p3	(ACG)7	21	373	393	aggtactgaccaatgtctcg	accgactgtgatattgaagg	0
contig_54360	1	p2	(AC)8	16	96	111	aggtagatagacaaaaggatg	NA	0
contig_50605	1	p2	(GT)8	16	354	369	aggtagttattcctgcctcc	cgatgaataggcagaagaac	receptor-type_tyrosine-protein_phosphatase_kappa
contig_134331	1	p2	(AC)9	18	143	160	aggtatgtgaaaaccagc	NA	0
contig_103665	1	p3	(CCT)7	21	138	158	aggtattcctcggacacg	atgaggaggcagacggag	0
contig_44337	1	p2	(AC)9	18	189	206	aggtcaaactaggtcacacg	caagtgtgtgtgtgtgtgtg	0
contig_9519	1	p2	(GA)11	22	110	131	aggtcatgtaaagatgtgagg	tctctctctctctctctctctcc	0
contig_129596	1	p3	(GAG)7	21	74	94	aggtgaggtagaggaggaag	tcttcttcttctacctcccc	0
contig_108807	1	c	(AG)15interupted(GA)14interupted(GA)8	111	112	222	aggtgaggttagagggagag	tcactctctctccctccc	0
contig_21261	1	p2	(AG)8	16	233	248	aggtgaggttagagggagag	tctatccctctctctccctc	0
contig_35397	1	p2	(TG)8	16	178	193	aggtgagtttgtattggaatg	aacacatgcataaagtacgc	0
contig_56026	1	p2	(GA)10	20	30	49	aggtgctgagagagagagag	ctctccttctttcacttccc	0
contig_39333	1	c*	(A)13(AAT)6*	29	361	389	aggtgtacctcacagaccag	ggctctgaatgattttgaag	0
contig_81293	1	p2	(GT)8	16	64	79	aggtgtatatatgtgcgtgc	tcacacacacacacagacac	0
contig_93320	1	p2	(CT)13	26	175	200	aggttaattttatccccc	NA	0
contig_36895	1	p2	(AT)8	16	65	80	aggttctggtggtataattttc	ggcaaagacaaagaaaaatg	0
contig_29840	1	p2	(TA)8	16	128	143	agtaacgtttaacaggcagc	aaagttcccacagttgattg	0
contig_35782	1	c	(G)12interupted(G)13	38	289	326	agtaatccatcctcctcctc	gcatttaaaataatgcctgc	0
contig_19143	1	p2	(TG)12	24	498	521	agtacagagtggacgtgacc	cggattttgctgtcttttag	0
contig_36302	2	p2	(GA)11	22	245	266	agtacgtgaaagggtgtgtc	gtactgaaagctggacgtg	0
contig_36302	1	p4	(CGTC)8	32	101	132	agtacgtgaaagggtgtgtc	gtactgaaagctggacgtg	0
contig_51161	1	p3	(CTT)6	18	1	18	agtaggaggaggaggaagag	ccctttctttgttgtctttg	paired_superclass_homeobox_transcription_factor_itx
contig_51161	2	p3	(GAA)6	18	166	183	agtaggaggaggaggaagag	ccctttctttgttgtctttg	paired_superclass_homeobox_transcription_factor_itx
contig_51161	3	p3	(GAG)7	21	332	352	agtaggaggaggaggaagag	ccctttctttgttgtctttg	paired_superclass_homeobox_transcription_factor_itx
contig_119821	1	p2	(TG)8	16	154	169	agtatcatattccagttctcag	NA	0
contig_62692	1	p2	(CA)8	16	51	66	agtatgtgtgtgtgtgtgtacg	catgtggttgtgcatgtg	0
contig_69715	1	p2	(AT)11	22	45	66	agtattagttataaggcacgc	NA	0
contig_98875	1	p2	(GT)8	16	141	156	agtattatagcttttgtcagtttag	NA	0
contig_7406	1	c	(CA)9interupted(AC)8	58	123	180	agtcaaacacacatgaatgc	gcgattgtatgtgtctgttc	flj46154_protein
contig_32945	1	p1	(G)16	16	186	201	agtccctatgcactgtgttc	atccttagtgttgtgttggg	0
contig_42281	1	p2	(GA)9	18	417	434	agtcctacttccttgcttcc	aagacgccagcttactacag	leucine-rich_repeat-containing_protein_58
contig_18819	1	p2	(GT)13	26	442	467	agtgaccttctgatttcgtg	cttctcccctcacacacg	0
contig_10002	1	p3	(AGC)6	18	513	530	agtgagagcagcaggagc	NA	0
contig_25733	1	p4	(TAGA)6	24	153	176	agtgaggaacagaaggtgag	ccctccctcactctttctac	0
contig_40692	1	p3	(AAT)11	33	25	57	agtgatgataatgacgactttg	ttccccacactatatcgaac	0
contig_30034	1	p1	(G)12	12	652	663	agtgcgtaagctccatagtg	ctgaaacgacacaaacgac	0
contig_49527	1	p2	(GA)9	18	281	298	agtgctcctagtcccctatc	aaagtgttgttgtggaggac	metastasis-associated_protein_mta1
contig_115181	1	p2	(GT)9	18	114	131	agtgcttgtgtgtgtgcg	NA	0
contig_30580	1	p2	(AC)13	26	186	211	agtgcttttggttcgattag	tgtgtttatgcatgtgtgtg	0
contig_136082	1	p3	(GAG)6	18	93	110	agtggaagaaggaggaag	NA	0
contig_25057	1	p3	(GGC)6	18	254	271	agtggcgtggtaacggtc	NA	0
contig_4206	1	p6	(AGGGAG)6	36	156	191	agtgggggagagggagag	NA	0
contig_3815	1	p1	(C)12	12	212	223	agtgtatttttgatctcgg	NA	0
contig_39114	1	p2	(CT)14	28	470	497	agtgtctcatagaggaagaac	NA	0
contig_114019	1	p2	(AG)9	18	89	106	agtgtgagagaaagaaacgg	actccctcattttcattttc	0
contig_41878	1	p1	(G)13	13	493	505	agtgtgggtgtcaaagaaac	tgtaagttctgttgctgtgc	PREDICTED:_predicted_protein-like_[Saccoglossus_kowalevskii]
contig_23867	1	p2	(GT)8	16	115	130	agtgtgtgtctagattttcg	NA	0
contig_127931	1	c	(GT)8interupted(TG)8	41	83	123	agtgtgtgtgcatagctcag	cacgataccccagttatagg	0
contig_2658	1	p2	(TG)9	18	148	165	agtgtgtgtgttttgtgtg	NA	0
contig_45770	1	p3	(CGA)6	18	517	534	agttaaagggaccaatcctc	gacttcttgaagctctcctg	0
contig_9108	2	p2	(AC)9	18	289	306	agttaggcataggatcaccc	catgcatgtatgtgtgtgtg	0
contig_1135	1	p2	(CA)9	18	94	111	agttaggcataggatcaccc	catgcatgtatgtgtgtgtg	0
contig_9108	1	p2	(CT)10	20	21	40	agttaggcataggatcaccc	catgcatgtatgtgtgtgtg	0
contig_168	1	p2	(AT)9	18	608	625	agttatctgcactagccgag	tgtttttgtgcaaactcaag	dna_polymerase_delta_catalytic_subunit
contig_77520	1	p3	(CCT)6	18	87	104	agttcagccgagaaatgc	NA	0
contig_70713	1	p5	(TTTTC)5	25	93	117	agttcattttcttgcattgg	caaggaatagacaaaatagtgg	0
contig_19069	2	p2	(TG)8	16	444	459	agttccatacttttcatgtg	NA	0
contig_19069	1	p3	(TAT)6	18	9	26	agttccatacttttcatgtg	NA	0
contig_21137	1	p2	(TG)12	24	39	62	agttcgtcatataccgcatc	atgcacacattcacattcac	0
contig_54815	1	p2	(TC)10	20	54	73	agttctctctctctcgctcc	cacaacaacaacaacaaagtg	0
contig_36133	1	p2	(TC)11	22	63	84	agttctctctctctcgctcc	ggcatcgttatctcattagc	interferon_regulatory_factor
contig_89804	1	p2	(TG)8	16	100	115	agttgatgtgattcaattatg	NA	0
contig_48335	1	p2	(AC)10	20	234	253	agttggtgacacacacacac	acaaggtcaccacaagtttc	glypican_4
contig_30168	1	p2	(TA)14	28	383	410	agttgtggacaagccatc	NA	0
contig_25228	1	p3	(GGT)7	21	298	318	agttgttgctgttgttgttg	tatggtggtttcttcctcag	0
contig_7631	1	p2	(GC)13	26	82	107	agtttacagtatccaaacagag	NA	0
contig_32895	1	p2	(GT)8	16	348	363	agttttatcacgtggacgac	cctaatttgtggatacagcc	0
contig_41285	1	p3	(ACC)6	18	453	470	agtttttcgaaagttgatgg	accagtagaacgtcttgagc	membrane_metallo-endopeptidase
contig_19947	2	p4	(TTTA)6	24	448	471	ataaaaacaagcaagcaagc	gaattcaaaactacgccatc	0
contig_51238	1	p3	(AGA)8	24	278	301	ataaaaatgcaaacctgcac	gatgaggctgtgagtttagg	0
contig_43426	1	p2	(TG)12	24	526	549	ataaaacaagctgcgttctc	ctgccctgacatagaaagac	niemann-pick_type_c-2a
contig_33191	1	p2	(AC)10	20	283	302	ataaaccacacccaaaaatg	ttagttaacggcagggttag	0
contig_43015	1	p2	(AT)9	18	360	377	ataacaaaatgaaagtgccc	acaacattcagccattatcc	0
contig_20735	1	p2	(TG)16	32	134	165	ataacaactcatgcctctgc	actcaccacatcattccttc	0
contig_10950	1	p2	(TG)10	20	83	102	ataaccacactgatcccttg	cccacacctatatcacatgc	0
contig_98954	1	p2	(GA)8	16	21	36	ataagaaagggacagcgg	ttatcgacctcaaatccatc	0
contig_80140	1	p3	(GAA)7	21	103	123	ataagaggaggaggtggaag	ttcctcttcttcttcttccac	0
contig_33449	1	p1	(C)13	13	68	80	ataagcatcccggtactttc	tagtctaattagggcgttgc	somatostatin_receptor_type_3
contig_39658	1	p3	(CAT)9	27	306	332	ataagtatcggtgcttttgg	tgattaaacaggaagccatc	0
contig_29168	2	c	(TG)15interupted(GT)9	87	252	338	ataatatgtacgggaatgcg	gtccgaactagtatgcttgg	0
contig_29370	2	p2	(TG)14	28	254	281	ataatatgtacgggaatgcg	gtccgaactagtatgcttgg	0
contig_29168	1	p3	(ATT)7	21	120	140	ataatatgtacgggaatgcg	gtccgaactagtatgcttgg	0
contig_29370	1	p3	(ATT)7	21	120	140	ataatatgtacgggaatgcg	gtccgaactagtatgcttgg	0
contig_133582	1	p3	(AAT)6	18	127	144	ataatgataataacatcactactagc	NA	0
contig_130450	1	p3	(ATG)7	21	70	90	ataatgatggtgatgatggc	tcatcttcactattgctatcatc	0
contig_50817	1	p2	(CA)8	16	320	335	ataattcatcccacacttcg	ttaagcctttttgcattttc	reverse_transcriptase-like_protein
contig_32786	1	p2	(CA)9	18	513	530	atacacacacaaccatgcac	gaacagcttttcctacacaag	histidine-rich_glycoprotein_precursor
contig_26197	1	p2	(CA)16	32	173	204	atacacacacacacacgc	NA	0
contig_55939	1	p2	(AC)12	24	55	78	atacaccacacacacacacc	tttattagtgtatgcgtcgg	0
contig_40676	2	p3	(CAA)6	18	350	367	atacactcgaaacgaactgc	gttgttgttgttgttgatgc	0
contig_40676	1	p3	(CAA)6	18	221	238	atacactcgaaacgaactgc	gttgttgttgttgttgatgc	0
contig_16898	1	p2	(AT)8	16	237	252	atacaggctgaacctctgtg	tttggtttaggtgatatggg	0
contig_17593	1	p2	(AC)8	16	559	574	atacatcatattgcccaagc	cttgttggtcttctctttgg	thymopoietin_alpha_isoform_3
contig_48265	1	p2	(AT)8	16	183	198	atacatccaaattggcagag	atcccaagcttgtgtcatac	0
contig_82403	1	p2	(CA)8	16	48	63	atacatccacatccacacac	gtttgtgtgtggagtgtttg	0
contig_52584	1	p2	(AC)10	20	77	96	atacatgcacgcacacatac	aggtacctgaatgtctgtgtg	0
contig_39273	1	c	(CA)8interupted(CA)14	98	288	385	atacccctacctctcctcag	aacgttcttaccttgtgtgg	0
contig_25939	1	p3	(ATA)6	18	419	436	atacccgagattaagatagc	NA	0
contig_70480	1	c	(CA)8interupted(CA)8	37	34	70	atacgcacacacgtacacac	tttgcgtgtgtcaactagc	0
contig_94328	1	p2	(CA)8	16	65	80	atacgcgcacacatacatac	agacagggcattatgaacag	t-cell_receptor_beta_chain_ana_11
contig_81153	1	p2	(TG)12	24	103	126	atacgggagtgggtagagac	acacacacacagacacacg	0
contig_20384	1	p2	(AT)9	18	167	184	atactgcatgcacagtcttg	tgctgcacattgtcatttag	0
contig_4317	1	p2	(CT)12	24	147	170	atacttacaggtacatattcgc	NA	0
contig_60237	1	p2	(AC)8	16	67	82	atagacacaagcatgcacac	tttgtttgttcgtttgtttg	0
contig_16781	1	p2	(GT)9	18	135	152	atagattgtgcatgcgag	NA	0
contig_46369	1	p2	(GA)8	16	52	67	atagcaagagaaagcaaagg	atgttcacgatgaggagaac	dual_oxidase_1
contig_58530	1	p3	(AAG)6	18	95	112	atagccatctgtgtgcag	NA	0
contig_32291	1	p3	(GCC)6	18	675	692	atagtagcttctggctgtcg	ggtgcttaagatgcactacc	innexin_inx2
contig_121087	1	p4	(ACGC)6	24	75	98	atagtcagtgaacccgtgag	tgtgtgtgtttgtgtgcg	0
contig_40776	1	p3	(CAG)7	21	418	438	atagtgtgtgcgtgtgagag	agatcggggagttgtctaag	conserved_hypothetical_protein_[Pediculus_humanus_corporis]
contig_28174	2	p2	(CA)8	16	407	422	atataaaggtatatattactgtgctc	NA	0
contig_96540	1	p3	(CGA)8	24	70	93	atataactcggcctttctcc	ataagcttgatttcgtctgc	0
contig_114241	1	p2	(AC)8	16	52	67	atatacacacacgcgcatac	agaaaaggacgttttgattg	0
contig_29252	1	p2	(CA)22	44	471	514	atatataattgcaggtcgtg	NA	0
contig_130294	1	p4	(TACA)9	36	128	163	atatatgtgcgtgcgtgc	NA	hypothetical_protein_[Plasmodium_berghei_strain_ANKA]
contig_45607	1	p2	(TC)12	24	359	382	atatattgtactgtgcgggc	tgttttatttttgtgatgcg	0
contig_49796	1	p3	(TCC)9	27	362	388	atatcctccttctgctcctc	aagagatggaggaggagaag	ofd1_protein
contig_25035	1	p2	(AC)9	18	630	647	atatctataatattaggagaaacagtc	NA	0
contig_45363	1	p2	(CA)12	24	261	284	atatctgggcttagatgtgc	cacacaacatatctgcaagg	0
contig_92419	1	p2	(AC)8	16	71	86	atatgaaacagatctacccac	NA	0
contig_46310	1	p2	(AC)9	18	21	38	atatgcgcacacacacac	taaagtgctgagtgttgtgc	engulfment_and_cell_motility
contig_50091	1	p3	(AAG)7	21	236	256	atatggaggtgcagatcaac	cggaaaatgagacaggtaag	proline-rich_protein_prcc
contig_29462	1	p3	(AAG)6	18	181	198	atatggaggtgcagatcaac	gtttctaatatttgtgcgcc	39s_ribosomal_protein_mitochondrial
contig_103786	1	p2	(GT)13	26	119	144	atatgtatgtgtacgtgtatgg	NA	0
contig_24144	1	p2	(TC)8	16	318	333	atatgtgaatgtgtgtgtgtag	NA	0
contig_128741	1	p2	(GT)10	20	56	75	atatgtgtgcatgtctgtgc	acacacaccacatgcaaac	hypothetical_protein_SORBIDRAFT_02g033135_[Sorghum_bicolor]
contig_118808	1	p2	(CG)8	16	61	76	atatgtgtgtgtgtgcgttc	cacacacatacacacacacg	0
contig_5561	1	p2	(AT)8	16	169	184	atattaattcatggaagtatgtg	NA	0
contig_21321	1	p2	(TG)8	16	164	179	atattgttccctgtttgtg	NA	0
contig_7136	1	p3	(GAT)7	21	77	97	atatttagtgctgcaatccg	atcatcatcatcatcgtgtg	0
contig_35054	1	p3	(TTC)8	24	258	281	atatttgaatatgttggcgg	tgtttagcttactggcaactc	0
contig_19965	1	p2	(CA)8	16	282	297	atatttgctttcactcggac	attagcagcctcaaacaaag	0
contig_123824	1	p1	(G)12	12	79	90	atcaaaaccgtaacatgtcc	cccgaagagtatgattcaag	0
contig_18864	1	p2	(TG)17	34	426	459	atcaaaatcaggaacaccag	cagacagacagacagacgg	0
contig_39309	1	p3	(GGC)6	18	335	352	atcaacacaacgttctctcc	atcccgaaaaagtactctcc	lsm11_protein
contig_120422	1	p2	(CT)14	28	50	77	atcacactctctctctcccc	aaacacagaaagagagtggg	0
contig_58106	1	p3	(CCT)6	18	49	66	atcaccttctcctccttctc	aaaagaaggaggagaaaagg	0
contig_67514	1	p4	(TTTC)9	36	47	82	atcaggattgtttgtggg	NA	0
contig_83524	1	p2	(TG)8	16	384	399	atcaggtatgggtggtactg	gcacgggatattctactgac	0
contig_79325	1	p2	(AC)20	40	411	450	atcagtgatgacacagaaag	NA	sjchgc01974_protein
contig_12872	1	p2	(GT)8	16	137	152	atcatatgaagccatcttgc	ccacttccacttccacttc	0
contig_29444	1	p3	(CAG)6	18	608	625	atcatcagacaacttcaggc	cttgctttctaccacaggac	serine_threonine-protein_kinase_wnk
contig_129468	1	p2	(TC)10	20	56	75	atcatcagagatggtgctac	agagagagagagaaagagagagac	0
contig_43115	1	c	(TTC)7interupted(TCT)7	43	380	422	atcatggctgtcttatggag	caacatgcatattccacaag	0
contig_50583	1	c	(GATATA)7(TCTATA)6	78	456	533	atcattcaattctggtgagg	cggaaggatgctacaactac	hypothetical_protein_BRAFLDRAFT_65978_[Branchiostoma_floridae]
contig_30726	2	p1	(C)12	12	141	152	atccaactgcaagatttacc	acacacacatgcaagatcac	0
contig_30726	1	p2	(AT)9	18	1	18	atccaactgcaagatttacc	acacacacatgcaagatcac	0
contig_120188	1	c	(CA)9interupted(AC)10interupted(AC)9	61	121	181	atccacacgcacgcatac	NA	0
contig_35862	1	p2	(GA)16	32	18	49	atccacaggaagtagccg	ctcgctctgttgatccttac	0
contig_50816	1	p3	(CTG)8	24	431	454	atccactttctcttccttcc	aaataaaggaggaggtgagg	la-related_protein_4
contig_88412	1	p2	(TC)9	18	115	132	atccatatctatctatctattgttc	NA	0
contig_84421	1	p3	(TTC)7	21	52	72	atcccttctccttttcgtc	atttggaaaagaagaagaag	0
contig_47304	1	p4	(AAAT)6	24	122	145	atccctttgcagtgttaatg	aaaagactggaagaagaccc	0
contig_22821	1	p2	(GT)8	16	127	142	atccggtgcttatgtttatg	cggagttgttttctctgttc	0
contig_29505	1	p3	(CTC)6	18	289	306	atccgtacaaatcctgtctg	ccacctgccaaagttactc	0
contig_57475	1	p2	(TG)8	16	170	185	atccgtgtgtgtgtgtcc	NA	0
contig_113750	1	p2	(TC)8	16	50	65	atcctcactctttctctccc	agccgtcaagtatctaggtc	0
contig_84993	1	p3	(TCT)6	18	70	87	atcctcctcctccttcttc	acggaggaggaggaagaag	0
contig_6637	1	p2	(TC)13	26	117	142	atcctcttcctcctcacg	NA	0
contig_53514	1	p2	(GT)16	32	89	120	atccttcacttgcgataatg	tgtgtgtgtttctttgttcg	0
contig_134716	1	p3	(CCA)6	18	88	105	atccttctcttcttcttccg	ggagaaggagaagaagaagg	0
contig_104204	1	p2	(CT)9	18	83	100	atccttcttttattacagcc	NA	0
contig_40282	2	p3	(CTG)7	21	523	543	atcgactgaccaataccttg	cagcctattagtcaaggtgg	mediator_of_rna_polymerase_ii_transcription_subunit_25
contig_36595	1	p2	(AC)8	16	647	662	atcgccgagttagtattc	NA	0
contig_77036	1	p3	(CTT)8	24	62	85	atcgctcgctttctcctg	NA	0
contig_111013	1	p3	(ATC)6	18	78	95	atcgtcatcgtcatcgtc	NA	0
contig_112174	1	p3	(TCG)6	18	112	129	atcgttcgtagtcgtcac	NA	0
contig_49621	1	p2	(AG)8	16	119	134	atctacgagtgatggtgtcc	caggtagcatttttgtttcc	kiaa0789_protein
contig_38000	1	p2	(AT)9	18	64	81	atctcacaaatttctccagc	cagaagttgttttcgagtcc	adp-ribosylation_factor-like_protein_8b
contig_42668	1	p2	(AT)13	26	576	601	atctcatggaaggactgttg	accaagtgttctgtaatggg	0
contig_86388	1	p6	(CTCTGT)5	30	47	76	atctctacctctacctctgc	NA	0
contig_108325	1	p2	(TC)9	18	71	88	atctctctcttctctctctctc	NA	0
contig_88813	1	p2	(AG)8	16	135	150	atctgcaaaattcttaaccg	actctctctttctctcttgtgc	0
contig_54747	1	p2	(GT)14	28	80	107	atctgtgtgtgtgtacgtg	NA	0
contig_121325	1	p2	(GC)8	16	85	100	atcttaagagaagccgttcc	atcttaagagaagccgttcc	0
contig_49003	1	p3	(TCC)6	18	310	327	atcttcactgtcactccctg	aattacttaagggccacctc	low-density_lipoprotein
contig_38916	1	p2	(CA)8	16	434	449	atcttgatttgtatgtggc	NA	0
contig_29937	1	p6	(GTATGT)7	42	205	246	atcttgccatcattatttgc	agccacacacaaacctaaac	0
contig_34554	1	p2	(TG)8	16	510	525	atcttggaagtaagttggtc	NA	0
contig_52026	1	p1	(G)13	13	225	237	atctttattgaaaaaggccc	caaccagcgatagaccttac	transcriptional_repressor_p66
contig_25264	1	p3	(TCT)9	27	145	171	atctttgactctttcccctc	aataaggacacctaaagggc	zinc_finger_protein_319
contig_19674	1	p2	(TA)9	18	172	189	atcttttcatcggttgacag	gatatggaagtgctgctctc	0
contig_49638	1	p2	(TA)8	16	417	432	atgaacaaatcaaggactgc	gaaatatcatctcaggctgc	arf_gtpase-activating_protein
contig_37412	1	p2	(GA)10	20	681	700	atgaacacacctttccagtc	tcctatcaactcactcccac	cell_cycle-associated
contig_7177	1	c	(CA)11interupted(GT)11interupted(GT)9	64	185	248	atgaacccctgtctgtgg	NA	0
contig_45221	1	p2	(TC)10	20	366	385	atgaagaagacttggtgtgg	cttgggagtgagagtttacg	0
contig_95237	1	p3	(AGA)7	21	105	125	atgaagaggaagaggaaagg	ttttcttcccttttcttcg	0
contig_68124	1	p2	(GA)10	20	58	77	atgaaggatgagaggtgatg	ctgtctctctctcgttccac	0
contig_63094	1	p2	(AG)9	18	48	65	atgaaggtaagaaaggaggg	attatccatcacttcctccc	0
contig_29516	2	p5	(AGAGA)5	25	404	428	atgaatcaacagagggactg	cttctctcttctcttcacttcac	0
contig_19653	1	p2	(GA)16	32	307	338	atgaatgaacaggaagatgg	tctctctttcgctctgtgtc	0
contig_27500	1	c	(AG)9interupted(AC)8	62	422	483	atgaatgagagaatgggatg	tctcaagtttgctttgcttc	uncharacterized_mfs-type_transporter_c19orf28-like_protein
contig_48669	1	p2	(AC)11	22	495	516	atgaccgtacataatgaggc	caattaattatcgattcggc	0
contig_45105	1	p2	(TC)8	16	398	413	atgacgaccacagtttatcc	aagggttacgagaggttttc	0
contig_6224	1	p2	(AC)15	30	56	85	atgacttaagccttcgagtg	gaaaaagttcacaggaatgc	0
contig_45018	1	p3	(GTA)6	18	403	420	atgagatgcaccatttatcc	tctttcttgattttcgcttc	0
contig_33030	1	p3	(CCT)17	51	648	698	atgagcaatgtagtccatcc	agggaggagaaggaggag	0
contig_29347	1	p3	(GAG)6	18	142	159	atgaggagccatagtgagtg	atctgctccactaccatcac	0
contig_38466	1	p3	(CTG)6	18	437	454	atgagttcttgctagcgttc	attattccgcatcaagtgtc	forkhead_box_subgroup_o
contig_91713	1	p3	(ATA)6	18	58	75	atgataataacgataattttgac	NA	0
contig_27087	1	p2	(TA)10	20	144	163	atgatacagcaaatatgggg	tgcatcttttgatttgtgtc	0
contig_44521	1	p3	(TCC)7	21	501	521	atgatcggattcttgttagg	gactacaaggagctgtcgag	hypothetical_protein_[Monosiga_brevicollis_MX1]
contig_45145	1	p3	(ATA)7	21	455	475	atgatctgcaagagtcatcc	gccaaacctctaatacgttg	gtp-binding_protein
contig_82705	1	p3	(ATG)6	18	22	39	atgatgacgacgatgatg	acatcatcattgtcatcgc	0
contig_33265	1	p3	(AGG)6	18	551	568	atgatgaggacaatgctacc	cctcctcttcttcctcctc	0
contig_65392	1	p6	(AATGAT)5	30	60	89	atgatgatgtagatgctaatg	NA	0
contig_54962	1	p3	(TAT)7	21	65	85	atgattttagtattgttgttcc	NA	0
contig_108210	1	p2	(CT)8	16	94	109	atgcaatcctgaaatagctg	gaagtgcgagtgagagaaag	0
contig_27487	1	p2	(CA)13	26	102	127	atgcacacacactcacactc	cgtgtgtgtgtgtgtacaag	hypothetical_protein_PANDA_007074_[Ailuropoda_melanoleuca]
contig_52118	1	p2	(AT)8	16	642	657	atgcagaaacaaaattccac	atgggtaaagaacactgtgg	zinc_finger_protein_197_isoform_7
contig_120602	1	p2	(AC)14	28	48	75	atgcagatgcagacgcag	NA	0
contig_83362	1	p2	(GT)8	16	135	150	atgcaggtagatgggagg	NA	0
contig_49299	1	p3	(ATC)7	21	129	149	atgcattacaaacagtcacg	acgaacacattatcgaggtc	synapsin_cg3985-_isoform_a
contig_8824	1	p3	(AAC)6	18	34	51	atgcctaacgtaacatctcc	ctgttgtggttgactctgtg	0
contig_64083	1	p2	(AC)16	32	118	149	atgcgcacacacacacag	NA	0
contig_90993	1	p2	(CT)9	18	66	83	atgctcataattttcaacc	NA	0
contig_117671	1	p3	(CTC)6	18	26	43	atgctcctcctcctccttc	cctcttgcctaatattgcac	0
contig_18058	1	p4	(AGAA)6	24	370	393	atgcttctatcatggattgg	ttttgttatttttgtgcgtg	0
contig_63425	1	p3	(TTG)7	21	57	77	atgctttctatcccacacac	atcgaaatccaaaacacaac	0
contig_119592	1	p2	(AG)9	18	134	151	atggaaagaaactgaagacg	cacactcactcgcactctc	0
contig_43329	1	p2	(TC)15	30	329	358	atggaagatgttaccgactg	atacagtgggacctgttttg	0
contig_24487	1	p3	(GTT)6	18	336	353	atggataatcacattctcgg	acaacaacaccaacaacaac	0
contig_40218	1	p2	(TA)9	18	381	398	atggatggtggaagtctatg	cacacacacacacacacaag	0
contig_82233	1	p2	(GT)9	18	125	142	atggcaaaacaaaagggg	NA	0
contig_40482	1	p1	(G)12	12	36	47	atggcaacaatgagcaag	atcatttgactattggcagg	0
contig_41765	1	p3	(ATA)6	18	380	397	atggcagaatgaaatgtagc	accttggttactcttcccac	0
contig_20627	1	p3	(TAT)6	18	315	332	atggcatggttctgtaac	NA	0
contig_43263	1	p2	(AT)9	18	413	430	atggccagagttattgtgac	ttccacttctttctccaatc	hypothetical_protein_CpipJ_CPIJ006227_[Culex_quinquefasciatus]
contig_2489	1	p3	(GTG)6	18	190	207	atggcctgagttgactacc	acagctatgacatggaggag	0
contig_94517	1	p2	(GA)9	18	26	43	atggggagaggagaaagag	cgtggggttaatatcgtaag	0
contig_45651	1	p3	(AGA)6	18	547	564	atggtcacagtgaaggaaac	cattagggccataagtaattg	0
contig_51997	1	p1	(G)13	13	376	388	atggtcactgactccttcac	gtatgttttaacgctcggtc	runt_protein_1a
contig_38457	1	p2	(AT)9	18	248	265	atggtcttccactaatgcac	tgttatgggacttcttggtc	0
contig_88780	1	p3	(TAA)6	18	101	118	atggtgatgataatgataacag	NA	0
contig_104533	1	p3	(TGA)12	36	24	59	atggtgatgatgatgatgg	ggaaatccatgaaaatcatc	0
contig_42631	1	p2	(CA)8	16	1	16	atggttaaatggttgctcac	cccttaaatgaaagtgatgc	0
contig_42631	2	p2	(GT)9	18	282	299	atggttaaatggttgctcac	cccttaaatgaaagtgatgc	0
contig_112396	1	p2	(AG)8	16	101	116	atggtttccccaggtgtc	NA	0
contig_39503	1	p2	(TG)9	18	329	346	atggttttaatgcagaatgc	cacacacacacacatgcac	0
contig_78802	1	p2	(AT)8	16	145	160	atgtaaaggcttttgctttg	tcctgacatttacagaactgag	0
contig_45874	1	p2	(AT)9	18	98	115	atgtacacacgtacacgcac	gtgacgaatcctaaacaagc	0
contig_135675	1	p3	(TTG)6	18	80	97	atgtacaggcgaaggagtag	aacaacaacaacaactacacc	0
contig_66579	1	p2	(GA)10	20	26	45	atgtacataaagggggagg	gttgtgagctcctctctcac	0
contig_40302	1	p3	(CAT)6	18	136	153	atgtatcaggatggtccttg	tgaatgtgctttgctgatag	0
contig_118075	1	p2	(TG)8	16	110	125	atgtatgtgtatgtgtatgtgtg	NA	0
contig_23246	1	p3	(AGA)6	18	285	302	atgtctttgggtcaactcac	atgtccacctttgtcttgtc	transcriptional_regulator_protein_hcngp
contig_29124	1	p2	(TG)9	18	644	661	atgtgaacgagacagaatcc	aatatgtgaggttccaatgc	paired-like_homeodomain_transcription_factor_3
contig_9206	1	p2	(AC)8	16	217	232	atgtgaaggaatccactgac	tgtgtgtgtaaaaggtgtgg	0
contig_31702	2	p2	(AC)14	28	446	473	atgtgaattcagaatccctg	tgtggacatgacctagtgtg	0
contig_31702	1	p2	(TA)8	16	180	195	atgtgaattcagaatccctg	tgtggacatgacctagtgtg	0
contig_23402	1	p2	(TG)16	32	236	267	atgtgaccttacattcaggg	agaaggcgttcaagtatgtc	0
contig_90476	1	p2	(TC)13	26	40	65	atgtgactgtgtgtgtgtgc	cgagaacgagaaagagagag	0
contig_21773	1	p3	(ATA)6	18	150	167	atgtggaaaagaatgaaag	NA	0
contig_62931	1	p2	(GA)8	16	140	155	atgtgggagtttttcagg	NA	0
contig_119125	1	c*	(TG)10(TGTA)6*	42	110	151	atgtgggtgtgtgtgcag	NA	0
contig_10377	1	c	(CA)13interupted(AC)8	49	144	192	atgtgtaaacacacacacg	NA	---NA---
contig_62024	1	p2	(GT)9	18	85	102	atgtgtgagtgtgagtgtg	NA	0
contig_117865	1	p2	(TG)8	16	71	86	atgtgtgcatgtgtgtgc	NA	0
contig_119027	1	p2	(TG)8	16	96	111	atgtgtgtgcatgtgtgc	NA	0
contig_80157	1	p2	(GA)9	18	263	280	atgtgtgtgtgagtgagtg	NA	0
contig_8888	1	p3	(AAT)9	27	262	288	atgttcattcaggttgaagc	gaaaaccagagtgaaagtgc	0
contig_42627	1	p2	(CT)8	16	635	650	atgttctgttcgactcatcc	tcacagcatgcattattcag	0
contig_24223	1	p3	(TAA)6	18	331	348	atgttggtaataatactaataatgtc	NA	0
contig_37748	1	c	(GA)8interupted(GA)8	97	469	565	attaaattccctgggagaag	aatgtggtttccacgtagtc	0
contig_39616	1	p2	(GA)9	18	263	280	attaaattggcatcaagtgg	atgaggattattgcaacacc	protein_c10orf46
contig_36647	1	p3	(TGT)7	21	302	322	attaactgtcgatgagtcgg	acaacaacaacaggaggaac	0
contig_84271	1	p2	(GT)8	16	94	109	attaagataaaataacagcacac	NA	0
contig_31076	1	p3	(TAC)6	18	147	164	attaagcctgacctcattcc	tgttcatctgtagatgctgg	0
contig_43292	1	p3	(AGA)7	21	618	638	attacgtgttcgtacccatc	aacaacggcaagcttagtag	0
contig_85830	1	p2	(CA)8	16	155	170	attactcagttcctcattgac	NA	0
contig_49376	1	p2	(GT)11	22	561	582	attagaagctcgacaagcag	ccctaaagaaatgcaaaatg	0
contig_28831	1	c*	(ATT)7(T)13*	32	55	86	attagatgacatgcattccc	ctacaaacaaggtttgcattc	0
contig_93754	1	p3	(AAG)10	30	103	132	attagtgtaataaactcgcttc	NA	---NA---
contig_54755	1	p3	(ATT)9	27	75	101	attatcattgccattattattac	NA	0
contig_45336	1	p2	(GT)8	16	503	518	attatccaaggagtgctgtg	aaaagggttcatctaaaggg	t-cell_receptor_beta_chain_ana_11
contig_54673	1	p2	(GT)11	22	113	134	attatctgctcggcggtc	NA	0
contig_127248	1	p2	(CA)8	16	50	65	attatctgtctatctgcacg	NA	0
contig_26467	1	p2	(AT)9	18	413	430	attattactgacacttcaatgac	NA	0
contig_46992	2	p2	(AG)8	16	136	151	attattgaggcgaagaacac	cctgaagttttcctgagttg	sterile_alpha_and_tir_motif-containing_protein_1
contig_46992	1	p3	(ATT)6	18	1	18	attattgaggcgaagaacac	cctgaagttttcctgagttg	sterile_alpha_and_tir_motif-containing_protein_1
contig_56774	1	p2	(AC)8	16	66	81	attatttcctggttccatcc	gtgtgtgtgtgtgtgcttg	0
contig_41777	1	p2	(GT)14	28	288	315	attcaaatgcatccactg	NA	0
contig_18797	1	p2	(AC)11	22	352	373	attcacacacacgcacatac	tatctcaggaccgagtgttc	0
contig_113882	1	p2	(AC)8	16	69	84	attcacacacgcacatacac	agagtgagagtgcgagagag	0
contig_42318	1	p2	(TG)8	16	622	637	attcacttgcataaagacac	NA	0
contig_84308	1	p3	(ATA)9	27	118	144	attcatgatatatgctgtagatag	NA	0
contig_112049	1	p2	(GT)9	18	267	284	attcatggcactcaaagc	NA	0
contig_30799	1	p3	(AAT)7	21	225	245	attcattcagatcagccatc	atacttggcaaagacagagc	0
contig_52106	1	p3	(CCT)6	18	165	182	attccaccttgtcttcgac	caagtgaccagtcctctagc	nck-associated_protein_5
contig_77614	1	p4	(GGCA)6	24	241	264	attccactgcaagacatagg	ctgactgactgactgactgc	0
contig_798	1	p3	(CTT)6	18	29	46	attccccttctccctacc	agagggagagatggagagag	0
contig_49544	1	p3	(CTG)6	18	91	108	attccctgaaattgaaaagc	aatgggtgttagttggtttg	0
contig_15	1	p3	(CTG)6	18	142	159	attccctgaaattgaaaagc	aattccatgatgcctatcac	0
contig_56893	1	p2	(TC)8	16	104	119	attcccttcctcccgttc	NA	0
contig_57449	1	p3	(CTC)7	21	54	74	attcctccaccttctctttc	gaaggagaagaaggagaagg	0
contig_12770	1	p2	(AC)11	22	194	215	attcggaagaagcaggac	NA	0
contig_2528	1	p2	(CA)8	16	95	110	attctacttctaagaaatcatattg	NA	0
contig_136088	1	p2	(TC)8	16	90	105	attctagccgttgttccg	NA	0
contig_129544	1	c	(TC)9interupted(CT)8	38	65	102	attctctctccctcctcc	NA	0
contig_101540	1	p2	(CT)9	18	66	83	attctctttcctctccgttc	agaccgagaacggagagg	0
contig_114841	1	p3	(TGA)6	18	112	129	attgaattccctgtgggc	NA	0
contig_2412	1	c	(GT)9interupted(GT)8	36	607	642	attgactgtgcttgggtatc	ctgtagaaagttacaccggg	0
contig_50768	1	p2	(TA)8	16	445	460	attgattcaaagggacactg	gcatataacctcacggtagc	0
contig_6365	1	p3	(GAT)6	18	54	71	attgatttaggctgatgacg	cagtgggaaaggtaagtcag	0
contig_43068	1	p2	(TG)8	16	523	538	attgatttttcccaacaatg	gttcagaaggctgaaaattg	0
contig_19231	1	p2	(AG)10	20	163	182	attgcatatgctccaaactc	tcagtctgcctctctctctc	0
contig_1995	1	p2	(AC)9	18	159	176	attgcggcatacatacctac	tgtgtgtgtatttgtgtgtg	0
contig_121499	1	p2	(GA)8	16	99	114	attgcgtggaaccttacg	NA	0
contig_19552	1	p2	(GT)9	18	111	128	attgggtggagtctgtgtc	cttcatcttgagcaacacag	0
contig_111662	1	p2	(TG)10	20	90	109	attgtatcggaagagctgag	gacagacatactgcacaagc	0
contig_36988	1	p2	(GT)14	28	309	336	attgtccatcaaaaacaacc	tgttaccagagtgctgactg	0
contig_24469	1	p3	(TTC)8	24	356	379	attgttctagcagttgtggg	ccctgatacaaatcatttcc	0
contig_35331	1	p3	(AAG)6	18	88	105	atttaaatgacggatgatgg	agcaaagagagaaatgatgc	0
contig_6866	1	p2	(GA)8	16	219	234	atttagtccgcagatttttg	cctccccctctatcttttc	0
contig_51190	3	p3	(TAA)6	18	521	538	atttatagcaaccctcctcc	gtttcaaatgctactcctgc	testis_derived_transcript
contig_51190	1	p3	(TAA)9	27	203	229	atttatagcaaccctcctcc	gtttcaaatgctactcctgc	testis_derived_transcript
contig_51190	2	p3	(TGA)6	18	393	410	atttatagcaaccctcctcc	gtttcaaatgctactcctgc	testis_derived_transcript
contig_86	1	p3	(AGG)6	18	591	608	atttatattttcccttccgc	aacatgtcctcctcatcttg	serine_threonine_kinase_32c
contig_68686	1	p2	(CA)11	22	103	124	atttatgcacacacacgc	NA	0
contig_24483	1	c	(TG)13interupted(TG)19	72	225	296	atttattccaaccctgatac	NA	0
contig_45470	2	p2	(CT)8	16	527	542	atttattgcatccctgtctg	gcaaattgaggatgaagaag	cg3760_cg3760-pb
contig_10382	1	p3	(AAG)7	21	627	647	atttcctaaggggttacagg	tgagagatggtagttaatgcac	0
contig_42747	1	p2	(CA)8	16	521	536	atttcctagaccctttctgc	tattggtgaagaaggagtgc	0
contig_29459	2	c	(C)12interupted(TG)10	103	410	512	atttcctccaagtgtgtgtg	gttcatgacatggtgacaag	0
contig_29459	1	p1	(G)12	12	20	31	atttcctccaagtgtgtgtg	gttcatgacatggtgacaag	0
contig_88788	1	p2	(AC)10	20	91	110	atttcgttcactctcctgtg	gttgtgtgtgtgtgtgtgtg	0
contig_104075	1	p2	(TC)8	16	95	110	atttcttattcgctttcttag	NA	0
contig_474	1	p2	(AT)8	16	413	428	atttgcaatcaggaattgac	ccttactcgaaggtcaaatg	0
contig_18992	1	p3	(AAT)8	24	264	287	atttgcctctcatcagctac	gagagactgttgtttttggc	0
contig_62905	1	p2	(TC)9	18	91	108	atttgcttgtttgtttttc	NA	0
contig_36782	1	p2	(TC)8	16	583	598	atttggaaatttcattttg	NA	0
contig_35100	1	p3	(TTC)6	18	247	264	atttggtgaaatgggtgc	NA	0
contig_76361	1	p2	(GT)11	22	109	130	atttgtccaaataaaatggg	atggtacatgagcacaaatg	0
contig_85788	1	p3	(CCT)6	18	50	67	atttgtgttctcactcaccc	aagaaggaaagggcggag	0
contig_5475	1	p2	(TG)10	20	90	109	atttgtttgtgtgtgtctgc	acacacacacacacacacag	0
contig_33866	1	p2	(GT)10	20	403	422	attttcttctttctgcaacg	acacacacacacacacacac	0
contig_47024	1	p3	(AAT)8	24	370	393	attttgatagtaatggtaatgg	NA	0
contig_55379	1	p2	(AG)8	16	90	105	attttgctgttgcttcactc	ctctctctctcttatgccttg	0
contig_3757	1	p2	(GA)14	28	19	46	attttgggggaaaatctc	aagaatcttccaagttcgag	0
contig_79289	1	p2	(TC)8	16	117	132	attttgtcttcatttttgg	NA	0
contig_26857	1	p3	(TGT)6	18	21	38	attttgttgctgttgttgc	attattcaactgcgacatcc	0
contig_10821	1	p2	(AG)10	20	246	265	atttttcattgacgatttgg	ctctctctctctctctctggtg	0
contig_10959	1	p3	(CTC)8	24	216	239	atttttcttatgcctccctc	gaagaagaaagggaagaagg	0
contig_26337	1	p3	(TTC)7	21	418	438	atttttgtgctgctctcttc	aagagaaggtggaggaagag	0
contig_35721	1	p2	(AT)8	16	440	455	caaaaactgcctccacttag	aacccgtgttataatgcaac	crustin-like_antimicrobial_peptide
contig_121513	1	p4	(ATAG)6	24	45	68	caaaaactttccttcaaagag	gagagagagagagagggtgg	0
contig_85824	1	p6	(AGACGA)9	54	78	131	caaaaagagagaaagagagag	NA	0
contig_48865	1	p2	(TA)8	16	21	36	caaaaagcacctctgtatcc	gagcaactcatccagctatc	glutamine-oxaloacetic_transaminase
contig_48865	2	p3	(AAT)6	18	316	333	caaaaagcacctctgtatcc	gagcaactcatccagctatc	glutamine-oxaloacetic_transaminase
contig_64938	1	p2	(GT)13	26	42	67	caaaagtggcagtatcaagg	acatatcgcagacacatgc	0
contig_24452	1	c	(TA)9(T)12	30	46	75	caaaatacctcatgcttgaac	tttcccattaggaatgacac	0
contig_24844	1	p4	(AGGA)6	24	467	490	caaaatgattggaggtagg	NA	0
contig_104067	1	p4	(GAAA)6	24	22	45	caaaatttaaaggaatctaatg	ctgtggcttgatgtttattg	0
contig_134152	1	p2	(AC)8	16	117	132	caaacaaaaacatatacacacac	NA	flj46154_protein
contig_57555	1	p4	(ACAG)6	24	61	84	caaacaaacagacatacagac	NA	---NA---
contig_130416	1	p2	(CA)9	18	72	89	caaacacaaacacatactcc	NA	---NA---
contig_3390	1	p2	(CA)11	22	168	189	caaacacacacatgcacac	tgaaaaataaatgccaaagg	---NA---
contig_12438	1	p2	(TG)8	16	125	140	caaacacattcactcaagttc	NA	0
contig_102183	1	p2	(AC)9	18	102	119	caaaccagacctcttatgtc	NA	0
contig_118920	1	p3	(TCA)6	18	87	104	caaacccctttcttttgg	NA	0
contig_65620	1	p2	(AC)8	16	39	54	caaacgataacaaatagacgg	ttcgtcttatatcgtccctg	0
contig_111622	1	c	(ACCCAC)5interupted(CT)9	51	147	197	caaacgtacatgcacacc	NA	0
contig_43334	1	p3	(TGT)7	21	672	692	caaacgtgaagttttccttc	accactacaccagcattacc	ccr4-not_transcription_subunit_3
contig_52019	1	p2	(GA)8	16	163	178	caaactaatgctcaagcctc	gcccatgcagttttagtaac	isoform_d
contig_31040	1	p2	(TG)9	18	376	393	caaactgtatgattgaggac	NA	camp_and_camp-inhibited_cgmp_-cyclic_phosphodiesterase
contig_6369	1	p2	(TA)9	18	152	169	caaagaagatgagaattggc	agaggaggggagaaacatag	hypothetical_protein_EAG_06933_[Camponotus_floridanus]
contig_33812	1	p2	(AG)9	18	257	274	caaagcctgtacctgaaatc	tctctgtcacatagtcaacacac	0
contig_47896	1	p2	(TA)8	16	55	70	caaatacatatttaaagagaactaac	cgtagtcacgatgtcaacac	0
contig_24036	1	p2	(GT)8	16	332	347	caaatatcacccaagcagag	ctcacactcacactcacattc	0
contig_39942	1	p2	(AG)17	34	69	102	caaatcacgagaaaaagagg	gctacacgtcacacagtcac	acyl-_-delta9-3a-desaturase
contig_73313	1	p3	(TTA)6	18	116	133	caaatgacaaagcatctg	NA	0
contig_52927	1	p2	(TC)11	22	56	77	caaatgattccaggagactg	gaagaggtagagagagaaagaatg	0
contig_129633	1	p3	(CAA)6	18	72	89	caacaacagtagcagcag	NA	0
contig_54607	1	p3	(ATA)10	30	94	123	caacaagaacaacacaccag	cgtttcctgataattctctacac	0
contig_13132	1	p3	(CCA)7	21	27	47	caacaataacaacaacaacagc	aaaacaagggaaacaaaagc	0
contig_44823	1	p3	(GAG)6	18	349	366	caacaccagaagaaatagcc	tctcttttgcctctttcttg	bromodomain_adjacent_to_zinc_finger_domain_protein_1a
contig_40868	1	c	(TG)9interupted(AC)10	137	131	267	caacagaatgtgtggaactg	ataaagcccctttctcattc	pol-like_protein
contig_21016	1	p2	(CA)10	20	179	198	caacagacatcatacatcgc	ttgtcaatataagtgcgtcg	0
contig_39794	1	p3	(GCG)6	18	248	265	caacatggcacttgtcgc	NA	0
contig_80035	1	p3	(TGG)6	18	232	249	caacattaacaaaattctaatatc	NA	---NA---
contig_20323	1	c	(GAA)7interupted(AGA)13	62	230	291	caaccaatactgctagggag	ataaatgtggcagttcttgc	0
contig_76883	1	p2	(TG)8	16	183	198	caaccacctaatctataagtctac	NA	0
contig_134683	1	p3	(TCC)7	21	74	94	caaccacttcacccttcc	NA	0
contig_76209	1	p2	(AC)9	18	379	396	caaccatctaccaccccc	NA	0
contig_100487	1	p2	(CT)8	16	95	110	caaccctatccaccttcc	NA	---NA---
contig_22730	1	p3	(CTC)6	18	56	73	caaccctatttcaacctcac	ttaatttggggtagacatgg	0
contig_99487	1	p2	(CA)9	18	114	131	caacctcctccaacaccc	NA	0
contig_90868	1	p3	(GAA)6	18	98	115	caactaggaagatatagaaaacg	NA	0
contig_27685	1	p3	(TAT)6	18	165	182	caactaggatgaaagaggc	NA	0
contig_80047	1	p3	(CCT)6	18	222	239	caactatctctcctttcccc	atagttgaggaaggaggagg	0
contig_20898	1	p1	(C)12	12	235	246	caactctgtgccataagac	NA	0
contig_75148	1	p2	(TG)8	16	114	129	caactgcaggcacaaatg	NA	0
contig_35784	1	p3	(GCC)7	21	232	252	caactgttactggaggttcc	caatctctagcaatatgccc	zinc_finger_protein
contig_114017	1	c	(CTT)9interupted(TCT)9	56	80	135	caacttcttctcctcctactc	NA	0
contig_62010	1	p3	(TTC)6	18	37	54	caacttttgctttatctacg	ggaagaggaagaagaggaag	0
contig_50565	1	p3	(TCC)6	18	460	477	caagaaatcctccaagtcag	gactagagcgtcaaccagtc	0
contig_2173	1	p2	(AT)8	16	20	35	caagacagtccttgttgg	agctaccctaccttgacctc	0
contig_112928	1	p3	(TGA)6	18	139	156	caagataacctccattttcg	tgtaggcatcattctccttc	hypothetical_protein_OsJ_16619_[Oryza_sativa_Japonica_Group]
contig_11059	1	p2	(AT)8	16	80	95	caagatctggctgtcagtg	tattgacacgttaggttccc	0
contig_57992	1	p3	(GAA)6	18	67	84	caagatgcagccgatgag	NA	0
contig_40644	1	p2	(TC)9	18	355	372	caagatttcctgttttccac	cgagccagagaagatcatac	carboxypeptidase_a1_precursor
contig_90106	1	p2	(CA)10	20	81	100	caagcacacaacaggtaatg	attcgtgtggttgttgaaag	0
contig_3857	1	p2	(GA)8	16	42	57	caagcagacagaaagacagg	agcattcggctaacacatac	0
contig_33326	1	p2	(AC)11	22	139	160	caagcatatatgtgcgagtc	ctgtgtacgtttgtgtgtgc	hypothetical_protein_VOLCADRAFT_102187_[Volvox_carteri_f._nagariensis]
contig_20210	1	p2	(GT)11	22	399	420	caaggcttacctgacttcac	attttcccaccaaatttatc	0
contig_27252	1	p2	(TG)10	20	113	132	caagggagatatcacagagg	tgcccaatactatctgttcc	0
contig_97854	1	p2	(GT)11	22	22	43	caagggtatgtgtagatatgag	gcctgttcgctctgtatatc	0
contig_96838	1	p2	(AG)9	18	253	270	caagggtttacatgaactgg	ctctctctctctctcttaggtagg	0
contig_99531	1	p4	(ATAG)6	24	139	162	caagtagtgtagttatgtgtgtg	NA	0
contig_96171	1	p2	(GA)13	26	51	76	caagtccactccatcagc	tgtatttgtgtatgtgtgtgtagc	0
contig_36834	1	p2	(CT)12	24	371	394	caagtgcacatcttcatgtc	gcacacaaattcaatcgtc	0
contig_29971	1	c	(TTA)6interupted(TC)9	50	618	667	caagttgtatattggagcaag	NA	ufm1-conjugating_enzyme_1
contig_44413	1	p3	(AAC)6	18	505	522	caataaaatcgacgaagg	NA	0
contig_41904	1	c	(TAA)6interupted(AAT)6	54	412	465	caataataataataacaaagaggc	NA	0
contig_122967	1	c	(TAG)7interupted(GTA)8	47	71	117	caataataatggtaataatgatagtag	NA	0
contig_38446	1	p2	(AC)9	18	170	187	caatacaccgaaggactagc	agggaagaagaggtcttgag	0
contig_113425	1	p2	(GT)9	18	156	173	caataccacaaatactgatatg	NA	0
contig_39303	1	p2	(GA)10	20	438	457	caataccttgacaaaatgatac	NA	0
contig_94083	1	p2	(AC)13	26	114	139	caatagattaaccccatacac	NA	0
contig_109643	1	p2	(TG)10	20	178	197	caatcagcaccacacattag	ctaatgcacatcccacaag	---NA---
contig_44187	1	p2	(TG)13	26	627	652	caatcctattggtaactcgc	tctgcaaaattgttgtgaac	0
contig_22473	1	p1	(C)13	13	117	129	caatctaagttgccatcg	NA	0
contig_33723	1	p2	(CT)17	34	454	487	caatctatgtattatggacgttac	NA	0
contig_34043	1	p2	(CA)10	20	328	347	caatctatttccttgttccg	actcataacgtgtctgtccc	0
contig_30472	1	p3	(TCC)8	24	54	77	caatcttgccaatgatgttc	agagaggaagtagggaatgg	0
contig_122969	1	p3	(AGA)6	18	87	104	caatgaaggactagatacataaacag	agatatgggtatgctatgaattg	0
contig_90604	1	p3	(TGA)6	18	86	103	caatgatgacgaagatgatg	acatgcacaaagtcaccc	0
contig_41537	1	p2	(GA)8	16	664	679	caatggtatgtgctcaaatg	tgtgggatgagaacctagtc	nad_dependent_epimerase
contig_37024	1	p1	(G)13	13	185	197	caatgttgccttaacatttc	atgcatgcacacattcatac	0
contig_30212	1	p2	(GT)8	16	382	397	caattacctgaagaggcaac	acacacacacacatacccac	0
contig_43732	1	p3	(TCG)7	21	457	477	caattcctttgaggtacgag	acatccacaacaaggagaag	hamlet_cg31753-pa
contig_42407	1	p2	(TC)9	18	554	571	caattctttatttctattcctg	NA	0
contig_43969	1	p3	(AGC)6	18	599	616	caattgtgctgtgttcactc	ctgtgtaaaggggttacagc	0
contig_94295	1	p1	(C)13	13	121	133	caatttatccttaccctctc	NA	0
contig_31218	1	p2	(TA)8	16	148	163	caatttctttccctatgcac	tgaaaaatgacatatgggtg	0
contig_31218	2	p3	(TAT)8	24	561	584	caatttctttccctatgcac	tgaaaaatgacatatgggtg	0
contig_110845	1	p3	(CGG)8	24	27	50	cacaaaacaagcaagacgac	tacgtacaacaaaaagcgag	0
contig_79494	1	p2	(GT)11	22	117	138	cacaaaagcattagaacg	NA	0
contig_122107	1	p2	(CA)8	16	67	82	cacaaacaaacaaacacacc	caagataacaagaatgaaaaagg	0
contig_9043	1	p3	(CCT)7	21	313	333	cacaaagtccatgtctgatg	ctctctctttctctctcccg	mitogen-activated_protein_kinase_associated
contig_127300	1	c	(AG)8interupted(GA)8	48	47	94	cacaaataaacagacagagaag	NA	0
contig_59232	1	p3	(TAA)7	21	43	63	cacaatcctgagatcgcc	ctttatgaagttataatgaaatgc	0
contig_126375	1	p3	(CAT)8	24	47	70	cacaatcgtatcaccatcac	gtgatggtgatacgattgtg	0
contig_18598	1	p2	(TC)9	18	258	275	cacaatctttttcttctctctc	NA	0
contig_63137	1	p2	(CA)13	26	62	87	cacacaaatgtgcatacg	NA	0
contig_2426	1	p2	(CA)17	34	28	61	cacacacaaaaacacacacc	gttttgtgctggaaatatgg	0
contig_80037	1	p4	(TCAC)6	24	55	78	cacacacacaaacacacacc	gtgtgtgtgagagagaaaatg	0
contig_79274	1	p2	(AC)13	26	24	49	cacacacacaaacacatacatc	tgtgtggatttgtttgtttg	0
contig_52727	1	p2	(AC)8	16	64	79	cacacacacacaaaacacg	gtatgcgtgagcttttgtg	0
contig_132767	1	p2	(AC)8	16	127	142	cacacacacacaaacacg	NA	0
contig_4698	1	p2	(AC)10	20	28	47	cacacacacacacaaacaaac	atgtatggaaataacaccgc	PREDICTED:_hypothetical_protein_[Homo_sapiens]
contig_62973	1	p2	(CA)8	16	88	103	cacacacacacacgcacc	NA	0
contig_35113	1	p4	(ACAT)8	32	382	413	cacacacacacatacacacg	atgtatgtatgtatgtatgtatgtatg	serine_threonine-protein_partial
contig_91256	1	p2	(GT)9	18	63	80	cacacacacacatatacgcac	attcctttcataactgcgtg	---NA---
contig_110513	1	c	(AC)9interupted(AC)10	40	117	156	cacacacacacccatacac	NA	0
contig_19958	1	p2	(GT)14	28	22	49	cacacacacagacacacagg	gcttactttgacctcgtgac	0
contig_118411	1	p2	(AC)10	20	77	96	cacacacacagacatactgac	NA	0
contig_91390	1	p2	(AC)11	22	142	163	cacacacacatacacacacac	NA	0
contig_54803	1	c	(AC)15interupted(ACACAA)5	66	39	104	cacacacacatacacggc	NA	0
contig_21852	1	p2	(AC)8	16	163	178	cacacacagacacacacac	NA	0
contig_46196	1	p2	(AC)9	18	198	215	cacacacatacacacacacg	ctgcacctgttactcctctc	l-kynurenine_hydrolase
contig_75955	1	p2	(CA)10	20	27	46	cacacacatacacacatacgc	cgtatctctctatgcgtgtg	0
contig_83287	1	c	(AC)9interupted(CA)9	39	67	105	cacacacatacccacacac	NA	0
contig_110025	1	p2	(CT)10	20	44	63	cacacacatgcacatacaac	agaggatggtgttgatgaag	0
contig_10135	1	p2	(CA)8	16	24	39	cacacacgcacacacatatac	cagatatacatatacacatacacacg	0
contig_38006	1	p2	(CT)8	16	440	455	cacacactagcaaagagcag	acacacatatactttggggc	0
contig_81069	1	p2	(GT)15	30	90	119	cacacagacacgcacacg	NA	PREDICTED:_hypothetical_protein_XP_002342756,_partial_[Homo_sapiens]
contig_126399	1	p2	(GA)10	20	125	144	cacacagagagagagaaattg	NA	0
contig_80832	1	p2	(CA)11	22	61	82	cacacataaaacaaacatcctc	tttcattatccaagtttccg	0
contig_59656	1	c	(AC)10interupted(CA)9	63	31	93	cacacatacacatcacacac	NA	0
contig_99213	1	c	(AC)10interupted(CA)9	61	37	97	cacacatacactacactatacacatac	NA	0
contig_121639	1	p2	(AC)10	20	66	85	cacacatatacgtgcaaacc	ctgtgtgtgtttctgtttgc	PREDICTED:_hypothetical_protein_XP_002342501,_partial_[Homo_sapiens]
contig_2595	1	p6	(ACACAT)5	30	50	79	cacacatcacacacacacac	tataaatgtgtgggagggag	0
contig_63540	1	p3	(CAC)6	18	24	41	cacaccaccaccaccatc	gctatcattgtctgagggag	0
contig_20833	1	p2	(TG)9	18	220	237	cacacccacatatatatacacac	NA	serine_threonine-protein
contig_44177	1	p3	(TCC)6	18	146	163	cacacgacttggtcttcac	ccagttctagtccactgctc	myotubularin
contig_30566	2	p2	(AC)9	18	230	247	cacacgcacatacacatag	NA	0
contig_30566	1	p3	(TCC)7	21	12	32	cacacgcacatacacatag	NA	0
contig_35017	1	p2	(AC)9	18	590	607	cacacgcagtcataattc	NA	0
contig_84548	1	p2	(CT)13	26	46	71	cacactcgctctcccctc	gaaagagagaggtagagagcg	0
contig_95620	1	p2	(CA)15	30	132	161	cacactcgtacacataccttc	NA	0
contig_21950	1	p2	(GT)8	16	176	191	cacagaattgaccaagtg	NA	0
contig_27652	2	p2	(CA)16	32	470	501	cacagagacacccacaac	NA	PREDICTED:_hypothetical_protein_[Homo_sapiens]
contig_27652	1	p2	(GT)9	18	1	18	cacagagacacccacaac	NA	PREDICTED:_hypothetical_protein_[Homo_sapiens]
contig_9337	1	p6	(CAGCAA)5	30	37	66	cacagccacagctacacc	gcacgttagaaggtcttcac	0
contig_39857	1	p3	(TTA)6	18	668	685	cacaggaactaccgattagc	gaaggtttgagcagacagac	0
contig_84531	1	c	(GT)10interupted(TG)8	45	63	107	cacaggcatacacacacg	NA	0
contig_43409	1	p1	(G)12	12	322	333	cacaggtcaactgatcacag	gccaatttagtccttcactg	multidrug_resistance-associated_protein_5
contig_9390	1	p2	(GT)8	16	21	36	cacataaacacacacacacg	tctcgctagtataattccgc	0
contig_8408	1	p2	(AC)13	26	90	115	cacataaagctgcacaaac	NA	0
contig_35638	1	p2	(AC)9	18	165	182	cacatacacacacacacacg	ccttggagaagctattgatg	0
contig_100319	1	p4	(ACAT)7	28	32	59	cacatacataaatatacacaatcatac	ctcctcccttttctgtctg	0
contig_28036	1	p2	(CA)8	16	136	151	cacatacatatattaacacatacatac	NA	PREDICTED:_hypothetical_protein_LOC100445160_[Pongo_abelii]
contig_54812	1	p2	(GT)8	16	103	118	cacatcatgtagaacacatatag	NA	0
contig_45117	1	p1	(G)16	16	448	463	cacatcgagaatgactgttg	agttacctgagtctcctccc	0
contig_39005	1	p2	(AC)18	36	634	669	cacatgaacacacgcacg	NA	0
contig_38696	1	p3	(GCC)6	18	232	249	caccaatcctgaagtctacc	caacaagctgttcgtgaag	---NA---
contig_129866	1	p2	(CA)9	18	100	117	caccacacacacacacgc	NA	0
contig_36370	1	p3	(AGA)6	18	647	664	caccactatgctgtacatgg	gaaattgacctcaggaacac	0
contig_40225	1	p3	(AAT)8	24	236	259	caccacttcaacaatgactg	gttttgtctcctgacgattc	0
contig_20773	1	p3	(ATT)7	21	483	503	caccatagctaagggaactg	ggttgttctttttgacaagc	carnitine_o-acyltransferase
contig_45595	1	p2	(TC)10	20	316	335	cacccattattatcaccacc	attttgaattgcccacatac	ubx_domain-containing_protein_1
contig_100271	1	p3	(TCC)8	24	91	114	caccctttggtagtttcc	NA	0
contig_84445	1	p4	(CACT)9	36	59	94	caccgtgctgatacacgc	NA	0
contig_31990	1	p2	(TC)14	28	201	228	cacctcgttatttttcaacc	acagacaagaaaaggaaacg	0
contig_27153	1	p2	(TC)14	28	264	291	cacgatttgacattgactc	NA	0
contig_32416	1	p3	(CAG)6	18	371	388	cacggttttaatggaaagag	tgaacttgctgttgaacttg	0
contig_79764	1	p2	(TC)11	22	56	77	cacgtacattcacacacacac	ctacactgattgctccactg	---NA---
contig_125868	1	p2	(TG)17	34	146	179	cacgtagcaagttgtccc	NA	0
contig_21689	1	p2	(AT)9	18	61	78	cacgtttgcatccaatatac	ggcaaaagattttgtcattc	0
contig_33697	1	p2	(GT)8	16	239	254	cactcaaatataaaaataaaatgtg	NA	0
contig_2831	1	p2	(CA)9	18	316	333	cactcacacacacacacac	NA	0
contig_3690	1	p2	(CT)11	22	158	179	cactcacacactcacacatac	NA	0
contig_31755	1	p1	(C)12	12	58	69	cactcacaccaacacaactg	aaaagggttaattcaaaggg	0
contig_9898	1	p2	(TG)11	22	37	58	cactcacactcacacacac	aatattctgtgtccccttcc	0
contig_67046	1	p2	(AC)9	18	79	96	cactcacactgacagacagg	gtgtttgtgcttgtatgtgg	---NA---
contig_50860	1	c	(CA)8interupted(T)17	96	45	140	cactcactcactcactcaactc	ataagggggaaaactttgag	PREDICTED:_hypothetical_protein_[Tribolium_castaneum]
contig_111691	1	p2	(AC)9	18	65	82	cactcactctcatgcactc	NA	---NA---
contig_17665	1	p2	(AC)11	22	22	43	cactcactctcatgcactc	tgcattttcatgagtctttg	t-cell_receptor_beta_chain_ana_11
contig_86595	1	p2	(AC)14	28	72	99	cactcatatgcttacacacacc	cacacacatacacgcacg	0
contig_50765	1	p2	(TG)10	20	441	460	cactcatcactcactgttgc	ggctttaatggcaacactac	acid_alpha-glucosidase
contig_44610	1	p3	(TCC)10	30	118	147	cactcgtgtctgctcctc	ctagttactggccctcaatg	scavenger_receptor_class_member_2
contig_111639	1	p2	(TC)12	24	44	67	cactctctcgtgtgtgtgtc	cgctggggtgtattaactc	0
contig_112454	1	c	(CTCA)6(CT)9	42	100	141	cactctctctctttctctttc	NA	0
contig_70015	1	p2	(TC)8	16	26	41	cactctttctctctctctctttc	ggtgagagagagggagagag	0
contig_66241	1	c	(AC)9interupted(CA)9	39	77	115	cactgacacacacacacac	NA	0
contig_103373	1	c	(TC)9interupted(T)13	78	42	119	cactgataagtgtttctcctc	NA	0
contig_76376	1	p2	(CT)10	20	62	81	cactgctatgatcttccctc	acagaaacaacgagaagaaag	0
contig_31751	1	p3	(TTC)6	18	84	101	cactggatttttccttcttg	caaaaaggtcaaggaatttg	0
contig_39197	1	p2	(AT)8	16	285	300	cactgggactctatctgctc	gtctgacaggcgtagaaatc	0
contig_43297	1	p3	(GGA)7	21	661	681	cacttacgttccttgagacc	cctaactgagtgcctgagac	guanine_nucleotide_exchange_factor
contig_18540	1	p4	(ACTC)7	28	30	57	cacttactcactcacttcatcac	agtgagggagtgagtgagtg	0
contig_20354	1	p2	(CT)8	16	99	114	cacttatgttcactgaatgattg	agagaggaaggaaggaacag	0
contig_47884	1	p2	(TC)8	16	364	379	cacttcctcctctcacagtc	cttccaaagttgagaacctg	PREDICTED:_similar_to_CG32698-PA_[Apis_mellifera]
contig_118267	1	p2	(TG)8	16	93	108	cacttggtcccgttttgg	NA	0
contig_118334	1	p2	(TC)8	16	297	312	cacttttattttctgtctgtatg	NA	0
contig_32741	1	p3	(TCG)6	18	521	538	cagaaagaatttcatcgtcc	aacatgcagcagaacctg	0
contig_59981	1	p3	(AGG)6	18	46	63	cagaaagtgggggaagag	tctcctcttccttctccttc	0
contig_9433	1	p3	(AGG)8	24	174	197	cagaagaaggagaactgg	NA	0
contig_61857	1	p2	(AG)8	16	166	181	cagaattaaaagagagaatgag	NA	0
contig_108156	1	p2	(AG)9	18	58	75	cagacagagagacatacggg	ctgtctctctctctgtctctgtc	0
contig_10315	1	p2	(GT)8	16	149	164	cagacatacagacatcagcg	cacacacacacacacacttg	0
contig_15900	1	p2	(AC)17	34	133	166	cagacgcactgacacatc	NA	0
contig_120807	1	c	(CAGA)6interupted(CAGA)11	72	36	107	cagacgggttacacacaatc	ctgtctgtctgtctatctatatgtc	0
contig_127950	1	c	(CA)10interupted(ACGC)6	45	72	116	cagactctcacacacacacac	cgtatgtgtgtgtgtgtgtg	0
contig_80433	1	c	(AG)8interupted(AG)12	49	59	107	cagagaaggagagatagatagatag	NA	0
contig_14799	1	p3	(CTC)7	21	156	176	cagagagacctcctcggc	NA	0
contig_18066	1	p2	(AG)10	20	42	61	cagagagagaagctcagagtg	ggactgcgataaggtctatg	chymotrypsin_bii
contig_30900	1	p2	(AG)12	24	27	50	cagagaggcaagaaagagag	cattttctctgaattttggc	0
contig_30900	2	p3	(GAT)11	33	453	485	cagagaggcaagaaagagag	cattttctctgaattttggc	0
contig_62393	1	p2	(AG)8	16	49	64	cagagagggagagagagagag	tgaaatggatgtcatcgtag	0
contig_96675	1	p2	(GA)22	44	148	191	cagagatgactcactaaaagg	NA	0
contig_109977	1	p3	(CGC)7	21	149	169	cagagccgagttcaaggc	NA	0
contig_30340	1	p2	(TG)10	20	330	349	cagatagatagatgtgtgtgc	NA	0
contig_12389	1	p3	(AAG)6	18	103	120	cagatagcgactcagaggag	ttttcttcttttccctttcc	0
contig_42123	1	p3	(CTC)6	18	114	131	cagatagtgccgcaagag	agaatcagctgcagaggtag	0
contig_11861	1	p2	(CA)8	16	165	180	cagatcatcactcactcacg	gtgcgtgtgtgtgtgttc	0
contig_101307	1	p2	(TA)9	18	96	113	cagcaatgcaatacttcag	NA	0
contig_120682	1	p2	(GA)8	16	281	296	cagcagtttccaaaactagg	ttttatggatgggtaacagc	0
contig_54762	1	p2	(TC)10	20	72	91	cagccaggagttgtttgc	NA	0
contig_116797	1	p3	(CCT)6	18	82	99	cagctgctttctcctcgg	NA	0
contig_128186	1	p1	(G)13	13	170	182	cagctttcttcttcatttgc	ggaagagtggtcaaagtctg	0
contig_50633	1	p2	(GA)10	20	18	37	caggaagggagaggaagg	aagatcatccgtgtgaagac	mannosyl-oligosaccharide_glucosidase
contig_111306	1	p2	(TG)8	16	290	305	caggacaccccaaccaac	NA	0
contig_78675	1	p2	(AG)12	24	82	105	caggacagatggagaaagag	ctctcttttctctctcatccc	0
contig_17704	1	p2	(AT)9	18	138	155	caggatatgagaaagcaag	NA	0
contig_47054	1	p3	(GAG)8	24	381	404	cagggaaacagagaaatgag	aactggacaacaaactcacc	dead_box_atp-dependent_rna
contig_24649	1	p3	(AGA)8	24	113	136	caggtccgtctgtgtagaag	atctaggggaacatttaggg	0
contig_18311	1	p2	(CA)8	16	589	604	caggtgagtttggaactagc	tgtattgatgtatgtctgcac	PREDICTED:_hypothetical_protein_LOC100445160_[Pongo_abelii]
contig_41586	1	p3	(AAG)8	24	98	121	caggttcagtgacgtcatac	aacatcacggacttcatctc	hmg-box_transcription
contig_49358	2	c	(TAT)10interupted(TTA)8	71	499	569	caggttttctgtgtgcctc	tgtttggggagatacaaatc	0
contig_49358	1	p1	(C)12	12	125	136	caggttttctgtgtgcctc	tgtttggggagatacaaatc	0
contig_50040	1	p3	(TAA)7	21	243	263	cagtatctgcctctgtctcc	tgtgtgctttttgttttctg	p53_induced_protein
contig_3574	1	p2	(TC)8	16	235	250	cagtattttggaagacatattaag	NA	0
contig_50636	1	p2	(CA)11	22	43	64	cagtcacccactcaaacag	accagttatgttgtcccaag	atp-dependent_clp_protease_atp-binding_subunit_clpx
contig_24552	1	c	(AAG)6interupted(GAT)7	132	39	170	cagtctaaaaccctaaaacagg	gatggcgaaaaacaataaac	udp-n-acetylglucosamine_transferase_subunit_alg14_homolog
contig_37059	1	p2	(AC)8	16	369	384	cagtcttaaatgaggaggac	NA	0
contig_4463	1	p2	(AC)13	26	100	125	cagtcttctaacctcttggc	cgtgtttgcacttgtgtg	0
contig_36736	1	p2	(CA)11	22	666	687	cagtcttgtgtcctgttgtg	catgtgtgcatgtatgtgtg	0
contig_43008	1	p2	(TG)11	22	78	99	cagtgagtgacagtgtgagtg	ggaaaacaagacagagaacg	sodium_and_chloride-dependent_glycine_transporter
contig_39274	1	p2	(CA)11	22	580	601	cagtggcaatacacacgc	NA	0
contig_109306	1	p2	(CT)14	28	111	138	cagtgggaagatatagtatgc	NA	0
contig_37105	1	p2	(TG)9	18	349	366	cagtgtaagtgtgagtttgtg	NA	0
contig_24738	1	p2	(AC)8	16	233	248	cagtgtcaggtatttgtgc	NA	0
contig_24601	1	p3	(GAG)7	21	279	299	cagtgtggttgcatcttatg	tcagtgtggcagtagaacag	zinc_finger_protein
contig_96810	1	p3	(TAT)6	18	129	146	cagtgttccttcccctgg	NA	0
contig_25349	1	p3	(TTA)6	18	22	39	cagttactaattatatgcccg	gagaaaatctttggcatttg	0
contig_24437	1	p2	(TC)8	16	50	65	cagttcttgtgcagaggc	tactcatgtctcccgaagtc	0
contig_83855	1	p2	(TC)8	16	84	99	cagttgtatctgtgcattg	NA	0
contig_91041	1	p2	(TC)14	28	125	152	cagttttctttctatatgcg	NA	0
contig_62107	1	p3	(ATG)7	21	86	106	cataaaaaccaaaataataacttac	NA	0
contig_122070	1	c*	(TA)14(TATATG)6*	60	54	113	cataaatacatacacacatgaatac	NA	0
contig_46679	1	p5	(GAGAG)8	40	250	289	cataagctaggcaaatgagg	gaagagaagaagaagctccc	peptidyl-prolyl_cis-trans_isomerase
contig_36456	1	p2	(AC)9	18	469	486	cataaggaaggactcgaatg	cacacacatacatttccgac	0
contig_134376	1	p2	(CA)22	44	109	152	cataatagacacgcgcac	NA	0
contig_91260	1	p3	(TCA)6	18	103	120	cataatgaccatcaccatc	NA	0
contig_36286	1	p2	(GT)8	16	588	603	catacaaaaggtgtgtgtgc	cacacgcacacatacacac	0
contig_95320	1	p2	(CA)9	18	76	93	catacacacaacatacacgc	NA	0
contig_59383	1	c	(AC)8interupted(AC)10	58	35	92	catacacacacctacacacac	NA	0
contig_41237	1	p2	(TC)17	34	452	485	catacacgcagttgtaatgg	ttttctaacctgaaagagcg	PREDICTED:_hypothetical_protein_LOC100452533,_partial_[Pongo_abelii]
contig_40231	1	p2	(CA)11	22	550	571	catacatattacacacacacagac	NA	0
contig_46616	1	p3	(TAT)6	18	411	428	cataccagaaaagccaactc	aacaataggaggaggaggag	0
contig_41850	1	p2	(CA)9	18	136	153	cataccttattccttgctgg	caagtacatgttggttgcac	0
contig_53370	1	p2	(TG)8	16	89	104	catagaaattcgggtcattg	catacattgtgagttgaagcc	---NA---
contig_47000	1	p3	(CCT)6	18	422	439	catagacgactgtcctcctc	atattatgactggtggacgc	0
contig_44104	1	p2	(AC)9	18	107	124	catagatgtagacacgcacg	caagaaaacaggaggaagtg	zinc_iron_regulated_transporter-related_protein_3
contig_97405	1	p2	(AG)8	16	199	214	cataggcaggtgatctgg	NA	0
contig_47385	1	p2	(AT)12	24	44	67	catataaatataaaatgtacgtatcg	cactcgtctttggataaagg	0
contig_38979	2	p4	(ATAC)6	24	640	663	catatacatatacacatacacatacac	NA	0
contig_53010	1	p2	(AC)9	18	27	44	catatacatatacacatatgcacg	tataaatgtgtgtgtgcgtg	0
contig_50959	1	p3	(AAT)6	18	220	237	catatgaagtcttgcctcaac	cttcgactgtgtcatgattg	protein_fra10ac1_homolog
contig_14455	1	p2	(CA)10	20	93	112	catatgggtgcacaaacac	gaatgaatgagtgtgtgtgc	0
contig_14455	2	p2	(CA)9	18	225	242	catatgggtgcacaaacac	gaatgaatgagtgtgtgtgc	0
contig_114079	1	p2	(CA)11	22	91	112	catatgtatgtgtgtttgtgc	NA	hypothetical_protein_[Plasmodium_chabaudi_chabaudi]
contig_115610	1	c	(ATG)6(ATC)6	36	129	164	catatgtgcaaacaacttgc	catatgtgcaaacaacttgc	0
contig_81944	1	c	(AC)9(CT)8	34	57	90	catcaaaagtgcaaaatgag	gagagagagagagagggg	0
contig_36289	1	p1	(C)13	13	264	276	catcacaacaattgatcagg	cacaacaccagacactgaag	vacuolar_protein_sorting-associated_protein_18-like_protein
contig_120941	1	p2	(CA)8	16	44	59	catcaccaaatatcgtattgc	ctgaacgcaaataggttagg	0
contig_894	2	p3	(AGG)6	18	517	534	catcaccacagtggcctg	NA	0
contig_894	1	p3	(CGC)7	21	1	21	catcaccacagtggcctg	NA	0
contig_124684	1	p3	(ATC)8	24	23	46	catcaccatcaccatcctc	tgatgatgatgatgaggatg	0
contig_111847	1	p6	(ATTGTC)5	30	82	111	catcaccattatcagcattg	tgacgatgacgatgataatg	0
contig_65628	1	p3	(CAA)8	24	122	145	catcagtcacaattaagccc	aacacatcaatgtgatgacc	0
contig_75597	1	p3	(TCT)7	21	346	366	catcatcacgttttcttgtg	ttagaaagttctggctttgc	0
contig_115096	1	p3	(ATT)6	18	60	77	catcatcatatcattattagcattg	caataataatgataacaataatcac	0
contig_49450	1	p3	(GGA)6	18	368	385	catcatccagtaatgtcgtg	gtacaagagtgctgaggagg	tuftelin-interacting_protein_11
contig_10849	1	c	(AC)12interupted(CA)8	55	284	338	catccacacttatacgcac	NA	serine_threonine-protein
contig_11375	1	p2	(AC)8	16	394	409	catccatatccatatcccac	cgtgtgtgtgtgtgtgtatg	0
contig_130282	1	p2	(TA)8	16	45	60	catcccagcaaataaaagag	aatggtagcaagtaatggtg	0
contig_55592	1	p1	(C)22	22	42	63	catcccttttcgctacttc	atatgaatttgttcgttccc	0
contig_33598	1	p3	(TAT)6	18	557	574	catcgaaatcataaagcctc	catcgaaatcataaagcctc	0
contig_8879	1	p3	(ATC)9	27	191	217	catcgactgagacaaactc	NA	0
contig_19610	1	p2	(GA)12	24	211	234	catcgttatgacaggcgg	NA	0
contig_33507	1	p3	(GTG)6	18	148	165	catcttaggcgtgctgatag	agatacaatgctggtgaagg	0
contig_109774	1	p3	(TTC)6	18	51	68	catcttcctcttctccttttc	aaagaaaagaaaagaaatgaaaag	0
contig_115589	1	p2	(TG)8	16	135	150	catgaataaatgtgtatccg	NA	0
contig_44847	1	p2	(AG)9	18	280	297	catgacaacgagtagtgtgg	cccttcataactctcgtgac	serine_protease
contig_52669	1	p3	(GAG)8	24	237	260	catgaggatgcgtatgtatg	tattcctcctccttctctcc	0
contig_113676	1	p2	(GA)8	16	96	111	catgaggatgtgtgcgac	NA	0
contig_29786	1	p2	(GA)10	20	291	310	catgatgaatagcacgtcac	tctcatcaaaattaagttcttcag	0
contig_24619	1	p4	(CTCA)6	24	188	211	catgatgacaatggtagtgg	tgtttttgttttgactttcatc	0
contig_113307	1	c	(CA)9interupted(CA)8	40	35	74	catgcacacacacacacc	atgggtgtgtgtgtgtctg	0
contig_48171	1	p3	(AAT)8	24	677	700	catgcagttaaaccacacac	tctgatcagctgtagcaatg	defective_in_cullin_neddylation_domain_containing_1_(_cerevisiae)
contig_41469	1	p3	(TCC)7	21	495	515	catgcatatatacacagccg	acaatgagcctggatatgac	hypothetical_protein_LOAG_03772_[Loa_loa]
contig_29512	1	p4	(TTCT)7	28	315	342	catgcatatgtccatctttg	tcaaacaaacacagcagaag	0
contig_111009	1	p2	(GT)12	24	37	60	catgcgcgttaatgtgtg	gcatgcatacacacacatatac	0
contig_45410	1	p2	(TG)8	16	207	222	catgggttcgtacacacttc	ctgataaaactgccatctcc	0
contig_46007	1	p1	(C)12	12	530	541	catgtatgtcagtcagtcgc	ctcgtggtgtgttgtaattg	vacuolar_atp_synthase_subunit_h
contig_10962	1	p2	(GT)8	16	15	30	catgtgtatgtgcatgtgtg	acatacacctgcacacacac	0
contig_10962	2	p2	(TG)8	16	215	230	catgtgtatgtgcatgtgtg	acatacacctgcacacacac	0
contig_22805	1	p2	(GT)9	18	187	204	catgtgtgagagtgtatgtg	NA	0
contig_58167	1	p2	(GT)8	16	65	80	catgtgtgtgtgtatacgtgtg	cacgtattcacacacactcg	0
contig_19588	1	p6	(TGTGGA)8	48	154	201	catgtgtgtgtgtgtttgtg	gcttggtgacaaagaaaatc	0
contig_6183	1	p2	(TG)8	16	91	106	catgtgtgtgtgtttgtgtg	aggtaagcaggttctaaggag	0
contig_42599	1	p4	(TAGA)9	36	33	68	cattaaacaaatatctttcctcg	tggaaatgatagattgaggg	0
contig_87453	1	c	(CT)8interupted(CT)10	51	80	130	cattaatttgtatctatctatctcc	NA	0
contig_48868	1	p1	(G)12	12	149	160	cattaccattaccatccctg	tagcctggcttatcaaagag	0
contig_38041	1	p3	(AAG)7	21	114	134	cattagagacggaagaatcg	gttttatttttggcaacagg	upstream_binding_transcription_rna_polymerase_i
contig_29732	1	p2	(GA)10	20	33	52	cattagcatggcatagacag	ctccatctgctctcaatttc	neprilysin_3
contig_47503	1	p3	(TTA)6	18	333	350	cattagctacctcaaatcgg	aggtattgtcaccctcacag	0
contig_131475	1	p3	(ATT)6	18	75	92	cattatcaatttcatcatcatc	NA	0
contig_21161	1	p3	(TCA)6	18	137	154	cattatcatcatcctcacc	NA	0
contig_6791	2	p2	(CA)8	16	159	174	cattcacacataatcactttc	NA	0
contig_6791	1	p3	(GGA)6	18	1	18	cattcacacataatcactttc	NA	0
contig_13007	1	p2	(CT)9	18	163	180	cattcacactcactcatgc	NA	hypothetical_protein_EAI_09648_[Harpegnathos_saltator]
contig_127973	1	c	(CA)10interupted(AC)10	41	98	138	cattcagatttacctataagcc	NA	0
contig_32788	2	p3	(AAT)6	18	505	522	cattcagcttattctctgcc	tgtgaataatcaggggaatc	0
contig_10085	1	p2	(GT)8	16	89	104	cattcatgcatgtgtagg	NA	0
contig_61042	1	p2	(AT)10	20	101	120	cattccttgttatgagccac	cttcatcaactttatctgttgc	0
contig_39099	1	p2	(TA)8	16	112	127	cattctcctcaacctttttatg	ggcctgtttatgtgcttaac	0
contig_59460	1	p2	(TC)15	30	40	69	cattctctctctttcctctctc	agacagagacaaagacagacag	0
contig_116102	1	p2	(CT)9	18	172	189	cattgtaacaaatggaattaac	NA	0
contig_40060	1	p3	(ATT)6	18	425	442	cattgtgagttgttcgagtg	cagtacaaaattctcccagc	PREDICTED:_hypothetical_protein_LOC100446567,_partial_[Pongo_abelii]
contig_10029	1	p2	(CA)8	16	175	190	cattgtgggttttctacc	NA	0
contig_26427	1	p2	(AT)11	22	228	249	cattgtgttgtaaaatataagatg	NA	0
contig_21156	1	p3	(TAT)11	33	148	180	catttcctttgcatttattac	NA	0
contig_9871	1	p2	(CT)12	24	32	55	catttcttcctcttcctcttc	aaattctttagggttccagg	0
contig_50916	1	p3	(CAG)6	18	357	374	catttgacatgctgagtgac	tgaggtagagagctgagagc	calmodulin-binding_transcription
contig_93933	1	p3	(CAT)7	21	56	76	cattttatcaatatctgttgcac	gatgatgatgtgatgataatg	0
contig_77390	1	p3	(TAT)9	27	166	192	cattttatttatttcttgtaatgc	NA	0
contig_95018	1	p3	(TTA)13	39	139	177	cattttcttcttctttctttc	NA	0
contig_69513	1	p2	(AC)8	16	130	145	cattttgaacaagaacgag	NA	0
contig_34963	1	p3	(ATT)6	18	216	233	ccaaaaagagaaaccaagac	tttcgtttttctttctttcg	0
contig_87659	1	p4	(GAAG)6	24	44	67	ccaaagatccgagagagtg	cctctctccctttcctttc	0
contig_54569	1	p2	(AC)8	16	87	102	ccaaatccttctgagatacac	NA	0
contig_114175	1	p2	(AC)8	16	210	225	ccaaatgagtggttgctg	NA	0
contig_60024	1	p2	(CT)8	16	89	104	ccaaatttttcatccaag	NA	0
contig_46358	1	p3	(CAG)7	21	118	138	ccaacaaacacaacaacaac	ctgcaagagaactctgatcc	l_mbt-like_3_isoform_b
contig_18735	1	p3	(AGG)8	24	159	182	ccaaccacacatgaaaac	NA	0
contig_105336	1	p2	(AC)9	18	54	71	ccaacccactcatatacacc	acagtatgtaggtgtgcgtg	0
contig_46600	1	p2	(CA)9	18	371	388	ccaagaaaatagctgtgacc	accctcagtgatgtcaaaac	0
contig_101594	1	p3	(AAG)6	18	71	88	ccaagaaggacaaagaaaag	cttggttatgcttatttcgc	0
contig_109257	1	p2	(TG)12	24	31	54	ccaagtcctgcagtgtaatc	tgtgtgttctattgagcgag	0
contig_47523	1	p2	(AC)9	18	328	345	ccaatctgaatttctcttgc	gtttattgccttttgaggtg	0
contig_33939	1	p2	(TG)8	16	284	299	ccaattacaagagggaaag	NA	0
contig_82585	1	p2	(CA)9	18	100	117	ccaattatattttactgatgcac	NA	0
contig_109665	1	p2	(AT)8	16	119	134	ccaattcgtaattaagtgag	NA	0
contig_21245	1	p3	(GAG)8	24	501	524	ccacaaaggtaatttcttgc	caacgagtcacctttttctc	0
contig_33472	2	c	(ATT)6interupted(TTA)6	40	410	449	ccacaagaaaatttggaaag	agcaagagtagcacgaagac	0
contig_52185	1	p2	(AG)8	16	260	275	ccacatattttataagcccg	cttcgttgtctggagttttc	armadillo_repeat_protein
contig_33790	1	p1	(G)14	14	41	54	ccacatgcatattctccatc	cgaagagagatatggtttgc	0
contig_22397	1	p2	(CA)8	16	247	262	ccaccacgctaaaaactatc	tgtgtgtgtgtgaaaatatgc	0
contig_102123	1	p3	(ACC)6	18	87	104	ccaccattgctactatttctac	NA	0
contig_24442	1	p2	(TC)8	16	35	50	ccaccttatctctctctctctc	tcgagaggatggttgttatc	0
contig_47034	1	p1	(G)14	14	670	683	ccacgaatggtaagaaagag	gtcacttcgtagctggtagg	c-myc_protein
contig_41144	1	p2	(CA)8	16	589	604	ccactggttctggatatg	NA	0
contig_32426	1	p2	(TG)9	18	516	533	ccactgttcaaaggaaaaag	ccacacacacacacacacag	0
contig_37289	1	p3	(GAC)6	18	653	670	ccacttcttcagagacaagc	tccttctctctctctctccc	expressed_sequence_aa407659
contig_18499	1	p3	(CAT)6	18	332	349	ccagatgaaattctagtgcc	gtgccgacgtagattaaaac	sil1_protein
contig_46147	1	p1	(G)13	13	317	329	ccagctaaatggtgtctttc	actggactttcaccactgac	tip41-like_protein
contig_31641	2	p2	(AC)8	16	246	261	ccagcttatctacaactgcc	tgtgtgtttgctttaagtgc	0
contig_49412	1	c	(TAT)9interupted(AAT)9	134	364	497	ccaggataatttggtctttg	cagtgttgtgacctgttgag	atpase_aaa_domain_containing_2
contig_50367	1	p3	(AGG)6	18	517	534	ccagtaagatctcaagtggc	aacaacccatctcattatgc	f-box_only_protein_9
contig_42327	1	p3	(AGG)6	18	413	430	ccagtttacgtttgtgtgtg	gtcagaatagtgagaaggcg	transmembrane_protein_86a
contig_108063	1	p3	(ATG)6	18	82	99	ccataatggcaatgtttattac	aatgatgatggtaatgatgatatag	0
contig_24007	1	p4	(ACAT)6	24	606	629	ccatacacaaaacatgctg	NA	0
contig_37564	1	p2	(GT)10	20	558	577	ccatacacggactgaactac	NA	0
contig_54065	1	p3	(TTA)6	18	108	125	ccataccctgtgttgttaag	NA	0
contig_31668	1	p1	(G)23	23	297	319	ccataccgtataagcgagac	accaaccacaatctaacgtc	0
contig_51982	1	p2	(AG)8	16	48	63	ccatagagagaaagaccgag	ggcttttaggcaatacacac	dual_specificity_phosphatase_19
contig_89169	1	p2	(GT)15	30	102	131	ccatcaagattttcgccc	NA	---NA---
contig_34400	1	c	(TCA)8interupted(CAT)7	73	353	425	ccatcaccttcataatcacc	ggaggaggagaggtagaaag	0
contig_12549	1	p2	(GT)9	18	169	186	ccatcatatcagttgcacag	acacacacacacaccaaaac	0
contig_106147	1	p2	(CT)12	24	63	86	ccatcattattactgtttcatcc	agaaggaataagaaagaagaagg	0
contig_36209	1	p3	(AGC)7	21	591	611	ccatccaagagacactaagc	ttgttcctctgtcattgttg	isoform_d
contig_64993	1	p2	(TC)8	16	504	519	ccatccatcaacatctcg	NA	0
contig_122744	1	p2	(CA)17	34	143	176	ccatccattattctgtgtatatg	NA	PREDICTED:_hypothetical_protein_LOC100425147,_partial_[Macaca_mulatta]
contig_36577	1	p2	(GT)8	16	267	282	ccatcccttagactctttcc	aaatgggttgatcacttcag	0
contig_110156	1	p3	(TCA)6	18	81	98	ccatcctgcatcatcagc	NA	0
contig_39668	1	p3	(GAA)6	18	122	139	ccattaagccgtacaagaag	aagggaagactggagagaac	adamts-like_5_isoform_cra_c
contig_107393	1	c	(GAAAAG)5interupted(AGA)8	76	63	138	ccattaatgacacctaataagag	NA	0
contig_93432	1	p3	(CAT)6	18	76	93	ccattaccattaacatcacc	NA	0
contig_106218	1	p2	(AC)8	16	67	82	cccaaaacaattcaagaaag	tgtgtccatgcatgtcttac	0
contig_39466	1	p3	(CCA)6	18	319	336	cccaaaactctgtctaatgc	aagaggaggtggatgacg	0
contig_23436	1	p2	(GT)9	18	607	624	cccacaaaatgaaaatagtaac	NA	0
contig_24350	1	p2	(GA)16	32	107	138	cccacaaataaatggataatg	tgtggtagcagtcatttacg	0
contig_30772	1	c	(TATG)6interupted(GT)10	109	260	368	cccacacacgtctatctatc	catacagacagacgagaatgc	PREDICTED:_similar_to_hCG1820441_[Homo_sapiens]
contig_3425	1	c	(AG)8interupted(AG)9	39	77	115	cccacatagcctcagataac	ctccctttctctctagcctc	0
contig_118399	1	p2	(TG)12	24	154	177	cccatcaaaagaacttttctac	ataagcacacacacacacac	0
contig_20756	1	p3	(TGA)6	18	155	172	cccatcagcgttagcctc	NA	0
contig_20683	1	p2	(TA)9	18	75	92	cccattacatctgctctttg	cttgaggtgagtctttcctg	0
contig_39064	1	p2	(CT)16	32	471	502	ccccactttctttctctc	NA	0
contig_55492	1	p2	(TA)8	16	240	255	cccctaataacctaacccag	gtgtgtgtgtgtgtagaaatactg	0
contig_53938	1	p3	(TTC)6	18	33	50	cccctttcataggcttttag	aagccctatgaaagaagagg	0
contig_113288	1	p3	(CTC)7	21	142	162	ccccttttcttctttctc	NA	0
contig_113183	1	p2	(CT)14	28	82	109	cccgaatcataagacgcc	NA	0
contig_40689	1	p3	(GTT)6	18	253	270	cccgctgtaacattctttag	cttgtaattccagttcagcc	0
contig_14719	1	p2	(TC)12	24	436	459	cccgtcaccattatcatc	NA	0
contig_88177	1	p4	(GAAA)8	32	91	122	cccgtcgaaataatacaaac	tttcctttgttcttctgtgg	0
contig_49818	1	p2	(TG)8	16	621	636	cccgtttaactaagatgcac	tcacagcgttctttgtagtg	0
contig_43917	1	p2	(AC)8	16	299	314	ccctaacaaaagctgaaatg	ataattgaaacaggcaggag	0
contig_19752	1	c	(ATAC)6interupted(AC)12	106	365	470	ccctatgaacagtctggg	NA	PREDICTED:_hypothetical_protein_[Homo_sapiens]
contig_121832	1	p1	(C)12	12	91	102	ccctccccctttaccatc	NA	0
contig_67227	1	p2	(TC)8	16	31	46	ccctctctctcactctctctc	cgagaggaaagaagaaaaag	0
contig_43199	1	p4	(AAAT)6	24	371	394	ccctcttatacatatccccc	ctcgtgcactacatcaacac	cg6236-_isoform_a
contig_377	1	p2	(TA)8	16	517	532	ccctgatataagtggcagag	cataagccttggaaactgac	0
contig_115192	1	p3	(CTT)7	21	111	131	cccttgtcattctcattttc	aggagaaggaaaaggacaag	0
contig_135521	1	p2	(TC)9	18	102	119	ccctttaatttcctccaag	NA	0
contig_110598	1	p3	(CTT)6	18	90	107	ccctttcctttttctctacc	aggagaaggaagaagaaaaag	0
contig_33824	1	p4	(TCAT)7	28	423	450	ccctttctcttttgtgttc	NA	0
contig_9327	1	p2	(GT)14	28	39	66	cccttttgttctctttctttc	aagtgaggaggagagagagg	0
contig_21089	1	p2	(TC)14	28	140	167	ccgaatcctctcttccac	NA	0
contig_90177	1	p3	(CTC)7	21	149	169	ccgaccacacaatacttc	NA	0
contig_50902	1	p3	(TAA)8	24	67	90	ccgataatccgatacgatac	gtctcgtggtagagcaagtc	mitotic_cyclin
contig_36330	1	p2	(CA)8	16	225	240	ccgatcttcatattctcgac	ctcgttattcgcatatcctc	protein_charybde
contig_10255	1	p2	(CA)8	16	605	620	ccgccaacaacttttatatc	tactgtggagatggagaacc	caspase_2
contig_5811	1	p2	(AG)8	16	24	39	ccgtaagtgtttgtgagagag	ctttcacaccaactctttgc	0
contig_54934	1	p4	(TGAA)17	68	45	112	ccgtctatctttctgtctatc	NA	0
contig_4391	1	p3	(CTC)6	18	21	38	ccgtctcctcttcttcttc	aggagaagtgggagtagagg	0
contig_82438	1	p2	(TC)9	18	24	41	ccgtcttccctccctctc	tcatggagaaaccgataaag	0
contig_35734	1	p1	(G)12	12	24	35	ccgtgcatctgtatgtctg	ggagaatcttgattgcaaag	regulator_of_g-protein_signaling_2
contig_46984	1	p3	(CAG)12	36	569	604	ccgtttctctcataatttgc	tctttctttagagtcgccag	max_binding_protein
contig_17387	1	p2	(AC)8	16	128	143	cctaaaactgccaacacac	NA	t-cell_receptor_beta_chain_ana_11
contig_630	1	p1	(G)15	15	318	332	cctaaaagtttcacctgctg	caaaattttctcacggtagg	0
contig_114197	1	p2	(CT)8	16	58	73	cctaacatctgcacaaactg	atagagaaagacggaggagg	0
contig_128152	1	p1	(G)12	12	31	42	cctaataatataataggcagtaaaaag	ttacattgtttaccatttccc	0
contig_25286	1	c*	(A)12(AT)8*	27	515	541	cctaataggacgttcgagtg	ttgttgttgttttcacttcg	0
contig_75967	1	p1	(C)14	14	96	109	cctacgcacttccgactc	NA	0
contig_49468	1	p2	(CT)12	24	133	156	cctacgtttacaagcattcc	atcagttgtacgaccagacc	isoform_a
contig_19691	1	c	(TCC)7(TTC)6	39	242	280	cctactcttcctcttcatctc	NA	0
contig_33847	1	p3	(CCT)6	18	334	351	cctacttgtactcctcgtcg	agtctcgtagaagtgcttgc	0
contig_62386	1	p2	(CT)8	16	107	122	cctagaattttcttttgcc	NA	0
contig_25166	1	p2	(AC)8	16	445	460	cctagagatagatacagatgtgc	NA	0
contig_51846	1	c	(AAT)6interupted(TAA)9	65	478	542	cctataatgaagtatggcgg	gcagattcttgaattcgttc	restnal_homeobox_protein
contig_51038	1	p2	(CA)8	16	35	50	cctatcaagcacacacacac	cctggtgcttgagttacttc	dead_h_box_polypeptide_36_protein
contig_48423	1	p1	(G)13	13	328	340	cctatgctcttagttgtggg	aataaggaaggagggagttg	0
contig_107561	1	p2	(AT)9	18	54	71	cctcacaataagaaacgacg	cctcacaataagaaacgacg	0
contig_111517	1	p2	(CT)8	16	80	95	cctcactctctctctctcctc	gagagagaggtgagagagagg	0
contig_92000	1	p2	(CT)9	18	55	72	cctcatatctttctctttctttc	NA	0
contig_11254	1	p6	(TCATCC)5	30	288	317	cctcatcataacaatcatcac	NA	0
contig_78211	1	p3	(CAC)6	18	72	89	cctcatccagtttatccttg	ggaaggaggaaaggagtatg	0
contig_30057	1	p1	(C)14	14	71	84	cctccctcctctttcttatc	caaactcccgagtcataaag	0
contig_92208	1	p3	(TCC)6	18	55	72	cctccctctcctaattcatc	gaaagaaggaaggaaggaag	0
contig_55305	1	p4	(TCCT)6	24	76	99	cctcccttccttccttcc	NA	0
contig_24744	1	p3	(TCT)7	21	21	41	cctcctcctcctcctcttac	atcaatagctgtgtgggttg	0
contig_3600	1	p2	(TA)8	16	230	245	cctccttcaatgactagc	NA	0
contig_130334	1	p2	(AC)8	16	55	70	cctcgcacatacatacacac	tgtgtgtgttatgtgtgtatg	hCG2005277_[Homo_sapiens]
contig_130162	1	p3	(GCG)6	18	88	105	cctcgctctagggtaagtg	gccttgcagaatgtaagtaag	0
contig_46173	1	p3	(GGA)6	18	405	422	cctcgtctactgtttccatc	ttggagagaataaagcgaag	low_molecular_weight_neuronal_intermediate_filament
contig_103610	1	p5	(TTTTG)5	25	109	133	cctctccatctttctctg	NA	0
contig_123381	1	p2	(CT)10	20	43	62	cctctctctctcctctctcc	tgaggagagacagagaaagg	0
contig_86491	1	c	(CT)8interupted(TC)9	37	61	97	cctctctctctcttcatcc	NA	0
contig_13143	1	p2	(AC)11	22	140	161	cctctcttcagttatgtatgtatg	NA	0
contig_24277	1	p2	(TC)8	16	194	209	cctctgtctcgcatattctc	aagttacacacacatacacgc	0
contig_46205	1	p2	(GA)8	16	275	290	cctctgtgtatttagtcgcc	acaaaccacaggacaacttc	0
contig_113192	1	p2	(GT)12	24	152	175	cctcttccctattgtgcg	NA	0
contig_23884	1	p3	(CTG)11	33	198	230	cctcttcgtagtcgaaagtg	tcctcctcctattcctcttc	0
contig_114238	1	p3	(CCT)6	18	54	71	cctcttcttcctcttccttc	aagaagagggagaagagagg	0
contig_90537	1	p2	(TC)8	16	121	136	cctcttgtttccttaatacag	NA	0
contig_50332	1	p2	(TC)16	32	109	140	cctctttccattgttgactc	ctggccagacagtaagactc	vacuolar_protein_sorting-associated_protein_41-like_protein
contig_48405	1	p3	(GTT)6	18	543	560	cctctttctctttctcctcc	gagattggaaaagaatgcag	cg16791_cg16791-pa
contig_119903	1	p3	(CCT)10	30	38	67	cctctttttcttccttttcg	aggagagatggagaagaagg	0
contig_41603	1	p2	(TC)8	16	136	151	cctgagaagaggttcttgtg	tgagcgtttaggaaagagag	polycystin_1
contig_5442	1	p2	(CA)8	16	524	539	cctgatgtcctaaattttattg	NA	0
contig_34363	1	p2	(CA)8	16	394	409	cctggattcaaataacttgc	tttgttcacatattccctcc	0
contig_56042	1	p4	(TCTA)7	28	98	125	cctggctgtctgtttatctg	cctacatacatagacagacagg	sjchgc06985_protein
contig_32790	1	p2	(CA)10	20	57	76	cctgtacttgttacgaagcc	cttccttttctttgtgttgg	0
contig_55754	1	c	(GC)9(AC)8	34	112	145	cctgttcttacctttctatttg	NA	0
contig_42030	1	p2	(GT)12	24	217	240	ccttacaaacgctaaaatgg	acactggaactgttcagacc	predicted_protein_[Nematostella_vectensis]
contig_53711	1	p3	(TCT)11	33	84	116	ccttacatcatccttcttcc	tgaaacaccaagaagaagaag	0
contig_36293	1	p3	(CTC)7	21	445	465	ccttataaatcgccaaacac	agtctggcaagataagcaag	frizzled_homolog_10
contig_52427	1	p3	(TCC)6	18	146	163	ccttattctccatctcctc	NA	0
contig_18034	1	p2	(TA)9	18	303	320	ccttcaacccaaattctc	NA	0
contig_62187	1	p2	(TC)8	16	32	47	ccttcattctctctctccag	tggaagggaagtatcttgtg	0
contig_76446	1	p2	(TC)9	18	81	98	ccttctctctctctatctatcc	NA	0
contig_44825	1	p5	(TTCTT)6	30	129	158	ccttctctgtttttcatttacc	catacacgaaggtgacacag	0
contig_30194	1	p2	(TC)8	16	284	299	ccttctcttccttttccttc	agagggagaaggagaaagag	0
contig_21471	1	p3	(TTC)7	21	363	383	ccttctgggtgtttatttc	NA	0
contig_109702	1	p3	(CTC)6	18	60	77	ccttcttcttcctctcttcc	caggatggaggaagaagg	0
contig_54268	1	p3	(TTC)7	21	70	90	ccttcttcttgtaattctcc	NA	0
contig_6778	1	p2	(CA)8	16	77	92	ccttgaatattttcattcgc	ttttcgtaatcataaggatgg	0
contig_92999	1	p2	(TG)14	28	86	113	ccttggcacaaaagaaac	NA	0
contig_21610	1	p1	(G)12	12	502	513	cctttccaaaatgcaggc	NA	0
contig_51225	1	p2	(AT)8	16	306	321	cctttccatgactcaaacac	ataaatgggctaaggtaggg	0
contig_9384	1	p2	(AG)8	16	92	107	cctttccttgtgttctgaag	tctgtttctctctttctcgc	0
contig_90089	1	p3	(CCT)6	18	37	54	cctttcttccccttttcc	aacaagaggtgaatggaatg	0
contig_31048	1	p2	(AG)14	28	334	361	cctttctttcaaggtgtttg	tctgtctctctttctctcatctc	0
contig_72936	1	p2	(TC)13	26	51	76	cctttggaaagctctcgg	cgtgcatagtcgaatttaag	0
contig_114394	1	p2	(GT)18	36	70	105	cctttgtctacctatcgtaacc	tcacacacacacaaatattcac	0
contig_80612	1	p2	(AC)8	16	72	87	ccttttacacacacacacac	NA	0
contig_51065	1	p2	(GT)9	18	204	221	ccttttatgcacacacacac	catcatctgtcaaactgcac	0
contig_108430	1	p5	(TCTTC)7	35	46	80	ccttttcatcccttctcttc	gaagaacatcaggactgaac	0
contig_76478	1	p2	(CA)8	16	79	94	ccttttgaatacacacgc	NA	0
contig_129179	1	p2	(CT)8	16	116	131	cctttttctcttctcttcc	NA	0
contig_95372	1	p3	(ATA)6	18	65	82	cgaaacaaccgaaataaaag	tttgtgtttatattttacatctgg	0
contig_21569	1	p3	(GAG)6	18	177	194	cgaaagggaaggaaggtg	NA	0
contig_79560	1	p3	(TTC)6	18	89	106	cgaaagtcgatgttcactc	NA	0
contig_10034	1	p2	(TC)8	16	95	110	cgaaatagtttctcgccg	NA	0
contig_36287	1	c	(AC)8interupted(CA)9	97	330	426	cgaacagggaaaaatcatag	aagtaggtataggcgtttgc	0
contig_106429	1	p3	(AAG)7	21	40	60	cgaagaaaagaaaaagcaag	gaacttccccaacttctttc	0
contig_58797	1	p3	(GAA)7	21	59	79	cgaagagacagagaaagagg	cctcttatttctgctcctcc	0
contig_10366	1	p2	(GA)10	20	285	304	cgaagttggaaaatgtaagg	tttctctatccatccttccc	0
contig_92050	1	p2	(GT)9	18	93	110	cgaataaagagtgtatgctaag	NA	0
contig_7711	1	p2	(TG)8	16	144	159	cgaataagagccaatagtatataag	NA	0
contig_51730	1	p2	(GT)8	16	6	21	cgaatcaagtgaaaggaatc	acccttctattctctccctg	serine_protease
contig_51730	2	p3	(GGA)6	18	666	683	cgaatcaagtgaaaggaatc	acccttctattctctccctg	serine_protease
contig_97288	1	p2	(AC)9	18	64	81	cgaatgtattaaatttatatgtgg	ttgatcttttcataattccc	0
contig_35308	1	p3	(TGA)7	21	410	430	cgacaaagatgatgatgatg	tcatcatcatcatcatcacc	0
contig_631	1	p3	(GTT)7	21	471	491	cgacaaggatttgcttctac	ccttcagaccttatcgaatg	0
contig_25372	1	p4	(AGTC)6	24	182	205	cgacctttattacgttcctg	tatcacaacacgtcatccac	0
contig_1852	1	p3	(GGA)6	18	544	561	cgacgcaggtaaatagattc	gagcacaagggtcgtattag	moesin_ezrin_radixin
contig_31050	1	p2	(AT)8	16	1	16	cgactatgcttacttggaatc	NA	0
contig_31050	2	p2	(CA)13	26	285	310	cgactatgcttacttggaatc	NA	0
contig_94079	1	c	(GA)8interupted(GA)9	53	158	210	cgagaagagggagagagg	NA	0
contig_33128	1	c	(GT)11interupted(GT)8	42	474	515	cgagaatgtgtgtaatgtatatg	NA	0
contig_20415	1	p2	(AG)10	20	299	318	cgagacagacacagacatag	NA	0
contig_75402	1	p2	(GA)11	22	77	98	cgagagagagagaaaacgag	ctcgttttctctctctctcg	0
contig_24190	1	p2	(AG)18	36	90	125	cgagcaagaaatgagggg	NA	0
contig_36470	1	p3	(GGA)6	18	52	69	cgagcaagaagaaaaagaag	tcttcttcttctgttctcgc	guanine_nucleotide_binding_protein_(g_protein)_gamma_isoform_cra_a
contig_30107	1	p2	(GT)8	16	480	495	cgaggaaatgaaacagaaag	aggcacacacacacacac	0
contig_23176	1	p2	(AT)8	16	554	569	cgaggcatctcatttcttac	agagagggaggaaaactgtc	0
contig_90069	1	p2	(GA)15	30	117	146	cgagggaagagggaaagg	NA	0
contig_36969	1	p3	(GGA)6	18	681	698	cgaggtcctacttgaagatg	agaccactcacactcctctc	0
contig_16858	1	p2	(TA)9	18	152	169	cgagtgtttatgtgtctgtg	NA	0
contig_81097	1	p2	(GT)15	30	46	75	cgatatatttgggacatgattac	acacgccatgcatacatac	0
contig_22474	1	p3	(TTC)6	18	75	92	cgatcacttaaagaccttcc	gaagagaggaggaagaggag	0
contig_20324	1	p2	(AT)8	16	483	498	cgattacttccctaccactg	tcattgtgtacatatttttatttc	0
contig_26872	1	p1	(C)13	13	235	247	cgattgaggatctgtgattc	gtcaaggacaccatctcttc	0
contig_104591	1	p3	(TGA)6	18	41	58	cgatttatgaaacaggaagtg	cattatggtgatctatgtagacg	0
contig_51235	1	p2	(AC)8	16	50	65	cgcacacacatcataaactc	gagaaacaacttctgcaacc	60s_ribosomal_protein_l22
contig_55087	1	p2	(TG)13	26	56	81	cgcatacagacccacatac	acacacaaacacacatctgc	0
contig_31564	1	c	(AC)8interupted(AT)8	62	426	487	cgcatatcggacttatcc	NA	0
contig_27557	1	p3	(GAT)12	36	169	204	cgcattcaaataaaataataatg	NA	t-cell_receptor_beta_chain_ana_11
contig_82069	1	p3	(AAT)9	27	60	86	cgccaaaagaagaagactac	NA	0
contig_84995	1	p2	(AC)8	16	47	62	cgctacacacacacactacac	gaacctaccgttgaaagaag	0
contig_80059	1	p3	(ATC)7	21	111	131	cgctagactctaagggatg	NA	0
contig_124035	1	p2	(CT)8	16	118	133	cgctagcacttactctcacc	ccgtatctacctgtttggag	0
contig_34715	1	p2	(TC)16	32	392	423	cgctcactcattctcactc	NA	0
contig_83792	1	p5	(TCTTC)6	30	27	56	cgcttctcttttcttctcttc	atgaggacagagggtgtaag	0
contig_49617	1	p3	(AAG)8	24	499	522	cggaaagtgaagaacaactc	atgatgtcttcgtccacttc	upf0547_protein_c16orf87-like_protein
contig_39737	1	p3	(ACA)6	18	318	335	cggaaatgacaatacagc	NA	0
contig_42033	1	p3	(CCG)6	18	208	225	cggaagttgtcgtaggtg	ccactacgagtatgtggagc	cdc42_gtpase-activating
contig_131962	1	c	(ATG)6(ATC)6	36	80	115	cggaatttccttgtatcatc	cggaatttccttgtatcatc	0
contig_50154	1	p2	(TG)8	16	546	561	cggactgaaggttttatttg	agattggtctgtacaatggc	0
contig_24687	1	p2	(GA)9	18	320	337	cggcaagccttaagatatac	NA	0
contig_24279	1	p2	(AG)16	32	386	417	cggctgaacttttacatacc	aagttctaggcgtatttccc	0
contig_18133	1	p2	(AT)8	16	584	599	cggggtctgttgaagttac	NA	chitinase_1_precursor
contig_112460	1	p2	(TG)8	16	104	119	cgggttctgctcggtatc	NA	0
contig_115257	1	p2	(TG)11	22	105	126	cggtctcttgaactaaggtg	caaacacagacacagacag	0
contig_31648	1	p2	(AT)8	16	232	247	cggtggtaaagtagctatcg	gttcacttctcatcccattc	0
contig_122610	1	p3	(TAC)6	18	42	59	cggtgttttgtcagtaaag	taattcttcccgtgtcaaag	0
contig_42681	1	p3	(TGA)8	24	250	273	cggtttcttctgtctttgtc	tcatcaggggatgaagtg	0
contig_25863	1	p2	(AG)13	26	302	327	cgtaatattaatgaaggggg	NA	0
contig_38682	1	p3	(TTA)6	18	367	384	cgtaatattatggctttcctg	NA	0
contig_49774	1	p3	(TAA)6	18	57	74	cgtaattcgtccatctaagg	atgttcataatgaggccaac	ras-related_protein_rab-
contig_66538	1	p2	(AC)8	16	117	132	cgtaatttcggatttataacg	NA	0
contig_11471	1	p2	(TC)12	24	155	178	cgtatctcctatccctcctc	tcagaaccaaaggtaagacag	0
contig_60454	1	p2	(TG)13	26	37	62	cgtatgtgtctgtgtgtgtg	tctatctgcatatcaatctctaag	0
contig_37147	1	p2	(AC)18	36	468	503	cgtattgaaacaactaggtaag	NA	0
contig_30730	1	p3	(CAA)7	21	120	140	cgtcctgaaaataggaactg	tgttcaggataatcccagtc	0
contig_23724	1	p2	(TC)8	16	129	144	cgtcgatcctagaaccatac	tccatatccatagccatctc	cg7781_cg7781-pa
contig_92515	1	p2	(CT)8	16	70	85	cgtctaagaaccttctctgc	aagagaaggagggagagaag	0
contig_36705	1	p3	(CTA)6	18	55	72	cgtctactacttctacttctgcttc	gtgctagtgatggtagttgttg	0
contig_101762	1	p2	(TC)8	16	58	73	cgtctcctttgtatgtgtctac	NA	0
contig_47906	1	p3	(GAG)7	21	74	94	cgtctgaggaggactatgag	gaacctgtttggctagagtg	0
contig_37450	1	p2	(CT)8	16	99	114	cgtcttagcgaggtaatgtc	agagggataaaacggaagag	0
contig_23441	1	p2	(CA)12	24	579	602	cgtctttcttcaaagtgtcc	tcactcgtgcttacactcac	0
contig_111494	1	p2	(TA)8	16	86	101	cgtggattaaacgaattg	NA	0
contig_8903	1	p2	(TC)9	18	255	272	cgtggtatctaacctgtaatg	NA	0
contig_60670	1	p4	(TGTC)6	24	83	106	cgtggtcacagcatgatac	agacaatcaaacagacggac	PREDICTED:_hypothetical_protein,_partial_[Danio_rerio]
contig_40418	1	p2	(GA)9	18	607	624	cgtgtctgaggtcttaggag	ttcttctctctctctcgcag	mannose_receptor_c_type_1-like
contig_80421	1	p3	(TTC)6	18	64	81	cgtgtctttcctttctatttg	gaaatgaacagaaagcaagg	0
contig_98500	1	p2	(GT)8	16	56	71	cgtgtgattgcttgaatatg	atctaagcacacacacatgc	0
contig_27322	1	p2	(AC)8	16	30	45	cgtgtgcgtgtgtgagag	agagggaggagacaaaattc	0
contig_133298	1	c	(TG)10interupted(TG)10	48	58	105	cgtgtgtatgtgtttgtgc	NA	0
contig_87463	1	p2	(TG)8	16	39	54	cgtgtgtgtgtatgtgtgtg	ttttgaattcttgaaaactgac	0
contig_108735	1	p2	(TC)9	18	89	106	cgtgtgtgtttctctgtctg	gagagagataaggagggagg	0
contig_50639	1	p2	(AC)9	18	35	52	cgttcagtgtgtcagtgtatg	gctatggacacctactttgc	0
contig_102946	1	p2	(TC)8	16	34	49	cgttctcactctccctctc	ggggaaagagtgagagagag	0
contig_109821	1	p2	(TA)8	16	46	61	cgtttaaaatagacctatgcg	cagacagacatagattcggag	0
contig_76546	1	p2	(TC)9	18	117	134	cgtttacttgtctcttctagtc	NA	0
contig_48229	1	p2	(TG)9	18	529	546	cgtttcttccacttctgaac	tcgggtacacacatacacac	mariner_transposase
contig_104822	1	p3	(TTC)6	18	40	57	cgtttcttcttcgtttcttc	aagaataaaagggagaagcg	0
contig_51420	1	p3	(TAA)7	21	484	504	cgtttgtacacacatccaag	ctccaacttgaaagaggttg	lsm14_protein_a
contig_116672	1	p4	(GCAG)7	28	183	210	cgtttgttattgcgtttg	NA	0
contig_32131	1	p2	(TC)8	16	296	311	cgtttttctgtttctttgatac	NA	0
contig_30986	1	p2	(TC)19	38	431	468	cgtttttctttgtctttcg	NA	0
contig_60598	1	p4	(CAAA)6	24	85	108	ctaaaaagtttgtcctcccc	tttttaatgcttccgtatcg	0
contig_37738	1	p3	(TAA)6	18	605	622	ctaaacagcatattatcaattatc	NA	0
contig_71523	1	p2	(AC)8	16	134	149	ctaaagaagtgataatttaatcttg	NA	0
contig_60129	1	c	(GA)8interupted(GA)11	42	76	117	ctaacccttcgtaagcactg	ctctctctctctcactctcagg	0
contig_46926	1	p2	(AG)10	20	65	84	ctaaccgttgctctccatc	catcacgaatgaataacacg	cyclin_i
contig_132835	1	p2	(AG)8	16	71	86	ctaaccgttgctctccatc	gatcagctgactgcctctc	0
contig_20724	1	p1	(G)12	12	205	216	ctaagtatggccaggaacac	tacctgacaccctacagagg	apolipoprotein_d
contig_89306	1	p3	(TAA)13	39	381	419	ctaatactaatgatgatgacaatg	NA	0
contig_25507	1	p2	(CT)9	18	374	391	ctaatcactacacacttgacg	NA	predicted_protein_[Nematostella_vectensis]
contig_92051	1	p2	(CA)8	16	101	116	ctaatcccatgttaaagaaag	NA	0
contig_70828	1	p2	(GT)9	18	49	66	ctaatgaccaagcccgtg	NA	0
contig_99928	1	p2	(AC)8	16	184	199	ctaatgtatataaacacacacacac	NA	---NA---
contig_75975	1	p3	(CCT)7	21	68	88	ctaatttcactccctcctcc	gaggaggaatgagaggaag	0
contig_56343	1	p2	(TC)9	18	97	114	ctacacacacactcatgcac	gtggtgtgagtttgtacagc	0
contig_33773	1	p2	(AC)9	18	508	525	ctacaggggttctcaaagtg	tgtgtgtgtgtgtgtgtgtc	0
contig_46929	1	p3	(GCG)6	18	525	542	ctacatcaaggaattccagc	ctcttgtactggagtggagc	and_ph_domain-containing
contig_93742	1	p3	(CTT)7	21	76	96	ctacccacccaattcccc	NA	0
contig_70730	1	p2	(TC)17	34	40	73	ctacctttcccttcccttc	cacctcgtggtatctatgtg	0
contig_76537	1	c	(TGA)6interupted(T)15	115	29	143	ctacgtccaacaacggac	gaggcatcacctgaaagtag	0
contig_51588	1	p3	(CCG)6	18	212	229	ctactacatctaccggcctc	tgttaagcagagtgttgtgc	zinc_finger_protein_530
contig_43073	1	p3	(ACC)6	18	644	661	ctactcgtacccttcagtcg	gtgccctcatctacatcttc	0
contig_110364	1	p4	(TCTG)6	24	137	160	ctactctgtctgtctgtctgtc	NA	0
contig_56438	1	p4	(TACA)6	24	96	119	ctacttacctacttacctgcc	NA	0
contig_37679	1	p3	(CGT)7	21	650	670	ctagacatggaggtcgagag	actcttggtcgttgtgactc	isoform_a
contig_109106	1	p3	(AGT)6	18	75	92	ctagatgagaccgctaccac	ccattaccattactgttactattac	0
contig_7954	1	p2	(GT)8	16	185	200	ctagcctgtgacgactaag	NA	0
contig_59564	1	p2	(CT)8	16	95	110	ctagctatctatctctctgtctatg	NA	0
contig_80710	1	p3	(ACC)7	21	303	323	ctagctatgaaccagccatc	tttaggataataatccccgc	0
contig_71118	1	p2	(AG)9	18	53	70	ctaggttacggagagctgtg	ctcctctcacgaaggtctg	0
contig_44539	1	p2	(GA)9	18	256	273	ctaggttgatcgtctgcttc	ggactcttgtataaggcacg	0
contig_48968	1	p4	(ATAC)6	24	182	205	ctagtaaccgatttgttgcc	gagacggacaagaagttcag	0
contig_38208	1	p3	(GAC)6	18	573	590	ctagtgccagggtatcgtag	tcttcctcttcctcctcttc	0
contig_3730	1	p3	(AAT)9	27	138	164	ctataaagtgtgtgtggggg	tgtacattttgcatgtttcc	0
contig_61074	1	p2	(CA)8	16	106	121	ctatacacaaaccagaccc	NA	0
contig_113979	1	p2	(AT)8	16	87	102	ctatcattctctttgctgtaac	NA	0
contig_45609	1	p1	(G)13	13	116	128	ctatcgccaaaacatttctc	ctctacaaccaggattacgc	tpa:_sco-spondin_precursor
contig_81671	1	p6	(TATGTA)6	36	62	97	ctatctatttatctatccatctagc	NA	0
contig_30836	1	c	(AAGG)8interupted(AG)9	55	480	534	ctatctgacaaagaggctgg	ttctgtctgggtgtctgtc	0
contig_97215	1	p2	(CA)11	22	70	91	ctatctgcatacacgcacac	ttctttcatttggtttcctg	0
contig_809	2	p3	(TAG)7	21	449	469	ctatctttggtaggtgcagg	tctcagactgaataacttggg	0
contig_79568	1	p2	(AG)9	18	145	162	ctatctttttatctttctcttgac	NA	0
contig_61767	1	p3	(ATG)6	18	41	58	ctatgatgaaaggctgatttg	tcattaccatcatcatcactg	0
contig_116451	1	p6	(AGGGAA)10	60	47	106	ctatgcttgacctaatattcac	NA	0
contig_37638	2	p3	(TTA)7	21	302	322	ctatgtcgggggtacataag	gtgttcgaatccgttttaag	0
contig_67463	1	p2	(CT)8	16	86	101	ctattccctactttcgttcg	gagagagagagagggaagaag	0
contig_69349	1	p5	(TCTCT)5	25	104	128	ctatttctctcttctcttctcc	NA	0
contig_39425	1	p1	(C)13	13	392	404	ctcaaagatccttgcgttac	aacacaatactggtgcttcc	0
contig_109382	1	p3	(ACT)9	27	119	145	ctcaacaatatcactacatttatc	NA	0
contig_13227	1	p2	(GT)8	16	176	191	ctcaactatacgaacttctgac	NA	0
contig_87817	1	p2	(GT)9	18	94	111	ctcaacttctaacatgaaaaac	NA	0
contig_44161	1	p3	(AGG)7	21	424	444	ctcaagcttcttttggtcac	tgtaatgggggtagaaagtg	0
contig_79933	1	p2	(GT)9	18	127	144	ctcaaggcgatatgtgag	NA	0
contig_49963	1	p1	(C)12	12	413	424	ctcacatcctcctattacgc	tttgctttagaagccctatg	0
contig_69928	1	p2	(CA)8	16	88	103	ctcaccaccacaaccacc	NA	0
contig_47154	1	p2	(AT)9	18	568	585	ctcactgggatttattcagc	atgcagaaagcttaaattgc	0
contig_21717	1	p2	(GT)14	28	130	157	ctcaggctccgattaaatac	aagctcctgctctggtaag	0
contig_47756	1	p2	(GA)8	16	311	326	ctcagtgaattcttatgccc	agagctcagcagaagacttg	0
contig_48843	1	p2	(CA)10	20	161	180	ctcagtgaattcttatgccc	tttaacatctacaccccctg	0
contig_61136	1	p3	(CAT)7	21	88	108	ctcatatcacaagcaccatc	tgaggatgaagatgaagatg	0
contig_82346	1	p2	(AC)8	16	37	52	ctcattcattcattcattcaac	agagtgagactgactggctg	---NA---
contig_110369	1	p2	(TC)8	16	52	67	ctcattccctctctcttgtc	atgtgttgggagagaatgag	0
contig_28052	1	p2	(TG)8	16	335	350	ctcatttccttgcatctttc	ttcattccttgactcactcac	0
contig_120430	1	p3	(CAT)6	18	99	116	ctccaatatcgttatcacc	NA	0
contig_43468	1	p3	(ATA)11	33	441	473	ctccacacaaaagaaagagg	ctccattctactcgatgagc	0
contig_49886	1	p3	(AAC)9	27	298	324	ctcccacaagtttttcaaag	attccatcttgtgtcctgag	down_syndrome_cell_adhesion_molecule_cg17800-pt
contig_14916	1	p3	(GAG)6	18	199	216	ctcccactgaatactcttgc	ctccactgttgtaccctcc	0
contig_2312	1	p3	(GTG)6	18	167	184	ctcccagttaggtcgagg	cagagagagcctgatgtacc	protein_bat2-like_2
contig_2312	2	p3	(TGG)6	18	381	398	ctcccagttaggtcgagg	cagagagagcctgatgtacc	protein_bat2-like_2
contig_31349	1	p2	(AT)15	30	345	374	ctcccctgtagcagtttatg	ctcccctgtagcagtttatg	0
contig_65740	1	p2	(CT)12	24	25	48	ctccctcccctctctctc	agaaagagagagggtggaag	0
contig_92273	1	p2	(AC)8	16	84	99	ctccctctccctatccttc	agagatttgtgtgtgtgtgg	0
contig_53560	1	c	(CT)10interupted(CT)14	60	26	85	ctccctctctctccctcc	agagagagagagaaagagaaag	0
contig_62505	1	p2	(TC)10	20	46	65	ctccctctctctttctctcc	agagaagagaaagagcaggg	0
contig_89894	1	p3	(CTC)7	21	41	61	ctccctcttcctcttcattc	tgggtgtagaaggagaaatg	0
contig_126465	1	p2	(AC)11	22	100	121	ctccctttttctgaaatatac	NA	0
contig_111633	1	p3	(GGA)6	18	63	80	ctccgagcaccgtaagtc	tcatgttcatcgtcatcatc	0
contig_114862	1	c	(CCA)6interupted(AGC)6	44	103	146	ctcctacatctcctgaatgg	catgccaggttatgatgtg	0
contig_114862	2	p3	(GCA)6	18	328	345	ctcctacatctcctgaatgg	catgccaggttatgatgtg	0
contig_129122	1	p2	(AG)8	16	88	103	ctcctattccgatttacg	NA	0
contig_135766	1	p3	(CCT)7	21	30	50	ctcctccctccctctctc	gggagaagaaagtggaagag	0
contig_2878	1	p4	(CCTT)9	36	108	143	ctcctcccttccttcctg	NA	0
contig_108409	1	p3	(TCC)7	21	50	70	ctcctcctacccttcttcc	atgagaaggtaaaggaaggg	0
contig_14761	1	p3	(TCC)7	21	21	41	ctcctcctcctcctccac	taatttgtaaccggatcagc	0
contig_51633	1	p3	(CCT)6	18	33	50	ctcctcctcctcctctcc	atcttgtgacggaatctgac	caspase
contig_109701	1	p3	(CCT)6	18	22	39	ctcctcctcctccttctc	cctcgtatctcaaattctgc	0
contig_81349	1	p3	(TTC)8	24	23	46	ctcctcctcttcttctccc	aaaataggaaagagggaacg	0
contig_77035	1	p3	(CCT)7	21	26	46	ctcctcctctttcttccttc	aggaaaggaagacagaggag	0
contig_91654	1	p5	(CTCTC)5	25	70	94	ctcctctcctctcctttg	NA	0
contig_96990	1	p5	(TCTCT)11	55	59	113	ctcctctcttctcttctctcc	ggagaaggaggagataggag	0
contig_80209	1	c	(TTTA)6interupted(T)15	51	93	143	ctcctctggttcctgttc	NA	0
contig_80937	1	p3	(CTC)6	18	87	104	ctcctcttcctcccccac	NA	0
contig_121236	1	p3	(TCC)6	18	35	52	ctcctctttcttctccttcc	agatagtgaagcaggctacg	0
contig_125295	1	p3	(TGT)8	24	57	80	ctcctggaaagagggaac	tccaaagattcacaaagaaag	0
contig_130428	1	p2	(CT)8	16	48	63	ctccttcctctctttcttcc	acacacaatgtaaaagcgag	0
contig_122591	1	p3	(TCC)6	18	79	96	ctcctttttctttttccctc	aaggagaaagaggacgagag	0
contig_32021	1	p3	(TGC)9	27	153	179	ctctaattccaggacactgc	tggtagtgtgtgcaaatgtc	0
contig_44895	1	p3	(TCC)7	21	54	74	ctctacagctactccccctc	cggaggagactgtaactgag	camp-specific_-cyclic
contig_128142	1	p2	(AC)21	42	88	129	ctctatgattatgtggctatg	NA	0
contig_111522	1	p2	(TC)8	16	57	72	ctctcactttctctctcccc	ttcatgtatatcaggggtgtc	0
contig_3745	1	p6	(TCTTTT)5	30	134	163	ctctcagtttcaacgcctac	cgtttggaagagaatcagag	0
contig_62700	1	c	(TC)8interupted(TC)13interupted(CT)8	85	25	109	ctctccccttctctcccc	NA	0
contig_110276	1	p2	(TC)10	20	40	59	ctctccctctctctcgctac	aaaacaagacacaaaccaaac	0
contig_118659	1	p3	(TCC)6	18	63	80	ctctcctcctcttcatcctc	ggaagagaagaaagaggaag	0
contig_53606	1	p2	(TC)11	22	30	51	ctctcctcttctcttctcttctc	aagtgagaaagagggaggag	0
contig_58605	1	p5	(TCTCC)5	25	33	57	ctctcctcttgtctcgtctc	gagaggagaggagaggagac	0
contig_10126	1	p3	(TCC)6	18	123	140	ctctccttccctccctcc	NA	0
contig_100768	1	p3	(CTC)8	24	79	102	ctctcgagccagacatgg	NA	0
contig_122307	1	p2	(CT)8	16	19	34	ctctcgctctctctctcg	agacggcggaatattaaag	0
contig_130916	1	p2	(TC)8	16	80	95	ctctctcactctctttctctcc	gagagatggagagagagcg	0
contig_124129	1	p2	(CT)9	18	57	74	ctctctccctctctcactctc	tgagagggagaaagagagag	0
contig_86488	1	p2	(CT)10	20	23	42	ctctctccctctctctctcc	agagagagagaggcagacag	0
contig_79175	1	p2	(TC)9	18	27	44	ctctctcccttcctcttctc	agagggaagaagaacaggag	0
contig_81493	1	p2	(TC)8	16	252	267	ctctctccgcttctctgc	NA	0
contig_121858	1	c	(TC)9interupted(CT)9interupted(TC)8	86	23	108	ctctctcctcgctctctc	NA	0
contig_68379	1	c	(TCCT)6interupted(CCTT)7	81	23	103	ctctctcgctttctctcc	NA	0
contig_55946	1	c	(CT)8interupted(CT)8	33	82	114	ctctctctcactcctccc	NA	0
contig_44664	1	p2	(GT)9	18	340	357	ctctctctcactctccatcg	tacgcaacatatacagtgcc	0
contig_22782	1	p2	(TC)9	18	32	49	ctctctctcactgtctctctctc	attgaagaaggtcacactgg	0
contig_83296	1	p2	(CT)8	16	41	56	ctctctctccctctctctcc	agagataatggagggagagg	0
contig_67153	1	p2	(CT)13	26	53	78	ctctctctcctctcctctcc	aatgaaaaggaataaagaaaag	0
contig_126214	1	p2	(CT)9	18	39	56	ctctctctccttctcgctc	aagtaggagagaaagggagc	0
contig_85531	1	p2	(CT)8	16	31	46	ctctctctctcgtcctttctc	gaaagagaagaaaggggaag	0
contig_109895	1	c	(TC)8interupted(TC)10interupted(T)16	142	23	164	ctctctctctctcccacc	NA	0
contig_45447	1	p2	(CT)9	18	21	38	ctctctctctctctttcccac	agatgatggtgagagtggag	0
contig_110536	1	p2	(TC)10	20	247	266	ctctctctctctttctcatattc	NA	0
contig_82551	1	c	(TC)8interupted(TC)8	92	31	122	ctctctctctgcctctctcc	agagagagagagaatatgaggg	0
contig_91438	1	p2	(CT)8	16	55	70	ctctctctcttgctctctgg	caatgacagattttggaacc	0
[truncated: 4,493 more rows]

## Sheet: Both forward and reverse primer
Contig	SSRnr	Repeat type	Repeat array	Size (bp)	Start	End	Forward primer sequence	Reverse primer sequence	Gene identification
contig_41431	1	c	(AAAG)6(A)12	36	579	614	actgatagggaaagggagag	attatgtgcatcctccaaac	0
contig_24552	1	c	(AAG)6interupted(GAT)7	132	39	170	cagtctaaaaccctaaaacagg	gatggcgaaaaacaataaac	udp-n-acetylglucosamine_transferase_subunit_alg14_homolog
contig_49856	1	c	(AAT)6interupted(ATA)9	84	188	271	ctgtgtgtgtgcattacctc	gagacgtttctgtctgaagg	reverse
contig_51846	1	c	(AAT)6interupted(TAA)9	65	478	542	cctataatgaagtatggcgg	gcagattcttgaattcgttc	restnal_homeobox_protein
contig_48106	1	c	(AAT)7interupted(T)12	95	447	541	aaaacacacatgcacacaag	gacctgcaaattgagctatc	0
contig_55670	1	c	(AC)10interupted(AC)8	42	58	99	acagacggacagaaagtcag	gttgtatgtgtgtgtgtttgg	0
contig_27671	1	c	(AC)17interupted(TG)8	52	450	501	ggctttcataatctccaatg	ctcacacacactcactcacac	0
contig_5590	1	c	(AC)8interupted(CA)9	39	132	170	aatcacattcacacaagtgc	gtgtgtgtgtgtgtgtgtg	0
contig_36287	1	c	(AC)8interupted(CA)9	97	330	426	cgaacagggaaaaatcatag	aagtaggtataggcgtttgc	0
contig_118791	1	c	(AC)8interupted(AC)9interupted(AC)10	140	74	213	gcatacaaacgaacacacac	gtaatctgttggtggtcgag	0
contig_18080	1	c	(AC)8interupted(TA)9	42	440	481	gtcaacatcaacacagatgc	cacacacacatatgcattcac	0
contig_81944	1	c	(AC)9(CT)8	34	57	90	catcaaaagtgcaaaatgag	gagagagagagagagggg	0
contig_80689	1	c	(AC)9interupted(AC)10	40	20	59	ctgacacacacacacacc	gtgtgtgtgtgtgtatgtgtg	0
contig_42237	1	c	(AC)9interupted(CT)9	43	55	97	aggcaaataaggagacacac	aatggtaatggtaatggcag	0
contig_4828	1	c	(ACACAT)6(AC)11	58	217	274	acatttcacactcaccttcc	gtgtgtgtgtgtgcttgtg	0
contig_40970	1	c	(ACAT)6interupted(A)13	132	37	168	gcaaacacacaaacaaacac	gcaatcatgttgctattgtg	0
contig_42026	2	c	(ACT)6interupted(TAC)6	44	264	307	ctctgcactctttcctcatc	aataatgttctttggcttgg	0
contig_57434	1	c	(AG)10interupted(AG)8	37	64	100	aaaagctgagcaagaagaag	attctatcgccgtttcttc	0
contig_78713	1	c	(AG)10interupted(GA)8interupted(AG)8	137	45	181	agagagagaaggagggagg	gatcttcctacctctccacc	0
contig_110340	1	c	(AG)11interupted(GA)10	57	41	97	aaggaaagggaggagagag	ctcatacccactttttagcg	---NA---
contig_3425	1	c	(AG)8interupted(AG)9	39	77	115	cccacatagcctcagataac	ctccctttctctctagcctc	0
contig_46927	1	c	(AG)8interupted(AG)8	87	276	362	gaggaaaaagaagagaaggc	gtgtttgtttgtttgtcacg	preprotachykinin
contig_58178	1	c	(AG)9interupted(AG)8	79	25	103	agagacagagagagagagtcag	cggcagctacattttgtc	0
contig_67317	1	c	(AGAT)6interupted(AG)21	80	20	99	aagggaacgagagagagag	ctgtctgtctgtctgtctgc	0
contig_50889	1	c	(AT)8interupted(T)14	71	481	551	ctgcattgaagaaaaaggtc	gtgttaagcagaggaagtgg	0
contig_115610	1	c	(ATG)6(ATC)6	36	129	164	catatgtgcaaacaacttgc	catatgtgcaaacaacttgc	0
contig_131962	1	c	(ATG)6(ATC)6	36	80	115	cggaatttccttgtatcatc	cggaatttccttgtatcatc	0
contig_38851	1	c	(ATT)6interupted(TAG)9	50	95	144	gtgtatgtgtgtgtgtacacttg	ctgttactacgtacctcggg	0
contig_33472	2	c	(ATT)6interupted(TTA)6	40	410	449	ccacaagaaaatttggaaag	agcaagagtagcacgaagac	0
contig_62194	1	c	(ATTCC)6interupted(ATTCC)9	100	23	122	gattccattccattcatttc	aatgcaatggaatggaatc	tpa_inf:_hdc02932
contig_46571	1	c	(C)12(A)20	32	527	558	aaaacaaagcgaaaacagac	ataaaagggagacttttggg	PREDICTED:_hypothetical_protein_[Homo_sapiens]
contig_29459	2	c	(C)12interupted(TG)10	103	410	512	atttcctccaagtgtgtgtg	gttcatgacatggtgacaag	0
contig_24048	1	c	(C)12interupted(A)14	36	633	668	aaggaagaacagagggagac	aaacaaatattttggcatgg	0
contig_50912	1	c	(C)12interupted(A)13	87	453	539	gtctccctcattttgttttg	aatccagacatcctcaacag	elongation_factor_1_beta
contig_39988	1	c	(C)14interupted(A)12interupted(A)21interupted(T)13	112	255	366	acaccatccataaattccag	cttagtgaggaccagtctgc	0
contig_47557	3	c	(C)18interupted(C)12	46	644	689	accgaattcttagttctccc	ccttatttacgtgttttggc	0
contig_23846	1	c	(CA)10interupted(TA)11	58	1	58	agattgtcagcttacccttg	acacacacacaacacatgc	hypothetical_protein_LOAG_14224_[Loa_loa]
contig_127950	1	c	(CA)10interupted(ACGC)6	45	72	116	cagactctcacacacacacac	cgtatgtgtgtgtgtgtgtg	0
contig_2555	1	c	(CA)11interupted(CA)10	51	18	68	acatgcatacgcacattc	agtgtgagtgtgtgaacagg	0
contig_78682	1	c	(CA)11interupted(CA)8	43	20	62	acacacacacaccgttttc	aagagtgtgtgtgtctgtgc	0
contig_40446	1	c	(CA)11interupted(T)17	59	67	125	aagagggagagagatatgcg	atgattgtcccgtgaataag	0
contig_63548	1	c	(CA)8(AC)8	32	39	70	gcactcagtcacacacacac	actggaatatcaagtgtggc	0
contig_50860	1	c	(CA)8interupted(T)17	96	45	140	cactcactcactcactcaactc	ataagggggaaaactttgag	PREDICTED:_hypothetical_protein_[Tribolium_castaneum]
contig_39273	1	c	(CA)8interupted(CA)14	98	288	385	atacccctacctctcctcag	aacgttcttaccttgtgtgg	0
contig_41853	1	c	(CA)8interupted(AC)8	96	416	511	agggaaaagaaaggatgaag	caaatgaaccagctcttacc	0
contig_113307	1	c	(CA)9interupted(CA)8	40	35	74	catgcacacacacacacc	atgggtgtgtgtgtgtctg	0
contig_33308	1	c	(CA)9interupted(ACA)10	143	136	278	aaacaggaatatcctcccag	cttcatgtaccaacaacagg	0
contig_7406	1	c	(CA)9interupted(AC)8	58	123	180	agtcaaacacacatgaatgc	gcgattgtatgtgtctgttc	flj46154_protein
contig_60643	1	c	(CA)9interupted(CA)9interupted(CA)8	66	30	95	acatacacacattcacacgc	gtgtgtggttgtgtgtgtg	0
contig_18185	1	c	(CAA)9interupted(T)18	66	61	126	aaataactataacaatgacagggac	agattgaaagaattgacacg	0
contig_120807	1	c	(CAGA)6interupted(CAGA)11	72	36	107	cagacgggttacacacaatc	ctgtctgtctgtctatctatatgtc	0
contig_29478	1	c	(CATCCT)6interupted(CTC)8	67	343	409	agaccttcttcacctccttc	caccacattgttctgaaatg	0
contig_114862	1	c	(CCA)6interupted(AGC)6	44	103	146	ctcctacatctcctgaatgg	catgccaggttatgatgtg	0
contig_32946	1	c	(CGATGA)5(AGG)9	57	512	568	acacatgaaggaagagatgc	aattctctcggatcctcttc	multiple_coagulation_factor_deficiency_protein_2-like_protein
contig_53560	1	c	(CT)10interupted(CT)14	60	26	85	ctccctctctctccctcc	agagagagagagaaagagaaag	0
contig_98026	1	c	(CT)10interupted(CT)12	50	39	88	cttctctctctctcggtcg	gagagggagagagagagagg	0
contig_35782	1	c	(G)12interupted(G)13	38	289	326	agtaatccatcctcctcctc	gcatttaaaataatgcctgc	0
contig_51586	1	c	(G)13interupted(ATA)7	103	191	293	aacgcggttatcttattcac	gtgttgtgagcatgattttg	0
contig_25586	1	c	(G)16interupted(G)15	40	519	558	gcataggacttggaaaagtg	agaatcagtatgcaaccagg	long-chain_acyl-_synthetases_(amp-forming)
contig_55700	1	c	(GA)10interupted(GA)10	49	18	66	gagagagagggagggagg	cctttctttctttctcctcc	0
contig_42444	1	c	(GA)10interupted(AG)10	44	34	77	agagatgaaaagtgagaggg	catgttaaaccctaggcaag	btb-protein-_isoform_c
contig_77509	1	c	(GA)12interupted(AAT)7	111	69	179	gaaaagaaagaaaggaagagtg	atttcattcatgaagttggc	0
contig_80226	1	c	(GA)14interupted(GA)11	56	29	84	agagagagagagaagagggg	ctcccctctctctctctctc	0
contig_60129	1	c	(GA)8interupted(GA)11	42	76	117	ctaacccttcgtaagcactg	ctctctctctctcactctcagg	0
contig_37748	1	c	(GA)8interupted(GA)8	97	469	565	attaaattccctgggagaag	aatgtggtttccacgtagtc	0
contig_50021	1	c	(GA)9interupted(AC)8	102	157	258	cttgcattgaatccctctac	ataattcgctaaattcgctg	gtp-binding_protein_rheb-like_protein
contig_100033	1	c	(GAA)7(AG)9	39	51	89	aagacgacgatgataacgac	cttacaccaccttttgcttc	0
contig_47696	1	c	(GAA)7interupted(AGA)9	90	24	113	gagcctgtgtacgaggag	ctccatttgaatgctttctc	0
contig_20323	1	c	(GAA)7interupted(AGA)13	62	230	291	caaccaatactgctagggag	ataaatgtggcagttcttgc	0
contig_43719	1	c	(GAG)7interupted(GAA)12	104	1	104	aaggaggagaaggaacaaac	cttcttcatcgtgtttctcc	0
contig_50583	1	c	(GATATA)7(TCTATA)6	78	456	533	atcattcaattctggtgagg	cggaaggatgctacaactac	hypothetical_protein_BRAFLDRAFT_65978_[Branchiostoma_floridae]
contig_115315	1	c	(GC)8(GT)8	32	33	64	gtgcttgtgcgtgtaagtc	aatcctcgagccatctcc	0
contig_56930	1	c	(GT)11interupted(GT)11	64	29	92	gtgtgtgttagtgtgtgtgtg	acacgcatgtacacacactc	0
contig_18897	1	c	(GT)11interupted(T)23	52	214	265	aatatatgcgtgtgtgcaag	aaacaagcaaacaaacaag	0
contig_90092	1	c	(GT)8interupted(GT)11	44	73	116	aaagtaaagaagcatgtcgg	cacacacacacatgcacac	0
contig_127931	1	c	(GT)8interupted(TG)8	41	83	123	agtgtgtgtgcatagctcag	cacgataccccagttatagg	0
contig_125123	1	c	(GT)8interupted(TG)9	41	23	63	gtgtgtgtatgtgtgtgcg	cacacacataccaacacaaac	0
contig_128956	1	c	(GT)9interupted(TG)9	37	44	80	ggagcgacagtagtgtgtg	ctctcacttactcactctcgc	0
contig_2412	1	c	(GT)9interupted(GT)8	36	607	642	attgactgtgcttgggtatc	ctgtagaaagttacaccggg	0
contig_61612	1	c	(GT)9interupted(GT)12	44	72	115	ctttccttgattttgtggg	acacacacacacacacacac	0
contig_77722	1	c	(GT)9interupted(GTGA)6	48	81	128	ggggagagaaagatggatac	acccactcacccactcac	0
contig_86229	1	c	(GTGA)6interupted(A)16	58	31	88	gcgaaggaaagagagttg	ccccgttaccactctctc	0
contig_50853	1	c	(GTGA)7(GT)9interupted(TG)11	93	435	527	gccaaaattacagtcgtttc	attctgaagcttctgctgtc	hypothetical_protein_BRAFLDRAFT_86061_[Branchiostoma_floridae]
contig_2841	1	c	(TA)10interupted(TG)25	72	42	113	aaaaactgggggtttacag	acacacacacacacacacac	0
contig_47810	1	c	(TA)12interupted(GA)10	134	505	638	agatggtgacagagatggag	cttgaaaacattaggttggc	0
contig_46130	1	c	(TA)8(T)12	28	124	151	acactacatggggcaataac	ctttttcaggaaggacacag	small_optic_isoform_e
contig_21310	1	c	(TA)8interupted(T)15	118	82	199	accaccattgtgatctcttc	agtatcagcagactttcaacg	0
contig_49412	1	c	(TAT)9interupted(AAT)9	134	364	497	ccaggataatttggtctttg	cagtgttgtgacctgttgag	atpase_aaa_domain_containing_2
contig_30772	1	c	(TATG)6interupted(GT)10	109	260	368	cccacacacgtctatctatc	catacagacagacgagaatgc	PREDICTED:_similar_to_hCG1820441_[Homo_sapiens]
contig_66992	1	c	(TC)10interupted(T)16	60	24	83	ctctctctttccctctccc	gaacctcatcaaccaacttc	0
contig_95672	1	c	(TC)8interupted(CT)11	49	74	122	acccctctgtctcttcctc	gagaggtgagagagagagagg	0
contig_82551	1	c	(TC)8interupted(TC)8	92	31	122	ctctctctctgcctctctcc	agagagagagagaatatgaggg	0
contig_52496	1	c	(TC)9interupted(TC)8	40	24	63	ctctttctctctctctcttcc	gaaagcagagaaagagcaac	0
contig_34400	1	c	(TCA)8interupted(CAT)7	73	353	425	ccatcaccttcataatcacc	ggaggaggagaggtagaaag	0
contig_60680	1	c	(TG)12interupted(GT)12	51	35	85	gctgctcaaattattccttg	cacaaacacacacacaaac	0
contig_29168	2	c	(TG)15interupted(GT)9	87	252	338	ataatatgtacgggaatgcg	gtccgaactagtatgcttgg	0
contig_40868	1	c	(TG)9interupted(AC)10	137	131	267	caacagaatgtgtggaactg	ataaagcccctttctcattc	pol-like_protein
contig_76537	1	c	(TGA)6interupted(T)15	115	29	143	ctacgtccaacaacggac	gaggcatcacctgaaagtag	0
contig_44197	1	c	(TTA)6interupted(TTA)6	48	298	345	aggagtcaagtaataggccc	cacaaggaaaattaaccgag	0
contig_38155	1	c	(TTA)7interupted(TTA)10	112	527	638	acaaatatgcagttgcagtg	cagtaatgctgactccttcc	0
contig_43115	1	c	(TTC)7interupted(TCT)7	43	380	422	atcatggctgtcttatggag	caacatgcatattccacaag	0
contig_36998	1	c*	(A)12(AAT)8*	34	325	358	gtcaacaacgtgttcaaatg	aagcaaagcaaagaaaagtg	0
contig_39333	1	c*	(A)13(AAT)6*	29	361	389	aggtgtacctcacagaccag	ggctctgaatgattttgaag	0
contig_44423	1	c*	(ATT)6(T)13*	29	571	599	gaaagtacgtattcttgcgg	gacacactaaccctggattc	0
contig_28831	1	c*	(ATT)7(T)13*	32	55	86	attagatgacatgcattccc	ctacaaacaaggtttgcattc	0
contig_26589	1	c*	(GAGT)11(GAGTA)10*	90	20	109	ggagagagagagaaggaggg	actccagattgcagtctctc	0
contig_75467	1	c*	(GTCT)9(TC)12*	57	43	99	ctgtctgtccgtttgtctg	gacaagagaggaagggagac	0
contig_30159	1	c*	(T)21(TG)11*	42	443	484	aaatgcaataaacatgtccc	acacactcacaatcacatgc	0
contig_49919	1	c*	(TGCG)10(GT)8*interupted(GT)8	87	162	248	agaagaacaggctctcagtg	ccgttgttaagaacttccag	0
contig_30726	2	p1	(C)12	12	141	152	atccaactgcaagatttacc	acacacacatgcaagatcac	0
contig_31755	1	p1	(C)12	12	58	69	cactcacaccaacacaactg	aaaagggttaattcaaaggg	0
contig_35894	1	p1	(C)12	12	665	676	gaagcggtggtcttatactg	ctcgcctctcatctacaatc	rhomboid-_isoform_b
contig_38193	1	p1	(C)12	12	292	303	agaagagcaggacgagaac	agttgggtactgtgttctgg	upstream_stimulatory_factor
contig_45908	1	p1	(C)12	12	297	308	agaactaaatcctccccaag	aaacccagaaacacacactc	0
contig_46007	1	p1	(C)12	12	530	541	catgtatgtcagtcagtcgc	ctcgtggtgtgttgtaattg	vacuolar_atp_synthase_subunit_h
contig_46350	1	p1	(C)12	12	369	380	agaaattccaaatggttgtg	gatcgatgacgagagaaaag	hypothetical_protein_LOAG_01315_[Loa_loa]
contig_47557	2	p1	(C)12	12	462	473	accgaattcttagttctccc	ccttatttacgtgttttggc	0
contig_50986	2	p1	(C)12	12	612	623	gatattcccagctctgtttg	cacaacatgtactggactcg	0
contig_51273	1	p1	(C)12	12	676	687	gattaaaccgtcagttacgc	atgaaggatacgtccatgag	mov10-like_1
contig_8	1	p1	(C)12	12	592	603	agaatcagtatgcaaccagg	gcataggacttggaaaagtg	0
contig_11526	1	p1	(C)13	13	287	299	aggagaggataaacagaggg	aatatattctctccccaccc	0
contig_26872	1	p1	(C)13	13	235	247	cgattgaggatctgtgattc	gtcaaggacaccatctcttc	0
contig_36289	1	p1	(C)13	13	264	276	catcacaacaattgatcagg	cacaacaccagacactgaag	vacuolar_protein_sorting-associated_protein_18-like_protein
contig_39425	1	p1	(C)13	13	392	404	ctcaaagatccttgcgttac	aacacaatactggtgcttcc	0
contig_41505	1	p1	(C)13	13	326	338	agcgatttcaccaatgttac	attcaatggccatgtttatc	0
contig_45270	1	p1	(C)13	13	352	364	aaagacactgagcgaaaaag	cagcccttaaggttgtagtg	0
contig_75210	1	p1	(C)13	13	228	240	aactcacctgagatgtcgtc	gagtgagtgagtgagtgtgc	phenazine_biosynthesis-like_domain-containing_protein
contig_30057	1	p1	(C)14	14	71	84	cctccctcctctttcttatc	caaactcccgagtcataaag	0
contig_32986	1	p1	(C)14	14	47	60	agggaacaactcagattgc	ctctgacatcttctccttcg	serine_threonine_protein_kinase
contig_3544	1	p1	(C)14	14	307	320	agcgatgagaagagatgatg	aacgtgcgagaaagataaag	0
contig_4959	1	p1	(C)17	17	624	640	gaagaagagggacgagtagg	ccttacaagaaatgcctcac	bhlh_factor
contig_44770	1	p1	(C)18	18	226	243	gataggtgctcataagggtg	acactttcttcttccccttc	0
contig_55592	1	p1	(C)22	22	42	63	catcccttttcgctacttc	atatgaatttgttcgttccc	0
contig_116174	1	p1	(G)12	12	252	263	gatctccacatccactaagg	gaaaataaaacaagaccccc	0
contig_123824	1	p1	(G)12	12	79	90	atcaaaaccgtaacatgtcc	cccgaagagtatgattcaag	0
contig_131927	1	p1	(G)12	12	32	43	gaagagaggtggggtacg	acacaacacacactggacac	0
contig_21080	1	p1	(G)12	12	87	98	cttccgattccactcaaag	gctcttaacagggttgtgac	0
contig_24127	1	p1	(G)12	12	399	410	agaggtctcaagaacacgtc	ggcactcagccttatcctc	0
contig_29459	1	p1	(G)12	12	20	31	atttcctccaagtgtgtgtg	gttcatgacatggtgacaag	0
contig_30034	1	p1	(G)12	12	652	663	agtgcgtaagctccatagtg	ctgaaacgacacaaacgac	0
contig_33977	1	p1	(G)12	12	142	153	gaagggggagaggcttag	caaacatacgtttccctctc	0
contig_35734	1	p1	(G)12	12	24	35	ccgtgcatctgtatgtctg	ggagaatcttgattgcaaag	regulator_of_g-protein_signaling_2
contig_37823	1	p1	(G)12	12	420	431	ggcaatgtataagaactccg	ggcaagagtgagtttagtgg	0
contig_40482	1	p1	(G)12	12	36	47	atggcaacaatgagcaag	atcatttgactattggcagg	0
contig_43409	1	p1	(G)12	12	322	333	cacaggtcaactgatcacag	gccaatttagtccttcactg	multidrug_resistance-associated_protein_5
contig_47394	1	p1	(G)12	12	682	693	gtaaacatgcccttcttgag	gaatgagcctactgatgagc	nuclear_pore_complex_protein_nup50
contig_47866	1	p1	(G)12	12	52	63	gagaaggagcgaaggagg	agagaaaaggtgggagtttc	AGAP007696-PA_[Anopheles_gambiae_str._PEST]
contig_51429	2	p1	(G)12	12	500	511	aagggaactctccaactttc	cgaccttttgactttttcac	0
contig_92776	1	p1	(G)12	12	34	45	aatttcaaaacaatatagcatcac	atttccggtgagttggtag	0
contig_128186	1	p1	(G)13	13	170	182	cagctttcttcttcatttgc	ggaagagtggtcaaagtctg	0
contig_23237	2	p1	(G)13	13	270	282	agagagactaaaacgccctc	ggagagtgagcatgagagag	0
contig_33279	1	p1	(G)13	13	222	234	ctgtacactccacaggcag	cctccttgaagaggaagtg	arginine_kinase
contig_35230	1	p1	(G)13	13	174	186	cttatggctgatttctctcg	accttccctttctcctctc	0
contig_37024	1	p1	(G)13	13	185	197	caatgttgccttaacatttc	atgcatgcacacattcatac	0
contig_37646	1	p1	(G)13	13	20	32	aagagggggagaaaaagg	gacagacgaaggaagaattg	0
contig_41648	1	p1	(G)13	13	37	49	gtgtgtgtgtagtgttgtgtg	aacaaatcactgtctctggc	0
contig_45609	1	p1	(G)13	13	116	128	ctatcgccaaaacatttctc	ctctacaaccaggattacgc	tpa:_sco-spondin_precursor
contig_46109	1	p1	(G)13	13	520	532	gtcaaaacgtacgctacctc	gaactctaacgctgggtatg	0
contig_46147	1	p1	(G)13	13	317	329	ccagctaaatggtgtctttc	actggactttcaccactgac	tip41-like_protein
contig_48423	1	p1	(G)13	13	328	340	cctatgctcttagttgtggg	aataaggaaggagggagttg	0
contig_50832	1	p1	(G)13	13	384	396	gatctaggtaggggtgatcc	cttcgtaaatgggaaaacag	mgc80798_protein
contig_51997	1	p1	(G)13	13	376	388	atggtcactgactccttcac	gtatgttttaacgctcggtc	runt_protein_1a
contig_52026	1	p1	(G)13	13	225	237	atctttattgaaaaaggccc	caaccagcgatagaccttac	transcriptional_repressor_p66
contig_1870	1	p1	(G)14	14	348	361	aaatgattaggatggtgacg	agagtttcctcctgagcttc	pugilistDominant_[Culex_quinquefasciatus]
contig_33790	1	p1	(G)14	14	41	54	ccacatgcatattctccatc	cgaagagagatatggtttgc	0
contig_39169	1	p1	(G)14	14	413	426	gaccgaatcttttctgtttg	acctcggtacaaacaacatc	0
contig_43352	1	p1	(G)14	14	44	57	accctccttgtttactagcc	gtccattcaccactggatag	0
contig_47034	1	p1	(G)14	14	670	683	ccacgaatggtaagaaagag	gtcacttcgtagctggtagg	c-myc_protein
contig_4773	1	p1	(G)14	14	351	364	gacagtaaagttggccagag	aatagtaagcacacatcttcc	0
contig_75363	1	p1	(G)14	14	200	213	gaggcacttatttccttgc	gttagcttggaagtgaatgg	0
contig_21519	1	p1	(G)15	15	148	162	gaatgctaacaaaaagaggg	gatctacaagcaaaaatggc	0
contig_630	1	p1	(G)15	15	318	332	cctaaaagtttcacctgctg	caaaattttctcacggtagg	0
contig_32945	1	p1	(G)16	16	186	201	agtccctatgcactgtgttc	atccttagtgttgtgttggg	0
contig_45117	1	p1	(G)16	16	448	463	cacatcgagaatgactgttg	agttacctgagtctcctccc	0
contig_31668	1	p1	(G)23	23	297	319	ccataccgtataagcgagac	accaaccacaatctaacgtc	0
contig_113216	1	p2	(AC)10	20	72	91	acataaacacatgcatacgg	attcgtgtgtgtgtgtgttc	0
contig_120469	1	p2	(AC)10	20	59	78	actcgaaagagtgcacaaac	gtgtgtgtatgtgtgcgtg	0
contig_121639	1	p2	(AC)10	20	66	85	cacacatatacgtgcaaacc	ctgtgtgtgtttctgtttgc	PREDICTED:_hypothetical_protein_XP_002342501,_partial_[Homo_sapiens]
contig_124655	1	p2	(AC)10	20	21	40	aaacacacagacacacacag	agttgcaaccgtatatgtcc	0
contig_18247	1	p2	(AC)10	20	24	43	acatttatgcaaatgctgc	caatgatgagtgacgaactg	camp-dependent_protein_kinase_catalytic
contig_30546	1	p2	(AC)10	20	106	125	gcactgaaacacacacactc	ctctttcctgtgtgtgtgtg	---NA---
contig_40808	1	p2	(AC)10	20	617	636	ctttggcaaaagtcagtttc	gtgtgtgcccatgtatgc	hypothetical_protein_LOAG_15015_[Loa_loa]
contig_4698	1	p2	(AC)10	20	28	47	cacacacacacacaaacaaac	atgtatggaaataacaccgc	PREDICTED:_hypothetical_protein_[Homo_sapiens]
contig_48335	1	p2	(AC)10	20	234	253	agttggtgacacacacacac	acaaggtcaccacaagtttc	glypican_4
contig_50175	2	p2	(AC)10	20	209	228	gaatctttgtcctgaactgc	atgaatatccttccgttgtg	cyclase_family_protein
contig_52584	1	p2	(AC)10	20	77	96	atacatgcacgcacacatac	aggtacctgaatgtctgtgtg	0
contig_86854	1	p2	(AC)10	20	76	95	agatgcaaacgtacacacac	cgtgtttatgtgtgttcattg	0
contig_88788	1	p2	(AC)10	20	91	110	atttcgttcactctcctgtg	gttgtgtgtgtgtgtgtgtg	0
contig_96973	1	p2	(AC)10	20	109	128	ggctaaaacagccacataac	ccttagtgatcctcttcagg	0
contig_22419	1	p2	(AC)11	22	148	169	aaatgcctagaaagcatgac	aaatttacatggactggtgc	0
contig_25328	1	p2	(AC)11	22	371	392	actgatcccatctttgattg	ataagtgggcattcattgtc	0
contig_33326	1	p2	(AC)11	22	139	160	caagcatatatgtgcgagtc	ctgtgtacgtttgtgtgtgc	hypothetical_protein_VOLCADRAFT_102187_[Volvox_carteri_f._nagariensis]
contig_48669	1	p2	(AC)11	22	495	516	atgaccgtacataatgaggc	caattaattatcgattcggc	0
contig_53277	1	p2	(AC)11	22	110	131	ctgagaactcgactgacctc	cttttgtaacaggtccttgc	0
contig_55964	1	p2	(AC)11	22	44	65	gattagcctgtcttggctac	ggaattagacggattgaaag	0
contig_80095	1	p2	(AC)11	22	139	160	agaaggaaggatagacaggc	agtgtgagtgtgagcatgtg	0
contig_91578	1	p2	(AC)11	22	177	198	aatcttaaacaagcaatgcg	gaaggtctgtttgtgctttg	0
contig_25367	1	p2	(AC)12	24	137	160	aatacacgaccttccacaac	gcgattaaggatggtaaatg	0
contig_35801	1	p2	(AC)12	24	158	181	aagggcattacatcgaaag	catttttcaagcatcctctc	lpxtg_cell_wall_surface_anchor_family_protein
contig_70722	1	p2	(AC)12	24	59	82	gcacacacacacattcactc	gagtgtgtaagtgtgtgtgtg	0
contig_81177	1	p2	(AC)12	24	75	98	agggatgagttgcctacc	agatgaggattggaacactg	0
contig_14859	1	p2	(AC)13	26	29	54	acctgccattatcatataacc	acaaatgaaagtgtgtgtgc	0
contig_4463	1	p2	(AC)13	26	100	125	cagtcttctaacctcttggc	cgtgtttgcacttgtgtg	0
contig_48036	1	p2	(AC)13	26	622	647	ggcagtctgtgaaattaagg	atgttcccacaatgaaagag	0
contig_5913	1	p2	(AC)13	26	60	85	acacacagatacacacacacag	caataatggtaatagtgttgagtg	0
contig_92213	1	p2	(AC)13	26	41	66	gctttccctataattatgttgc	agccatctatgggaagagac	0
contig_40970	2	p2	(AC)14	28	304	331	gcaaacacacaaacaaacac	gcaatcatgttgctattgtg	0
contig_50350	1	p2	(AC)14	28	278	305	aatatcaggacccttccttc	gcaaacacctattggctaac	stromal_antigen
contig_8459	1	p2	(AC)14	28	113	140	aggaagaaggagaaatcagg	ccttcctcttcttcctcttc	0
contig_86595	1	p2	(AC)14	28	72	99	cactcatatgcttacacacacc	cacacacatacacgcacg	0
contig_6224	1	p2	(AC)15	30	56	85	atgacttaagccttcgagtg	gaaaaagttcacaggaatgc	0
contig_108788	1	p2	(AC)8	16	59	74	acaccaacacacacacacac	catgtgtatgtgagtctgtgtg	0
contig_11375	1	p2	(AC)8	16	394	409	catccatatccatatcccac	cgtgtgtgtgtgtgtgtatg	0
contig_113882	1	p2	(AC)8	16	69	84	attcacacacgcacatacac	agagtgagagtgcgagagag	0
contig_114241	1	p2	(AC)8	16	52	67	atatacacacacgcgcatac	agaaaaggacgttttgattg	0
contig_115971	1	p2	(AC)8	16	43	58	acatccagctacacacattc	acctcctgtttctccttttc	0
contig_119800	1	p2	(AC)8	16	86	101	gtcacactctcaacctccac	gcatgtgtatgcgtttgtc	0
contig_122475	1	p2	(AC)8	16	115	130	gtggagatgggacaaataag	gtgatgtgtgtgtgtgtgtg	0
contig_124398	1	p2	(AC)8	16	30	45	acgcacacatacacgtagac	gtgtgtgtgtttgtgtctacg	0
contig_132513	1	p2	(AC)8	16	61	76	aacaggaaaaggaaggagag	gtgaatgtagggatgtacgg	0
contig_14969	1	p2	(AC)8	16	186	201	gacccattgttctctcctc	caagttaagctgttgcattg	0
contig_17593	1	p2	(AC)8	16	559	574	atacatcatattgcccaagc	cttgttggtcttctctttgg	thymopoietin_alpha_isoform_3
contig_23846	2	p2	(AC)8	16	399	414	agattgtcagcttacccttg	acacacacacaacacatgc	hypothetical_protein_LOAG_14224_[Loa_loa]
contig_27322	1	p2	(AC)8	16	30	45	cgtgtgcgtgtgtgagag	agagggaggagacaaaattc	0
contig_34335	1	p2	(AC)8	16	374	389	gattcctgttaccgtgtagg	gtgttttgtttgttggtttg	0
contig_37911	1	p2	(AC)8	16	586	601	aggcaagatgacaaagagag	cgacgagtgttaagaaaagg	0
contig_39986	1	p2	(AC)8	16	515	530	gattatcgaacgcatagagg	acctagctcgtttccttatg	0
contig_40422	1	p2	(AC)8	16	524	539	agaaaacgtttaggggagac	acatacgaatgccataatcc	0
contig_41177	1	p2	(AC)8	16	503	518	aagatcatgaggtgaccttg	aagatccattacggtttgtg	0
contig_42743	1	p2	(AC)8	16	189	204	agcactgtacatcttgctcc	acgtgttcatgtgtgtgttc	0
contig_43403	1	p2	(AC)8	16	50	65	aaaaatcaaaacagacacac	aaagtattgcctcttgcttg	serine_threonine-protein
contig_43917	1	p2	(AC)8	16	299	314	ccctaacaaaagctgaaatg	ataattgaaacaggcaggag	0
contig_45276	1	p2	(AC)8	16	189	204	aattgagcaacaatgaaagg	gctgaatagtcagtcccaag	dihydropyrimidinase
contig_51235	1	p2	(AC)8	16	50	65	cgcacacacatcataaactc	gagaaacaacttctgcaacc	60s_ribosomal_protein_l22
contig_52383	1	p2	(AC)8	16	376	391	gttccagtgaaatcaaaagc	gccatatttacacaagaaccc	0
contig_52727	1	p2	(AC)8	16	64	79	cacacacacacaaaacacg	gtatgcgtgagcttttgtg	0
contig_5378	2	p2	(AC)8	16	245	260	gcatggtacgttttgctaag	agcataccacttcataagcc	0
contig_55675	1	p2	(AC)8	16	67	82	aagagacagagaaaagaagagg	acgcttgtatgaaaacttattg	0
contig_56774	1	p2	(AC)8	16	66	81	attatttcctggttccatcc	gtgtgtgtgtgtgtgcttg	0
contig_6675	1	p2	(AC)8	16	162	177	gtcaccgactgcttttattc	gcacacacacacgcacac	0
contig_82346	1	p2	(AC)8	16	37	52	ctcattcattcattcattcaac	agagtgagactgactggctg	---NA---
contig_84995	1	p2	(AC)8	16	47	62	cgctacacacacacactacac	gaacctaccgttgaaagaag	0
contig_90465	1	p2	(AC)8	16	76	91	actgaaggtatacaaggggg	gatgtagctgcaagtgtgtg	0
contig_92273	1	p2	(AC)8	16	84	99	ctccctctccctatccttc	agagatttgtgtgtgtgtgg	0
contig_105336	1	p2	(AC)9	18	54	71	ccaacccactcatatacacc	acagtatgtaggtgtgcgtg	0
contig_135802	1	p2	(AC)9	18	79	96	actgatgcataaaatgatgg	gacacacaaaagtgagtgagag	0
contig_18258	1	p2	(AC)9	18	390	407	acttcaagcaaccataccac	ggcgttcattagtaacaagg	0
contig_19978	1	p2	(AC)9	18	340	357	aagcatgatttgtgtaagcc	aattagagatgggcctgc	0
contig_35638	1	p2	(AC)9	18	165	182	cacatacacacacacacacg	ccttggagaagctattgatg	0
contig_36456	1	p2	(AC)9	18	469	486	cataaggaaggactcgaatg	cacacacatacatttccgac	0
contig_36655	1	p2	(AC)9	18	363	380	acccaagatgaacagatacg	ctctcactcttcctcactgc	0
contig_37137	1	p2	(AC)9	18	353	370	gaaaagcaacacatttttcac	gtgtgtgtgtgtgtgttttg	0
contig_38446	1	p2	(AC)9	18	170	187	caatacaccgaaggactagc	agggaagaagaggtcttgag	0
contig_43271	1	p2	(AC)9	18	411	428	acgacagaaatgtttggttc	gttttgaggctcttgaaatg	0
contig_44104	1	p2	(AC)9	18	107	124	catagatgtagacacgcacg	caagaaaacaggaggaagtg	zinc_iron_regulated_transporter-related_protein_3
contig_44337	1	p2	(AC)9	18	189	206	aggtcaaactaggtcacacg	caagtgtgtgtgtgtgtgtg	0
contig_46196	1	p2	(AC)9	18	198	215	cacacacatacacacacacg	ctgcacctgttactcctctc	l-kynurenine_hydrolase
contig_47523	1	p2	(AC)9	18	328	345	ccaatctgaatttctcttgc	gtttattgccttttgaggtg	0
contig_50639	1	p2	(AC)9	18	35	52	cgttcagtgtgtcagtgtatg	gctatggacacctactttgc	0
contig_67046	1	p2	(AC)9	18	79	96	cactcacactgacagacagg	gtgtttgtgcttgtatgtgg	---NA---
contig_71210	1	p2	(AC)9	18	32	49	actcacatctacaccttcacc	ggcttgtttgtttgtttgag	0
contig_9108	2	p2	(AC)9	18	289	306	agttaggcataggatcaccc	catgcatgtatgtgtgtgtg	0
contig_93825	1	p2	(AC)9	18	76	93	cttctggtacgtacactcgc	ggttagaagcctgacatacg	0
contig_10821	1	p2	(AG)10	20	246	265	atttttcattgacgatttgg	ctctctctctctctctctggtg	0
contig_18066	1	p2	(AG)10	20	42	61	cagagagagaagctcagagtg	ggactgcgataaggtctatg	chymotrypsin_bii
contig_26613	1	p2	(AG)10	20	178	197	acagacagggagacagacag	ccacactcgtcgataagac	0
contig_29776	1	p2	(AG)10	20	30	49	acagcgagagaaggagatag	agaaggtgatggtaatggtg	0
contig_30656	1	p2	(AG)10	20	25	44	gaaagatagagggagaataaatac	aaccatttggtattcacgtc	0
contig_46823	1	p2	(AG)10	20	428	447	gccatagaccaaaaagaatg	atattggttacagtttgccg	0
contig_46926	1	p2	(AG)10	20	65	84	ctaaccgttgctctccatc	catcacgaatgaataacacg	cyclin_i
contig_49073	3	p2	(AG)10	20	630	649	gatcctacaaacgcaaagag	ccttgcgtaatgactactcc	0
contig_60391	1	p2	(AG)10	20	148	167	gtagcaaaaactatgccgag	ccctgtctgtttactcttgc	0
contig_61375	1	p2	(AG)10	20	34	53	gaagaatgagtgggagagg	aataatgatcaaatcatgtttatag	0
contig_722	1	p2	(AG)10	20	599	618	ctgctttaatccttgtggac	aattgttacaaggatgtggg	agap004232-pa_isoform_1
contig_81100	1	p2	(AG)10	20	86	105	aaaatagagcgagaaaagaaag	ctgtctgtgtgtctgtctgtg	0
contig_97865	1	p2	(AG)10	20	42	61	agagagagagagagaaagagtgag	actcactctttctctctctctttc	0
contig_111299	1	p2	(AG)11	22	26	47	agacgagagagagagagacg	gtattgaaaggctgtgttcg	0
contig_44371	1	p2	(AG)11	22	266	287	agactgagagcagcaagaag	gctgtttgttctccagtttc	0
contig_50016	2	p2	(AG)11	22	178	199	aggaaaggatgaacaagatg	aataacaatcactgatgccc	anarchy_1
contig_57760	1	p2	(AG)11	22	25	46	ggaagagagaaagagagaagg	ctgtttacccttgtctctgc	0
contig_95001	1	p2	(AG)11	22	55	76	ggagaaagaggagaaaaagg	acccttttctctttctctcc	0
contig_12639	1	p2	(AG)12	24	142	165	gaaagcatatcataaacggg	cggggttttaaatctctctc	0
contig_21899	1	p2	(AG)12	24	157	180	agagagacacgtggaaaaag	attattcagttaaccgcgtg	0
contig_30900	1	p2	(AG)12	24	27	50	cagagaggcaagaaagagag	cattttctctgaattttggc	0
contig_50704	2	p2	(AG)12	24	500	523	agactgagcaaatagcaagc	cctcttgagaacaagacctg	0
contig_53741	1	p2	(AG)12	24	30	53	gagagagagaaacaaacacagag	aggtgaaggtgcggacag	0
contig_58172	1	p2	(AG)12	24	48	71	aagagagacggagagagagc	gtctgtctatctgtctgtccg	0
contig_78675	1	p2	(AG)12	24	82	105	caggacagatggagaaagag	ctctcttttctctctcatccc	0
contig_21509	1	p2	(AG)13	26	209	234	agcattgttccataacatcc	agcgtaatcgtccaaataac	0
contig_43355	1	p2	(AG)13	26	137	162	agaatgaggttaaaaagggg	acacccactgttttcaattc	0
contig_50219	1	p2	(AG)13	26	254	279	gtacagcattttccctgaac	cactgatggatattgctgtg	seven_transmembrane_helix_receptor
contig_51793	1	p2	(AG)13	26	488	513	ggcttttatggttacagtgc	gtttgatgctttttaccctg	PREDICTED:_hypothetical_protein_[Homo_sapiens]
contig_86515	1	p2	(AG)15	30	49	78	gagggagtgagaaagagagag	atttaaaatcaccttccccc	0
contig_119174	1	p2	(AG)16	32	33	64	gaaaatagagggagggagag	acggtggagtgtattttgtc	0
contig_24279	1	p2	(AG)16	32	386	417	cggctgaacttttacatacc	aagttctaggcgtatttccc	0
contig_94061	1	p2	(AG)16	32	127	158	gaaaaacacttgcggattac	ggtctctttctgtttgtttcc	0
contig_39942	1	p2	(AG)17	34	69	102	caaatcacgagaaaaagagg	gctacacgtcacacagtcac	acyl-_-delta9-3a-desaturase
contig_55646	1	p2	(AG)17	34	43	76	gagagtgagagaaagcttgg	ctccttcccttttcctctc	0
contig_106886	1	p2	(AG)8	16	37	52	gagagagagagaaaacagcg	ctgaattataagcccacgtc	0
contig_110899	1	p2	(AG)8	16	330	345	gatttaatgaaatgcaaggc	cctctcttcgtctttctctc	0
contig_11293	1	p2	(AG)8	16	204	219	agagacagagggggtaagag	cacctctacttctctcgcag	0
contig_115334	1	p2	(AG)8	16	53	68	aacaaaattaattcgggagc	ctcctcaccatttctttttc	0
contig_118126	1	p2	(AG)8	16	47	62	gagaggtgaagaatgtggg	ccctctgcctttcttttc	0
contig_132835	1	p2	(AG)8	16	71	86	ctaaccgttgctctccatc	gatcagctgactgcctctc	0
contig_18683	1	p2	(AG)8	16	101	116	acagagacggagacagacag	gttgtaagttgccgaaagac	0
contig_28346	1	p2	(AG)8	16	96	111	aaagggtgtgaaaggagaag	cgagagagagagagcaactg	0
contig_29804	1	p2	(AG)8	16	255	270	gaaatgaaagccaaaatgag	ctctctcctttcaatctccc	0
contig_35924	1	p2	(AG)8	16	430	445	ggtgactgaatttgttcctc	aatgggtctgaatttctgtg	0
contig_36850	1	p2	(AG)8	16	504	519	aaacaatatttgtgttgggc	ctgcctctctttctttatcg	0
contig_38403	1	p2	(AG)8	16	297	312	gctctgtgtatgtgtcgatg	ataagagtcgcgcttatttg	0
contig_38680	1	p2	(AG)8	16	428	443	gtgtgatgctttgtctgttg	gtctctcctttcgactgttg	0
contig_39547	1	p2	(AG)8	16	666	681	gtgcacaatgtgtctattgc	gaaatattgctattttgcgg	0
contig_42421	1	p2	(AG)8	16	518	533	gcgggagtgttaagtgttag	gtacacaaacactgacgcac	0
contig_43613	1	p2	(AG)8	16	298	313	gtggaacgagagtttgaaag	ctgctacaacttccccatag	0
contig_43767	1	p2	(AG)8	16	432	447	cttttgttctttggtgaagg	actctcactcttaggctccc	0
contig_44499	2	p2	(AG)8	16	652	667	aggctagcgtgtcttatcac	accacacgtacacacagatg	0
contig_45303	2	p2	(AG)8	16	412	427	gcattgtctgttaaaaaggg	gtacacactctcacgcacac	0
contig_46992	2	p2	(AG)8	16	136	151	attattgaggcgaagaacac	cctgaagttttcctgagttg	sterile_alpha_and_tir_motif-containing_protein_1
contig_49621	1	p2	(AG)8	16	119	134	atctacgagtgatggtgtcc	caggtagcatttttgtttcc	kiaa0789_protein
contig_50459	2	p2	(AG)8	16	630	645	gccaatacacaggctatgac	ggctacaaacagattcttgg	interleukin_enhancer_binding_factor_2
contig_50956	2	p2	(AG)8	16	368	383	aattgaaggaggaggagaag	cccaaacaatagcaaaactc	GI17882_[Drosophila_mojavensis]
contig_51026	1	p2	(AG)8	16	252	267	aaaatgaaacacagcattcc	ctctagtcagggcagtgaac	uba_and_wwe_domain_containing_1
contig_51943	1	p2	(AG)8	16	157	172	acagaaaccatatcacaggg	atgagacttcatccgtcaac	dna-directed_rna_polymerase_i_135_kda_polypeptide
contig_51982	1	p2	(AG)8	16	48	63	ccatagagagaaagaccgag	ggcttttaggcaatacacac	dual_specificity_phosphatase_19
contig_52185	1	p2	(AG)8	16	260	275	ccacatattttataagcccg	cttcgttgtctggagttttc	armadillo_repeat_protein
contig_55379	1	p2	(AG)8	16	90	105	attttgctgttgcttcactc	ctctctctctcttatgccttg	0
contig_5811	1	p2	(AG)8	16	24	39	ccgtaagtgtttgtgagagag	ctttcacaccaactctttgc	0
contig_58777	1	p2	(AG)8	16	108	123	agaaagggagaccaaaagag	ctttctttttctctctcctttg	0
contig_60974	1	p2	(AG)8	16	85	100	gaggggagaaagagagagag	cttactcttgctcgctcg	0
contig_61359	1	p2	(AG)8	16	42	57	aaagaaaggggaagtagagg	ctccctctctctctctttcc	0
contig_62286	1	p2	(AG)8	16	32	47	agggagagagcaagagagag	acaccaaaacacacacacac	0
contig_66524	1	p2	(AG)8	16	75	90	aatagcgagtgcaagaaaag	ctctctccctccctctctc	0
contig_73306	1	p2	(AG)8	16	24	39	gaagagagaaggagagacgg	agaattacaaatgaggacgg	0
contig_78480	1	p2	(AG)8	16	108	123	agagagatagatacaaatagatagcg	ggctttctgtcctatgtgtc	0
contig_81027	1	p2	(AG)8	16	37	52	agagagagagaaagagaacgag	cgttctttctctctttctcg	0
contig_83657	1	p2	(AG)8	16	51	66	aatggaatgaaaaacaaagg	ctctgttgtctgggagtgac	0
contig_88813	1	p2	(AG)8	16	135	150	atctgcaaaattcttaaccg	actctctctttctctcttgtgc	0
contig_108156	1	p2	(AG)9	18	58	75	cagacagagagacatacggg	ctgtctctctctctgtctctgtc	0
contig_114019	1	p2	(AG)9	18	89	106	agtgtgagagaaagaaacgg	actccctcattttcattttc	0
contig_119592	1	p2	(AG)9	18	134	151	atggaaagaaactgaagacg	cacactcactcgcactctc	0
contig_122903	1	p2	(AG)9	18	45	62	aggggaagaggagagtaaac	caatgtatttcgctttctcc	0
contig_17199	1	p2	(AG)9	18	24	41	gagagagaatgaaaaagaaag	ggcagcactgtttacttctc	0
contig_29729	1	p2	(AG)9	18	681	698	acaaacctgaatttggacac	ctctctctcctatcccttcc	0
contig_32773	1	p2	(AG)9	18	57	74	gcgtaagtggagataaggag	actgtgtgaggttgaagagg	0
contig_40306	1	p2	(AG)9	18	228	245	gaaggtgtgtagtgttgcg	acttctgctgctcttggag	rgm_domain_member_b
contig_40439	1	p2	(AG)9	18	231	248	aagaaaaacacgcgataaag	ctctctctccctctttctcc	0
contig_44847	1	p2	(AG)9	18	280	297	catgacaacgagtagtgtgg	cccttcataactctcgtgac	serine_protease
contig_53668	1	p2	(AG)9	18	50	67	aacaataaaagaggaaaagaaaag	acggtaaacacattttccac	0
contig_63094	1	p2	(AG)9	18	48	65	atgaaggtaagaaaggaggg	attatccatcacttcctccc	0
contig_71118	1	p2	(AG)9	18	53	70	ctaggttacggagagctgtg	ctcctctcacgaaggtctg	0
contig_78296	1	p2	(AG)9	18	22	39	aggagagagtgggagagtg	gttaaggatttggacaatgg	0
contig_96838	1	p2	(AG)9	18	253	270	caagggtttacatgaactgg	ctctctctctctctcttaggtagg	0
contig_97100	1	p2	(AG)9	18	56	73	gagagaaagaaagagatagagagaag	ctctgcctgtctgtgtgtc	0
contig_26236	1	p2	(AT)10	20	351	370	aatataacacaggccagcac	atgatcctcagtacacctgc	0
contig_36332	1	p2	(AT)10	20	91	110	aaaacaaaacaaaaacacaaac	agtcgtacaatctcctgtgg	serine_protease
contig_36841	1	p2	(AT)10	20	56	75	aagttcaacgtgtgtgtgtg	aaatgatccagaaagtggtg	PREDICTED:_hypothetical_protein_[Homo_sapiens]
contig_46884	1	p2	(AT)10	20	475	494	ggcatttgaaaagagaaatg	cctcagtctatccaagttgc	0
contig_47557	1	p2	(AT)10	20	1	20	accgaattcttagttctccc	ccttatttacgtgttttggc	0
contig_61042	1	p2	(AT)10	20	101	120	cattccttgttatgagccac	cttcatcaactttatctgttgc	0
contig_62055	1	p2	(AT)11	22	46	67	acatgcttatgcaaacactc	acatgcttatgcaaacactc	0
contig_47385	1	p2	(AT)12	24	44	67	catataaatataaaatgtacgtatcg	cactcgtctttggataaagg	0
contig_37852	2	p2	(AT)13	26	332	357	gcttgcatttttacatcctc	atgatgaggaccttgacttg	gamma-soluble_nsf_attachment_protein
contig_41563	1	p2	(AT)13	26	213	238	gatatttccacagtgcaagag	ggaagtgcaaaagttaatgg	0
contig_42668	1	p2	(AT)13	26	576	601	atctcatggaaggactgttg	accaagtgttctgtaatggg	0
contig_17998	1	p2	(AT)14	28	351	378	gctacgtgatctgtctctcc	actccctcactcattcattg	upf0539_protein_cg14977
contig_19532	1	p2	(AT)14	28	640	667	agattcagtcatacatgccc	agggttcttgtgaatgtttg	0
contig_31349	1	p2	(AT)15	30	345	374	ctcccctgtagcagtttatg	ctcccctgtagcagtttatg	0
contig_125171	1	p2	(AT)8	16	82	97	agcacatggaactcttcttc	aggtcttgaggagctgaaac	0
contig_20382	1	p2	(AT)8	16	277	292	aatccaagatcatgttgacg	ccctaacttatcatattatgcac	0
contig_2173	1	p2	(AT)8	16	20	35	caagacagtccttgttgg	agctaccctaccttgacctc	0
contig_23176	1	p2	(AT)8	16	554	569	cgaggcatctcatttcttac	agagagggaggaaaactgtc	0
contig_31648	1	p2	(AT)8	16	232	247	cggtggtaaagtagctatcg	gttcacttctcatcccattc	0
contig_32363	1	p2	(AT)8	16	247	262	acaagacgattcaccatttc	gttcagagtttgtactcgcc	0
contig_35721	1	p2	(AT)8	16	440	455	caaaaactgcctccacttag	aacccgtgttataatgcaac	crustin-like_antimicrobial_peptide
contig_36061	1	p2	(AT)8	16	684	699	gtctgatgaaggctgttttc	accacaattgctaaacagaac	zinc_finger_protein_142_(clone_phz-49)
contig_36704	1	p2	(AT)8	16	515	530	gcaagacaggtcagattagg	gttaggtgctacccaaacac	0
contig_36895	1	p2	(AT)8	16	65	80	aggttctggtggtataattttc	ggcaaagacaaagaaaaatg	0
contig_39197	1	p2	(AT)8	16	285	300	cactgggactctatctgctc	gtctgacaggcgtagaaatc	0
contig_39267	2	p2	(AT)8	16	591	606	gaaggtgaagatcaagcaag	cactggcatagtcatcattg	0
contig_41046	1	p2	(AT)8	16	169	184	gaaacaagcacatcaacaag	attgctttatgtgggatgtc	0
contig_41347	1	p2	(AT)8	16	1	16	gtaggtcttgatcagccttg	atctcatcattacaccctgc	0
contig_43562	1	p2	(AT)8	16	189	204	ggggaagtagtttatctggg	catggtacttagggcatttg	PREDICTED:_hypothetical_protein_LOC100446567,_partial_[Pongo_abelii]
contig_474	1	p2	(AT)8	16	413	428	atttgcaatcaggaattgac	ccttactcgaaggtcaaatg	0
contig_48265	1	p2	(AT)8	16	183	198	atacatccaaattggcagag	atcccaagcttgtgtcatac	0
contig_48618	1	p2	(AT)8	16	247	262	acaagacgattcaccatttc	cctcgtgttcagtattaggc	elks_rab6-interacting_cast_family_member_1-like
contig_48639	2	p2	(AT)8	16	167	182	gcattacccttctgtttttg	cctctttggtcacttctttg	subfamily_member_2
contig_50731	1	p2	(AT)8	16	377	392	aatggtcatgtgagaaaagg	aagtaaaacgaaaattcccc	0
contig_51225	1	p2	(AT)8	16	306	321	cctttccatgactcaaacac	ataaatgggctaaggtaggg	0
contig_52118	1	p2	(AT)8	16	642	657	atgcagaaacaaaattccac	atgggtaaagaacactgtgg	zinc_finger_protein_197_isoform_7
contig_5378	1	p2	(AT)8	16	78	93	gcatggtacgttttgctaag	agcataccacttcataagcc	0
contig_80591	1	p2	(AT)8	16	60	75	cttgagtccgatgcactaac	ctgctcaaacatgagcatac	0
contig_107561	1	p2	(AT)9	18	54	71	cctcacaataagaaacgacg	cctcacaataagaaacgacg	0
contig_21689	1	p2	(AT)9	18	61	78	cacgtttgcatccaatatac	ggcaaaagattttgtcattc	0
contig_30726	1	p2	(AT)9	18	1	18	atccaactgcaagatttacc	acacacacatgcaagatcac	0
contig_37498	2	p2	(AT)9	18	677	694	gaagcacatgctatctcctc	atatggggtctccacttatc	0
contig_38000	1	p2	(AT)9	18	64	81	atctcacaaatttctccagc	cagaagttgttttcgagtcc	adp-ribosylation_factor-like_protein_8b
contig_41454	1	p2	(AT)9	18	24	41	agataggaggtgacatgacg	gaaagaaagttgccaatcac	0
contig_43015	1	p2	(AT)9	18	360	377	ataacaaaatgaaagtgccc	acaacattcagccattatcc	0
contig_45874	1	p2	(AT)9	18	98	115	atgtacacacgtacacgcac	gtgacgaatcctaaacaagc	0
contig_47154	1	p2	(AT)9	18	568	585	ctcactgggatttattcagc	atgcagaaagcttaaattgc	0
contig_47188	1	p2	(AT)9	18	434	451	gctacaaaatttcccaacag	caataatgctatcagagccc	heterochromatin_protein_1-binding_protein_3
contig_48199	1	p2	(AT)9	18	94	111	ggaatagcattccagaacatac	acaaattgatcccacagaag	proprotein_convertase_subtilisin_kexin_type
contig_48585	1	p2	(AT)9	18	537	554	aaaccctccttatctcttcg	gcatctacaagtccgagaac	transcription_factor
contig_49642	1	p2	(AT)9	18	307	324	aggcctgttcaactactgtc	ctctgagggcactagtcaac	isoform_d
contig_131640	1	p2	(CA)10	20	46	65	aagcaatcagaaacttttgc	cattttggtctacatgagattc	0
contig_14455	1	p2	(CA)10	20	93	112	catatgggtgcacaaacac	gaatgaatgagtgtgtgtgc	0
contig_24201	1	p2	(CA)10	20	228	247	agggaaggaatttaagttgg	cctgtttcaaactaccttgg	histidine-rich_glycoprotein_precursor
contig_29106	2	p2	(CA)10	20	367	386	ggaacaccaatgtatccaac	atgtgagcactctaaaaggc	0
contig_32790	1	p2	(CA)10	20	57	76	cctgtacttgttacgaagcc	cttccttttctttgtgttgg	0
contig_34043	1	p2	(CA)10	20	328	347	caatctatttccttgttccg	actcataacgtgtctgtccc	0
contig_75955	1	p2	(CA)10	20	27	46	cacacacatacacacatacgc	cgtatctctctatgcgtgtg	0
contig_90106	1	p2	(CA)10	20	81	100	caagcacacaacaggtaatg	attcgtgtggttgttgaaag	0
contig_120967	1	p2	(CA)11	22	41	62	acacacacacctatgcacac	cctaggtgtgtgtgtttgtg	0
contig_36736	1	p2	(CA)11	22	666	687	cagtcttgtgtcctgttgtg	catgtgtgcatgtatgtgtg	0
contig_50636	1	p2	(CA)11	22	43	64	cagtcacccactcaaacag	accagttatgttgtcccaag	atp-dependent_clp_protease_atp-binding_subunit_clpx
contig_6568	1	p2	(CA)11	22	153	174	aaaaggggacaagaaaagac	atcccttgctccttgttatc	0
contig_11540	1	p2	(CA)12	24	195	218	actcactcactcactcaccc	gtgagtgagtgggtaggatg	hypothetical_protein_LOAG_14778_[Loa_loa]
contig_2946	1	p2	(CA)12	24	128	151	ctgaatactccagaggatgg	acaagccgactttcttacac	0
contig_34359	1	p2	(CA)12	24	409	432	cttaaatgaaggaccgtttg	gacatagacagagagagagatgg	0
contig_45363	1	p2	(CA)12	24	261	284	atatctgggcttagatgtgc	cacacaacatatctgcaagg	0
contig_48106	2	p2	(CA)12	24	669	692	aaaacacacatgcacacaag	gacctgcaaattgagctatc	0
contig_18007	1	p2	(CA)13	26	131	156	aactcacggagacttgagag	actcaagatgtaggtggtgg	PREDICTED:_hypothetical_protein_LOC100405432,_partial_[Callithrix_jacchus]
contig_27487	1	p2	(CA)13	26	102	127	atgcacacacactcacactc	cgtgtgtgtgtgtgtacaag	hypothetical_protein_PANDA_007074_[Ailuropoda_melanoleuca]
contig_92493	1	p2	(CA)13	26	18	43	gggcagtttgacatgagc	cacggcatctttatcaatg	0
contig_102602	1	p2	(CA)14	28	91	118	ggtgaaaaataaagaaagcg	cgtgtgggtatatctgtatttg	0
contig_96987	1	p2	(CA)14	28	25	52	aagtaacacaaataaaacaaacag	catgacttgtttgaatgtacg	0
contig_20923	1	p2	(CA)15	30	66	95	ggcttaggattgtaatgacg	agtgagtgtgtatgtgagcg	0
contig_2426	1	p2	(CA)17	34	28	61	cacacacaaaaacacacacc	gttttgtgctggaaatatgg	0
contig_25974	1	p2	(CA)17	34	45	78	agggcttatgttcatctttc	gacttacgaggacagcaaac	0
contig_10135	1	p2	(CA)8	16	24	39	cacacacgcacacacatatac	cagatatacatatacacatacacacg	0
contig_114415	1	p2	(CA)8	16	73	88	gtacgcatacacttggattg	gcatgcatatgtgtgtgtg	t-cell_receptor_beta_chain_ana_11
contig_11861	1	p2	(CA)8	16	165	180	cagatcatcactcactcacg	gtgcgtgtgtgtgtgttc	0
contig_120941	1	p2	(CA)8	16	44	59	catcaccaaatatcgtattgc	ctgaacgcaaataggttagg	0
contig_122107	1	p2	(CA)8	16	67	82	cacaaacaaacaaacacacc	caagataacaagaatgaaaaagg	0
contig_19965	1	p2	(CA)8	16	282	297	atatttgctttcactcggac	attagcagcctcaaacaaag	0
contig_25456	1	p2	(CA)8	16	425	440	gatatcttggctttgtgctc	gcaccaggtacatttctagc	0
contig_28158	1	p2	(CA)8	16	50	65	ggtgtgtgtgtgtgtctatg	gcatctctgagcatcataag	0
contig_30885	1	p2	(CA)8	16	375	390	acatcgaacattcagagtcc	aaggattttcctcaatagcc	0
contig_33043	1	p2	(CA)8	16	195	210	gtttctgagagagaaccacg	gcttttgttgtttgtgtttg	0
contig_36330	1	p2	(CA)8	16	225	240	ccgatcttcatattctcgac	ctcgttattcgcatatcctc	protein_charybde
contig_42631	1	p2	(CA)8	16	1	16	atggttaaatggttgctcac	cccttaaatgaaagtgatgc	0
contig_50175	1	p2	(CA)8	16	7	22	gaatctttgtcctgaactgc	atgaatatccttccgttgtg	cyclase_family_protein
contig_51038	1	p2	(CA)8	16	35	50	cctatcaagcacacacacac	cctggtgcttgagttacttc	dead_h_box_polypeptide_36_protein
contig_55292	1	p2	(CA)8	16	79	94	aatgtatgtcgtatgtccacc	gtacgtgtgtgtgtgtgtatg	0
contig_62692	1	p2	(CA)8	16	51	66	agtatgtgtgtgtgtgtgtacg	catgtggttgtgcatgtg	0
contig_69904	1	p2	(CA)8	16	84	99	gagataacccacgacgtaag	aagctgggttacagagagtg	hypothetical_protein_[Monosiga_brevicollis_MX1]
contig_82403	1	p2	(CA)8	16	48	63	atacatccacatccacacac	gtttgtgtgtggagtgtttg	0
contig_9398	1	p2	(CA)8	16	152	167	ggtactgcttactgccactc	aggacagttgaaaagggc	0
contig_94328	1	p2	(CA)8	16	65	80	atacgcgcacacatacatac	agacagggcattatgaacag	t-cell_receptor_beta_chain_ana_11
contig_1135	1	p2	(CA)9	18	94	111	agttaggcataggatcaccc	catgcatgtatgtgtgtgtg	0
contig_12684	1	p2	(CA)9	18	21	38	acacacacacgaacacaatc	gtgtgcatgtgtgtttgtg	t-cell_receptor_beta_chain_ana_11
contig_14455	2	p2	(CA)9	18	225	242	catatgggtgcacaaacac	gaatgaatgagtgtgtgtgc	0
contig_22464	1	p2	(CA)9	18	229	246	ggcaagagaaattggtactg	cctggaagtattcgactgag	0
contig_25588	1	p2	(CA)9	18	430	447	acacaccgaggtattgaatc	gtgtgtgtgtgtgtgcttg	0
contig_32786	1	p2	(CA)9	18	513	530	atacacacacaaccatgcac	gaacagcttttcctacacaag	histidine-rich_glycoprotein_precursor
contig_37484	1	p2	(CA)9	18	314	331	aatgctcttttaggggaatc	gatgatacacgaaacatagctg	0
contig_37852	1	p2	(CA)9	18	1	18	gcttgcatttttacatcctc	atgatgaggaccttgacttg	gamma-soluble_nsf_attachment_protein
contig_41850	1	p2	(CA)9	18	136	153	cataccttattccttgctgg	caagtacatgttggttgcac	0
contig_46600	1	p2	(CA)9	18	371	388	ccaagaaaatagctgtgacc	accctcagtgatgtcaaaac	0
contig_46930	1	p2	(CA)9	18	213	230	gcaaacatgcttacacacac	ctcttcatttctggtgcttc	0
contig_118808	1	p2	(CG)8	16	61	76	atatgtgtgtgtgtgcgttc	cacacacatacacacacacg	0
contig_110025	1	p2	(CT)10	20	44	63	cacacacatgcacatacaac	agaggatggtgttgatgaag	0
contig_50704	1	p2	(CT)10	20	38	57	agactgagcaaatagcaagc	cctcttgagaacaagacctg	0
contig_59435	1	p2	(CT)10	20	25	44	ctctctctctttctctgccc	aaaaagagagaaaaggggc	0
contig_61438	1	p2	(CT)10	20	54	73	gtactttccgccatgcac	agaaagaacgataaagagcg	0
contig_76376	1	p2	(CT)10	20	62	81	cactgctatgatcttccctc	acagaaacaacgagaagaaag	0
contig_86488	1	p2	(CT)10	20	23	42	ctctctccctctctctctcc	agagagagagaggcagacag	0
contig_9108	1	p2	(CT)10	20	21	40	agttaggcataggatcaccc	catgcatgtatgtgtgtgtg	0
contig_1725	1	p2	(CT)11	22	141	162	accatttttctcttttgctg	gaagggagattttcacacag	0
contig_36292	1	p2	(CT)11	22	99	120	ctttttcttttcctcgttcc	catcttatagtccgtgaggg	0
contig_58342	1	p2	(CT)11	22	97	118	acatgtcatgcctttctttc	cgaaaaagagggataaagac	0
contig_106147	1	p2	(CT)12	24	63	86	ccatcattattactgtttcatcc	agaaggaataagaaagaagaagg	0
contig_121025	1	p2	(CT)12	24	85	108	acctgttagtgtgctccttg	aggctgagagagcgagag	0
contig_36834	1	p2	(CT)12	24	371	394	caagtgcacatcttcatgtc	gcacacaaattcaatcgtc	0
contig_40566	2	p2	(CT)12	24	550	573	aagcaaactgaaaaatacgc	agagagagaaataaagagagagaaag	0
contig_49468	1	p2	(CT)12	24	133	156	cctacgtttacaagcattcc	atcagttgtacgaccagacc	isoform_a
contig_65740	1	p2	(CT)12	24	25	48	ctccctcccctctctctc	agaaagagagagggtggaag	0
contig_9871	1	p2	(CT)12	24	32	55	catttcttcctcttcctcttc	aaattctttagggttccagg	0
contig_30543	1	p2	(CT)13	26	642	667	ggctctacaagtggtcagtc	gagaggattaggaaaacaagg	0
contig_67153	1	p2	(CT)13	26	53	78	ctctctctcctctcctctcc	aatgaaaaggaataaagaaaag	0
contig_84548	1	p2	(CT)13	26	46	71	cacactcgctctcccctc	gaaagagagaggtagagagcg	0
contig_120422	1	p2	(CT)14	28	50	77	atcacactctctctctcccc	aaacacagaaagagagtggg	0
contig_108210	1	p2	(CT)8	16	94	109	atgcaatcctgaaatagctg	gaagtgcgagtgagagaaag	0
contig_111517	1	p2	(CT)8	16	80	95	cctcactctctctctctcctc	gagagagaggtgagagagagg	0
contig_114197	1	p2	(CT)8	16	58	73	cctaacatctgcacaaactg	atagagaaagacggaggagg	0
contig_117230	1	p2	(CT)8	16	43	58	gccctctctctctctctcc	gggaatgagaatctgaaagag	0
contig_117959	1	p2	(CT)8	16	105	120	gaactcctgactacctgcac	ctgtctgtgcatgtgtgtg	0
contig_122307	1	p2	(CT)8	16	19	34	ctctcgctctctctctcg	agacggcggaatattaaag	0
contig_124035	1	p2	(CT)8	16	118	133	cgctagcacttactctcacc	ccgtatctacctgtttggag	0
contig_130428	1	p2	(CT)8	16	48	63	ctccttcctctctttcttcc	acacacaatgtaaaagcgag	0
contig_19948	1	p2	(CT)8	16	149	164	ggaatttggttcattcagag	agagagagaggaaatgcaag	0
contig_20354	1	p2	(CT)8	16	99	114	cacttatgttcactgaatgattg	agagaggaaggaaggaacag	0
contig_21152	1	p2	(CT)8	16	162	177	aaacacccaccactgttaag	gagagagagggagtgagaaag	0
contig_25448	1	p2	(CT)8	16	138	153	cttacttcccttgtgtggac	gtgagtgtgagagtgtgtgc	0
contig_257	1	p2	(CT)8	16	315	330	aagcgatgagaagagatgac	aacgtgcgagaaagataaag	0
contig_25825	1	p2	(CT)8	16	85	100	agagcctcccttctgctg	ccctgtccctcgaaagag	0
contig_35211	1	p2	(CT)8	16	381	396	ctgtccagtaggccataaag	gggtgtatgtttatgggtatg	0
contig_36997	1	p2	(CT)8	16	369	384	gatagatatgcctattgcgg	gagagagagagagagcatgg	0
contig_37450	1	p2	(CT)8	16	99	114	cgtcttagcgaggtaatgtc	agagggataaaacggaagag	0
contig_38006	1	p2	(CT)8	16	440	455	cacacactagcaaagagcag	acacacatatactttggggc	0
contig_45348	1	p2	(CT)8	16	599	614	aggctcttcttgactatccc	cttttgcacttatttcccac	0
contig_45470	2	p2	(CT)8	16	527	542	atttattgcatccctgtctg	gcaaattgaggatgaagaag	cg3760_cg3760-pb
contig_45501	2	p2	(CT)8	16	170	185	ggcaatacttgcagtaaacc	aagacctctttctctgcctc	0
contig_49656	1	p2	(CT)8	16	219	234	gaaatgattaactgggcaag	gagccattagcctgtacaac	0
contig_50779	1	p2	(CT)8	16	87	102	agacaataatggtgtttcgg	aaacaaatcatggcaatacc	0
contig_52573	1	p2	(CT)8	16	30	45	cttccacagtgaagactagatg	acgttgggtgttgtagagtc	0
contig_56440	1	p2	(CT)8	16	63	78	gactcctcctctccctctc	gaggaggagagggagaatg	0
contig_62938	1	p2	(CT)8	16	146	161	ctttgtgtcaattttccctc	agagaggcttactttgtattgc	0
contig_67463	1	p2	(CT)8	16	86	101	ctattccctactttcgttcg	gagagagagagagggaagaag	0
contig_70789	1	p2	(CT)8	16	56	71	cttttccctcttctctcctc	cagaaagaagccctaccatac	0
contig_80554	1	p2	(CT)8	16	74	89	ctctgtttccctctctctcc	gagaggagagaggagagc	0
contig_83296	1	p2	(CT)8	16	41	56	ctctctctccctctctctcc	agagataatggagggagagg	0
contig_85531	1	p2	(CT)8	16	31	46	ctctctctctcgtcctttctc	gaaagagaagaaaggggaag	0
contig_91438	1	p2	(CT)8	16	55	70	ctctctctcttgctctctgg	caatgacagattttggaacc	0
contig_92515	1	p2	(CT)8	16	70	85	cgtctaagaaccttctctgc	aagagaaggagggagagaag	0
contig_9392	1	p2	(CT)8	16	136	151	gttaattggctctgttgctc	atagaggttttggttcgttg	0
contig_101540	1	p2	(CT)9	18	66	83	attctctttcctctccgttc	agaccgagaacggagagg	0
contig_112684	1	p2	(CT)9	18	118	135	aaaattttgtcactggcatc	agaggaaggaggaagtgatg	0
contig_126214	1	p2	(CT)9	18	39	56	ctctctctccttctcgctc	aagtaggagagaaagggagc	0
contig_19687	1	p2	(CT)9	18	172	189	accacctcgtacaaccttc	acatcggatacgaacaaaag	0
contig_35820	1	p2	(CT)9	18	91	108	ctttcctccttcttcctttc	gagtctgcgaaaacacctac	serine_proteinase
contig_45447	1	p2	(CT)9	18	21	38	ctctctctctctctttcccac	agatgatggtgagagtggag	0
contig_54202	1	p2	(CT)9	18	88	105	acatgcagaaacgtacacac	agagagagagagaataagagagagag	0
contig_111823	1	p2	(GA)10	20	73	92	agagtgagggtgtttgagtg	ctctctctatctgtctatctgcc	0
contig_112919	1	p2	(GA)10	20	57	76	agagagatttgattttgaaagg	cttttgcacctattctctcg	0
contig_21764	1	p2	(GA)10	20	98	117	aaaaaggggaatactgaacg	cgtacacccacatcctaatc	0
contig_29732	1	p2	(GA)10	20	33	52	cattagcatggcatagacag	ctccatctgctctcaatttc	neprilysin_3
contig_30637	1	p2	(GA)10	20	52	71	aaaagagagtgggaaagtgc	agtacaccctggtcgtaatg	0
contig_36259	1	p2	(GA)10	20	291	310	gcctgtttaaaatcagcaag	cttctccaacacaacctctc	0
contig_41417	1	p2	(GA)10	20	218	237	aaatgtgttctggaaagtgg	agacgtagtagctctggctg	cg16791_cg16791-pa
contig_43217	1	p2	(GA)10	20	70	89	gcacaaacattctgcaatc	acaaaaacaaccccatagtg	juvenile_hormone-inducible
contig_49073	1	p2	(GA)10	20	124	143	gatcctacaaacgcaaagag	ccttgcgtaatgactactcc	0
contig_50633	1	p2	(GA)10	20	18	37	caggaagggagaggaagg	aagatcatccgtgtgaagac	mannosyl-oligosaccharide_glucosidase
contig_56026	1	p2	(GA)10	20	30	49	aggtgctgagagagagagag	ctctccttctttcacttccc	0
contig_66579	1	p2	(GA)10	20	26	45	atgtacataaagggggagg	gttgtgagctcctctctcac	0
contig_68124	1	p2	(GA)10	20	58	77	atgaaggatgagaggtgatg	ctgtctctctctcgttccac	0
contig_75561	1	p2	(GA)10	20	89	108	agaatgcgagagagagaatg	ctcctcttttccttcttcttg	0
contig_77328	1	p2	(GA)10	20	24	43	gagagggagagggagagg	cttcctccttctcatcttcc	0
contig_8224	1	p2	(GA)10	20	69	88	accagtcataaccactgctc	gagtgggggagagtgtaag	0
contig_12241	1	p2	(GA)11	22	83	104	agcaactatgacctcattcc	cagaggttggagtctctacg	uncharacterized_protein_c22orf9-like_protein
contig_126213	1	p2	(GA)11	22	60	81	agagggagagaaatttgagg	ctctctctccttctcgctc	0
contig_126229	1	p2	(GA)11	22	59	80	agatggcagataacaaatgg	actgtgaaggagatacgagc	0
contig_36302	2	p2	(GA)11	22	245	266	agtacgtgaaagggtgtgtc	gtactgaaagctggacgtg	0
contig_41646	1	p2	(GA)11	22	363	384	aaggagagagaagggatgag	cttgctacccgtgtctctac	0
contig_43457	1	p2	(GA)11	22	425	446	agagaaccccttcttttgac	ctctccctctccctctcc	0
contig_75402	1	p2	(GA)11	22	77	98	cgagagagagagaaaacgag	ctcgttttctctctctctcg	0
contig_77107	1	p2	(GA)11	22	20	41	gagggaagagggagagaag	ctctctctcctctccctctc	0
contig_121598	1	p2	(GA)12	24	20	43	aataaaggagaaagggaacg	aaaagtttggttgctttctg	0
contig_30245	1	p2	(GA)12	24	145	168	cttaggaacgacagaacacc	cagggagctagtcagacaac	0
contig_41454	2	p2	(GA)12	24	375	398	agataggaggtgacatgacg	gaaagaaagttgccaatcac	0
contig_74063	1	p2	(GA)12	24	62	85	agaggatggaggtagaggag	acctttctactcctgaaccc	0
contig_81134	1	p2	(GA)12	24	40	63	gaaagagagtggggaggg	aaattgtttgtcgtccactg	0
contig_58693	1	p2	(GA)13	26	131	156	aaaggatgagcctaagttcc	ctttctttctttctctccctg	0
contig_3757	1	p2	(GA)14	28	19	46	attttgggggaaaatctc	aagaatcttccaagttcgag	0
contig_39092	1	p2	(GA)14	28	526	553	gtggtagagaagaatgcctg	agacactccaccaaacagac	0
contig_35862	1	p2	(GA)16	32	18	49	atccacaggaagtagccg	ctcgctctgttgatccttac	0
contig_46013	2	p2	(GA)17	34	409	442	gacaattgcaaaaggaaaac	acccaacagactatccacag	mannose_receptor_c1
contig_10908	1	p2	(GA)20	40	156	195	aagggaagagagaaggagag	ctctcttcccttctcccc	0
contig_101719	1	p2	(GA)8	16	142	157	gagagagagagagggagagg	ctctctctctccctctctcc	0
contig_113729	1	p2	(GA)8	16	64	79	gaaataccattgcgagaaag	gagggtgacagggtaaatg	0
contig_120555	1	p2	(GA)8	16	21	36	gaaagagagagagagaaaggg	catcttcgtctcctctgttc	0
contig_1864	1	p2	(GA)8	16	326	341	gactaaaccgagcaactacg	ctgccacctctcaactaaac	0
contig_19444	1	p2	(GA)8	16	32	47	gatggataaaaatctgtggg	acgtagaggtggacacagac	sorting_nexin-12
contig_204	1	p2	(GA)8	16	370	385	gactaaaccgagcaactacg	ctgccacctctcaactaaac	0
contig_20777	1	p2	(GA)8	16	166	181	gcgaatattttccttgattg	ctctctctctctatcccctc	0
contig_23237	1	p2	(GA)8	16	1	16	agagagactaaaacgccctc	ggagagtgagcatgagagag	0
contig_33460	1	p2	(GA)8	16	468	483	gtttcggtgagaagtgaaag	ctgcctgtcactgtctgtc	0
contig_36075	1	p2	(GA)8	16	58	73	gtgcactaggggatgaaag	gcactggttcaagttttctc	0
contig_36606	1	p2	(GA)8	16	609	624	aatgaggggaaaagagagag	cgtctattttccttcgtctg	0
contig_3857	1	p2	(GA)8	16	42	57	caagcagacagaaagacagg	agcattcggctaacacatac	0
contig_41899	1	p2	(GA)8	16	41	56	agggagaaagtgaaaagagag	ctcaggcaggtaaatgtagg	0
contig_46205	1	p2	(GA)8	16	275	290	cctctgtgtatttagtcgcc	acaaaccacaggacaacttc	0
contig_46369	1	p2	(GA)8	16	52	67	atagcaagagaaagcaaagg	atgttcacgatgaggagaac	dual_oxidase_1
contig_47756	1	p2	(GA)8	16	311	326	ctcagtgaattcttatgccc	agagctcagcagaagacttg	0
contig_47889	1	p2	(GA)8	16	249	264	gagagaaaaaccggagaaac	atgtcccgttattatcatcg	hypothetical_protein_IscW_ISCW009370_[Ixodes_scapularis]
contig_48912	1	p2	(GA)8	16	217	232	gtaggtgtgtcggtgctatc	atccatatgaattttgacgg	voltage-gated_calcium_channel_alpha2-delta_subunit_1
contig_50845	1	p2	(GA)8	16	549	564	agagaagggagaggaagatg	caacttgttcagaaaggagg	0
contig_52019	1	p2	(GA)8	16	163	178	caaactaatgctcaagcctc	gcccatgcagttttagtaac	isoform_d
contig_53036	1	p2	(GA)8	16	43	58	gaaagtgagagtgagagggg	actcgcagcttttatgagtc	0
contig_6866	1	p2	(GA)8	16	219	234	atttagtccgcagatttttg	cctccccctctatcttttc	0
contig_70948	1	p2	(GA)8	16	66	81	gaagaagaggggaaagagag	gctctccctcctcatctc	0
contig_78380	1	p2	(GA)8	16	41	56	acagtggtaagaaagagagagg	cctcttcctctccttctcac	0
contig_79398	1	p2	(GA)8	16	68	83	gggagagagagaaaaagaatg	gctctctccctttctctctc	0
contig_8207	1	p2	(GA)8	16	118	133	gtaaaatagcgttggctagg	cataacaagcagggactttc	0
contig_85167	1	p2	(GA)8	16	94	109	gaaagtagaggaggaggagg	cttctccttttcaattccttc	0
contig_90792	1	p2	(GA)8	16	34	49	gggagagagaaaagaaaagg	ctccctcatttctcttctcc	0
contig_98618	1	p2	(GA)8	16	51	66	gagagaggaggggagaaag	agtctttttctctgtttccg	0
contig_109629	1	p2	(GA)9	18	29	46	agagataaaaagagagaaggaatg	ctttcctctctctcctttcc	0
contig_122791	1	p2	(GA)9	18	31	48	ggaaagatatatagatacaacaagagg	atgaatccgtgatgaaaatc	0
contig_23667	1	p2	(GA)9	18	219	236	acagttggattttgtgaagg	ataacaaaaggaaaaagggg	cg32699-_partial
contig_23671	1	p2	(GA)9	18	220	237	aaagggaggaaggattactg	atctcttcgctctttgtctg	0
contig_27759	1	p2	(GA)9	18	35	52	gagagaaagagagagagaatgc	gagaacaggattttccactg	0
contig_30501	1	p2	(GA)9	18	535	552	agagggagagaggtatgagg	gttcggttctgctcctcc	PREDICTED:_hypothetical_protein_[Monodelphis_domestica]
contig_33996	1	p2	(GA)9	18	219	236	acagttggattttgtgaagg	ataacaaaaggaaaaagggg	cg32699_cg32699-pb
contig_39616	1	p2	(GA)9	18	263	280	attaaattggcatcaagtgg	atgaggattattgcaacacc	protein_c10orf46
contig_42281	1	p2	(GA)9	18	417	434	agtcctacttccttgcttcc	aagacgccagcttactacag	leucine-rich_repeat-containing_protein_58
contig_44539	1	p2	(GA)9	18	256	273	ctaggttgatcgtctgcttc	ggactcttgtataaggcacg	0
contig_46037	1	p2	(GA)9	18	263	280	gacaaaagtcttggaaaacg	ctgaagagatctttgcttgc	0
contig_47407	1	p2	(GA)9	18	238	255	aaagaggaattagcagggac	aggtttatcacaatgatggc	ubiquitously_transcribed_x_chromosome_tetratricopeptide_repeat
contig_48838	1	p2	(GA)9	18	151	168	cttcagtgacgattttctcc	ccaaggagtcacaagaaaag	viral_a-type_inclusion_protein
contig_49527	1	p2	(GA)9	18	281	298	agtgctcctagtcccctatc	aaagtgttgttgtggaggac	metastasis-associated_protein_mta1
contig_51384	1	p2	(GA)9	18	124	141	agctttaaagtaaaggacaagtg	cgtcaaggtagctaatggtc	la_ribonucleoprotein_domain_member_1
contig_84749	1	p2	(GA)9	18	21	38	gacagagggagagagggag	acgtacatacggctcatctc	0
contig_94517	1	p2	(GA)9	18	26	43	atggggagaggagaaagag	cgtggggttaatatcgtaag	0
contig_121325	1	p2	(GC)8	16	85	100	atcttaagagaagccgttcc	atcttaagagaagccgttcc	0
contig_101723	1	p2	(GC)9	18	49	66	gtatgtttgtgtgtgcgtg	aaatacgcacacagacacac	0
contig_113312	1	p2	(GT)10	20	65	84	aaccacctacgtatctttgc	aacacacacacacacaacaac	0
contig_114298	1	p2	(GT)10	20	19	38	gtggtgtggtgtggtgtg	cttgttggtgtttgtgtgtc	---NA---
contig_124969	1	p2	(GT)10	20	21	40	gtgtgtgtgtgtgtgcatag	acacacctgtgcacacatac	0
contig_128741	1	p2	(GT)10	20	56	75	atatgtgtgcatgtctgtgc	acacacaccacatgcaaac	hypothetical_protein_SORBIDRAFT_02g033135_[Sorghum_bicolor]
contig_23424	1	p2	(GT)10	20	271	290	aatcccgaggaagtcttaac	atgtgtgtgcgattagcttc	0
contig_27022	1	p2	(GT)10	20	370	389	accttggttgctgttgttac	acagaaatgggcacaaatac	0
contig_33866	1	p2	(GT)10	20	403	422	attttcttctttctgcaacg	acacacacacacacacacac	0
contig_20210	1	p2	(GT)11	22	399	420	caaggcttacctgacttcac	attttcccaccaaatttatc	0
contig_24502	1	p2	(GT)11	22	138	159	gaagtggaaggggagagag	agaagcaaacacacacacac	0
contig_33225	1	p2	(GT)11	22	19	40	agatgagaatgtaaatgcg	ctccatcttgaaggaaacag	0
contig_49376	1	p2	(GT)11	22	561	582	attagaagctcgacaagcag	ccctaaagaaatgcaaaatg	0
contig_76361	1	p2	(GT)11	22	109	130	atttgtccaaataaaatggg	atggtacatgagcacaaatg	0
contig_78053	1	p2	(GT)11	22	63	84	gtagcagtgcaatcctcttc	aaaaagggtgagtgaaatag	0
contig_93330	1	p2	(GT)11	22	21	42	gtgtttgtgtgtgtgtttgag	agagagagcgaaagaaagtg	0
contig_97854	1	p2	(GT)11	22	22	43	caagggtatgtgtagatatgag	gcctgttcgctctgtatatc	0
contig_111009	1	p2	(GT)12	24	37	60	catgcgcgttaatgtgtg	gcatgcatacacacacatatac	0
contig_24567	1	p2	(GT)12	24	35	58	gtgtgtgtgtaagtgtgtgtg	gtgatagccttacccaacag	0
contig_28368	1	p2	(GT)12	24	219	242	aacagcttaactgctatgcc	cctctgtacatttacacacacac	0
contig_42030	1	p2	(GT)12	24	217	240	ccttacaaacgctaaaatgg	acactggaactgttcagacc	predicted_protein_[Nematostella_vectensis]
contig_53804	1	p2	(GT)12	24	82	105	ggttaataggatttggggac	gacgcccctgtacatacg	0
contig_10688	1	p2	(GT)13	26	147	172	aaagtgtaaggcaacacagg	acacggactgaactacaagg	0
contig_18819	1	p2	(GT)13	26	442	467	agtgaccttctgatttcgtg	cttctcccctcacacacg	0
contig_64938	1	p2	(GT)13	26	42	67	caaaagtggcagtatcaagg	acatatcgcagacacatgc	0
contig_19958	1	p2	(GT)14	28	22	49	cacacacacagacacacagg	gcttactttgacctcgtgac	0
contig_21717	1	p2	(GT)14	28	130	157	ctcaggctccgattaaatac	aagctcctgctctggtaag	0
contig_65244	1	p2	(GT)14	28	52	79	aaaaacctgctttaggtgtg	aaacatgcatgcaacacac	0
contig_81611	1	p2	(GT)14	28	37	64	gagtgtgagtgtttgtgttttc	acacgcacacacatacattc	0
contig_9327	1	p2	(GT)14	28	39	66	cccttttgttctctttctttc	aagtgaggaggagagagagg	0
contig_81097	1	p2	(GT)15	30	46	75	cgatatatttgggacatgattac	acacgccatgcatacatac	0
contig_24243	1	p2	(GT)22	44	1	44	gtgtgtgtgtgtgtgagacc	gtgatgcttcctgacgag	0
contig_10315	1	p2	(GT)8	16	149	164	cagacatacagacatcagcg	cacacacacacacacacttg	0
contig_109419	1	p2	(GT)8	16	137	152	gaatgagtgtatgagtgggc	ctctgtattctttgcaaccc	0
contig_10962	1	p2	(GT)8	16	15	30	catgtgtatgtgcatgtgtg	acatacacctgcacacacac	0
contig_114026	1	p2	(GT)8	16	87	102	gagacagagagagagggagg	gggaatagaaaaaggagagag	0
contig_118760	1	p2	(GT)8	16	120	135	gtgtgatgtgtgtgcttagg	acacaccacacaccacac	0
contig_119838	1	p2	(GT)8	16	66	81	aacgttgtgtgtgtgtgaac	cacacgttcacatagacacg	0
contig_121205	1	p2	(GT)8	16	56	71	gtgtgcgtgtgtgtgtgg	cacacacacacgcatacac	0
contig_12600	1	p2	(GT)8	16	88	103	aagaaatgtgaacagttgtgg	aaaaacaccaaatgtgaacc	0
contig_12872	1	p2	(GT)8	16	137	152	atcatatgaagccatcttgc	ccacttccacttccacttc	0
contig_16542	1	p2	(GT)8	16	331	346	aaagtataccaactggcagg	acacacacacacacactcatag	0
contig_22821	1	p2	(GT)8	16	127	142	atccggtgcttatgtttatg	cggagttgttttctctgttc	0
contig_24036	1	p2	(GT)8	16	332	347	caaatatcacccaagcagag	ctcacactcacactcacattc	0
contig_28269	2	p2	(GT)8	16	347	362	aagtttgccctacaaacaag	attcaggggaagaaggtg	0
contig_30107	1	p2	(GT)8	16	480	495	cgaggaaatgaaacagaaag	aggcacacacacacacac	0
contig_30212	1	p2	(GT)8	16	382	397	caattacctgaagaggcaac	acacacacacacatacccac	0
contig_32895	1	p2	(GT)8	16	348	363	agttttatcacgtggacgac	cctaatttgtggatacagcc	0
contig_36286	1	p2	(GT)8	16	588	603	catacaaaaggtgtgtgtgc	cacacgcacacatacacac	0
contig_36577	1	p2	(GT)8	16	267	282	ccatcccttagactctttcc	aaatgggttgatcacttcag	0
contig_43212	1	p2	(GT)8	16	235	250	cttatctgcagcagtgtgtg	gcttttggtttattggtttg	0
contig_45336	1	p2	(GT)8	16	503	518	attatccaaggagtgctgtg	aaaagggttcatctaaaggg	t-cell_receptor_beta_chain_ana_11
contig_49919	2	p2	(GT)8	16	599	614	agaagaacaggctctcagtg	ccgttgttaagaacttccag	0
contig_50605	1	p2	(GT)8	16	354	369	aggtagttattcctgcctcc	cgatgaataggcagaagaac	receptor-type_tyrosine-protein_phosphatase_kappa
contig_50766	1	p2	(GT)8	16	593	608	gtgtgagtgtgtgagattgc	caggaactacagagtcaggc	wd_repeat-containing_protein_91
contig_51730	1	p2	(GT)8	16	6	21	cgaatcaagtgaaaggaatc	acccttctattctctccctg	serine_protease
contig_58167	1	p2	(GT)8	16	65	80	catgtgtgtgtgtatacgtgtg	cacgtattcacacacactcg	0
contig_68051	1	p2	(GT)8	16	28	43	gcctcctagctaatgtcaac	caaacatacaaataaacaagcg	0
contig_78076	1	p2	(GT)8	16	491	506	ggctagaagcagacaaaatg	cgtcacaaaattcagaaatg	0
contig_98500	1	p2	(GT)8	16	56	71	cgtgtgattgcttgaatatg	atctaagcacacacacatgc	0
contig_109039	1	p2	(GT)9	18	76	93	gtgatcacaagaaggaacttg	agacacacaaaaacacatgc	0
contig_12549	1	p2	(GT)9	18	169	186	ccatcatatcagttgcacag	acacacacacacaccaaaac	0
contig_19552	1	p2	(GT)9	18	111	128	attgggtggagtctgtgtc	cttcatcttgagcaacacag	0
contig_22172	1	p2	(GT)9	18	45	62	acccacacacacatacacac	acattgtgggtatcctaacg	0
contig_34321	1	p2	(GT)9	18	302	319	cttgttctatcctgtgcctc	atactgcattcacatctccc	0
contig_39921	1	p2	(GT)9	18	48	65	aaaccccgaaattattacac	ataaggggtgataaaggagc	secreted_salivary_gland
contig_42631	2	p2	(GT)9	18	282	299	atggttaaatggttgctcac	cccttaaatgaaagtgatgc	0
contig_43240	1	p2	(GT)9	18	99	116	gagtgtgtgtgcatgtgtg	ctttgttacctcttgttggc	hypothetical_protein_LOAG_14640_[Loa_loa]
contig_50016	1	p2	(GT)9	18	1	18	aggaaaggatgaacaagatg	aataacaatcactgatgccc	anarchy_1
contig_51065	1	p2	(GT)9	18	204	221	ccttttatgcacacacacac	catcatctgtcaaactgcac	0
contig_82796	1	p2	(GT)9	18	104	121	gaaagatagagggagaaggg	atgaaatactggtgggtgtc	0
contig_86071	1	p2	(GT)9	18	25	42	gtgtttgtgtttgcatgttg	acgcacaaatacacacacac	---NA---
contig_91256	1	p2	(GT)9	18	63	80	cacacacacacatatacgcac	attcctttcataactgcgtg	---NA---
contig_95849	1	p2	(GT)9	18	32	49	gcgtgtaggtgttatgtgtg	cacacaccacacacaaagac	0
contig_17902	1	p2	(TA)10	20	179	198	gagctacgtaattccacgtc	cttggatagtttggttctgg	0
contig_92102	1	p2	(TA)11	22	48	69	agatgaatagatagacagacacac	aacgattatacatacacactcacac	0
contig_32862	1	p2	(TA)12	24	157	180	agcgcttgtttctattatgc	ggctacgtgggttacagtag	0
contig_134058	1	p2	(TA)13	26	33	58	gtgtgtgtgtgcgtgtaatc	gtgtgtgtgtgcgtgtaatc	0
contig_20151	1	p2	(TA)13	26	67	92	ggtttcgattatatcttcgtc	acaagtgggagatcacagtc	0
contig_109821	1	p2	(TA)8	16	46	61	cgtttaaaatagacctatgcg	cagacagacatagattcggag	0
contig_130282	1	p2	(TA)8	16	45	60	catcccagcaaataaaagag	aatggtagcaagtaatggtg	0
contig_14566	1	p2	(TA)8	16	649	664	acaacatgccataggttttc	acaacatgccataggttttc	0
contig_19049	1	p2	(TA)8	16	172	187	gcaaataattgcaaatggag	gtgtgtgtgtgtgtgtcag	0
contig_22342	1	p2	(TA)8	16	232	247	aaatagaaagggagaatggc	caaaaactgcctccacttag	0
contig_23609	1	p2	(TA)8	16	31	46	gaagaagaaggcatgttttg	atgaatccgtaaggcagac	0
contig_25776	1	p2	(TA)8	16	188	203	gtgatgaagaaaccgagaag	ggatttcactttgcttatgg	0
contig_29840	1	p2	(TA)8	16	128	143	agtaacgtttaacaggcagc	aaagttcccacagttgattg	0
contig_377	1	p2	(TA)8	16	517	532	ccctgatataagtggcagag	cataagccttggaaactgac	0
contig_39099	1	p2	(TA)8	16	112	127	cattctcctcaacctttttatg	ggcctgtttatgtgcttaac	0
contig_40324	1	p2	(TA)8	16	69	84	gtaaaagaccttcccatttg	attgtgagtggaatggtagg	0
contig_44266	1	p2	(TA)8	16	135	150	gctgcatttatctgcttttg	caatcctttcattctgaagc	juvenile_hormone_esterase
contig_45959	2	p2	(TA)8	16	328	343	ggatttacagccaagaactg	gaatgcgaaggtattgagag	0
contig_46305	1	p2	(TA)8	16	577	592	gaaggttgttctgccaatag	agcaagctgaaaatgagaag	0
contig_47896	1	p2	(TA)8	16	55	70	caaatacatatttaaagagaactaac	cgtagtcacgatgtcaacac	0
contig_48865	1	p2	(TA)8	16	21	36	caaaaagcacctctgtatcc	gagcaactcatccagctatc	glutamine-oxaloacetic_transaminase
contig_49638	1	p2	(TA)8	16	417	432	atgaacaaatcaaggactgc	gaaatatcatctcaggctgc	arf_gtpase-activating_protein
contig_49901	1	p2	(TA)8	16	73	88	aacacacggatgttgattg	agtaaaaggttgaaccctcc	0
contig_50529	1	p2	(TA)8	16	374	389	acgttcagctaaaattggtc	aagcagttgctaccttcttg	0
contig_50768	1	p2	(TA)8	16	445	460	attgattcaaagggacactg	gcatataacctcacggtagc	0
contig_55492	1	p2	(TA)8	16	240	255	cccctaataacctaacccag	gtgtgtgtgtgtgtagaaatactg	0
contig_58344	1	p2	(TA)8	16	55	70	ctttacctccccatcgtag	atttaaaaacacaatcgacg	0
contig_7981	1	p2	(TA)8	16	239	254	gaagtcggttagtaccatgc	atataaatacctaagaagatcagc	0
contig_87255	1	p2	(TA)8	16	45	60	gtgtgtgtgtgtgcgtgc	gtgtgtgtgtgtgcgtgc	0
contig_89746	1	p2	(TA)8	16	85	100	gtagcatcgcagtgcatc	gactctctaaccattcggc	0
contig_93753	1	p2	(TA)8	16	61	76	gattccttgtatcataggcg	gattccttgtatcataggcg	0
contig_19674	1	p2	(TA)9	18	172	189	atcttttcatcggttgacag	gatatggaagtgctgctctc	0
contig_20683	1	p2	(TA)9	18	75	92	cccattacatctgctctttg	cttgaggtgagtctttcctg	0
contig_26039	1	p2	(TA)9	18	252	269	aagccataagcattcacttc	attgtcatcttcccttgttg	protein_tyrosine_phosphatase_prl
contig_29170	1	p2	(TA)9	18	155	172	ggctctatgcaacaattttc	gcttgattctttcctcattg	6-phosphogluconate_decarboxylating
contig_33099	1	p2	(TA)9	18	174	191	gttcatatgggtcattttgc	gtgttatttcgaccgagaag	sjchgc01974_protein
contig_40218	1	p2	(TA)9	18	381	398	atggatggtggaagtctatg	cacacacacacacacacaag	0
contig_43685	2	p2	(TA)9	18	379	396	accaagttgtcagtaccagg	accagcaaactctttcaatg	0
contig_47164	1	p2	(TA)9	18	486	503	ggcgaagaacactacttgac	gctgatatttttgttgctcc	0
contig_47472	1	p2	(TA)9	18	76	93	acattatcaaacacacatcagg	atcagaatggttcaacttgg	upf0630_protein_kiaa0652-like_protein
contig_50518	1	p2	(TA)9	18	54	71	gtaaagatacggaggagacg	aactgaacttgtcccacaac	leucine-rich_repeat-containing
contig_6369	1	p2	(TA)9	18	152	169	caaagaagatgagaattggc	agaggaggggagaaacatag	hypothetical_protein_EAG_06933_[Camponotus_floridanus]
contig_9582	1	p2	(TA)9	18	265	282	gttgctggtaatgtttaggg	ggctttctctcacaaacaac	0
contig_110276	1	p2	(TC)10	20	40	59	ctctccctctctctcgctac	aaaacaagacacaaaccaaac	0
contig_129468	1	p2	(TC)10	20	56	75	atcatcagagatggtgctac	agagagagagagaaagagagagac	0
contig_32297	1	p2	(TC)10	20	300	319	acccacacattgagaaaatc	cactcctaactgagccactc	calcyphosine_tpp
contig_45221	1	p2	(TC)10	20	366	385	atgaagaagacttggtgtgg	cttgggagtgagagtttacg	0
contig_45595	1	p2	(TC)10	20	316	335	cacccattattatcaccacc	attttgaattgcccacatac	ubx_domain-containing_protein_1
contig_54815	1	p2	(TC)10	20	54	73	agttctctctctctcgctcc	cacaacaacaacaacaaagtg	0
contig_62505	1	p2	(TC)10	20	46	65	ctccctctctctttctctcc	agagaagagaaagagcaggg	0
contig_84336	1	p2	(TC)10	20	87	106	aacttggccaaatatgtctatc	catggtaatgtatagagtagatagag	0
contig_17850	1	p2	(TC)11	22	20	41	aatcataggtttgcatgtcc	ctcattttcgtcgtaaggtc	0
contig_19975	1	p2	(TC)11	22	269	290	aatcctgtaaaagcatcgac	gagagagagagagagactgcac	0
contig_33164	1	p2	(TC)11	22	134	155	ctgacatacagatggcacac	gagttcagtacgattggtgg	0
contig_36133	1	p2	(TC)11	22	63	84	agttctctctctctcgctcc	ggcatcgttatctcattagc	interferon_regulatory_factor
contig_52927	1	p2	(TC)11	22	56	77	caaatgattccaggagactg	gaagaggtagagagagaaagaatg	0
contig_53606	1	p2	(TC)11	22	30	51	ctctcctcttctcttctcttctc	aagtgagaaagagggaggag	0
contig_79764	1	p2	(TC)11	22	56	77	cacgtacattcacacacacac	ctacactgattgctccactg	---NA---
contig_111639	1	p2	(TC)12	24	44	67	cactctctcgtgtgtgtgtc	cgctggggtgtattaactc	0
contig_37048	2	p2	(TC)12	24	562	585	gtggtagtttttggtaacgg	agagagagagagagaatacatgg	0
contig_42026	1	p2	(TC)12	24	8	31	ctctgcactctttcctcatc	aataatgttctttggcttgg	0
contig_95923	1	p2	(TC)12	24	37	60	acatgcacccacatagtctac	aggaggaagtgagaggagag	0
contig_72936	1	p2	(TC)13	26	51	76	cctttggaaagctctcgg	cgtgcatagtcgaatttaag	0
contig_90476	1	p2	(TC)13	26	40	65	atgtgactgtgtgtgtgtgc	cgagaacgagaaagagagag	0
contig_31990	1	p2	(TC)14	28	201	228	cacctcgttatttttcaacc	acagacaagaaaaggaaacg	0
contig_32633	1	p2	(TC)14	28	77	104	ctttctcctcttctcttccc	aacccaatgatgctacagac	0
contig_15033	1	p2	(TC)15	30	69	98	ctttaacggcacatatcctc	gcattaaggaaaatcaatgg	0
contig_43329	1	p2	(TC)15	30	329	358	atggaagatgttaccgactg	atacagtgggacctgttttg	0
contig_59460	1	p2	(TC)15	30	40	69	cattctctctctttcctctctc	agacagagacaaagacagacag	0
contig_50332	1	p2	(TC)16	32	109	140	cctctttccattgttgactc	ctggccagacagtaagactc	vacuolar_protein_sorting-associated_protein_41-like_protein
contig_70730	1	p2	(TC)17	34	40	73	ctacctttcccttcccttc	cacctcgtggtatctatgtg	0
contig_102946	1	p2	(TC)8	16	34	49	cgttctcactctccctctc	ggggaaagagtgagagagag	0
contig_110369	1	p2	(TC)8	16	52	67	ctcattccctctctcttgtc	atgtgttgggagagaatgag	0
contig_113750	1	p2	(TC)8	16	50	65	atcctcactctttctctccc	agccgtcaagtatctaggtc	0
contig_115893	1	p2	(TC)8	16	24	39	ctctttgtcttttcttttcc	agggggagagagatagacag	0
contig_124427	1	p2	(TC)8	16	89	104	aaagggcaaaatttttaagc	agagagagaagcaacgagtg	0
contig_130916	1	p2	(TC)8	16	80	95	ctctctcactctctttctctcc	gagagatggagagagagcg	0
contig_133605	1	p2	(TC)8	16	24	39	ctttctctttctctttcatactg	aataatttgccttttcattc	0
contig_19450	1	p2	(TC)8	16	92	107	gaaaacgaatttcacagaaag	agacgtagaggtagcaaactg	0
contig_24277	1	p2	(TC)8	16	194	209	cctctgtctcgcatattctc	aagttacacacacatacacgc	0
contig_25677	1	p2	(TC)8	16	285	300	aagacacacaagaaccaacc	gtgtgggggaggttctatac	0
contig_30194	1	p2	(TC)8	16	284	299	ccttctcttccttttccttc	agagggagaaggagaaagag	0
contig_38361	1	p2	(TC)8	16	288	303	aagccatttatgaaaactgc	cctcatttaggatgaccaag	serine_threonine-protein
contig_389	1	p2	(TC)8	16	412	427	acttacaccccctctctctc	atgtgcatgcttgagagag	0
contig_40318	1	p2	(TC)8	16	313	328	aaaacagagggtgtcaaatg	aagagagaagagaggatggg	tpa-induced_protein_11b_-_mouse_isoform_1
contig_45105	1	p2	(TC)8	16	398	413	atgacgaccacagtttatcc	aagggttacgagaggttttc	0
contig_47884	1	p2	(TC)8	16	364	379	cacttcctcctctcacagtc	cttccaaagttgagaacctg	PREDICTED:_similar_to_CG32698-PA_[Apis_mellifera]
contig_49064	1	p2	(TC)8	16	226	241	acggacgtattcgttacaag	atggaattgtctgtcgtctc	annulin
contig_50482	1	p2	(TC)8	16	340	355	acgtctacgataaggagcag	gaaagctcactcagaaccac	organic_cation_transporter_protein
contig_61207	1	p2	(TC)8	16	53	68	ctctctttgtatgcctgtcg	gaggaaagtaaagaaagggg	0
contig_66571	1	p2	(TC)8	16	47	62	gccctctctctctttctctc	gagagagagaaagcgagagc	0
contig_67227	1	p2	(TC)8	16	31	46	ccctctctctcactctctctc	cgagaggaaagaagaaaaag	0
contig_70015	1	p2	(TC)8	16	26	41	cactctttctctctctctctttc	ggtgagagagagggagagag	0
contig_72636	1	p2	(TC)8	16	63	78	cttgtcttgcttttctctcc	gagagagggagagaagaagg	0
contig_82068	1	p2	(TC)8	16	42	57	ctttctctctctctcattcacc	gaggaagaggaagaggagg	0
contig_82567	1	p2	(TC)8	16	41	56	aatccaatgattctcccttc	aggaagaaggtgggataaag	0
contig_83664	1	p2	(TC)8	16	40	55	ctttatctctccgcctttg	gggaggagagagagagaaag	0
contig_86279	1	p2	(TC)8	16	43	58	aaatcttccttcagatcttatc	ggagagagagagaggagagg	0
contig_108735	1	p2	(TC)9	18	89	106	cgtgtgtgtttctctgtctg	gagagagataaggagggagg	0
contig_122543	1	p2	(TC)9	18	38	55	ctgtctctctctctctccctc	agagaaagacatagaggcaaag	0
contig_126913	1	p2	(TC)9	18	48	65	agctttcctctcattcttcc	atagaaagagagggagaggg	0
contig_16628	1	p2	(TC)9	18	134	151	gacttttaatcctggcagtg	gtgcagtgccatatctaatg	0
contig_18079	1	p2	(TC)9	18	80	97	ggtatcacttcttaaaggttcc	aagactgaaaggggaaagac	cytochrome_p450_cyp6bk17
contig_19888	1	p2	(TC)9	18	280	297	aactctcgctctctctctctc	gttgaattgtctgctcttcc	0
contig_22782	1	p2	(TC)9	18	32	49	ctctctctcactgtctctctctc	attgaagaaggtcacactgg	0
contig_24697	1	p2	(TC)9	18	183	200	ctgagcctcctatgaacaag	gcctacatcacttaactcgg	0
contig_29935	1	p2	(TC)9	18	27	44	gagggaagagcagacaattc	gcatagaaaagggtgaagtg	0
contig_40644	1	p2	(TC)9	18	355	372	caagatttcctgttttccac	cgagccagagaagatcatac	carboxypeptidase_a1_precursor
contig_46213	1	p2	(TC)9	18	75	92	gatttccttctctcgctttc	cgtttgtgtgttcttgtgtc	0
contig_49100	1	p2	(TC)9	18	366	383	gtgactatcgccagtagagg	acgtaacccattttgtgaac	0
contig_52099	1	p2	(TC)9	18	53	70	acttcagagtcatcacaacatatc	gttgttattacctgcttggc	nucleoporin_nup188_homolog
contig_56343	1	p2	(TC)9	18	97	114	ctacacacacactcatgcac	gtggtgtgagtttgtacagc	0
contig_61609	1	p2	(TC)9	18	70	87	gtggttttagcccctgag	cgagaaaagacagagaagagg	0
contig_68463	1	p2	(TC)9	18	61	78	gtaagagaaggtggtggttg	gtcagatctctgggaggac	0
contig_79175	1	p2	(TC)9	18	27	44	ctctctcccttcctcttctc	agagggaagaagaacaggag	0
contig_82030	1	p2	(TC)9	18	42	59	gttctctctctccggttctc	cacagagaaagagagagagacag	0
contig_89080	1	p2	(TC)9	18	40	57	gtctttcgtgtgtgcctc	ggggagaaagtggaagatag	0
contig_91671	1	p2	(TC)9	18	49	66	acgctgatacgaggtagaag	agaaagtcgaggagatggag	0
contig_94530	1	p2	(TC)9	18	65	82	ctcttccctcctcctctg	gaaagatgaaaagaaaagaagc	0
contig_10950	1	p2	(TG)10	20	83	102	ataaccacactgatcccttg	cccacacctatatcacatgc	0
contig_109643	1	p2	(TG)10	20	178	197	caatcagcaccacacattag	ctaatgcacatcccacaag	---NA---
contig_111662	1	p2	(TG)10	20	90	109	attgtatcggaagagctgag	gacagacatactgcacaagc	0
contig_11743	1	p2	(TG)10	20	244	263	gtatattcggaagatgaggc	ggtggtgataggtgagtgag	0
contig_26044	1	p2	(TG)10	20	311	330	aatccatattatgctggtgc	acacacacacacacacacac	0
contig_39072	1	p2	(TG)10	20	48	67	ctgtctatctacatctctatttatctc	acacgagaattttgatcacc	0
contig_41230	1	p2	(TG)10	20	480	499	aatcacttggtcaactccac	cacgcgtaaacatacacatac	t-cell_receptor_beta_chain_ana_11
contig_46583	1	p2	(TG)10	20	35	54	aggaggtttgattgtgactg	cacacacacacacacacaag	0
contig_49462	1	p2	(TG)10	20	201	220	gcaaatctttatttggcaag	aacaaacattaccttggtgg	trm1-like_protein
contig_50765	1	p2	(TG)10	20	441	460	cactcatcactcactgttgc	ggctttaatggcaacactac	acid_alpha-glucosidase
contig_5475	1	p2	(TG)10	20	90	109	atttgtttgtgtgtgtctgc	acacacacacacacacacag	0
contig_58011	1	p2	(TG)10	20	68	87	ggttcatttctctgttttcg	aaaacccccacaccacac	0
contig_60724	1	p2	(TG)10	20	53	72	agaggcggacgtacgaag	cacacactagtacacacacgc	0
contig_70719	1	p2	(TG)10	20	72	91	aatgtgtgtgtttgtgcttg	acatatacacacatacacataccc	0
contig_71557	1	p2	(TG)10	20	68	87	gtttagtcgttcgttcgttc	ccacacacacacctactcac	isoform_cra_a
contig_77008	1	p2	(TG)10	20	44	63	gtatgtgactgggtaaaggg	aaaacgtacacacacaaacg	0
contig_91712	1	p2	(TG)10	20	27	46	gtgtgtgttgtatgtgtgttg	gtgcacgaagatggttatg	0
contig_115257	1	p2	(TG)11	22	105	126	cggtctcttgaactaaggtg	caaacacagacacagacag	0
contig_43008	1	p2	(TG)11	22	78	99	cagtgagtgacagtgtgagtg	ggaaaacaagacagagaacg	sodium_and_chloride-dependent_glycine_transporter
contig_84807	1	p2	(TG)11	22	148	169	aaaggggcagaattacctac	gaactattttggcatcttgg	0
contig_9898	1	p2	(TG)11	22	37	58	cactcacactcacacacac	aatattctgtgtccccttcc	0
contig_118399	1	p2	(TG)12	24	154	177	cccatcaaaagaacttttctac	ataagcacacacacacacac	0
contig_119048	1	p2	(TG)12	24	68	91	actccgtctgaataatctcg	acccctacacacaaacaaac	---NA---
contig_123889	1	p2	(TG)12	24	92	115	aaatattttacgtcctcccc	catagcatcctcacagtgg	0
contig_19143	1	p2	(TG)12	24	498	521	agtacagagtggacgtgacc	cggattttgctgtcttttag	0
contig_20990	1	p2	(TG)12	24	340	363	agatgaagtgtttggattgg	acaagctaggaatttctaatg	0
contig_21137	1	p2	(TG)12	24	39	62	agttcgtcatataccgcatc	atgcacacattcacattcac	0
contig_23771	1	p2	(TG)12	24	319	342	aaagactctggcaactatgc	aatattgtcagtgtcccagc	0
contig_43426	1	p2	(TG)12	24	526	549	ataaaacaagctgcgttctc	ctgccctgacatagaaagac	niemann-pick_type_c-2a
contig_44887	1	p2	(TG)12	24	626	649	agaagaaaatccaggaggtc	gaatcaattttctgtttcgc	protein_vav
contig_78953	1	p2	(TG)12	24	40	63	gcacatgttcttgtgtatgc	actcactcactccttccctc	0
contig_81153	1	p2	(TG)12	24	103	126	atacgggagtgggtagagac	acacacacacagacacacg	0
contig_5123	1	p2	(TG)13	26	67	92	acacacacacacgcaatg	atacatatacacgcacacgc	0
contig_55087	1	p2	(TG)13	26	56	81	cgcatacagacccacatac	acacacaaacacacatctgc	0
contig_58755	1	p2	(TG)13	26	38	63	gtctgggtttaaggtgtcg	acacagatacacacacacacag	0
contig_81997	1	p2	(TG)13	26	60	85	acatatagtagggctgtggc	gctttccgttactcactctc	0
contig_123882	1	p2	(TG)14	28	44	71	acgtctgtgtgtgtggttc	cacacattaacacacacattaatac	0
contig_19991	1	p2	(TG)14	28	96	123	cttcattgtcatcgtcattatc	gctgacacacactcagacac	0
contig_29370	2	p2	(TG)14	28	254	281	ataatatgtacgggaatgcg	gtccgaactagtatgcttgg	0
contig_42781	1	p2	(TG)14	28	201	228	acaacaaataatggcacttg	cagaaggatataggcgtgag	0
contig_47082	1	p2	(TG)14	28	499	526	aaaccattaacaagtgggtg	ctcattctagctggttggac	0
contig_81083	1	p2	(TG)15	30	45	74	gtcagaaaatttacggttagg	gtaagcaattccttgaggg	0
contig_85760	1	p2	(TG)15	30	57	86	ctctgacaggtcgtatgaaac	atgcacatattgctgcatag	0
contig_20735	1	p2	(TG)16	32	134	165	ataacaactcatgcctctgc	actcaccacatcattccttc	0
contig_23402	1	p2	(TG)16	32	236	267	atgtgaccttacattcaggg	agaaggcgttcaagtatgtc	0
contig_30862	1	p2	(TG)16	32	645	676	ggcaaaataacgaaaaacag	aaacacactcaggctcagac	0
contig_36698	1	p2	(TG)16	32	356	387	agactaaaagcggtgagttg	cgatcctaatcagctctgtc	0
contig_18864	1	p2	(TG)17	34	426	459	atcaaaatcaggaacaccag	cagacagacagacagacgg	0
contig_29106	1	p2	(TG)17	34	150	183	ggaacaccaatgtatccaac	atgtgagcactctaaaaggc	0
contig_125209	1	p2	(TG)19	38	135	172	agggttcaacagtatgatgg	cgcacacatacataacacac	0
contig_10962	2	p2	(TG)8	16	215	230	catgtgtatgtgcatgtgtg	acatacacctgcacacacac	0
contig_11130	1	p2	(TG)8	16	234	249	aaataaatgtgctggacacc	acacacacacacacacagag	0
contig_113958	1	p2	(TG)8	16	38	53	gcatgtgtgagtgtaagtgc	atcaaatcacacatgcacac	hypothetical_protein_PANDA_018230_[Ailuropoda_melanoleuca]
contig_121290	1	p2	(TG)8	16	58	73	gtgagagtgtgtgtgagtgc	gtgtgtgtgtgtgaatgaatag	PREDICTED:_hypothetical_protein_LOC100439326,_partial_[Pongo_abelii]
contig_12274	1	p2	(TG)8	16	143	158	acttgataccatgacatccg	cacacacacacacaaagatg	0
contig_17850	2	p2	(TG)8	16	517	532	aatcataggtttgcatgtcc	ctcattttcgtcgtaaggtc	0
contig_24113	1	p2	(TG)8	16	437	452	cttgtatgtgtctgtgtgcc	acacacacacagaagcacac	0
contig_24988	1	p2	(TG)8	16	328	343	ggtgtgagcatttgtgtatg	cactaaacgacacgaaaagc	0
contig_26862	1	p2	(TG)8	16	219	234	aatgatatggtgggaaaatg	ccaagtgcaagaatatttgag	0
contig_2714	1	p2	(TG)8	16	56	71	agggaaaatttatcagattgtg	acatacacacacatgcacac	0
contig_29872	1	p2	(TG)8	16	218	233	gactttgaacgaggaatgag	catgtacacacacacacacg	t-cell_receptor_beta_chain_ana_11
contig_31299	1	p2	(TG)8	16	147	162	gctagatctttcctctttgc	atacacctctccgtctatcc	0
contig_32372	1	p2	(TG)8	16	429	444	agcaagctttattgttgctc	agatccgtaaaacctcttcc	0
contig_35397	1	p2	(TG)8	16	178	193	aggtgagtttgtattggaatg	aacacatgcataaagtacgc	0
contig_37116	2	p2	(TG)8	16	333	348	aatgtcccagtacgaaacac	aaaggaagatgaaagaaaagg	0
contig_38191	1	p2	(TG)8	16	25	40	aatgtgtgtgtgcgtgtg	gataggctaggaaaggaagc	0
contig_4115	1	p2	(TG)8	16	29	44	gcgtctgagtgaatgagtg	gctcactcacacacacattc	0
contig_43068	1	p2	(TG)8	16	523	538	attgatttttcccaacaatg	gttcagaaggctgaaaattg	0
contig_45410	1	p2	(TG)8	16	207	222	catgggttcgtacacacttc	ctgataaaactgccatctcc	0
contig_47341	1	p2	(TG)8	16	311	326	gttctgtggctcactctttc	catgttcacacgtaatctcg	t-cell_receptor_beta_chain_ana_11
contig_48984	1	p2	(TG)8	16	373	388	ggaaagcaggtcatttagtg	gtatgctgaaagctggaatc	0
contig_50154	1	p2	(TG)8	16	546	561	cggactgaaggttttatttg	agattggtctgtacaatggc	0
contig_53241	1	p2	(TG)8	16	36	51	gcgtgcgtgtgtgtatatg	gcaatcacagatacacatgc	0
contig_53370	1	p2	(TG)8	16	89	104	catagaaattcgggtcattg	catacattgtgagttgaagcc	---NA---
contig_53371	1	p2	(TG)8	16	85	100	acatagaaattcgggtaaatg	acgcacacacacacacac	0
contig_54278	1	p2	(TG)8	16	81	96	acttcctttcattcctctcc	aacacacacagacacacacac	0
contig_59067	1	p2	(TG)8	16	108	123	aatatgccaaatgctttttc	cacacacacacacacatgc	0
contig_59615	1	p2	(TG)8	16	69	84	ggcgacttttagtaaacgag	cactcgcactcaaacaaac	0
contig_61293	1	p2	(TG)8	16	32	47	gtgtgtgtgtgtattattgtgtg	acgcacacaaacacaaatac	0
contig_6183	1	p2	(TG)8	16	91	106	catgtgtgtgtgtttgtgtg	aggtaagcaggttctaaggag	0
contig_7054	1	p2	(TG)8	16	289	304	aaacaatctgaactgccaag	acacacgtacatacacacacac	0
contig_75653	1	p2	(TG)8	16	70	85	gtttgagtgtgtgtttgtgg	acacctacacacacaagcag	0
contig_81236	1	p2	(TG)8	16	118	133	acctgtgtgtgtatgtgtgc	ggcacacatatgcatactcac	0
contig_83524	1	p2	(TG)8	16	384	399	atcaggtatgggtggtactg	gcacgggatattctactgac	0
contig_93281	1	p2	(TG)8	16	68	83	actttctttctctccttgcc	cacacacatacacaccatcg	0
contig_97692	1	p2	(TG)8	16	24	39	gtgtattgtgtgtgtgtgtg	cacacacacacattacacac	0
contig_116058	1	p2	(TG)9	18	36	53	gtgtgtatttgtgtgcgtg	acacacacacagaggcatac	brucei_-specific_protein
contig_13095	1	p2	(TG)9	18	148	165	ctgcaattaggaactccaag	cacactcacacacccagac	0
contig_17585	1	p2	(TG)9	18	214	231	aaatatcacggtcagtttgg	acacacacacacacacacag	0
contig_20625	1	p2	(TG)9	18	81	98	acgttttcagcaaaaagatg	gatagggcatgattgtgttc	0
contig_29124	1	p2	(TG)9	18	644	661	atgtgaacgagacagaatcc	aatatgtgaggttccaatgc	paired-like_homeodomain_transcription_factor_3
contig_29387	1	p2	(TG)9	18	649	666	accagtgtatggtaagccac	gagttgtcaagaaatggagc	0
contig_31991	1	p2	(TG)9	18	47	64	gataatctttgagttcgatgc	catatgtggctctgtcaatg	0
contig_32426	1	p2	(TG)9	18	516	533	ccactgttcaaaggaaaaag	ccacacacacacacacacag	0
contig_39503	1	p2	(TG)9	18	329	346	atggttttaatgcagaatgc	cacacacacacacatgcac	0
contig_39557	1	p2	(TG)9	18	170	187	gtaataagcacagaatcggc	aataaccgcagcgatattag	0
contig_40287	1	p2	(TG)9	18	643	660	gtgcgtatgtgttttgagtg	gcaaacatcacctccttatc	0
contig_47818	1	p2	(TG)9	18	410	427	acaacactatttaccgtccg	gtttaagctgcatacccaac	0
contig_5757	1	p2	(TG)9	18	36	53	gagtgtgagtgtgagtgtgc	aggcacacacacacatactc	PREDICTED:_hypothetical_protein_[Homo_sapiens]
contig_62124	1	p2	(TG)9	18	39	56	gtgtacagtatgtggatgtgg	agagaggtaggagggaactg	0
contig_82021	1	p2	(TG)9	18	104	121	agattggaaaccttaatcgc	ccccactcacacatactgtc	0
contig_83454	1	p2	(TG)9	18	87	104	aaattatgtgtggaattgtcc	cacccacacatacacacatac	0
contig_83978	1	p2	(TG)9	18	55	72	gtgtgtttgtgggtctgtg	gtctacatgtttgtgcatgg	0
contig_518	1	p3	(AAC)6	18	101	118	actgtttctgacgtcctgag	gacgttccgacgatacttag	acyl-_thioesterase_1
contig_75075	1	p3	(AAC)6	18	45	62	gaacaaataaaacaaacactcaac	ctttctctattttggttggc	0
contig_8824	1	p3	(AAC)6	18	34	51	atgcctaacgtaacatctcc	ctgttgtggttgactctgtg	0
contig_98830	1	p3	(AAC)6	18	45	62	aaaatagcaacaacaaaaagg	ccctctctctctcactctttc	0
contig_129251	1	p3	(AAC)7	21	70	90	aataaaaagcagggaaaagg	ccgtgagtatttcaaagagg	0
contig_49886	1	p3	(AAC)9	27	298	324	ctcccacaagtttttcaaag	attccatcttgtgtcctgag	down_syndrome_cell_adhesion_molecule_cg17800-pt
contig_101594	1	p3	(AAG)6	18	71	88	ccaagaaggacaaagaaaag	cttggttatgcttatttcgc	0
contig_117622	1	p3	(AAG)6	18	79	96	aagaaaagcaagaagaaaaatg	cttttcttctttcttattcttcg	0
contig_128946	1	p3	(AAG)6	18	57	74	gagaagatgaaatgctacactg	caagctgcaggtaaattttg	0
contig_29462	1	p3	(AAG)6	18	181	198	atatggaggtgcagatcaac	gtttctaatatttgtgcgcc	39s_ribosomal_protein_mitochondrial
contig_35331	1	p3	(AAG)6	18	88	105	atttaaatgacggatgatgg	agcaaagagagaaatgatgc	0
contig_50779	2	p3	(AAG)6	18	399	416	agacaataatggtgtttcgg	aaacaaatcatggcaatacc	0
contig_106429	1	p3	(AAG)7	21	40	60	cgaagaaaagaaaaagcaag	gaacttccccaacttctttc	0
contig_38033	1	p3	(AAG)7	21	341	361	cttaaagaatgacggaatgc	ctttttatcaaccttccacg	0
contig_38041	1	p3	(AAG)7	21	114	134	cattagagacggaagaatcg	gttttatttttggcaacagg	upstream_binding_transcription_rna_polymerase_i
contig_50091	1	p3	(AAG)7	21	236	256	atatggaggtgcagatcaac	cggaaaatgagacaggtaag	proline-rich_protein_prcc
contig_54942	1	p3	(AAG)7	21	51	71	agcaagaaagaaagaaagaaag	gatctacatctctttcttcttcg	0
contig_15438	1	p3	(AAG)8	24	61	84	agaaaggaaattatccaggg	cttttccttgacaatccttg	0
contig_41586	1	p3	(AAG)8	24	98	121	caggttcagtgacgtcatac	aacatcacggacttcatctc	hmg-box_transcription
contig_43719	2	p3	(AAG)8	24	587	610	aaggaggagaaggaacaaac	cttcttcatcgtgtttctcc	0
contig_44354	1	p3	(AAG)8	24	523	546	gcacagataaattttggctc	caacacttgtctgtggtgag	0
contig_49617	1	p3	(AAG)8	24	499	522	cggaaagtgaagaacaactc	atgatgtcttcgtccacttc	upf0547_protein_c16orf87-like_protein
contig_128638	1	p3	(AAG)9	27	122	148	aagccctaaattgatgacag	caactaaaactcatccgctc	0
contig_124543	1	p3	(AAT)14	42	108	149	gcttcacaggagatttcaag	gaacgctctgtaaggttcac	0
contig_108044	1	p3	(AAT)6	18	72	89	agaggaaggaagacaggaag	cggcaaaatctagcaaaac	0
contig_11156	1	p3	(AAT)6	18	61	78	gaaccttgcaatctatacgg	ctgcattatcaccatcattg	0
contig_21940	2	p3	(AAT)6	18	153	170	ggaggataatgataatgataacg	atgcacagatatggaaaagg	0
contig_23373	1	p3	(AAT)6	18	40	57	aaatatttattgacagttaggc	gacttcggcattactactgg	0
contig_30410	1	p3	(AAT)6	18	305	322	gtcaataagccatgaaaacc	agtgttgccatcagaaaatc	0
contig_33358	1	p3	(AAT)6	18	175	192	aaggtttgaaagaacaaacg	atgtgacggaaaacaaaaac	0
contig_43557	1	p3	(AAT)6	18	681	698	gcatttcaatatagcggaac	gggtgtgatgtgtttatttattg	0
contig_47188	2	p3	(AAT)6	18	601	618	gctacaaaatttcccaacag	caataatgctatcagagccc	heterochromatin_protein_1-binding_protein_3
contig_48865	2	p3	(AAT)6	18	316	333	caaaaagcacctctgtatcc	gagcaactcatccagctatc	glutamine-oxaloacetic_transaminase
contig_49403	1	p3	(AAT)6	18	411	428	gagtggatcgactactctcg	gagttcttcttccactgcac	receptor_tyrosine_phosphatase_type_r2a
contig_50959	1	p3	(AAT)6	18	220	237	catatgaagtcttgcctcaac	cttcgactgtgtcatgattg	protein_fra10ac1_homolog
contig_23994	1	p3	(AAT)7	21	76	96	acaacgtcaacaacaacaac	cggatttttcagtttgattc	0
contig_25167	1	p3	(AAT)7	21	96	116	gtcgtatgcgtgtatgattg	gctgaagagtagaggtggtg	0
contig_30799	1	p3	(AAT)7	21	225	245	attcattcagatcagccatc	atacttggcaaagacagagc	0
contig_35889	1	p3	(AAT)7	21	533	553	gttcaacaagcaggagtagg	gtcttgcaatctgtgtgatg	astacin_family_metalloendopeptidase_farm-1
contig_47124	1	p3	(AAT)7	21	663	683	gatctcgtcttgaaaaggtg	gccgagtggtatcagtaaag	0
contig_50820	1	p3	(AAT)7	21	107	127	aaaacaattaaacagattgcc	cttgacagacaccttaagcc	akt-interacting_protein
contig_18992	1	p3	(AAT)8	24	264	287	atttgcctctcatcagctac	gagagactgttgtttttggc	0
contig_40225	1	p3	(AAT)8	24	236	259	caccacttcaacaatgactg	gttttgtctcctgacgattc	0
contig_46380	1	p3	(AAT)8	24	314	337	aacactggataggtcagcac	ctcacttccgtccaattaag	calcium-binding_protein_p22
contig_46928	1	p3	(AAT)8	24	346	369	aaaacatccagaatctgctc	ccttggtgaagaagactcag	novel_protein_cell_division_cycle_2-like_family
contig_50011	3	p3	(AAT)8	24	560	583	gagtttgtacaagtaggcgg	ctgggtaagagtgagtcagc	ets_domain-containing_protein
contig_8888	1	p3	(AAT)9	27	262	288	atgttcattcaggttgaagc	gaaaaccagagtgaaagtgc	0
contig_43789	1	p3	(ACA)6	18	324	341	gcgttggttacgatttttac	agaaactgcgagagagactg	slo-interacting_protein_1
contig_109290	1	p3	(ACC)6	18	57	74	gacgtgcgtagtgtaccag	gctgtgggacctcttgac	0
contig_41285	1	p3	(ACC)6	18	453	470	agtttttcgaaagttgatgg	accagtagaacgtcttgagc	membrane_metallo-endopeptidase
contig_43073	1	p3	(ACC)6	18	644	661	ctactcgtacccttcagtcg	gtgccctcatctacatcttc	0
contig_120300	1	p3	(ACC)9	27	28	54	acagcaacaacaccaacac	gtggtgttggtggaagtg	0
contig_9366	1	p3	(ACG)6	18	167	184	gaacaggtgcgtaaagactc	gaggctgtgatctcgatg	0
contig_48875	1	p3	(ACG)7	21	373	393	aggtactgaccaatgtctcg	accgactgtgatattgaagg	0
contig_46420	1	p3	(ACT)6	18	211	228	aataatgaaaatgccacacc	gaatcagaatcaggctcaag	0
contig_102365	1	p3	(AGA)6	18	73	90	aaggaaaaagaagaggatgg	cggctttctctgttgctg	0
contig_122969	1	p3	(AGA)6	18	87	104	caatgaaggactagatacataaacag	agatatgggtatgctatgaattg	0
contig_132668	1	p3	(AGA)6	18	92	109	aagggaagaggaaaagaaag	ctcctctgttgcttttcttac	0
contig_23246	1	p3	(AGA)6	18	285	302	atgtctttgggtcaactcac	atgtccacctttgtcttgtc	transcriptional_regulator_protein_hcngp
contig_36370	1	p3	(AGA)6	18	647	664	caccactatgctgtacatgg	gaaattgacctcaggaacac	0
contig_45651	1	p3	(AGA)6	18	547	564	atggtcacagtgaaggaaac	cattagggccataagtaattg	0
contig_53900	1	p3	(AGA)6	18	63	80	gggagaagaagaagaaggag	cttctccttctttttctccc	0
contig_57682	1	p3	(AGA)6	18	37	54	agcctaccgagaagaaaaag	cgtctccttcttcttcttctc	0
contig_64210	1	p3	(AGA)6	18	26	43	aagaaaaagaagaaagagaaagg	gctccttcctttttcttctc	0
contig_39168	1	p3	(AGA)7	21	203	223	aaagagagatgggaaggaag	cgaatctttcttttgattgg	0
contig_43292	1	p3	(AGA)7	21	618	638	attacgtgttcgtacccatc	aacaacggcaagcttagtag	0
contig_43301	1	p3	(AGA)7	21	121	141	gatacacttgagctccttcg	aacttggtgttgaacaggac	amino_acid
contig_24649	1	p3	(AGA)8	24	113	136	caggtccgtctgtgtagaag	atctaggggaacatttaggg	0
contig_51238	1	p3	(AGA)8	24	278	301	ataaaaatgcaaacctgcac	gatgaggctgtgagtttagg	0
contig_35756	1	p3	(AGC)6	18	251	268	aagatatcaaatctgccgag	ctggactagatgtagacgcc	protein_phosphatase_1_regulatory_subunit
contig_43969	1	p3	(AGC)6	18	599	616	caattgtgctgtgttcactc	ctgtgtaaaggggttacagc	0
contig_45946	1	p3	(AGC)6	18	512	529	acacttcctcattggtcaac	acaacctcaacagtgacctc	creb-binding_protein
contig_35948	1	p3	(AGC)9	27	155	181	acaggtgcttcaaataccac	gatttgagcctgaacaagag	isoform_d
contig_83938	1	p3	(AGC)9	27	45	71	aagaaaaagaagaggaagcg	gaaggtgtagccttttcctc	0
contig_52079	1	p3	(AGG)11	33	456	488	actaccaaacacaggtggag	cttcatgaattcttccttcg	rna_polymerase_ii_mediator_complex
contig_118620	1	p3	(AGG)6	18	40	57	aagggaatgagtagagggag	cctcctctatctcctccttc	0
contig_123305	1	p3	(AGG)6	18	40	57	aggaagagaagaaggaggag	cctctccttctctttcttcc	0
contig_26633	1	p3	(AGG)6	18	142	159	aaaagcctgcatatgatacc	aacatgtcctcctcatcttg	serine_threonine_kinase_32b
contig_31585	1	p3	(AGG)6	18	197	214	aacttgaaccttgacctgac	aattacgattcgagaacgac	0
contig_33265	1	p3	(AGG)6	18	551	568	atgatgaggacaatgctacc	cctcctcttcttcctcctc	0
contig_42327	1	p3	(AGG)6	18	413	430	ccagtttacgtttgtgtgtg	gtcagaatagtgagaaggcg	transmembrane_protein_86a
contig_44818	1	p3	(AGG)6	18	407	424	ctgcctcggtacaaaattac	atctgacagtttttggatgg	0
contig_50367	1	p3	(AGG)6	18	517	534	ccagtaagatctcaagtggc	aacaacccatctcattatgc	f-box_only_protein_9
contig_53807	1	p3	(AGG)6	18	49	66	ggaaattcgaaggaagtagc	cctcccgttatatttccttc	0
contig_66340	1	p3	(AGG)6	18	61	78	gaaaaatgaagaggaagacg	actgaaaggtatctctcctctc	0
contig_75533	2	p3	(AGG)6	18	254	271	aactaggaggaaggaggatg	gccttatataactggccctc	0
contig_78330	1	p3	(AGG)6	18	39	56	acgggagagaagaagagaag	cctccagtatacgagcacac	0
contig_86	1	p3	(AGG)6	18	591	608	atttatattttcccttccgc	aacatgtcctcctcatcttg	serine_threonine_kinase_32c
contig_135064	1	p3	(AGG)7	21	64	84	gagaggaagaaggggagtag	cgaagaaacaggaataaagg	0
contig_24	1	p3	(AGG)7	21	282	302	gaggagggagagagagagag	cttcacgagaagagtatggg	mitogen-activated_protein_kinase_kinase_kinase_7-interacting_protein_3_homolog
contig_42350	1	p3	(AGG)7	21	372	392	aaggtaaatcaggaggaagg	ctttttcctgttttctcctg	0
contig_49100	2	p3	(AGG)7	21	489	509	gtgactatcgccagtagagg	acgtaacccattttgtgaac	0
contig_87605	1	p3	(AGG)7	21	45	65	gaaagggagaaagggagag	gctccatcccatcttcac	0
contig_50576	1	p3	(AGG)8	24	345	368	ggaaaaggataaggatgagg	attttgtggattttgaatgg	0
contig_48176	1	p3	(AGG)9	27	512	538	agaagatcctaaaggggatg	acaccagacgttttatccac	sodium_nucleoside_cotransporter_1
contig_52351	1	p3	(AGG)9	27	441	467	ggagagtgcagtagaaggtg	cttataaccacactcggagc	zinc_finger_protein_845
contig_109106	1	p3	(AGT)6	18	75	92	ctagatgagaccgctaccac	ccattaccattactgttactattac	0
contig_49110	1	p3	(AGT)7	21	413	433	gaattgttggaaacgaaaag	atgtttagggaagtgtgtgg	0
contig_54607	1	p3	(ATA)10	30	94	123	caacaagaacaacacaccag	cgtttcctgataattctctacac	0
contig_43468	1	p3	(ATA)11	33	441	473	ctccacacaaaagaaagagg	ctccattctactcgatgagc	0
contig_49735	1	p3	(ATA)11	33	558	590	ggaatgagaagttgagcaag	ccaaaggcatgagaaaatag	0
contig_12219	1	p3	(ATA)12	36	74	109	aagatgtccacactacctgg	gcttagtcatcaccaaggag	0
contig_39156	1	p3	(ATA)12	36	473	508	actgccatatgattttggtc	gtctgagtgtctgtgtcacg	0
contig_41393	1	p3	(ATA)6	18	177	194	agaaatggctgtgatgtctc	cactatcttttggcagaacc	mn_superoxide_dismutase
contig_41394	1	p3	(ATA)6	18	221	238	cttcaagaccgtcctatttg	accgtgttgatgagagaatc	0
contig_41765	1	p3	(ATA)6	18	380	397	atggcagaatgaaatgtagc	accttggttactcttcccac	0
contig_50659	1	p3	(ATA)6	18	662	679	aaacctctctccatctctcc	gccacaaaggagtcaattag	0
contig_1222	1	p3	(ATA)7	21	615	635	aagaaaatgtgttggtcagg	gcatgtctgttctcatgttg	3-ketodihydrosphingosine_reductase
contig_26371	1	p3	(ATA)7	21	176	196	aattgcgtttcgtcttctac	gtgaagccactgtaggaaac	0
contig_45145	1	p3	(ATA)7	21	455	475	atgatctgcaagagtcatcc	gccaaacctctaatacgttg	gtp-binding_protein
contig_41677	1	p3	(ATA)9	27	356	382	gctactgattgttttgaggg	ggactctagaactgcgtcac	0
contig_43909	2	p3	(ATC)7	21	641	661	aattttacagaagcaggcag	ctctctctctctctctcccc	0
contig_49299	1	p3	(ATC)7	21	129	149	atgcattacaaacagtcacg	acgaacacattatcgaggtc	synapsin_cg3985-_isoform_a
contig_104874	1	p3	(ATC)8	24	64	87	actgctttattgtcctgtcc	ccagacaaacaaacaaataaatag	0
contig_39569	1	p3	(ATG)19	57	230	286	gagagaaagaaaacgaaacg	aagctttgttcactttgtgg	0
contig_108063	1	p3	(ATG)6	18	82	99	ccataatggcaatgtttattac	aatgatgatggtaatgatgatatag	0
contig_37707	1	p3	(ATG)6	18	303	320	aaaatcgtacatcccaacag	atgactgatgaagttccctg	canoe_cg2534-pa
contig_54996	1	p3	(ATG)6	18	35	52	gttgatgttgttgatgatgatag	gcattagtattttcattatcatcatc	0
contig_82705	1	p3	(ATG)6	18	22	39	atgatgacgacgatgatg	acatcatcattgtcatcgc	0
contig_992	1	p3	(ATT)10	30	671	700	gccacactcttaagataccg	aatggcacaggatgattaac	mini-me_cg3231-pa
contig_32940	1	p3	(ATT)11	33	484	516	ctggctcatgaaaagaaatc	cctaattcgcagagatcaac	adhesion_regulating_molecule_1
contig_115096	1	p3	(ATT)6	18	60	77	catcatcatatcattattagcattg	caataataatgataacaataatcac	0
contig_27832	1	p3	(ATT)6	18	126	143	aaaattagttaggaataaaggaag	gctacaaggcaatgataataatg	0
contig_33499	1	p3	(ATT)6	18	157	174	gagctggtgtccaaattatc	gaggtagtctgccttcagtg	0
contig_40060	1	p3	(ATT)6	18	425	442	cattgtgagttgttcgagtg	cagtacaaaattctcccagc	PREDICTED:_hypothetical_protein_LOC100446567,_partial_[Pongo_abelii]
contig_4201	1	p3	(ATT)6	18	109	126	gtttgccattgccattac	caaaatgaacatcaacaatcc	0
contig_45146	1	p3	(ATT)6	18	358	375	acgaaggtgtttaagtttgc	attggtcattgtaggcattc	rho_guanine_dissociation_factor
contig_46992	1	p3	(ATT)6	18	1	18	attattgaggcgaagaacac	cctgaagttttcctgagttg	sterile_alpha_and_tir_motif-containing_protein_1
contig_47259	1	p3	(ATT)6	18	404	421	acactcaaaaacccactcac	gaaagaataggctagagggc	0
contig_85636	1	p3	(ATT)6	18	41	58	aagaggaaacaaactctggac	cagctgatatttcttccctg	0
contig_20773	1	p3	(ATT)7	21	483	503	caccatagctaagggaactg	ggttgttctttttgacaagc	carnitine_o-acyltransferase
contig_29168	1	p3	(ATT)7	21	120	140	ataatatgtacgggaatgcg	gtccgaactagtatgcttgg	0
contig_29370	1	p3	(ATT)7	21	120	140	ataatatgtacgggaatgcg	gtccgaactagtatgcttgg	0
contig_39442	1	p3	(ATT)7	21	227	247	aataatcattacggtgacgg	acctgtctccacatgtcttc	0
contig_40537	1	p3	(ATT)8	24	28	51	gatttaggactgctgtagcc	acagaaaaggctttaacacg	0
contig_37048	1	p3	(ATT)9	27	30	56	gtggtagtttttggtaacgg	agagagagagagagaatacatgg	0
contig_40236	1	p3	(ATT)9	27	95	121	aattagggaggtaaacgtgag	attccatgaatctcatttgc	0
contig_55347	1	p3	(ATT)9	27	102	128	aaaaatcaaaggaatttttc	attggcagtgatagaggaac	0
contig_51094	1	p3	(CAA)11	33	404	436	ggtgttgtttctccacattc	ctgtgaggccaaagtaagac	isoform_e
contig_1618	1	p3	(CAA)6	18	84	101	acaacaaccgtaccgtctac	gataccgtcacaaagacagg	0
contig_2014	1	p3	(CAA)6	18	269	286	agaggtgacagacatgaagg	caactataataccgccaagg	0
contig_40676	2	p3	(CAA)6	18	350	367	atacactcgaaacgaactgc	gttgttgttgttgttgatgc	0
contig_40676	1	p3	(CAA)6	18	221	238	atacactcgaaacgaactgc	gttgttgttgttgttgatgc	0
contig_50934	1	p3	(CAA)6	18	463	480	aacctttggaataactgctg	gtgttattaagcaagggcac	0
contig_83104	1	p3	(CAA)7	21	80	100	acagattcggcactaacaac	gttctaattgggtttgatgc	0
contig_65628	1	p3	(CAA)8	24	122	145	catcagtcacaattaagccc	aacacatcaatgtgatgacc	0
contig_37795	1	p3	(CAC)6	18	167	184	actactgaccagcactgagg	aggagtcacaaaacaacacc	0
contig_5780	1	p3	(CAC)6	18	57	74	agagagagaggtggatgctc	agaagtaggcgatacagcag	0
contig_63540	1	p3	(CAC)6	18	24	41	cacaccaccaccaccatc	gctatcattgtctgagggag	0
contig_78211	1	p3	(CAC)6	18	72	89	cctcatccagtttatccttg	ggaaggaggaaaggagtatg	0
contig_29444	1	p3	(CAG)6	18	608	625	atcatcagacaacttcaggc	cttgctttctaccacaggac	serine_threonine-protein_kinase_wnk
contig_35530	1	p3	(CAG)6	18	228	245	accccagtcatcaacagtag	actgatcccatctcagacag	40s_ribosomal_protein_sa
contig_43890	1	p3	(CAG)6	18	415	432	gacaattaccagggctacag	aacatcagctttcctctctg	double-stranded_rna-specific_editase_adar
contig_32852	1	p3	(CAG)7	21	144	164	ggactactacggtgatctcg	gctatcctacaaaacgttgg	---NA---
contig_40776	1	p3	(CAG)7	21	418	438	atagtgtgtgcgtgtgagag	agatcggggagttgtctaag	conserved_hypothetical_protein_[Pediculus_humanus_corporis]
contig_45659	1	p3	(CAG)7	21	367	387	aataatagcaaccagcaagc	atcccactcctaaggctaac	guanine_nucleotide_exchange_factor_dbs
contig_46358	1	p3	(CAG)7	21	118	138	ccaacaaacacaacaacaac	ctgcaagagaactctgatcc	l_mbt-like_3_isoform_b
contig_172	1	p3	(CAG)8	24	287	310	agaaaaacagactcagcagc	cctacagacctcagaagtgc	oxidative-stress_responsive_1
contig_32960	1	p3	(CAG)8	24	385	408	ctgcagtctaccactcttcc	ctggcaatatactttctggg	0
contig_35092	1	p3	(CAT)14	42	159	200	ctttcacagaattcccaatc	acggcttttactgagacttg	0
contig_125058	1	p3	(CAT)6	18	156	173	ctggagtcaacatgtctgtg	agcattccatctcatcactc	0
contig_18499	1	p3	(CAT)6	18	332	349	ccagatgaaattctagtgcc	gtgccgacgtagattaaaac	sil1_protein
contig_14791	1	p3	(CAT)7	21	78	98	aattgtatttatcatcactattacc	aggaggaggaggaataagtg	0
contig_93933	1	p3	(CAT)7	21	56	76	cattttatcaatatctgttgcac	gatgatgatgtgatgataatg	0
contig_126375	1	p3	(CAT)8	24	47	70	cacaatcgtatcaccatcac	gtgatggtgatacgattgtg	0
contig_134716	1	p3	(CCA)6	18	88	105	atccttctcttcttcttccg	ggagaaggagaagaagaagg	0
contig_39466	1	p3	(CCA)6	18	319	336	cccaaaactctgtctaatgc	aagaggaggtggatgacg	0
contig_13132	1	p3	(CCA)7	21	27	47	caacaataacaacaacaacagc	aaaacaagggaaacaaaagc	0
contig_43321	2	p3	(CCA)8	24	460	483	gctatcacacctccaatctc	agatgatagaggtggtcgtg	cabeza_cg3606-pa
contig_27044	1	p3	(CCG)10	30	246	275	agaatctgtccaaagtgtgc	aaagagtgttgtagttccgc	0
contig_42033	1	p3	(CCG)6	18	208	225	cggaagttgtcgtaggtg	ccactacgagtatgtggagc	cdc42_gtpase-activating
contig_45478	1	p3	(CCG)6	18	268	285	gttcctgacgttcctgaag	atcgatatgttgtttggagg	mgc81115_protein
contig_33331	1	p3	(CCG)7	21	303	323	aacagacacacaaacacgtc	gatctctctcgtgtctttcg	0
contig_11729	1	p3	(CCG)9	27	102	128	gagttcgagagagcgaatag	cacaaggctcaacctcaac	0
contig_29187	1	p3	(CCG)9	27	498	524	gaggtcaaatctgaggtcg	actctgtgtggagtggtcag	0
contig_34216	1	p3	(CCG)9	27	143	169	gtcttcaactgggaacctg	catcctttccttgttctttg	neuron_navigator_2_isoform_2
contig_119903	1	p3	(CCT)10	30	38	67	cctctttttcttccttttcg	aggagagatggagaagaagg	0
contig_33030	1	p3	(CCT)17	51	648	698	atgagcaatgtagtccatcc	agggaggagaaggaggag	0
contig_109701	1	p3	(CCT)6	18	22	39	ctcctcctcctccttctc	cctcgtatctcaaattctgc	0
contig_114238	1	p3	(CCT)6	18	54	71	cctcttcttcctcttccttc	aagaagagggagaagagagg	0
contig_12311	1	p3	(CCT)6	18	234	251	aagcgtattctaggcatgag	ggaagctggaaggaacag	0
contig_27044	2	p3	(CCT)6	18	420	437	agaatctgtccaaagtgtgc	aaagagtgttgtagttccgc	0
contig_33847	1	p3	(CCT)6	18	334	351	cctacttgtactcctcgtcg	agtctcgtagaagtgcttgc	0
contig_36375	1	p3	(CCT)6	18	475	492	aaaggaggaccaaaggatag	cacacacacacacacacaag	0
contig_47000	1	p3	(CCT)6	18	422	439	catagacgactgtcctcctc	atattatgactggtggacgc	0
contig_51633	1	p3	(CCT)6	18	33	50	ctcctcctcctcctctcc	atcttgtgacggaatctgac	caspase
contig_52106	1	p3	(CCT)6	18	165	182	attccaccttgtcttcgac	caagtgaccagtcctctagc	nck-associated_protein_5
contig_58106	1	p3	(CCT)6	18	49	66	atcaccttctcctccttctc	aaaagaaggaggagaaaagg	0
contig_80047	1	p3	(CCT)6	18	222	239	caactatctctcctttcccc	atagttgaggaaggaggagg	0
contig_85788	1	p3	(CCT)6	18	50	67	atttgtgttctcactcaccc	aagaaggaaagggcggag	0
contig_90089	1	p3	(CCT)6	18	37	54	cctttcttccccttttcc	aacaagaggtgaatggaatg	0
contig_103665	1	p3	(CCT)7	21	138	158	aggtattcctcggacacg	atgaggaggcagacggag	0
contig_125855	1	p3	(CCT)7	21	63	83	gagccacatcttcaagtttc	agcggaggagagagagac	0
contig_135766	1	p3	(CCT)7	21	30	50	ctcctccctccctctctc	gggagaagaaagtggaagag	0
contig_41057	1	p3	(CCT)7	21	558	578	gtgatttgcctatttgcttc	acatcttcgtcttggatcac	protein_phosphatase_type
contig_55323	1	p3	(CCT)7	21	40	60	aacagacgattcgacaacc	ccgattaacgtctgtgaaag	0
contig_75975	1	p3	(CCT)7	21	68	88	ctaatttcactccctcctcc	gaggaggaatgagaggaag	0
contig_77035	1	p3	(CCT)7	21	26	46	ctcctcctctttcttccttc	aggaaaggaagacagaggag	0
contig_9043	1	p3	(CCT)7	21	313	333	cacaaagtccatgtctgatg	ctctctctttctctctcccg	mitogen-activated_protein_kinase_associated
contig_93786	1	p3	(CCT)7	21	35	55	gtcgtcgtaatcgtctcaac	agttcaggaggttcttggtc	0
contig_3391	1	p3	(CCT)8	24	123	146	ctcttccactgtctgtcctc	ggaggtgaaggaactgaag	0
contig_45257	1	p3	(CCT)8	24	298	321	gtcgataaccacagcagc	aatgcatccctttcacatac	zinc_finger_protein_c3h_type-like_2
contig_45770	1	p3	(CGA)6	18	517	534	agttaaagggaccaatcctc	gacttcttgaagctctcctg	0
contig_96540	1	p3	(CGA)8	24	70	93	atataactcggcctttctcc	ataagcttgatttcgtctgc	0
contig_35831	1	p3	(CGC)6	18	603	620	actgttagcaacgctactcc	gggagtacctgaggataagg	glutamate_transporter
contig_81178	1	p3	(CGC)6	18	50	67	gtcacccactcctccgtc	gagtgcagagttcgaggag	0
contig_23967	1	p3	(CGG)6	18	82	99	agagcacgacgacgacag	ggctgttgtgagtttttctc	0
contig_39189	1	p3	(CGG)6	18	268	285	gctcatccacttcatctacc	gctgaacgacaggttgag	hypothetical_protein_AaeL_AAEL002499_[Aedes_aegypti]
contig_41935	1	p3	(CGG)6	18	181	198	gaggacgacgacgaagac	gagacgaactcgtaacgaac	0
contig_32090	1	p3	(CGT)6	18	249	266	ggaatgaccacagagtgaag	gctctcttaggttcacatgc	0
contig_38733	1	p3	(CGT)6	18	97	114	ggcactcgtctacactgg	ccacggtatactaaaggcag	0
contig_37679	1	p3	(CGT)7	21	650	670	ctagacatggaggtcgagag	actcttggtcgttgtgactc	isoform_a
contig_109609	1	p3	(CTA)6	18	59	76	gcaactgttaatacccttacg	gcagtgctggtagcaatag	0
contig_36705	1	p3	(CTA)6	18	55	72	cgtctactacttctacttctgcttc	gtgctagtgatggtagttgttg	0
contig_1071	1	p3	(CTC)6	18	546	563	aattctcaatggttcacgtc	acgaaggaaaaactaagaagg	0
contig_109702	1	p3	(CTC)6	18	60	77	ccttcttcttcctctcttcc	caggatggaggaagaagg	0
contig_117591	1	p3	(CTC)6	18	35	52	ctttctctgcctccttctc	aagaggaaaggaaataagcg	0
contig_117671	1	p3	(CTC)6	18	26	43	atgctcctcctcctccttc	cctcttgcctaatattgcac	0
contig_23999	1	p3	(CTC)6	18	117	134	ctgcctcactaccatcctc	aacggtatttgtgactttcg	0
contig_29505	1	p3	(CTC)6	18	289	306	atccgtacaaatcctgtctg	ccacctgccaaagttactc	0
contig_42123	1	p3	(CTC)6	18	114	131	cagatagtgccgcaagag	agaatcagctgcagaggtag	0
contig_43834	1	p3	(CTC)6	18	497	514	gcttcaggttgtacttctgg	gcaactgaaggtctttgaac	zinc_c2h2_type_family_protein
contig_4391	1	p3	(CTC)6	18	21	38	ccgtctcctcttcttcttc	aggagaagtgggagtagagg	0
contig_48510	1	p3	(CTC)6	18	189	206	aatacagtgccggtgagac	gagaagagacgcagtaccac	isoform_c
contig_75647	1	p3	(CTC)6	18	55	72	cttccttcgtcacttttctg	gttgaaagacgccttgtg	0
contig_9357	1	p3	(CTC)6	18	610	627	acaaacctcttcatggtgtc	gagctctcactcgagttctg	0
contig_95459	1	p3	(CTC)6	18	28	45	acttcatcattaccataacttcc	agaaggagaaggaggatgag	0
contig_24960	1	p3	(CTC)7	21	130	150	gtcattctcgaaaggtcatc	caagatctcaaggtcagagg	0
contig_36293	1	p3	(CTC)7	21	445	465	ccttataaatcgccaaacac	agtctggcaagataagcaag	frizzled_homolog_10
contig_46112	1	p3	(CTC)7	21	526	546	cttctccttctccacctctc	agaagaagagtgtcagcgag	0
contig_57449	1	p3	(CTC)7	21	54	74	attcctccaccttctctttc	gaaggagaagaaggagaagg	0
contig_73034	1	p3	(CTC)7	21	92	112	cttcttcttcttcctcctcc	aaggaaggagatagagaggg	0
contig_10959	1	p3	(CTC)8	24	216	239	atttttcttatgcctccctc	gaagaagaaagggaagaagg	0
contig_29661	1	p3	(CTC)8	24	127	150	aaagattctcctcctccttc	cgtcttcttggtttttcatc	conserved_hypothetical_protein_[Ixodes_scapularis]
contig_49909	1	p3	(CTC)8	24	462	485	aaaattgaagagctggagtg	cttcaagggactttgtcaag	viral_a-type_inclusion_protein
contig_15	1	p3	(CTG)6	18	142	159	attccctgaaattgaaaagc	aattccatgatgcctatcac	0
contig_38466	1	p3	(CTG)6	18	437	454	atgagttcttgctagcgttc	attattccgcatcaagtgtc	forkhead_box_subgroup_o
contig_49544	1	p3	(CTG)6	18	91	108	attccctgaaattgaaaagc	aatgggtgttagttggtttg	0
contig_50375	1	p3	(CTG)6	18	537	554	gccatttgtaaaattgaagc	cacaaatgcagacatgaaac	dihydrolipoamide_succinyltransferase_component_of_2-oxoglutarate_dehydrogenase
contig_8667	1	p3	(CTG)6	18	181	198	ctcttcttcacctttcgatg	aggagaaatcccaaggtaac	0
contig_1263	1	p3	(CTG)7	21	159	179	aacctgtgtgtgtgtgacag	ctgtgttcctgagaagaagg	0
contig_40282	2	p3	(CTG)7	21	523	543	atcgactgaccaataccttg	cagcctattagtcaaggtgg	mediator_of_rna_polymerase_ii_transcription_subunit_25
contig_5565	1	p3	(CTG)7	21	206	226	agaagaaagaggtgggtgag	ccaacaacaacaacaatctg	0
contig_50816	1	p3	(CTG)8	24	431	454	atccactttctcttccttcc	aaataaaggaggaggtgagg	la-related_protein_4
contig_110598	1	p3	(CTT)6	18	90	107	ccctttcctttttctctacc	aggagaaggaagaagaaaaag	0
contig_51161	1	p3	(CTT)6	18	1	18	agtaggaggaggaggaagag	ccctttctttgttgtctttg	paired_superclass_homeobox_transcription_factor_itx
contig_798	1	p3	(CTT)6	18	29	46	attccccttctccctacc	agagggagagatggagagag	0
contig_81592	1	p3	(CTT)6	18	20	37	cttcttcctcccctttctc	gggaggaagaagaagaagag	0
contig_115192	1	p3	(CTT)7	21	111	131	cccttgtcattctcattttc	aggagaaggaaaaggacaag	0
contig_119209	1	p3	(CTT)7	21	21	41	ctttctttctccctctttttc	aaggaaaaagagggagacag	0
contig_64191	1	p3	(CTT)7	21	46	66	cttgcttacttgcttgtttg	gaaagaggaagaaagaaagaaag	0
contig_94618	1	p3	(CTT)7	21	33	53	gctctcattcttctcttctcc	gaaaaggagaaaaagaaggc	0
contig_125938	1	p3	(CTT)8	24	46	69	cttgcttacttgcttgtttg	aaaagaagagaggaggaagag	0
contig_39668	1	p3	(GAA)6	18	122	139	ccattaagccgtacaagaag	aagggaagactggagagaac	adamts-like_5_isoform_cra_c
contig_42241	1	p3	(GAA)6	18	104	121	gaaacaaagaagaaaatacgaag	cacaaatacacagcgatgac	0
contig_42845	1	p3	(GAA)6	18	149	166	gaaaagggagggaatagaag	cagaaggccaagtaacaaac	chromosome_5_open_reading_frame_28
contig_47233	1	p3	(GAA)6	18	639	656	acaagatggtggatcagaag	ctaaggtgtttgtcgaggag	rna-directed_dna_polymerase_hmg-i_and_hmg-_dna-
contig_51161	2	p3	(GAA)6	18	166	183	agtaggaggaggaggaagag	ccctttctttgttgtctttg	paired_superclass_homeobox_transcription_factor_itx
contig_52143	2	p3	(GAA)6	18	475	492	gtggcttaacaacaatagcc	ctacagaccctcagaagtgc	arginine-glutamic_acid_dipeptide_repeats
contig_58611	1	p3	(GAA)6	18	74	91	ggtgatagagggagaggaag	ccgtctgtttatctttttatctg	0
contig_609	1	p3	(GAA)6	18	477	494	ggaggaaaaagtgtcttgtg	gcaggtatttcacgactagg	0
contig_67096	1	p3	(GAA)6	18	28	45	aaggagaaggaaagaaaagg	gcgctatcctttcttttctc	0
contig_126982	1	p3	(GAA)7	21	32	52	agaagcaagagacagcaaag	gtcagctgtgaagtggtttac	0
contig_43859	1	p3	(GAA)7	21	574	594	agagagacttgctaggggac	gccatcatcttgaagaaaag	poly_(adp-ribose)_polymerase_member_12
contig_49176	1	p3	(GAA)7	21	31	51	agacgagagaggcgagag	ctgtctctggtagacttgcc	polypeptide_n-acetylgalactosaminyltransferase_35a
contig_58797	1	p3	(GAA)7	21	59	79	cgaagagacagagaaagagg	cctcttatttctgctcctcc	0
contig_92627	1	p3	(GAA)7	21	62	82	gaggatgagaagagaaatgg	cgtgtatgtgtgtgtgtgtg	0
contig_24138	1	p3	(GAA)8	24	313	336	ctgaggaaggcaatgttatc	gtggtttttgcctcttattg	survival_motor_neuron
contig_87829	1	p3	(GAA)8	24	31	54	ggaagaggaaaaagaaaagtg	cggtacgatgcataaaataag	0
contig_98311	1	p3	(GAA)8	24	68	91	aaagaaatgagaaaaggcag	gtacttcttgaagctgcctg	0
contig_39566	1	p3	(GAC)6	18	447	464	ggaggtgtatttgctaaacg	gaggaggaggaagagaagtg	0
contig_14916	1	p3	(GAG)6	18	199	216	ctcccactgaatactcttgc	ctccactgttgtaccctcc	0
contig_18291	1	p3	(GAG)6	18	272	289	aagaggaggaagaggatgtc	ccttgatctcttgcactctc	0
contig_29347	1	p3	(GAG)6	18	142	159	atgaggagccatagtgagtg	atctgctccactaccatcac	0
contig_35580	1	p3	(GAG)6	18	389	406	ggaagaagtagaggaggagg	gtttgggtctcgtcatgtag	0
contig_36430	1	p3	(GAG)6	18	284	301	ggagaagataaaggagaggg	catccttctcgtcacttttc	0
contig_43682	1	p3	(GAG)6	18	150	167	gaacacgcatacacacattc	cccaagagcagagaaatatg	0
contig_46039	1	p3	(GAG)6	18	324	341	ggaagagaacaagacagacg	cgtgtatttgtgttccaatg	0
contig_48483	1	p3	(GAG)6	18	275	292	gtctgctaaggtcataacgc	atcttcatcctcaaccactg	coiled-coil_domain-containing_protein_47
contig_49417	1	p3	(GAG)6	18	238	255	aacaacaattcctgttcctg	actcataactggggtgtttg	transcription_factor_25_(basic_helix-loop-helix)
contig_50954	1	p3	(GAG)6	18	138	155	agaagaagcaggaaaaggag	aaacctaatgtgtggtggag	chromodomain_helicase_dna_binding_protein
contig_51842	1	p3	(GAG)6	18	240	257	acaaatcccctagagaaagg	cttctttgttccagaaggtg	cat_eye_syndrome_critical_region_protein_2
contig_86987	1	p3	(GAG)6	18	63	80	acaggagaaggaagaggaag	cctcttccttctcctcctc	0
contig_97572	1	p3	(GAG)6	18	52	69	gaagaaacaggtgaaagagg	ctctctctctcctctcgtcc	0
contig_113344	1	p3	(GAG)7	21	66	86	gtgaggaggaagaggaagag	atctcctcctcctcctcc	0
contig_120976	1	p3	(GAG)7	21	24	44	agaggaagaagaagagagacg	ggagaagggaagagagagag	0
contig_127708	1	p3	(GAG)7	21	74	94	accggaagaggtagaagaag	cctcagcttccagtactctc	0
contig_36259	2	p3	(GAG)7	21	627	647	gcctgtttaaaatcagcaag	cttctccaacacaacctctc	0
contig_47906	1	p3	(GAG)7	21	74	94	cgtctgaggaggactatgag	gaacctgtttggctagagtg	0
contig_51161	3	p3	(GAG)7	21	332	352	agtaggaggaggaggaagag	ccctttctttgttgtctttg	paired_superclass_homeobox_transcription_factor_itx
contig_65144	1	p3	(GAG)7	21	55	75	gaggagttgatgtggaagtg	ccttctcttcctccttcttc	0
contig_6829	1	p3	(GAG)7	21	72	92	aggaattctgaagaaggagg	cacctcctccaatgtgtc	0
contig_91643	1	p3	(GAG)7	21	90	110	agaagaggaagaggaagagg	ctcctcctcctcttcctc	0
contig_100527	1	p3	(GAG)8	24	54	77	agcaaaaagaactcacgaag	ctcctcctctccttcctatc	0
contig_21245	1	p3	(GAG)8	24	501	524	ccacaaaggtaatttcttgc	caacgagtcacctttttctc	0
contig_47054	1	p3	(GAG)8	24	381	404	cagggaaacagagaaatgag	aactggacaacaaactcacc	dead_box_atp-dependent_rna
contig_50508	1	p3	(GAG)9	27	367	393	agcacttgtctctcgctaac	agacactccttgtgttgacc	camp-dependent_protein_kinase_isoform_a
contig_30900	2	p3	(GAT)11	33	453	485	cagagaggcaagaaagagag	cattttctctgaattttggc	0
contig_38745	1	p3	(GAT)6	18	21	38	aggagaatggagaacagaag	gttcactttccactttttgc	nucleolar_protein_6
contig_52200	1	p3	(GAT)6	18	484	501	aaggggaagagaaaagtgag	aggctaagactgtaatcccc	zinc_finger_mym-type_protein_3
contig_6365	1	p3	(GAT)6	18	54	71	attgatttaggctgatgacg	cagtgggaaaggtaagtcag	0
contig_79467	1	p3	(GAT)6	18	236	253	acaacaacatctggaccttc	acatccctccagtgtaaaag	0
contig_21940	1	p3	(GAT)7	21	27	47	ggaggataatgataatgataacg	atgcacagatatggaaaagg	0
contig_32374	1	p3	(GAT)7	21	135	155	gtgatttgctgacatgagtg	actcgatgaaagatgtgtcc	peptidylprolyl_isomerase_domain_and_wd_repeat_containing_1
contig_7136	1	p3	(GAT)7	21	77	97	atatttagtgctgcaatccg	atcatcatcatcatcgtgtg	0
contig_38388	1	p3	(GCA)12	36	94	129	gcaggagaagagtttgtcag	cctttcatctttgcatcttc	0
contig_114862	2	p3	(GCA)6	18	328	345	ctcctacatctcctgaatgg	catgccaggttatgatgtg	0
contig_31479	1	p3	(GCA)6	18	220	237	gtctcgctcaagactaccac	aaatgcatgttcgtatttcc	yippee-like_2
contig_39262	1	p3	(GCA)6	18	209	226	acagcagctacaacgacag	atcatttacatttcggcatc	0
contig_719	1	p3	(GCA)7	21	142	162	gaaacagtcgaatggatgag	ataattgcacaatccagacc	yippee-like_2
contig_32291	1	p3	(GCC)6	18	675	692	atagtagcttctggctgtcg	ggtgcttaagatgcactacc	innexin_inx2
contig_38696	1	p3	(GCC)6	18	232	249	caccaatcctgaagtctacc	caacaagctgttcgtgaag	---NA---
contig_33053	1	p3	(GCC)7	21	459	479	cttcctctttctcttcctcc	atgatctccttgaggaactg	udp-_c:polypeptide_n-
contig_34105	1	p3	(GCC)7	21	240	260	agatgtctgagaccaaggtg	ctcccttctccttcttgc	0
contig_35784	1	p3	(GCC)7	21	232	252	caactgttactggaggttcc	caatctctagcaatatgccc	zinc_finger_protein
contig_130162	1	p3	(GCG)6	18	88	105	cctcgctctagggtaagtg	gccttgcagaatgtaagtaag	0
contig_46929	1	p3	(GCG)6	18	525	542	ctacatcaaggaattccagc	ctcttgtactggagtggagc	and_ph_domain-containing
contig_891	1	p3	(GCG)6	18	261	278	ctcttacggattactgctgc	ggtagcaggtcttcactcag	mgc79653_protein
contig_49991	1	p3	(GCG)9	27	78	104	acgcttggttaagttacgac	acgatgatcactggttcttc	adamts-like_4
contig_378	1	p3	(GCT)6	18	620	637	ggtattagcaactggaatgc	ccacggcaatagaaagttac	roquin_(ring_finger_and_c3h_zinc_finger_protein_1)_isoform_2
contig_43228	1	p3	(GCT)6	18	483	500	aaaatacaccatccatctcg	caactttaattgccttcacc	rer1_protein
contig_49918	1	p3	(GCT)7	21	625	645	agaccctgacttttctttcc	agatctcgactctttcctcc	0
contig_104294	1	p3	(GGA)6	18	59	76	aggaggaaaaggagaagaag	ctcttatccttcctcattcg	0
contig_106946	1	p3	(GGA)6	18	43	60	aatggagcagaagtaggagg	cattctccctgacatctagc	0
contig_115348	1	p3	(GGA)6	18	69	86	agaagcaacctttaatttcg	aatcataatcgtttcttccg	0
contig_125177	1	p3	(GGA)6	18	235	252	aacttgagacggtgtggtag	cggcaacaagaagtcctc	0
contig_131751	1	p3	(GGA)6	18	28	45	gaggacgacgagggagag	cttcttccttttcctcttcc	0
contig_1852	1	p3	(GGA)6	18	544	561	cgacgcaggtaaatagattc	gagcacaagggtcgtattag	moesin_ezrin_radixin
contig_33247	1	p3	(GGA)6	18	137	154	cttcagcttatggtcctgg	agcagagcatagaggaagtg	0
contig_35311	1	p3	(GGA)6	18	18	35	gggaagagaaacacgagg	aggtcctccttctctaccac	0
contig_36969	1	p3	(GGA)6	18	681	698	cgaggtcctacttgaagatg	agaccactcacactcctctc	0
contig_37916	1	p3	(GGA)6	18	68	85	acgaaggaaaaactaagaagg	aattctcaatggttcacgtc	0
contig_38540	1	p3	(GGA)6	18	170	187	aacacgtcgtcatatccttc	cttgtgcttgtgtttgtgag	0
contig_39140	1	p3	(GGA)6	18	129	146	gcgagtgttggtgttctatc	gaggaaatcaagttcacagc	0
contig_47851	1	p3	(GGA)6	18	373	390	gattcagcaggaaaaagttg	gtctgtgtctgtgtgactcg	0
contig_49450	1	p3	(GGA)6	18	368	385	catcatccagtaatgtcgtg	gtacaagagtgctgaggagg	tuftelin-interacting_protein_11
contig_51730	2	p3	(GGA)6	18	666	683	cgaatcaagtgaaaggaatc	acccttctattctctccctg	serine_protease
contig_51921	1	p3	(GGA)6	18	441	458	agaggtagaaggggagagtg	aatggatcgtaaacatctgg	ring_and_phd-finger_domain-containing_protein_kiaa1542
contig_56809	1	p3	(GGA)6	18	55	72	aaaaatggctaagagcagc	cattcttgatcctccatctc	0
contig_59343	1	p3	(GGA)6	18	46	63	aggaggagggggaagaag	ctctttctctctccctttcc	0
contig_68	1	p3	(GGA)6	18	212	229	aaatgcaatggtgattcttc	caagacaagggagaaaacag	0
contig_69422	1	p3	(GGA)6	18	27	44	gaaggaggaggaggaagac	ctctctcctcttctcaccac	0
contig_76542	1	p3	(GGA)6	18	43	60	ggtttcctggaggaggtg	agtacagggtacagagccag	type_iii_effector_protein
contig_83655	1	p3	(GGA)6	18	31	48	gaggaggtggaggagatg	cttcgctgtactcccaatag	0
contig_83675	1	p3	(GGA)6	18	18	35	aaaagagtgagggaaagg	ctttctccctactcctcctc	0
contig_95668	1	p3	(GGA)6	18	77	94	aggatgaggaaggagagaag	cttctcctcctcctcccc	0
contig_11260	1	p3	(GGA)7	21	258	278	gcagaagcagagacagagac	ctccatcttcttactcgtcc	0
contig_134207	1	p3	(GGA)7	21	33	53	aagaaagagaaggagaattgg	cttcttcatttctgggtctg	0
contig_34322	1	p3	(GGA)7	21	427	447	agctgaaacctatggaggag	aggaccagtaagctgatgc	0
contig_41924	1	p3	(GGA)7	21	312	332	gctctctgtgaggtgaagtc	aaatccatgataccgttgag	transmembrane_protein_45b
contig_41955	1	p3	(GGA)7	21	373	393	accagaagaaaaagggaaag	ggagctgatttccacagtag	0
contig_43297	1	p3	(GGA)7	21	661	681	cacttacgttccttgagacc	cctaactgagtgcctgagac	guanine_nucleotide_exchange_factor
contig_43362	1	p3	(GGA)7	21	162	182	aaaagacaaatgggaatcac	gttccagagtcagcagaaac	0
contig_133813	1	p3	(GGA)8	24	85	108	gagtcgagaggagtagggtc	ccgttatctcgtccaattc	0
contig_20401	1	p3	(GGA)8	24	312	335	aagggaaatgaagagagagg	cttcttcctcttcctccttc	0
contig_22055	1	p3	(GGA)8	24	419	442	gttgttatcttcgatttcgc	caggatattcttcgagttgc	hypothetical_protein_BRAFLDRAFT_100231_[Branchiostoma_floridae]
contig_117190	1	p3	(GGA)9	27	71	97	gcagaaagtgaggaagagg	ccttctcctcctcctcttc	0
contig_129336	1	p3	(GGA)9	27	89	115	aacaggagaaacaggatgg	cctcttcctcctcctcac	0
contig_47207	1	p3	(GGA)9	27	351	377	actcttgttgtccaaacgtc	gggcgtgtcttagtagagtg	0
contig_3273	1	p3	(GGC)6	18	166	183	ggagaagataggcgagagag	gtggacgtcggtgtgttc	0
contig_39309	1	p3	(GGC)6	18	335	352	atcaacacaacgttctctcc	atcccgaaaaagtactctcc	lsm11_protein
contig_44174	1	p3	(GGC)6	18	501	518	gactactacgccgttaatgc	acagtggatctgatttgagg	lipoma_preferred_partner_lpp
contig_48434	1	p3	(GGC)6	18	314	331	acaagacgacaaggaagttg	attggctcttcttaagggtc	0
contig_45178	1	p3	(GGC)7	21	394	414	gacagaataacagtctcggg	ggctctacaataactggacg	splicing_factor_proline-_and_glutamine-rich
contig_42838	1	p3	(GGC)8	24	434	457	gatacgacaggacacagacc	ctactccgaggtctatacgg	0
contig_32550	1	p3	(GGC)9	27	154	180	ggagcttacatggtggttac	gcagatagtcgtagtctggg	casein_kinase
contig_42441	1	p3	(GGT)6	18	239	256	gcgttgaaatggaagtagac	caggaactccaagttttgtc	histone_demethylase_utx
contig_33386	1	p3	(GTA)11	33	386	418	aaatccacacaaggatgaag	atactaggccaattgctgtc	0
contig_12101	1	p3	(GTA)14	42	61	102	ggttgttcaggagttagctg	gataaccgtagccaactcag	0
contig_43613	2	p3	(GTA)6	18	518	535	gtggaacgagagtttgaaag	ctgctacaacttccccatag	0
contig_2312	1	p3	(GTG)6	18	167	184	ctcccagttaggtcgagg	cagagagagcctgatgtacc	protein_bat2-like_2
contig_2489	1	p3	(GTG)6	18	190	207	atggcctgagttgactacc	acagctatgacatggaggag	0
contig_33507	1	p3	(GTG)6	18	148	165	catcttaggcgtgctgatag	agatacaatgctggtgaagg	0
contig_40805	1	p3	(GTG)6	18	298	315	acgccttggaaaatatctg	ataaccaccacaacctgaac	partitioning_defective_par-3
contig_23850	1	p3	(GTT)6	18	126	143	accatctaacaaaacgaacg	aagacgttgatgatgaggac	ninjurin_a
contig_24487	1	p3	(GTT)6	18	336	353	atggataatcacattctcgg	acaacaacaccaacaacaac	0
contig_29517	1	p3	(GTT)6	18	359	376	ggcttaattgctgttggtag	cacacacacacacacacttg	0
contig_40689	1	p3	(GTT)6	18	253	270	cccgctgtaacattctttag	cttgtaattccagttcagcc	0
contig_48405	1	p3	(GTT)6	18	543	560	cctctttctctttctcctcc	gagattggaaaagaatgcag	cg16791_cg16791-pa
contig_42441	2	p3	(GTT)7	21	503	523	gcgttgaaatggaagtagac	caggaactccaagttttgtc	histone_demethylase_utx
contig_45478	2	p3	(GTT)7	21	575	595	gttcctgacgttcctgaag	atcgatatgttgtttggagg	mgc81115_protein
contig_631	1	p3	(GTT)7	21	471	491	cgacaaggatttgcttctac	ccttcagaccttatcgaatg	0
contig_47509	1	p3	(GTT)8	24	502	525	gccatagttgacgtgtctg	gtactggtctgaaggctgag	hypothetical_protein_CHLREDRAFT_104719_[Chlamydomonas_reinhardtii]
contig_39113	1	p3	(TAA)11	33	26	58	aagagaatatgataatggacagg	ccttagaatcggcactacac	cg4552_cg4552-pa
contig_41347	2	p3	(TAA)11	33	468	500	gtaggtcttgatcagccttg	atctcatcattacaccctgc	0
contig_49774	1	p3	(TAA)6	18	57	74	cgtaattcgtccatctaagg	atgttcataatgaggccaac	ras-related_protein_rab-
contig_51190	3	p3	(TAA)6	18	521	538	atttatagcaaccctcctcc	gtttcaaatgctactcctgc	testis_derived_transcript
contig_4536	1	p3	(TAA)7	21	164	184	gagtccaaaggtaatcttgc	ccattactgatacgactactgc	0
contig_51420	1	p3	(TAA)7	21	484	504	cgtttgtacacacatccaag	ctccaacttgaaagaggttg	lsm14_protein_a
contig_59232	1	p3	(TAA)7	21	43	63	cacaatcctgagatcgcc	ctttatgaagttataatgaaatgc	0
contig_50902	1	p3	(TAA)8	24	67	90	ccgataatccgatacgatac	gtctcgtggtagagcaagtc	mitotic_cyclin
contig_45677	1	p3	(TAA)9	27	38	64	aataactataataacaatgacaagg	ggttgcaagtctcttgtttc	0
contig_45953	1	p3	(TAA)9	27	505	531	cttgaggaactctttggatg	ccagacttttcttgaagtgg	0
contig_51190	1	p3	(TAA)9	27	203	229	atttatagcaaccctcctcc	gtttcaaatgctactcctgc	testis_derived_transcript
contig_118777	1	p3	(TAC)12	36	78	113	actgctattactgttactattgc	cacaagaacaaaaacaacaaac	0
contig_9203	1	p3	(TAC)6	18	203	220	actgttactgctgttcccac	gaggagaagtaatggcagc	0
contig_38355	1	p3	(TAG)6	18	33	50	aggaataggagcagtagcag	ggtaccatccctatctcctc	0
contig_29974	1	p3	(TAT)6	18	450	467	gttcctggaaactaccattg	aatcacacatcattggacag	0
contig_33598	1	p3	(TAT)6	18	557	574	catcgaaatcataaagcctc	catcgaaatcataaagcctc	0
contig_46616	1	p3	(TAT)6	18	411	428	cataccagaaaagccaactc	aacaataggaggaggaggag	0
contig_58266	1	p3	(TAT)6	18	62	79	ggtattggggaggagataag	caaggatgaaatgaatgaaac	0
contig_38306	1	p3	(TAT)7	21	636	656	gtttttccagcaggtgttac	aatcctgcatcagagtcatc	0
contig_41252	1	p3	(TCA)10	30	254	283	actcaccatctcggtttatg	atcttgggtcaattatgtcg	0
contig_35442	2	p3	(TCA)6	18	214	231	gacgtacacagcacacactc	gggcaaacaacaacaaag	0
contig_34451	1	p3	(TCA)7	21	282	302	acctcctaatgacatcatgc	agttgtaccaatggttggag	oxysterol_binding_1a
contig_44610	1	p3	(TCC)10	30	118	147	cactcgtgtctgctcctc	ctagttactggccctcaatg	scavenger_receptor_class_member_2
contig_44657	1	p3	(TCC)10	30	620	649	ggaagagctactgtgtccag	cagagagacgattcttgagg	0
contig_118659	1	p3	(TCC)6	18	63	80	ctctcctcctcttcatcctc	ggaagagaagaaagaggaag	0
contig_121236	1	p3	(TCC)6	18	35	52	ctcctctttcttctccttcc	agatagtgaagcaggctacg	0
contig_122591	1	p3	(TCC)6	18	79	96	ctcctttttctttttccctc	aaggagaaagaggacgagag	0
contig_26054	2	p3	(TCC)6	18	178	195	aaaattcaagcgaaactgag	gaaaggaaaggaaaggagag	0
contig_36540	1	p3	(TCC)6	18	393	410	gcatcatctctcctctgaag	cttcggtctctctcagtgtc	myb-related_transcription_factor
contig_40310	1	p3	(TCC)6	18	258	275	aactccacctttttcctttc	aggtggaggaggaagtagag	0
contig_43321	1	p3	(TCC)6	18	321	338	gctatcacacctccaatctc	agatgatagaggtggtcgtg	cabeza_cg3606-pa
contig_44177	1	p3	(TCC)6	18	146	163	cacacgacttggtcttcac	ccagttctagtccactgctc	myotubularin
contig_46293	1	p3	(TCC)6	18	210	227	gcctccttatcctctattcc	agagggtaggatccaaaaag	0
contig_47710	1	p3	(TCC)6	18	400	417	agaaagacaaaatgccagac	acaagacaaagaccaacagg	conserved_hypothetical_protein_[Ixodes_scapularis]
contig_49003	1	p3	(TCC)6	18	310	327	atcttcactgtcactccctg	aattacttaagggccacctc	low-density_lipoprotein
contig_50565	1	p3	(TCC)6	18	460	477	caagaaatcctccaagtcag	gactagagcgtcaaccagtc	0
contig_50911	1	p3	(TCC)6	18	412	429	aatgtttctccatccatctg	atgtggcaaattattcaacc	zinc_finger_protein_461
contig_51922	1	p3	(TCC)6	18	365	382	gaaggaaggaaagaaggaag	atacacatgaccacacatgc	adapter_molecule_crk
contig_56914	1	p3	(TCC)6	18	105	122	actcttcctcctctttgtcc	aggaggaggagtaagaggag	0
contig_83570	1	p3	(TCC)6	18	75	92	cttccttctcctttcctctc	ggatgtggagttagagttgg	0
contig_92208	1	p3	(TCC)6	18	55	72	cctccctctcctaattcatc	gaaagaaggaaggaaggaag	0
contig_108409	1	p3	(TCC)7	21	50	70	ctcctcctacccttcttcc	atgagaaggtaaaggaaggg	0
contig_110762	1	p3	(TCC)7	21	31	51	ctttcttctcctccttctcc	cttcgcttttcattttaagg	0
contig_33153	1	p3	(TCC)7	21	654	674	aattctaccaacacacctgg	aaagtgtggatgggtagatg	f-box_lrr-repeat
contig_41469	1	p3	(TCC)7	21	495	515	catgcatatatacacagccg	acaatgagcctggatatgac	hypothetical_protein_LOAG_03772_[Loa_loa]
contig_44521	1	p3	(TCC)7	21	501	521	atgatcggattcttgttagg	gactacaaggagctgtcgag	hypothetical_protein_[Monosiga_brevicollis_MX1]
contig_44895	1	p3	(TCC)7	21	54	74	ctctacagctactccccctc	cggaggagactgtaactgag	camp-specific_-cyclic
contig_24243	2	p3	(TCC)8	24	157	180	gtgtgtgtgtgtgtgagacc	gtgatgcttcctgacgag	0
contig_30472	1	p3	(TCC)8	24	54	77	caatcttgccaatgatgttc	agagaggaagtagggaatgg	0
contig_33113	1	p3	(TCC)8	24	131	154	acttggttgttgttgaggac	aaaagagagacggagagagc	0
contig_41633	1	p3	(TCC)8	24	212	235	agaagagaaaaaccgagtcc	ctccactgagaagtactggc	upf0406_protein_c16orf57-like_protein
contig_49796	1	p3	(TCC)9	27	362	388	atatcctccttctgctcctc	aagagatggaggaggagaag	ofd1_protein
contig_32741	1	p3	(TCG)6	18	521	538	cagaaagaatttcatcgtcc	aacatgcagcagaacctg	0
contig_38304	1	p3	(TCG)7	21	75	95	gcattttcgaccgtagttc	cgataaatcgccctataatg	0
contig_43732	1	p3	(TCG)7	21	457	477	caattcctttgaggtacgag	acatccacaacaaggagaag	hamlet_cg31753-pa
contig_48938	1	p3	(TCG)7	21	80	100	ggaagaacaagaagatcgc	gaggtagtggcagacttcag	0
contig_115296	1	p3	(TCT)6	18	146	163	ggatttatcagctcttgtcg	aagatggtgaagaagaagagg	0
contig_132295	1	p3	(TCT)6	18	54	71	aatgacagtgatgttgatgc	ccatgatagatagtaaagttcagaag	0
contig_62227	1	p3	(TCT)6	18	44	61	cttctcctccttcttcttcg	gagggaagaagagaaacagg	0
contig_77504	1	p3	(TCT)6	18	66	83	cttccacctcttcgatttc	aagaagcgacaaaacaaaac	0
contig_84993	1	p3	(TCT)6	18	70	87	atcctcctcctccttcttc	acggaggaggaggaagaag	0
contig_24744	1	p3	(TCT)7	21	21	41	cctcctcctcctcctcttac	atcaatagctgtgtgggttg	0
contig_39981	1	p3	(TCT)7	21	236	256	aaaattccatatcatggtcg	acagttgtcgggtagttcac	0
contig_25264	1	p3	(TCT)9	27	145	171	atctttgactctttcccctc	aataaggacacctaaagggc	zinc_finger_protein_319
contig_104533	1	p3	(TGA)12	36	24	59	atggtgatgatgatgatgg	ggaaatccatgaaaatcatc	0
contig_104591	1	p3	(TGA)6	18	41	58	cgatttatgaaacaggaagtg	cattatggtgatctatgtagacg	0
contig_39826	1	p3	(TGA)6	18	287	304	actaatggtaacgatgacgg	gatttcagtaatgctcaggc	0
contig_41302	1	p3	(TGA)6	18	21	38	gatcatgatgttattgctgc	acaacatttcctctgattgg	0
contig_48734	1	p3	(TGA)6	18	345	362	actcgtttaaactgtttccg	actctaccttctttaccccg	0
contig_51190	2	p3	(TGA)6	18	393	410	atttatagcaaccctcctcc	gtttcaaatgctactcctgc	testis_derived_transcript
contig_90604	1	p3	(TGA)6	18	86	103	caatgatgacgaagatgatg	acatgcacaaagtcaccc	0
contig_43358	1	p3	(TGA)7	21	202	222	acattttctccctccttttc	agataccacgaggtgaaaac	0
contig_34848	1	p3	(TGC)6	18	242	259	gacataaacgcaatagtccc	aagcagctcttctcatcaag	0
contig_37206	1	p3	(TGC)6	18	490	507	ggtggtttatttcattgtgg	gaagtgtccttagacgcaac	0
contig_38262	1	p3	(TGC)6	18	260	277	gaggaagactggacagagtg	aatacaccaagatccagacg	hypothetical_protein_EAI_08626_[Harpegnathos_saltator]
contig_9230	1	p3	(TGC)6	18	439	456	gtcaatggttcagaatcagc	aatctggtacgggtgatatg	hect_e3_ubiquitin_ligase
contig_43231	1	p3	(TGC)7	21	520	540	gtactccaggctgtcttctg	gtcccaagctatcatagacg	vrille_cg14029-_isoform_a
contig_448	1	p3	(TGC)8	24	83	106	cttcctctcctgtgtctgag	ctagggaactctgtcactgc	myc_binding_protein_2
contig_126361	1	p3	(TGG)6	18	69	86	cttaatggtggtggtgatg	caccatcaccaccattaac	0
contig_2312	2	p3	(TGG)6	18	381	398	ctcccagttaggtcgagg	cagagagagcctgatgtacc	protein_bat2-like_2
contig_26857	1	p3	(TGT)6	18	21	38	attttgttgctgttgttgc	attattcaactgcgacatcc	0
contig_32664	1	p3	(TGT)6	18	140	157	aagatgtcagcctcaaacac	attgaagaaactccctcctc	0
contig_38866	1	p3	(TGT)6	18	513	530	acttggtgtgtatttctggg	gacacaacagcaacaacaac	mediator_of_rna_polymerase_ii_transcription_subunit_29
contig_43657	1	p3	(TGT)6	18	433	450	gtcatcttctgcaaggactc	caaaatctcgttagaatccg	0
contig_44626	1	p3	(TGT)6	18	476	493	gtagatgtgggagtaggcag	acaaacctccaaagttaccc	PREDICTED:_similar_to_AGAP007416-PA_[Tribolium_castaneum]
contig_35229	1	p3	(TGT)7	21	302	322	accgagtacacactctccag	agactttagcttccaccctc	0
contig_36647	1	p3	(TGT)7	21	302	322	attaactgtcgatgagtcgg	acaacaacaacaggaggaac	0
contig_43334	1	p3	(TGT)7	21	672	692	caaacgtgaagttttccttc	accactacaccagcattacc	ccr4-not_transcription_subunit_3
contig_44118	1	p3	(TGT)8	24	489	512	aaaacgtagagctggacttg	gactgtgcgaagtagaggac	0
contig_25349	1	p3	(TTA)6	18	22	39	cagttactaattatatgcccg	gagaaaatctttggcatttg	0
contig_39857	1	p3	(TTA)6	18	668	685	cacaggaactaccgattagc	gaaggtttgagcagacagac	0
contig_47428	1	p3	(TTA)6	18	562	579	agacaatgaaatcacgttcc	atttgattttgggttctgtg	autophagy-related_protein_9a
contig_47503	1	p3	(TTA)6	18	333	350	cattagctacctcaaatcgg	aggtattgtcaccctcacag	0
contig_523	1	p3	(TTA)6	18	66	83	ggcatattcatctttaattgg	cagacaaaccaagataagcc	0
contig_134015	1	p3	(TTA)7	21	39	59	gtccctttatcgtgagtcc	gcctagtgcttgaagatcc	0
contig_36685	1	p3	(TTA)7	21	61	81	agaagaatatactggtgcaatg	agatgtacacaccctcttgg	0
contig_37638	2	p3	(TTA)7	21	302	322	ctatgtcgggggtacataag	gtgttcgaatccgttttaag	0
contig_41393	2	p3	(TTA)7	21	630	650	agaaatggctgtgatgtctc	cactatcttttggcagaacc	mn_superoxide_dismutase
contig_50308	1	p3	(TTA)7	21	214	234	agatgtgaatgaacgtcctc	cgaagtcttcaccttttcac	0
contig_5409	1	p3	(TTA)7	21	115	135	aagcaagcgtcagataaaac	aataataacagcaacaacaacg	0
contig_81885	1	p3	(TTA)7	21	68	88	gctgcctgtgagatgtaag	cgaagagatgaaggcagtag	---NA---
contig_5724	1	p3	(TTA)9	27	195	221	actactactgctgctgctcc	agttgttgttgtagtaataacattc	0
contig_104822	1	p3	(TTC)6	18	40	57	cgtttcttcttcgtttcttc	aagaataaaagggagaagcg	0
contig_109774	1	p3	(TTC)6	18	51	68	catcttcctcttctccttttc	aaagaaaagaaaagaaatgaaaag	0
contig_1846	1	p3	(TTC)6	18	104	121	gtctaatggtgtttcaaattctc	atcccaaaaggaagaagaag	0
contig_22474	1	p3	(TTC)6	18	75	92	cgatcacttaaagaccttcc	gaagagaggaggaagaggag	0
contig_24146	1	p3	(TTC)6	18	638	655	acagacatttcatggagagg	aaaaccttataaaagaagaaagaaag	GI11883_[Drosophila_mojavensis]
contig_24763	1	p3	(TTC)6	18	287	304	actgttgatatgacttcgcc	aggagaaaggagaaaggag	0
contig_31751	1	p3	(TTC)6	18	84	101	cactggatttttccttcttg	caaaaaggtcaaggaatttg	0
contig_53938	1	p3	(TTC)6	18	33	50	cccctttcataggcttttag	aagccctatgaaagaagagg	0
contig_6181	1	p3	(TTC)6	18	76	93	ggtccaggagacgtagaag	aggatggagaatcggtaaag	0
contig_62010	1	p3	(TTC)6	18	37	54	caacttttgctttatctacg	ggaagaggaagaagaggaag	0
contig_80421	1	p3	(TTC)6	18	64	81	cgtgtctttcctttctatttg	gaaatgaacagaaagcaagg	0
contig_95875	1	p3	(TTC)6	18	73	90	acttcgtcttcttttccttg	aggagaaggaagaagaaacag	0
contig_119385	1	p3	(TTC)7	21	98	118	actcttcccatctccatctc	cccaaaaggaggaggagg	0
contig_20508	1	p3	(TTC)7	21	120	140	aatggcattttgactgagac	aattactgccattgttggac	0
contig_26337	1	p3	(TTC)7	21	418	438	atttttgtgctgctctcttc	aagagaaggtggaggaagag	0
contig_84421	1	p3	(TTC)7	21	52	72	atcccttctccttttcgtc	atttggaaaagaagaagaag	0
contig_100373	1	p3	(TTC)8	24	66	89	ggtcttttcctctcctcttg	gaggaaagaaaaagaggagg	0
contig_24469	1	p3	(TTC)8	24	356	379	attgttctagcagttgtggg	ccctgatacaaatcatttcc	0
contig_81349	1	p3	(TTC)8	24	23	46	ctcctcctcttcttctccc	aaaataggaaagagggaacg	0
contig_94589	1	p3	(TTG)10	30	49	78	gttgctggatgttatttatgg	ccgtattacaaacaacaaaataag	0
contig_11688	1	p3	(TTG)17	51	272	322	aacaggacacacctcttcac	gaacccacaacatccaatac	0
contig_135675	1	p3	(TTG)6	18	80	97	atgtacaggcgaaggagtag	aacaacaacaacaactacacc	0
contig_46512	1	p3	(TTG)6	18	290	307	acactaaagctttgcaggtc	gatcagcagacatgacacag	0
contig_80076	1	p3	(TTG)6	18	223	240	agagagggaaaaccaaaaac	cgtcttctcagtctgctacc	0
contig_63425	1	p3	(TTG)7	21	57	77	atgctttctatcccacacac	atcgaaatccaaaacacaac	0
contig_20700	1	p4	(AAAG)6	24	214	237	gcttccagtctgaagaaatg	ataatgtttcaagcaaagcc	0
contig_37454	1	p4	(AAAG)6	24	375	398	gaaaacgtctggtgtagctc	gaggagcattctgatctttg	0
contig_43199	1	p4	(AAAT)6	24	371	394	ccctcttatacatatccccc	ctcgtgcactacatcaacac	cg6236-_isoform_a
contig_47304	1	p4	(AAAT)6	24	122	145	atccctttgcagtgttaatg	aaaagactggaagaagaccc	0
contig_79021	1	p4	(AAGA)6	24	59	82	aaaagcgaagaaggaaagag	attttccaaaatggttgttg	0
contig_31855	1	p4	(AAGG)6	24	544	567	aaatcaaatatggtccatgc	aggcccaaccttcctttc	0
contig_21435	1	p4	(AATA)7	28	298	325	ggctgaagatttcaacagag	gcgtgtgtttattgtttacg	0
contig_100838	1	p4	(AATG)6	24	35	58	ggtatggatggatggatg	ctcattcattcattcattcg	t-cell_receptor_beta_chain_ana_11
contig_112437	1	p4	(ACAG)6	24	49	72	agacagacagacagacggac	ctgtctgtctgtccgtctg	modification_methylase_(adenine-specificmethyltransferase_)
contig_100319	1	p4	(ACAT)7	28	32	59	cacatacataaatatacacaatcatac	ctcctcccttttctgtctg	0
contig_35113	1	p4	(ACAT)8	32	382	413	cacacacacacatacacacg	atgtatgtatgtatgtatgtatgtatg	serine_threonine-protein_partial
contig_18540	1	p4	(ACTC)7	28	30	57	cacttactcactcacttcatcac	agtgagggagtgagtgagtg	0
contig_48968	1	p4	(ATAC)6	24	182	205	ctagtaaccgatttgttgcc	gagacggacaagaagttcag	0
contig_89986	1	p4	(ATAC)6	24	38	61	gagtgggaaacagagaaagg	gacatgacagtaaaaacaggc	0
contig_121513	1	p4	(ATAG)6	24	45	68	caaaaactttccttcaaagag	gagagagagagagagggtgg	0
contig_87405	1	p4	(ATAG)6	24	52	75	agagagtgaaaggagaaggg	acacacatgcgtacatacatatag	0
contig_5411	1	p4	(ATCT)6	24	399	422	gacagaacgtaaatccttgg	gagatagctgaaataaacgattg	hypothetical_protein_EAG_09284_[Camponotus_floridanus]
contig_23255	1	p4	(ATGT)7	28	222	249	ctctgtctcacacaccacag	cacatacatacatacatacatacacac	0
contig_38756	1	p4	(ATGT)7	28	313	340	ctctggagtggaacaaagag	catacaaacacatacatacatacatac	PREDICTED:_hypothetical_protein_[Homo_sapiens]
contig_51427	1	p4	(CAAG)6	24	31	54	gccagaacttcgcaaatc	accctcactgaagtcaacac	ankyrin_repeat_domain_protein
contig_110601	1	p4	(CAAG)9	36	103	138	gatgtagataagcaggcagc	ctgtctgtttgcctgtctg	0
contig_53268	1	p4	(CACT)6	24	29	52	actcactcattcactcaccc	agtgagcgagtgaatgagtag	hypothetical_protein_EAI_09648_[Harpegnathos_saltator]
contig_113394	1	p4	(CAGA)6	24	77	100	agacaaacagacagacggac	cgtctgtctgtttgtctgtc	hypothetical_protein_CRE_05112_[Caenorhabditis_remanei]
contig_82428	1	p4	(CAGA)6	24	31	54	gaaagaagacagacagacgg	gtatgattcacgtgagcaag	0
contig_125641	1	p4	(CAGG)6	24	40	63	acgcatagacagacagacag	ctgcatgcctacctacctac	---NA---
contig_49190	1	p4	(CCTG)7	28	94	121	gagagaggtgctcctgaag	ataccaggaaacacacaagg	0
contig_55105	1	p4	(CCTT)7	28	54	81	cttccttctctccttccttc	agggaaggaaggaaggag	0
contig_36302	1	p4	(CGTC)8	32	101	132	agtacgtgaaagggtgtgtc	gtactgaaagctggacgtg	0
contig_27632	1	p4	(CTGC)7	28	49	76	ctgctttcctgtctccatc	aattagtcgcaacaggaaag	hypothetical_protein_EAI_14909_[Harpegnathos_saltator]
contig_104067	1	p4	(GAAA)6	24	22	45	caaaatttaaaggaatctaatg	ctgtggcttgatgtttattg	0
contig_28221	1	p4	(GAAA)6	24	124	147	ctgtgttgttttggtttcag	atttcacacttgggacattg	smile_protein
contig_34236	1	p4	(GAAA)9	36	159	194	accaaagaaaaagaccaagg	atgttacctgcattttacgc	0
contig_87659	1	p4	(GAAG)6	24	44	67	ccaaagatccgagagagtg	cctctctccctttcctttc	0
contig_58713	1	p4	(GAGG)6	24	57	80	aagctttatgcaaacagagag	cctccctttctctctctctc	0
contig_127295	1	p4	(GAGT)7	28	48	75	actgtgcgccagtgagtg	aaaaacacacgcacaaaaac	0
contig_41181	1	p4	(GAGT)7	28	592	619	gatcctcctctaacatgcag	cacacaaagaaacatacccc	flj46154_protein
contig_77614	1	p4	(GGCA)6	24	241	264	attccactgcaagacatagg	ctgactgactgactgactgc	0
contig_114181	1	p4	(GTCT)6	24	37	60	gtatgtgtgcttggctgtc	acaagcagacagacaaacag	hypothetical_protein_EAI_00235_[Harpegnathos_saltator]
contig_25733	1	p4	(TAGA)6	24	153	176	agtgaggaacagaaggtgag	ccctccctcactctttctac	0
contig_80037	1	p4	(TCAC)6	24	55	78	cacacacacaaacacacacc	gtgtgtgtgagagagaaaatg	0
contig_79139	1	p4	(TCAC)7	28	85	112	cttcttgctcttcccttactc	agagggagagggagagatg	0
contig_124961	1	p4	(TCTA)6	24	54	77	ctgtctgtgtctgtgtctgtg	gctagacagaaagatgggtg	0
contig_56042	1	p4	(TCTA)7	28	98	125	cctggctgtctgtttatctg	cctacatacatagacagacagg	sjchgc06985_protein
contig_6321	1	p4	(TCTA)7	28	87	114	ctttttcctcctccttcttc	agatggatatgcaaatagatag	0
contig_5380	1	p4	(TCTG)8	32	80	111	ctgtttgtctgtctgtcgg	agcagagacagacagacagag	0
contig_38821	1	p4	(TGAC)7	28	84	111	gtgcaactgagtgatggag	cacattctgcacactcattc	0
contig_18557	1	p4	(TGAG)7	28	24	51	acacaaacacacacacacag	cacaaggaaaggcatcttag	0
contig_83652	1	p4	(TGAG)7	28	89	116	gtgaaagtgggagtaaatgc	cactcactctcacactcacg	0
contig_90319	1	p4	(TGCC)10	40	56	95	gtatgtgcgtacgtgtgtg	acgcatgcacacacacac	0
contig_60670	1	p4	(TGTC)6	24	83	106	cgtggtcacagcatgatac	agacaatcaaacagacggac	PREDICTED:_hypothetical_protein,_partial_[Danio_rerio]
contig_129861	1	p4	(TTCT)7	28	28	55	actgtctctttctcttttctttg	gctgaaagtgaaagtgaagg	0
contig_19947	2	p4	(TTTA)6	24	448	471	ataaaaacaagcaagcaagc	gaattcaaaactacgccatc	0
contig_78340	1	p4	(TTTA)7	28	41	68	ggcttttctgtttcacttttc	aacagatgaagagatgaataaatg	0
contig_62473	1	p4	(TTTA)9	36	108	143	aagggaaggattcttgctac	atatccagtaatgcacgg	0
contig_11018	1	p4	(TTTC)7	28	214	241	ggtctctcttctacatcccc	agatgaagatggagaggaag	0
contig_111512	1	p5	(AAGGA)5	25	159	183	agagagggagggcaatatac	cacagatcccttcccttc	0
contig_29516	2	p5	(AGAGA)5	25	404	428	atgaatcaacagagggactg	cttctctcttctcttcacttcac	0
contig_112371	1	p5	(AGGGA)6	30	64	93	aggaataagcgagaaagagg	gttctcttgctcttcgctc	0
contig_37735	1	p5	(AGGGA)6	30	379	408	acgataacaacattcgaagc	cttcccttcccttccctc	0
contig_80687	1	p5	(CCTTC)5	25	21	45	ctttcctttcctttcctttc	gaaaggaaaggaaaggaaag	0
contig_4792	1	p5	(CTCTC)5	25	29	53	ctttctgtctttccctctcc	aagaagggagataaggatgg	0
contig_46679	1	p5	(GAGAG)8	40	250	289	cataagctaggcaaatgagg	gaagagaagaagaagctccc	peptidyl-prolyl_cis-trans_isomerase
contig_35442	1	p5	(GGAGA)5	25	10	34	gacgtacacagcacacactc	gggcaaacaacaacaaag	0
contig_109918	1	p5	(TATTT)6	30	40	69	aataataatacatattctcaagtcatc	ggaccttgtcacaataagaag	0
contig_58605	1	p5	(TCTCC)5	25	33	57	ctctcctcttgtctcgtctc	gagaggagaggagaggagac	0
contig_96990	1	p5	(TCTCT)11	55	59	113	ctcctctcttctcttctctcc	ggagaaggaggagataggag	0
contig_82463	1	p5	(TCTCT)6	30	26	55	cttctcctctcttctcttctctc	agaagaggagagagggtgag	0
contig_83792	1	p5	(TCTTC)6	30	27	56	cgcttctcttttcttctcttc	atgaggacagagggtgtaag	0
contig_108430	1	p5	(TCTTC)7	35	46	80	ccttttcatcccttctcttc	gaagaacatcaggactgaac	0
contig_131429	1	p5	(TGGAA)5	25	83	107	gaatggaatcatccgtaaag	attacattccattccattcg	tpa_inf:_hdc02932
contig_42278	1	p5	(TTATT)5	25	644	668	ggtgcaaatctctcaggtag	atgggagtcacagaggtatg	0
contig_44825	1	p5	(TTCTT)6	30	129	158	ccttctctgtttttcatttacc	catacacgaaggtgacacag	0
contig_115258	1	p5	(TTTCT)6	30	179	208	gcatcaggtaccaaagtagc	agtctggatgagcagttttg	0
contig_70713	1	p5	(TTTTC)5	25	93	117	agttcattttcttgcattgg	caaggaatagacaaaatagtgg	0
contig_122049	1	p6	(AGATGG)8	48	24	71	ggaggaggaggaggaaac	ccatctccatctccctttc	0
contig_36840	1	p6	(AGGGAG)5	30	443	472	aattttcttccagcttctcc	cctacctacccctattcctg	0
contig_39168	2	p6	(AGTGAG)5	30	585	614	aaagagagatgggaaggaag	cgaatctttcttttgattgg	0
contig_49288	1	p6	(CACTCT)6	36	476	511	gcaagaggacacagaaaaag	cctgtccttttcatagttgc	0
contig_9337	1	p6	(CAGCAA)5	30	37	66	cacagccacagctacacc	gcacgttagaaggtcttcac	0
contig_53825	1	p6	(CATACG)5	30	77	106	acccacaaccaaactcac	atgtgtatgtgtatgtgtatgtg	0
contig_34130	1	p6	(CTCACT)5	30	426	455	aaagagaaaaggtggtttcc	gagagtgagagtgagagtgagag	0
contig_4829	1	p6	(GACGGC)6	36	189	224	gcaggatactagacggagtg	gtcttcattccgaaaacttg	0
contig_111417	1	p6	(GACTGA)5	30	39	68	acagagacagagacagcgac	cactctctttcttttgtcgc	0
contig_86652	1	p6	(GAGGAT)7	42	18	59	aggaggaggaggaagagg	ctcatcctcaccctcctc	0
contig_94193	1	p6	(GAGGGA)5	30	90	119	aatggcagtgaataatgctc	cctctccctctccctctc	0
contig_115591	1	p6	(GAGTGA)7	42	65	106	agattgagtgtgagtgtggg	ctcactctctttctctttcc	0
contig_120082	1	p6	(GAGTGT)5	30	41	70	gagtgtttgtgagtgtgtgc	cactgtcactctcactcacac	0
contig_29630	1	p6	(GATGAA)7	42	103	144	aaggaatcgaagaggaactc	gaatcttcatcttcgtcagc	0
contig_19099	1	p6	(GGAGTA)6	36	529	564	gtagctgaacaggttcttgg	cctactcctactcctactccc	ubiquitin-conjugating_enzyme_morgue
contig_29937	1	p6	(GTATGT)7	42	205	246	atcttgccatcattatttgc	agccacacacaaacctaaac	0
contig_80673	1	p6	(GTGAGT)7	42	51	92	gagaaagagacagagcgaac	cacacacaccacaaacac	0
contig_59307	1	p6	(GTTGGT)5	30	45	74	gactgggtgtgtgtggtc	gagaccgaaatattcactgc	0
contig_3745	1	p6	(TCTTTT)5	30	134	163	ctctcagtttcaacgcctac	cgtttggaagagaatcagag	0
contig_33849	1	p6	(TGAGAG)6	36	30	65	aagagttaagagttaagagttgagag	ccaaaacttaacagccaaac	0
contig_19588	1	p6	(TGTGGA)8	48	154	201	catgtgtgtgtgtgtttgtg	gcttggtgacaaagaaaatc	0
contig_8145	1	p6	(TTCCTT)5	30	103	132	ctcttttcgatagcacttcc	agtggaaggggaatagaaag	0
