# Supplementary material for: The Development of a High Density Linkage Map for Black Tiger Shrimp (Penaeus monodon) Based on cSNPs
Source: PLoS One. 2014 Jan 17;9(1):e85413. doi: 10.1371/journal.pone.0085413 (PMC3894980; doi:10.1371/journal.pone.0085413)
Supplement: Dataset S5 — Gene ontology coding (GO terms) for transcripts containing linkage mapped SNPs. (XLSX) [file pone.0085413.s006.xlsx]

## Sheet: ANNOTofMappedSequencesLISTGOplu
ContigID	Chromosome	Position (cM)	GO term	GeneID
contig_48382	1	2.4	, GO:0005515, GO:0000236, GO:0005829, GO:0005643, GO:0000776, GO:0005625, GO:0032853, GO:0046826	ran gtpase activating protein 1
contig_49769	1	2.4	, GO:0015326, GO:0006865, GO:0040007, GO:0006629	isoform a
contig_75403	1	9.2	, GO:0007283, GO:0045727, GO:0005515, GO:0001934, GO:0007128	eukaryotic translation initiation factor 4
contig_41152	1	26.1	, GO:0008045, GO:0005634, GO:0005739	collagen alpha 1 chain
contig_46418	1	31.4	, GO:0005737, GO:0022604, GO:0030866, GO:0005634	protein fam40a
contig_32840	1	31.7	, GO:0005792, GO:0046872, GO:0042493, GO:0004497, GO:0007565, GO:0001889, GO:0016705	cytochrome p450 2d6
contig_33018	1	31.7	, GO:0003723	translation machinery-associated protein 20
contig_45851	1	32.2	, GO:0008484, GO:0050896, GO:0043231, GO:0044444, GO:0008152	tpa: arylsulfatase b
contig_23456	1	32.6	, GO:0016301, GO:0009165, GO:0016310, GO:0004749, GO:0000287	ribose-phosphate pyrophosphokinase
contig_51863	1	32.6	, GO:0005245, GO:0070588, GO:0005891, GO:0051925	voltage-dependent p q type calcium channel
contig_46253	1	32.8	, GO:0060041	dna methyltransferase 1 associated protein 1
contig_19090	1	36.8	, GO:0045944, GO:0051726, GO:0046328, GO:0008180, GO:0010388, GO:0008237	cop9 signalosome complex subunit 5-like
contig_18021	1	37.1	, GO:0021766, GO:0022618, GO:0030177, GO:0001843, GO:0000398, GO:0014067, GO:0016324, GO:0043507, GO:0005654, GO:0005737, GO:0019902, GO:0001756, GO:0021846, GO:0001755	survival of motor neuron protein interacting protein 1
contig_25535	1	60.8	, GO:0006457, GO:0003723, GO:0051082, GO:0000166, GO:0031072	subfamily member 17
contig_44987	1	60.8	, GO:0006289, GO:0048870, GO:0030036, GO:0042995, GO:0003779, GO:0015629, GO:0004527	fanconi-associated nuclease 1 isoform 2
contig_42861	1	62.9	, GO:0016021, GO:0007156, GO:0046667, GO:0016202, GO:0030165, GO:0046331, GO:0007520, GO:0045177, GO:0005886	roughest protein
contig_47460	2	0	, GO:0003899, GO:0051536, GO:0006260, GO:0032774	dna p58 subunit
contig_43123	2	0.9	, GO:0008553, GO:0008593, GO:0007035, GO:0000220, GO:0015991, GO:0005886	vacuolar atp synthase subunit ac39
contig_48746	2	0.9	, GO:0006974, GO:0005634	chromosome 6 open reading frame isoform cra_a
contig_40164	2	21.2	, GO:0001666	isoform c
contig_43636	2	22.4	, GO:0005737, GO:0005515, GO:0016567, GO:0004842, GO:0043526	tripartite motif protein isoform cra_a
contig_47397	2	22.8	, GO:0008483	4-aminobutyrate aminotransferase
contig_37863	2	24	, GO:0010564, GO:0007067, GO:0044428, GO:0051439, GO:0048523, GO:0005488	anaphase-promoting complex subunit 4
contig_52064	2	30.5	, GO:0031981, GO:0006360, GO:0005515	polymerase i polypeptide 194kda
contig_49036	2	35.3	, GO:0016757, GO:0016787, GO:0008152
contig_30665	2	37.5	, GO:0003824	serine protease
contig_50344	2	41.5	, GO:0051298, GO:0045298, GO:0007052, GO:0007094, GO:0005525, GO:0006184, GO:0000235, GO:0051258, GO:0005813, GO:0019730, GO:0003924, GO:0007018, GO:0005200	tubulin alpha-1 chain
contig_49439	2	47	, GO:0005721, GO:0001940, GO:0042802, GO:0019899, GO:0005720, GO:0001939, GO:0005819, GO:0010369, GO:0045892	chromobox protein homolog 1
contig_24034	2	47.3	, GO:0016032, GO:0051436, GO:0045737, GO:0008540, GO:0002479, GO:0043409, GO:0000216, GO:0090201, GO:0045111, GO:0000084, GO:0032088, GO:0006977, GO:0005829, GO:0015629, GO:0005654, GO:0008134, GO:0031145, GO:0043518, GO:0006521, GO:0030307, GO:0000122, GO:0051437, GO:0070682, GO:0016071, GO:0032436, GO:0007253, GO:0043066, GO:0000209	proteasome ( macropain) 26s non- 10
contig_32905	2	47.3	, GO:0008198, GO:0004519, GO:0006307, GO:0035511, GO:0043734, GO:0051747, GO:0004527, GO:0005654	alkylation repair homolog 2 ( coli)
contig_48771	2	47.3	, GO:0003676, GO:0005634, GO:0008270, GO:0000166	zcrb1_xenla ame: full=zinc finger cchc-type and rna-binding motif-containing protein 1 ame: full=u11 u12 small nuclear ribonucleoprotein 31 kda protein short=u11 u12 snrnp 31 kda protein
contig_49392	2	48	, GO:0043052, GO:0016059, GO:0002385, GO:0004435, GO:0051482, GO:0005624, GO:0008377, GO:0045494, GO:0001580, GO:0016027, GO:0050564, GO:0006651, GO:0009649, GO:0046488, GO:0005096, GO:0019722, GO:0046673, GO:0008654, GO:0008134, GO:0005634, GO:0007608, GO:0008344	disco interacting protein isoform b
contig_30239	2	48.6	, GO:0016810, GO:0006547	amidohydrolase domain containing 1
contig_52313	2	48.7	, GO:0009987, GO:0003824, GO:0005488	extracellular serralysin
contig_42965	2	50.8	, GO:0016507, GO:0051287, GO:0016508, GO:0000062, GO:0005875, GO:0008340, GO:0003988, GO:0005743, GO:0032403, GO:0042645, GO:0005741, GO:0003857, GO:0006635, GO:0016509, GO:0005811, GO:0004300, GO:0005783	hydroxyacyl-coenzyme a dehydrogenase 3-ketoacyl-coenzyme a thiolase enoyl-coenzyme a hydratase (trifunctional protein) beta subunit
contig_20506	2	66.1	, GO:0009997, GO:0045747, GO:0007269, GO:0048488	liquid facets
contig_44659	2	74	, GO:0005737, GO:0016604, GO:0000398	gem-associated protein 6
contig_51485	2	85.8	, GO:0005576, GO:0008061, GO:0006030	hypothetical protein Phum_PHUM135070 [Pediculus humanus corporis]
contig_50918	2	87.8	, GO:0016459, GO:0005524, GO:0003774	myosin xv
contig_47964	2	90.1	, GO:0006378, GO:0006398, GO:0022008	probable cleavage and polyadenylation specificity factor subunit 2-like isoform 2
contig_47694	2	93.4	, GO:0004003, GO:0005524, GO:0010569, GO:0005634	rtel1_aedae ame: full=regulator of telomere elongation helicase 1 homolog
contig_29077	2	94.2	, GO:0008431	conserved hypothetical protein [Culex quinquefasciatus]
contig_38532	3	4.1	, GO:0019991	transferrin 2
contig_51192	3	4.3	, GO:0004672, GO:0048513, GO:0016310, GO:0017148, GO:0007165, GO:0005623, GO:0033554, GO:0005488	eukaryotic translation initiation factor 2 alpha kinase pek
contig_29699	3	9.9	, GO:0055114, GO:0004739	pyruvate dehydrogenase
contig_50271	3	13	, GO:0000781, GO:0033674, GO:0005654, GO:0032508, GO:0000075, GO:0007131, GO:0008022, GO:0007507, GO:0008283, GO:0030870, GO:0006302, GO:0031954, GO:0005730, GO:0003677, GO:0000723, GO:0000794, GO:0000790, GO:0004518, GO:0007129, GO:0048471, GO:0004003, GO:0007062, GO:0032876	meiotic recombination 11
contig_44673	3	13.7	, GO:0005488	zbt7a_chick ame: full=zinc finger and btb domain-containing protein 7a ame: full=leukemia lymphoma-related factor short=clrf
contig_15302	3	14.6	, GO:0008238	dipeptidase 1
contig_38284	3	14.7	, GO:0044238, GO:0034645, GO:0010467	transcription initiation factor iif subunit beta
contig_44028	3	14.9	, GO:0005703, GO:0022008, GO:0000381, GO:0033119, GO:0043565, GO:0000785, GO:0007067, GO:0030529, GO:0035062	heterogeneous nuclear ribonucleoprotein at isoform c
contig_51973	3	14.9	, GO:0003700, GO:0005634, GO:0006355	bhlhzip transcription factor max bigmax
contig_27618	3	27.5	, GO:0009159, GO:0070694, GO:0030307, GO:0042803, GO:0005634	rcl_nemve ame: full= deoxyribonucleoside 5 -monophosphate n-glycosidase
contig_40659	3	31.5	, GO:0006066, GO:0006576, GO:0018958, GO:0008080, GO:0032501, GO:0007610	dopamine n acetyltransferase
contig_30187	3	33.9	, GO:0005730, GO:0016787	novel protein vertebrate rna exonuclease 1 homolog ( cerevisiae)
contig_45383	3	33.9	, GO:0000030	protein o-
contig_42276	3	34.9	, GO:0042254	conserved hypothetical protein [Aedes aegypti]
contig_37781	3	44.3	, GO:0007165	nfkb inhibitor interacting ras-like 2
contig_44923	3	45.9	, GO:0015016, GO:0015014, GO:0045570, GO:0007507, GO:0060828, GO:0006024, GO:0008587, GO:0007367, GO:0007428, GO:0007474, GO:0007427, GO:0048312, GO:0005783, GO:0008543, GO:0007509, GO:0000137, GO:0090097, GO:0048488	heparan sulfate n-deacetylase n-sulfotransferase
contig_50259	3	55.1	, GO:0007126	synaptonemal complex protein 2
contig_50614	4	0.2	, GO:0005622	c2 and ww domain containing e3 ubiquitin protein ligase 1
contig_45031	4	7	, GO:0006637, GO:0000038, GO:0001676, GO:0005102, GO:0047617, GO:0005829, GO:0005739	acyl- thioesterase 1
contig_46182	4	8.7	, GO:0000381, GO:0007000, GO:0005515, GO:0070983, GO:0016458, GO:0000123, GO:0035222, GO:0008283, GO:0005701, GO:0007517, GO:0045747, GO:0000791, GO:0007400, GO:0005730, GO:0008105, GO:0048749, GO:0002376, GO:0000976, GO:0048477, GO:0003824, GO:0007476, GO:0006325	e1a binding protein p400
contig_50578	4	8.7	, GO:0005524, GO:0006468, GO:0004672	nuclear receptor-binding protein homolog isoform 1
contig_50514	4	9.2	, GO:0016773, GO:0016301, GO:0016310	phosphatidylinositol 4-kinase
contig_52297	4	16.2	, GO:2001240, GO:0005515	unc-5 homolog b ( elegans)
contig_49514	4	22	, GO:0050807, GO:0003779, GO:0016567, GO:0016049	kelch-like protein diablo-like
contig_51112	4	28.4	, GO:0010467, GO:0032991, GO:0044248, GO:0019219, GO:0060255, GO:0005886, GO:0016070, GO:0048518, GO:0044425, GO:0050790, GO:0016787, GO:0044424	ribonucleases p mrp protein subunit pop1 isoform 2
contig_51385	4	28.6	, GO:0042744, GO:0020037, GO:0004096, GO:0055114	CAT [Cristaria plicata]
contig_52133	4	30.7	, GO:0004725, GO:0046872, GO:0008138, GO:0000278, GO:0035335	isoform a
contig_51311	4	31.6	, GO:0016787	cation-transporting atpase
contig_37763	4	37.4	, GO:0006120, GO:0005488, GO:0008137, GO:0005747	nadh-ubiquinone oxidoreductase 39 kda subunit
contig_51483	4	37.4	, GO:0016706, GO:0008152, GO:0016222	prolyl 4-hydroxylase alpha-1 subunit
contig_46576	4	38.2	, GO:0007127, GO:0090304, GO:0016740, GO:0019219, GO:0006479, GO:0005488, GO:0016568, GO:0060255	pr domain zinc finger protein 9
contig_44708	4	38.4	, GO:0042393, GO:0045944, GO:0060215, GO:0051260, GO:0006334, GO:0005737, GO:0030332, GO:0005634	nucleosome assembly protein 1-like 1
contig_42927	4	38.6	, GO:0005737, GO:0003676, GO:0004824, GO:0006430, GO:0005524	lysyl-trna synthetase
contig_33102	4	39.4	, GO:0000184, GO:0006415, GO:0006413, GO:0005654, GO:0005515, GO:0000028, GO:0000056, GO:0006414, GO:0003677, GO:0009790, GO:0003735, GO:0019083, GO:0006614, GO:0006364, GO:0022627	ribosomal protein s15
contig_33607	4	39.4	, GO:0045944, GO:0035071, GO:0043565, GO:0060322, GO:0003700, GO:0046982, GO:0042803, GO:0005634	transcription factor -like
contig_48704	4	39.4	, GO:0005730, GO:0000278, GO:0005654, GO:0051726	lin-9 homolog ( elegans)
contig_51244	4	40.2	, GO:0016020	prestin-like isoform 4
contig_50813	4	40.5	, GO:0004767, GO:0005525, GO:0007264	gtp-binding protein ypt31
contig_43408	4	41	, GO:0044464, GO:0008152, GO:0003824	loc100158533 protein
contig_18748	4	42.1	, GO:0001934, GO:0031434, GO:0002385, GO:0031452, GO:0071276, GO:0071475, GO:0045793, GO:0071243, GO:0004709, GO:0046330, GO:0034605, GO:0070059, GO:0006979	isoform b
contig_40038	4	42.1	, GO:0044249, GO:0044238, GO:0032502	phosphoethanolamine n-methyltransferase 3
contig_47362	4	42.1	, GO:0004672, GO:0016310, GO:0000166	isoform b
contig_50866	4	43	, GO:0005789, GO:0006659, GO:0003882	phosphatidylserine synthase 2
contig_32512	4	43.4	, GO:0009209, GO:0045839, GO:0004550, GO:0046131, GO:0006916, GO:0006165, GO:0030308, GO:0005524, GO:0005739	nucleoside diphosphate kinase 6 isoform 2
contig_44244	4	43.8	, GO:0031625, GO:0031461, GO:0006511	cullin 3
contig_48768	4	43.8	, GO:0005737	mitochondrial peptide chain release factor
contig_21316	4	44.9	, GO:0006693, GO:0046872, GO:0003824, GO:0005634	glutathione s-transferase-like isoform 2
contig_21616	4	45.2	, GO:0055088, GO:0010884, GO:0005811, GO:0008340, GO:0019433, GO:0004806, GO:0006642	isoform a
contig_47439	4	47.9	, GO:0044424, GO:0007023, GO:0005096, GO:0031115, GO:0030054, GO:0043547, GO:0048487, GO:0005886	tubulin-specific chaperone d
contig_46885	4	48.1	, GO:0005975, GO:0016757	gdp-l-fucose:beta-d-galactoside 2-alpha-1-fucosyltransferase
contig_50053	4	54.6	, GO:0016787	ubiquitin specific
contig_48765	4	62.6	, GO:0006310, GO:0006281, GO:0044446, GO:0007067, GO:0065007, GO:0005694	non-smc element mms21 homolog ( cerevisiae)
contig_45368	4	71	, GO:0005737, GO:0050790, GO:0008599	protein phosphatase regulatory subunit 7
contig_46484	4	71	, GO:0006915, GO:0006811, GO:0005768, GO:0016491, GO:0065007, GO:0016020	steap3 protein
contig_26241	5	2.7	, GO:0046872, GO:0006351, GO:0003676, GO:0005622	zinc finger protein 43
contig_41473	5	2.7	, GO:0003824	hydroxysteroid dehydrogenase
contig_42173	5	2.7	, GO:0003676, GO:0005622	hypothetical protein BRAFLDRAFT_195609 [Branchiostoma floridae]
contig_50851	5	2.7	, GO:0004673, GO:0016310, GO:0007165	pyruvate dehydrogenase
contig_49319	5	3	, GO:0005737, GO:0008199, GO:0019310, GO:0050113, GO:0055114	miox_danre ame: full=inositol oxygenase ame: full=myo-inositol oxygenase short=mi oxygenase
contig_25230	5	21.9	, GO:0042981, GO:0005794, GO:0005783, GO:0044425	immediate early response 3-interacting protein 1
contig_44076	5	22.3	, GO:0033177	vacuolar proton atpase
contig_25178	5	22.5	, GO:0015991, GO:0000220, GO:0016787, GO:0015078	vacuolar proton translocating atpase 116 kda subunit a
contig_40051	5	24	, GO:0016192, GO:0048790, GO:0007264, GO:0008021, GO:0004767, GO:0003924, GO:0048786, GO:0015031, GO:0005525	rab 3
contig_41913	5	24.2	, GO:0070011, GO:0043231, GO:0006915, GO:0006508, GO:0044446, GO:0005515, GO:0044444, GO:0050794	b chain caspase-7 in complex with fica allosteric inhibitor
contig_33461	5	24.7	, GO:0000178	exos9_bovin ame: full=exosome complex component rrp45 ame: full=exosome component 9
contig_46154	5	24.7	, GO:0000813	isoform b
contig_48308	5	33	, GO:0003824	gamma-glutamyl hydrolase
contig_51993	5	33.6	, GO:0005737	kelch-like 5 isoform cra_a
contig_38469	5	37.8	, GO:0008168, GO:0032259	nep1 protein
contig_51208	5	42.6	, GO:0044424, GO:0005515	telomere length regulation protein tel2 homolog
contig_24507	5	45.4	, GO:0016787, GO:0008152, GO:0005739	transthyretin family protein
contig_29012	5	47.4	, GO:0003824	cyclase family protein
contig_39159	5	52.3	, GO:0008152	inactive hydroxysteroid dehydrogenase-like protein 1 isoform a
contig_49736	5	52.5	, GO:0016020	nadh cytochrome b5 reductase
contig_35904	5	60.9	, GO:0019222, GO:0050794, GO:0044237	dap1_rat ame: full=death-associated protein 1 short=dap-1 ame: full=rap7a
contig_51771	5	63	, GO:0046873, GO:0055069, GO:0070838, GO:0007005, GO:0043052, GO:0016049, GO:0010960	isoform g
contig_47471	5	71.8	, GO:0005622, GO:0006886, GO:0008565	importin beta-3
contig_52069	5	72.5	, GO:0016363, GO:0000084, GO:0005730, GO:0003887, GO:0006303, GO:0003896, GO:0003677, GO:0006272, GO:0000731, GO:0000785, GO:0006270, GO:0000166, GO:0005635, GO:0005658, GO:0006273, GO:0005654, GO:0008283, GO:0003682	dpola_xenla ame: full=dna polymerase alpha catalytic subunit ame: full=dna polymerase alpha catalytic subunit p180
contig_48469	5	73.6	, GO:0000209, GO:0033598, GO:0016055, GO:0071407, GO:0031648, GO:0045892, GO:0046983, GO:0005737, GO:0019005, GO:0006511, GO:0004842, GO:0051726, GO:0045893, GO:0006470, GO:0042753, GO:0061136, GO:0008013, GO:0060444, GO:0005634, GO:0045862, GO:0045309, GO:0043122	f-box and wd-40 domain protein
contig_45527	5	80.1	, GO:0008234	caspase [Marsupenaeus japonicus]
contig_47054	5	80.1	, GO:0003723, GO:0005524, GO:0008026	dead box atp-dependent rna
contig_50185	5	80.1	, GO:0016787	isoform a
contig_41355	5	86.8	, GO:0044464	cubilin [Culex quinquefasciatus]
contig_32486	6	0	, GO:0052689	venom carboxylesterase-6 isoform 2
contig_29124	6	17.3	, GO:0021984, GO:0045893, GO:0002088, GO:0048813, GO:0005634	paired-like homeodomain transcription factor 3
contig_24760	6	19.2	, GO:0008152	short-chain dehydrogenase
contig_37943	6	23.3	, GO:0008553, GO:0000221, GO:0007557, GO:0015991, GO:0005886	vacuolar h
contig_48121	6	23.3	, GO:0005975, GO:0030170, GO:0004645	glycogen phosphorylase
contig_32673	6	23.5	, GO:0004175, GO:0048518, GO:0008236, GO:0006508, GO:0050794, GO:0016020	rhomboid domain-containing protein 1
contig_47763	6	23.5	, GO:0006486, GO:0016020, GO:0004579	oligosaccharyl transferase
contig_51014	6	24.8	, GO:0000075, GO:0044238, GO:0044260	claspin homolog (xenopus laevis)
contig_50615	6	25.9	, GO:0051013, GO:0051568, GO:0008352, GO:0048188	wd repeat-containing protein 82-like
contig_51340	6	25.9	, GO:0016874, GO:0046872, GO:0016812, GO:0070409, GO:0006207, GO:0006543, GO:0016597, GO:0005524, GO:0004070	carbamoyl-phosphate synthase large chain
contig_40050	6	38.4	, GO:0005875, GO:0008541, GO:0006508, GO:0004175	26s proteasome subunit s9
contig_46539	6	39.1	, GO:0006811, GO:0015297	sodium hydrogen
contig_37931	6	39.2	, GO:0016197, GO:0006996	upf0518 protein agap011705-like isoform 2
contig_39821	6	42	, GO:0006811, GO:0007275, GO:0016020	atp synthase lipid-binding mitochondrial precursor
contig_45072	6	42.1	, GO:0070531, GO:0043066, GO:0031436, GO:0005737, GO:0046982, GO:0004842, GO:0043065, GO:0042325, GO:0003723, GO:0042803, GO:0085020, GO:0046826	brca1 associated ring domain 1
contig_46166	6	42.6	, GO:0055114, GO:0033574, GO:0045471, GO:0006090, GO:0001889, GO:0006117, GO:0071398, GO:0042802, GO:0035094, GO:0032870, GO:0005759, GO:0008774, GO:0032496, GO:0032570, GO:0005811, GO:0004029, GO:0055093	aldehyde dehydrogenase
contig_46292	6	42.6	, GO:0004672, GO:0006351, GO:0005634	general transcription factor ii polypeptide 4
contig_33044	6	42.8	, GO:0016020	erythrocyte band 7 integral membrane protein
contig_39869	6	42.8	, GO:0008233, GO:0043065, GO:0008152, GO:0044424	caspase 2
contig_47993	6	45.7	, GO:0003684, GO:0000719, GO:0050660, GO:0045892, GO:0003904	dash family
contig_38099	6	47.9	, GO:0006355, GO:0046332, GO:0007165, GO:0005160, GO:0016020	transforming growth beta receptor associated protein 1
contig_38023	6	48.7	, GO:0005463, GO:0005797, GO:0005464, GO:0003980, GO:0016021, GO:0000139, GO:0005459, GO:0015789, GO:0015757, GO:0015785, GO:0005791, GO:0006486, GO:0005635, GO:0005351, GO:0005456, GO:0015782, GO:0005461	udp-glucose glycoprotein:glucosyltransferase
contig_39901	6	52.9	, GO:0005840, GO:0003735, GO:0003723, GO:0006412	60s ribosomal protein l12
contig_46290	6	52.9	, GO:0006259, GO:0005488, GO:0004386	blooms syndrome dna helicase
contig_36420	6	56.2	, GO:0003824	GJ18026 [Drosophila virilis]
contig_33063	6	56.5	, GO:0009987, GO:0005488	variable membrane protein
contig_35932	6	64.9	, GO:0005875, GO:0005739, GO:0006457, GO:0022008, GO:0042623, GO:0005832, GO:0031122, GO:0042802, GO:0007052, GO:0005524, GO:0051082	chaperonin containing subunit 7
contig_45569	6	64.9	, GO:0070628, GO:0042982	ataxin-1 ubiquitin-like interacting protein
contig_25881	6	67.6	, GO:2000098, GO:0009653, GO:0048731, GO:1900016, GO:0005515, GO:0015485, GO:0048662, GO:0010642, GO:0051895, GO:0005615, GO:0042308, GO:0000302, GO:0060588, GO:0071638, GO:0006006, GO:2000405, GO:0048471	apolipoprotein d
contig_48087	6	67.6	, GO:0006094, GO:0005525, GO:0004613	phosphoenolpyruvate cytosolic
contig_50971	6	68.9	, GO:0005886, GO:0003756	l 01289 long form
contig_52334	6	68.9	, GO:0004672, GO:0016310	mitogen-activated protein kinase kinase
contig_25278	6	80.2	, GO:0016021, GO:0004965, GO:0007186	metabotropic gaba-b receptor subtype isoform c
contig_52056	6	80.2	, GO:0016311, GO:0016791	tyrosine protein phosphatase non-receptor
contig_24098	6	87.7	, GO:0046872	zinc finger
contig_52299	6	89.8	, GO:0005605, GO:0048513	laminin alpha
contig_49883	7	3.7	, GO:0016021, GO:0007155, GO:0042246	isoform h
contig_38367	7	4.1	, GO:0048856, GO:0009987	poly (adp-ribose) polymerase member 3
contig_46218	7	4.1	, GO:0008526, GO:0005488, GO:0046488, GO:0016021, GO:0005622, GO:0007608, GO:0008525, GO:0016059, GO:0005886	retinal degeneration isoform d
contig_37665	7	6.3	, GO:0005506, GO:0016226, GO:0051536	nitrogen fixation protein
contig_49533	7	6.3	, GO:0003824	conserved hypothetical protein [Culex quinquefasciatus]
contig_24850	7	13.5	, GO:0009749, GO:0005515, GO:0014003, GO:0005525, GO:0032057, GO:0003743, GO:0005829, GO:0043434, GO:0050790, GO:0005850, GO:0009408, GO:0019003, GO:0005886, GO:0005625, GO:0005851, GO:0005085	translation initiation factor eif-2b subunit alpha
contig_44906	7	14.2	, GO:0000139, GO:0016021, GO:0005801, GO:0006888	golgi snap receptor complex member 1
contig_48527	7	14.2	, GO:0050839, GO:0005911, GO:0016339, GO:0007412, GO:0005509, GO:0050774, GO:0007156, GO:0048676, GO:0007413, GO:0031290, GO:0004872, GO:0045467, GO:0008013, GO:0005887, GO:0016318, GO:0045463, GO:0048841	cadherin- isoform e
contig_46594	7	20.4	, GO:0044424	klh20_xenla ame: full=kelch-like protein 20
contig_20729	7	27.5	, GO:0005739	fad oxidoreductase
contig_46555	7	29.5	, GO:0007522, GO:0006357, GO:0007269, GO:0008565, GO:0007507, GO:0016183, GO:0007494, GO:0006886, GO:0005905, GO:0003705, GO:0043565, GO:0048749, GO:0008021, GO:0007501, GO:0030121, GO:0005634	ap-2 complex subunit beta-
contig_49899	7	30.3	, GO:0065007, GO:0009987	ferritin heavy chain
contig_49814	7	30.6	, GO:0008152	85 kda calcium-independent phospholipase a2-like isoform 2
contig_37755	7	30.7	, GO:0000462, GO:0043231	nop14 nucleolar protein homolog
contig_30822	7	32.4	, GO:0000785, GO:0005515, GO:0007095, GO:0006268, GO:0030174, GO:0046872, GO:0003677, GO:0005656, GO:0042555, GO:0005875, GO:0016887, GO:0003682, GO:0006200, GO:0006267, GO:0005524, GO:0043138	mcm7 minichromosome maintenance deficient 7 ( cerevisiae)
contig_51241	7	33.5	, GO:0035006, GO:0048675, GO:0007561, GO:0006357, GO:0043507, GO:0030381, GO:0007395, GO:0006911, GO:0030866, GO:0071243, GO:0035204, GO:0008545, GO:0046843, GO:0030424, GO:0008340, GO:0007520, GO:0042060, GO:0005886, GO:0009408, GO:0033500, GO:0004702, GO:0005515, GO:0055114, GO:0031209, GO:0030032, GO:0007298, GO:0007417, GO:0001555, GO:0007528, GO:0046847, GO:0046330, GO:0001736, GO:0046844, G…	membrane-associated protein gex-3
contig_51479	7	34.8	, GO:0042066, GO:0005328, GO:0005034, GO:0019226, GO:0005886, GO:0047484	isoform c
contig_32352	7	43.4	, GO:0000278, GO:0021846, GO:0055114, GO:0009263, GO:0010212, GO:0006260, GO:0008584, GO:0006206, GO:0051290, GO:0005524, GO:0042995, GO:0005515, GO:0043025, GO:0005971, GO:0004748, GO:0060041, GO:0005635	ribonucleoside-diphosphate reductase large subunit
contig_32728	7	47.8	, GO:0048667, GO:0071842	probable e3 ubiquitin-protein ligase mycbp2
contig_39900	7	47.8	, GO:0006941, GO:0046664, GO:0045200, GO:0000166, GO:0016461, GO:0007527, GO:0035159, GO:0030898, GO:0031036, GO:0035072, GO:0005863, GO:0016491, GO:0007443, GO:0007395, GO:0045214, GO:0035017, GO:0060361, GO:0007297, GO:0031672, GO:0046663, GO:0000146, GO:0001736, GO:0005703, GO:0007496, GO:0008307, GO:0032027, GO:0008258, GO:0051259, GO:0016203, GO:0032154, GO:0045179, GO:0070986, GO:0045184, G…	myosin heavy isoform k
contig_51147	7	47.8	, GO:0031988, GO:0043231, GO:0048610, GO:0031410, GO:0019953, GO:0032501, GO:0031090, GO:0048468, GO:0012505, GO:0003006	fibronectin type iii domain containing 3a
contig_52243	7	48.6	, GO:0032982, GO:0003779, GO:0005524, GO:0003774	myosin heavy chain
contig_48740	7	49.3	, GO:0007275, GO:0048856, GO:0009987	mgc89155 protein
contig_49446	7	53.5	, GO:0050789, GO:0006998, GO:0005643, GO:0015758, GO:0008152	nuclear pore complex protein nup155 isoform 1
contig_50190	7	53.9	, GO:0016746	group xv phospholipase a2-like isoform 2
contig_29372	7	63.2	, GO:0009987, GO:0016043	dusky- isoform b
contig_40643	7	67.1	, GO:0004385, GO:0006163, GO:0016310, GO:0005524, GO:0017111	gualynate kinase-1
contig_48173	7	67.1	, GO:0005524, GO:0006468, GO:0004674	dual specificity mitogen-activated protein kinase kinase 4-like
contig_23479	7	69	, GO:0044444, GO:0006796, GO:0016301, GO:0005634	membrane-associated tyrosine- and threonine-specific cdc2-inhibitory kinase
contig_9305	7	71.5	, GO:0004402, GO:0016573	probable histone-binding protein caf1-like
contig_32551	8	4.2	, GO:0071944, GO:0060021, GO:0051716, GO:0042221, GO:0051213, GO:0060325, GO:0007389, GO:0035108, GO:0016021, GO:0044432, GO:0051924, GO:0008285, GO:0042264, GO:0034220	aspartate-beta-hydroxylase
contig_50620	8	4.2	, GO:0048546, GO:0035265, GO:0031017, GO:0005634	def_xentr ame: full=digestive organ expansion factor homolog
contig_44254	8	4.3	, GO:0005488	chaperone protein dnaj
contig_46882	8	4.3	, GO:0015078, GO:0006754, GO:0015992	atp synthase subunit mitochondrial
contig_50364	8	4.3	, GO:0016820, GO:0016887, GO:0000166, GO:0008152, GO:0016020	loc100158629 protein
contig_48544	8	7.3	, GO:0035556, GO:0005622	conserved hypothetical protein [Pediculus humanus corporis]
contig_51332	8	9	, GO:0005515, GO:0043229	kinesin family member 14
contig_46144	8	11.5	, GO:0005515, GO:0006915, GO:0050896, GO:0016043, GO:0043232, GO:0048523, GO:0044444, GO:0008152, GO:0032502	alpha b-crystallin
contig_40001	8	11.9	, GO:0007010, GO:0006810, GO:0005737, GO:0043229, GO:0005488, GO:0032501	muscle-specific protein isoform i
contig_28994	8	17.7	, GO:0006954, GO:0010468, GO:0051241, GO:0016525, GO:0010557, GO:0010595, GO:0003417, GO:0019932, GO:0030194, GO:0009967, GO:0005615, GO:0010596, GO:0050840, GO:0031328, GO:0010811, GO:0043535, GO:0032270, GO:0010033, GO:0042981, GO:0050790, GO:0032403, GO:0030141, GO:0001817, GO:0009968, GO:0010038, GO:0006810, GO:0006464, GO:0007167, GO:0002578, GO:0042327	thrombospondin 1
contig_25770	8	23.1	, GO:0006014, GO:0016773, GO:0016301, GO:0016310	hypothetical loc496800
contig_47415	8	24.2	, GO:0004713, GO:0000166, GO:0016310, GO:0007165, GO:0044464	protein tyrosine kinase 2
contig_44522	8	31	, GO:0001510, GO:0016422, GO:0005634	n6-adenosine-methyltransferase ime4
contig_51805	8	33.3	, GO:0016021, GO:0005783, GO:0042500, GO:0005794, GO:0033619	signal peptide peptidase-like 3-like isoform 2
contig_41987	8	33.4	, GO:0005525, GO:0005097, GO:0004767, GO:0007264, GO:0015031	rab-related protein 3
contig_46014	8	41.6	, GO:0000166	myosin i
contig_30185	8	44	, GO:0018105, GO:0005829, GO:0008340, GO:0004692, GO:0030308, GO:0046621, GO:0005524, GO:0040015, GO:0005634, GO:0030431	camp-dependent protein kinase catalytic
contig_46304	8	44.7	, GO:0046872, GO:0004519, GO:0044260, GO:0090304, GO:0006974	apurinic endonuclease
contig_51484	8	44.7	, GO:0005737, GO:0006606, GO:0008565, GO:0005634	importin subunit alpha-7-like
contig_51295	8	44.9	, GO:0004872, GO:0004386, GO:0003677, GO:0005524, GO:0016740, GO:0006814	steroid receptor-interacting snf2 domain protein
contig_48035	8	45.3	, GO:0005737, GO:0046872, GO:0006468, GO:0005524, GO:0008022, GO:0005634, GO:0004674, GO:0031013	tnni3 interacting kinase
contig_48490	8	48.6	, GO:0040018, GO:0005543, GO:0005086, GO:0032012, GO:0005622	isoform d
contig_50723	8	55.9	, GO:0046872	phd finger protein
contig_26477	8	56.1	, GO:0008270	predicted protein [Nematostella vectensis]
contig_48581	8	56.1	, GO:0004730, GO:0005730, GO:0045944, GO:0030374, GO:0005667, GO:0031119, GO:0003677, GO:0005515, GO:0009982	mitochondrial trna pseudouridine synthase a
contig_50566	8	62.3	, GO:0017183, GO:0004164, GO:0032259	dph5 homolog ( cerevisiae) isoform cra_b
contig_47795	8	62.8	, GO:0005488	aldehyde oxidase
contig_37657	8	64.1	, GO:0009987, GO:0044424	tbccd1 protein
contig_49641	8	75.5	, GO:0009306, GO:0000902, GO:0006911, GO:0035149, GO:0007030, GO:0005801, GO:0007431, GO:0035158, GO:0002064, GO:0000137	golgi-specific brefeldin a-resistance guanine nucleotide exchange
contig_49913	8	75.5	, GO:0016787	a chain the structure of endoglucanase from nasutitermes at ph
contig_51732	8	82.6	, GO:0000110, GO:0000718, GO:0005654, GO:0009650, GO:0032205, GO:0003684, GO:0008022, GO:0000784, GO:0000724, GO:0006283, GO:0047485, GO:0003697, GO:0006296, GO:0010834, GO:0004520, GO:0006295	excision repair cross-complementing rodent repair complementation group 4
contig_34058	9	5	, GO:0016021	conserved hypothetical protein [Pediculus humanus corporis]
contig_47620	9	5.1	, GO:0005488, GO:0050794	novel protein vertebrate rhotekin
contig_50820	9	6.1	, GO:0070695, GO:0030897, GO:0008333, GO:0016881, GO:0032092, GO:0005515, GO:0045022, GO:0001934, GO:0007032, GO:0007040, GO:0005886	fused toes homolog isoform cra_c
contig_50442	9	9.3	, GO:0003676, GO:0006397, GO:0000166	rbm25 protein, putative [Pediculus humanus corporis]
contig_45655	9	22.8	, GO:0016021, GO:0004653, GO:0030246, GO:0005794	n-acetyl galactosaminyl transferase 6
contig_46920	9	26.2	, GO:0050660, GO:0005743, GO:0006105, GO:0006810, GO:0006099, GO:0008177, GO:0022904	succinate dehydrogenase subunit flavoprotein
contig_43031	9	26.8	, GO:0005737, GO:0008104, GO:0051018, GO:0042675, GO:0016021	isoform b
contig_45301	9	38	, GO:0043565, GO:0005634, GO:0006355	endothelial differentiation-related factor 1 homolog
contig_46142	9	52.2	, GO:0042552, GO:0005874, GO:0051258, GO:0006184, GO:0021782, GO:0007018, GO:0003924, GO:0005198, GO:0005737, GO:0005525	alpha 8 like 3
contig_49466	9	52.2	, GO:0051329, GO:0000808, GO:0031981	origin recognition subunit 3-like
contig_47934	9	52.5	, GO:0005829, GO:0043010, GO:0006144, GO:0016741, GO:0043473, GO:0016874, GO:0009168, GO:0009790	trifunctional purine biosynthetic protein adenosine-3 isoform 1
contig_19445	9	53.5	, GO:0005763, GO:0003735, GO:0006412	mitochondrial ribosomal protein s18a
contig_51545	9	56.9	, GO:0043232, GO:0009987	chromosome condensation protein g
contig_42539	9	59.7	, GO:0005488	rad18-like protein
contig_29471	9	61.9	, GO:0007026, GO:0007279, GO:0003989, GO:0035046, GO:0007143, GO:0007052, GO:0000902, GO:0000235, GO:0008017, GO:0007067, GO:0008104, GO:0007344, GO:0000242, GO:0005875, GO:0005811, GO:0008152, GO:0000922	acetyl- isoform c
contig_47470	9	61.9	, GO:0007026, GO:0007279, GO:0003989, GO:0035046, GO:0007143, GO:0007052, GO:0000902, GO:0000235, GO:0008017, GO:0007067, GO:0008104, GO:0007344, GO:0000242, GO:0005875, GO:0005811, GO:0008152, GO:0000922	acetyl- isoform c
contig_51536	9	63.1	, GO:0006369, GO:0003676, GO:0008026, GO:0031124, GO:0005524, GO:0000398, GO:0006406, GO:0071013, GO:0005654	deah (asp-glu-ala-his) box polypeptide 38
contig_50721	9	63.8	, GO:0005739, GO:0016830	citrate lyase beta like
contig_42824	9	65	, GO:0006310, GO:0044424, GO:0002520, GO:0030154, GO:0005488, GO:0006281	ligase atp-dependent
contig_40028	9	67.8	, GO:0003824	serine protease p165
contig_52203	9	72	, GO:0003725, GO:0005622, GO:0016075, GO:0004525, GO:0006396	ribonuclease 3
contig_48094	9	72.6	, GO:0003723, GO:0005634, GO:0000166, GO:0008270	splicing factor u2af 38 kda subunit-like
contig_41204	9	81.2	, GO:0044444, GO:0004812, GO:0006418	sycm_bovin ame: full=cysteine--trna mitochondrial ame: full=cysteinyl-trna synthetase short= flags: precursor
contig_51531	9	81.7	, GO:0051289, GO:0051298, GO:0009306, GO:0043148, GO:0005794, GO:0005874, GO:0007030, GO:0005819, GO:0045169, GO:0005813, GO:0003774, GO:0031535, GO:0007100, GO:0001578, GO:0022008, GO:0005783, GO:0005871	af292395_1 krp170
contig_48502	9	92.6	, GO:0005369, GO:0015734, GO:0016020, GO:0015183	excitatory amino acid transporter isoform d
contig_48482	9	93	, GO:0016787	a chain crystal structure of insect beta-n-acetyl-d-hexosaminidase ofhex1 complexed with tmg-chitotriomycin
contig_46055	9	94.8	, GO:0035749, GO:0043234, GO:0035750, GO:0043220, GO:0043219, GO:0005515, GO:0032288, GO:0032287, GO:0090002, GO:0005886	membrane palmitoylated 5 (maguk p55 subfamily member 5)
contig_31060	9	102	, GO:0021744, GO:0021564, GO:0070401, GO:0008446, GO:0019673, GO:0005622, GO:0007219, GO:0010842, GO:0008417, GO:0042351	gdp-mannose dehydratase
contig_43466	9	102.6	, GO:0007283, GO:0003847, GO:0016042, GO:0047179, GO:0007420, GO:0005829, GO:0046982	platelet-activating factor acetylhydrolase ib subunit gamma
contig_20791	9	103.4	, GO:0055114, GO:0019441, GO:0004833, GO:0020037	tryptophan oxygenase
contig_50062	9	108.6	, GO:0044238, GO:0034645, GO:0010467	transcription initiation factor
contig_47527	9	111	, GO:0004872, GO:0006898	low-density lipoprotein receptor domain class a
contig_49037	9	111	, GO:0007018, GO:0005524, GO:0003777, GO:0005874	kinesin heavy chain subunit
contig_17803	9	111.1	, GO:0005737, GO:0005515, GO:0008180, GO:0044419, GO:0010388	cop9 constitutive photomorphogenic homolog subunit 6
contig_42785	9	111.1	, GO:0030140, GO:0008022, GO:0005109, GO:0005624, GO:0005083, GO:0007289, GO:0048193, GO:0008104, GO:0050790, GO:0042803, GO:0051260, GO:0005886, GO:0042980, GO:0045202	golgi associated pdz and coiled-coil motif containing
contig_51856	9	111.3	, GO:0008233, GO:0005739, GO:0051044, GO:0052548, GO:0005515	n-arginine dibasic nrd convertase 1
contig_47753	10	0.8	, GO:0004672	GA15165 [Drosophila pseudoobscura pseudoobscura]
contig_35364	10	9.4	, GO:0005739, GO:0005730, GO:0006200, GO:0000731, GO:0016887, GO:0005515, GO:0030174, GO:0048471	werner helicase interacting protein 1
contig_46879	10	11.2	, GO:0008643, GO:0016020, GO:0015144	cmp-sialic acid transporter
contig_49058	10	11.2	, GO:0016020, GO:0008152, GO:0016787	ectonucleotide pyrophosphatase phosphodiesterase 6
contig_46942	10	14	, GO:0009987, GO:0048731, GO:0005813	tacc3_human ame: full=transforming acidic coiled-coil-containing protein 3 ame: full=eric-1
contig_52097	10	14	, GO:0009987, GO:0044444, GO:0065007	isoform d
contig_33635	10	15	, GO:0042059, GO:0005700, GO:0005515, GO:0031936, GO:0008586, GO:0050821, GO:0006911, GO:0008587, GO:0007480, GO:0035060	brahma associated protein
contig_24503	10	28	, GO:0043229, GO:0043271, GO:0008022, GO:0032780, GO:0005737, GO:0005886	px serine threonine
contig_45315	10	30.2	, GO:0005488	novel zinc finger protein
contig_40105	10	32.2	, GO:0005622, GO:0005515, GO:0005925, GO:0009987	cardiac muscle tensin
contig_44256	10	32.8	, GO:0019904, GO:0044446, GO:0043232, GO:0045893, GO:0031324, GO:0044444, GO:0005634	apoptosis antagonizing transcription factor
contig_37072	10	33.1	, GO:0003824	l-threonine aldolase
contig_48300	10	33.1	, GO:0000139, GO:0005789, GO:0033116, GO:0016192, GO:0016021, GO:0015031	vesicle-trafficking protein sec22b-b-like
contig_45160	10	33.5	, GO:0070011	prolylcarboxypeptidase (angiotensinase c)
contig_51274	10	34.4	, GO:0044424	gametogenetin-binding protein 2
contig_36124	10	44.4	, GO:0031100, GO:0005739, GO:0001889, GO:0007420, GO:0004326, GO:0046901, GO:0042221	folylpolyglutamate synthase
contig_11164	10	46	, GO:0003824	dopamine beta hydroxylase
contig_47591	10	46	, GO:0005774, GO:0008138, GO:2000645, GO:2000643, GO:0046855, GO:0004725, GO:0097060, GO:0046856, GO:0097062, GO:0005829, GO:0035335, GO:0030424, GO:0014069, GO:0008021, GO:0042803, GO:0090394, GO:0051262, GO:0031901, GO:0005634, GO:0002091	myotubularin-related protein 2 isoform 1
contig_49302	10	46	, GO:0003824	dopamine beta hydroxylase
contig_45298	10	48.8	, GO:0043401, GO:0030522, GO:0006357, GO:0008270, GO:0043565, GO:0003707, GO:0004879, GO:0005634	retinoid x
contig_51713	10	49.2	, GO:0003676, GO:0005524, GO:0005622, GO:0004386, GO:0008270	helicase with zinc finger
contig_52108	10	53.9	, GO:0009987, GO:0043170	predicted protein [Pediculus humanus corporis]
contig_32538	10	56.7	, GO:0005488, GO:0007275	follistatin-like 1
contig_37480	10	56.7	, GO:0005875, GO:0004325, GO:0005743, GO:0006782	isoform a
contig_35607	10	57.9	, GO:0016787, GO:0008270	AGAP004256-PA [Anopheles gambiae str. PEST]
contig_18782	10	62.4	, GO:0003943, GO:0046872, GO:0005764, GO:0008152, GO:0043890	galactosamine (n-acetyl)-6-sulfate sulfatase
contig_24661	10	63.4	, GO:0048675, GO:0045475, GO:0004115, GO:0046331, GO:0048149, GO:0007268, GO:0009187, GO:0001661, GO:0019933, GO:0046958, GO:0008355, GO:0048477, GO:0007619, GO:0007614	camp-specific -cyclic phosphodiesterase
contig_46079	10	76.4	, GO:0016627, GO:0008152	steroid-5-alpha- alpha polypeptide 1 (3-oxo-5 alpha-steroid delta 4-dehydrogenase alpha 1)
contig_49763	10	76.4	, GO:0005875, GO:0008553, GO:0000276, GO:0005811, GO:0015992	atp subunit isoform b
contig_19507	10	79.7	, GO:0017077, GO:0005743, GO:0006839, GO:0015992, GO:0016021	solute carrier family member 27
contig_47504	10	87	, GO:0005921, GO:0016324, GO:0016331, GO:0016327, GO:0010496, GO:0030727, GO:0042048, GO:0005243, GO:0007440	innexin isoform b
contig_27524	10	87.2	, GO:0048598, GO:0019861, GO:0042073, GO:0005932, GO:0005930	intraflagellar transport 52 homolog
contig_35037	10	93.4	, GO:0007243, GO:0006940, GO:0090263, GO:0006355, GO:2000249, GO:0043522, GO:0046777, GO:0007088, GO:0004674, GO:0006917, GO:0044446, GO:2000145, GO:0042803, GO:0005524, GO:0005634, GO:0010506, GO:0000910	death-associated protein kinase 3
contig_52038	10	93.4	, GO:0006468, GO:0005516, GO:0007243, GO:0004672, GO:0005524, GO:0015629, GO:0008624	death-associated protein kinase 1
contig_52323	10	99.4	, GO:0006364, GO:0044424	utp20_human ame: full=small subunit processome component 20 homolog ame: full=down-regulated in metastasis protein ame: full=novel nucleolar protein 73 short=nnp73 ame: full=protein key-1a6
contig_38259	10	99.8	, GO:0044238, GO:0044260, GO:0005634	transcriptional adapter 1
contig_37740	10	100.1	, GO:0050253, GO:0080031, GO:0004091, GO:0005737, GO:0080032, GO:0080030	isoform c
contig_40733	10	100.1	, GO:0005829, GO:0009725, GO:0030308, GO:0008285, GO:0006184, GO:0000166, GO:0003924, GO:0005634	ras-related and estrogen-regulated growth inhibitor
contig_51926	10	100.1	, GO:0042067, GO:0016319, GO:0000166, GO:0036011, GO:0007409, GO:0006397, GO:0042052, GO:0008585, GO:0030041, GO:0001737, GO:0005737, GO:0003727, GO:0003779, GO:0000915, GO:0010591, GO:0005875, GO:0007298, GO:0030042, GO:0003729	actin depolymerizing factor
contig_42779	11	4.5	, GO:0008168, GO:0032259	methyltransferase-like protein 2a
contig_51154	11	4.5	, GO:0009653, GO:0030097, GO:0051716, GO:0016020, GO:0003006, GO:0030036, GO:0009790, GO:0004714, GO:0050794, GO:0042386, GO:0072002, GO:0005488, GO:0016477, GO:0050793	pdgf- and vegf-receptor isoform d
contig_47194	11	9.4	, GO:0071011, GO:0000381, GO:0007052, GO:0007067, GO:0071013	splicing factor 3
contig_49271	11	15.2	, GO:0046872, GO:0004872, GO:0003677, GO:0050794, GO:0006351	ultraspiracle [Daphnia magna]
contig_36950	11	20.8	, GO:0016604	yy1-associated factor 2-like
contig_44253	11	20.8	, GO:0016874	ubiquitin protein ligase
contig_33135	11	22.1	, GO:0008340, GO:0008553, GO:0000221, GO:0046961, GO:0015991, GO:0005886, GO:0033227	vacuolar atp synthase subunit h
contig_48505	11	23.1	, GO:0005730, GO:0005737, GO:0051168	nuclear export mediator factor nemf
contig_28998	11	24.7	, GO:0006259, GO:0031981, GO:0005694, GO:0003916	topoisomerase i
contig_37930	11	24.7	, GO:0005730, GO:0006810	60s ribosomal export protein nmd3
contig_36289	11	24.9	, GO:0015721, GO:0045176, GO:0043231, GO:0008333, GO:0043485, GO:0048069, GO:0044444, GO:0007634	vacuolar protein sorting protein 18
contig_42065	11	38.1	, GO:0000166	GI24416 [Drosophila mojavensis]
contig_46551	11	38.1	, GO:0055085, GO:0016021, GO:0042626, GO:0006200, GO:0005524	multidrug resistance-associated protein 14
contig_42465	11	38.4	, GO:0008380, GO:0005634	mitogen-activated protein kinase organizer 1
contig_37734	11	48.9	, GO:0009609, GO:0008241, GO:0007552, GO:0007289, GO:0007291	b chain crystal structure of drosophila ance
contig_50586	11	50.1	, GO:0003723	son dna-binding protein
contig_52211	11	51.1	, GO:0032033, GO:0031430, GO:0030018, GO:0032038, GO:0046716, GO:0007520	mind bomb 2
contig_47734	11	51.9	, GO:0006810, GO:0005215	sugar transporter, putative [Pediculus humanus corporis]
contig_49415	11	55.9	, GO:0030041, GO:0046330	a -pa
contig_23272	11	59.4	, GO:0005875, GO:0006511, GO:0008540, GO:0004175, GO:0005524, GO:0016887, GO:0005737, GO:0005634, GO:0006974	26s protease regulatory subunit
contig_51290	11	61.8	, GO:0004654, GO:0003723, GO:0005524, GO:0008026	pre-mrna-splicing factor atp-dependent rna helicase
contig_44460	12	0	, GO:0005488	zinc finger protein 84 isoform cra_b
contig_47433	12	4.6	, GO:0005737, GO:0003676, GO:0004816, GO:0005524, GO:0006421	aspartyl-trna synthetase
contig_48806	12	4.6	, GO:0000278, GO:0006351, GO:0080090, GO:0010332, GO:0042770, GO:0006915, GO:0006468, GO:0004674, GO:0000077, GO:0043229, GO:0022403, GO:0005488, GO:0060255	protein kinase chk2 isoform a
contig_43372	12	16.4	, GO:0016491	cc44_caeel ame: full=probable cytochrome p450 cyp44
contig_44575	12	21.3	, GO:0000439, GO:0051983, GO:0043141, GO:0009411, GO:0005737, GO:0001111, GO:0005703, GO:0007088, GO:0005675, GO:0006289, GO:0005705, GO:0003677, GO:0010972, GO:0001113, GO:0005524	xeroderma pigmentosum isoform a
contig_36408	12	29.6	, GO:0000902, GO:0045618, GO:0070644, GO:0008434, GO:0070561, GO:0046965, GO:0045944, GO:0010980, GO:0010839, GO:0046697, GO:0000122, GO:0005634	vitamin d receptor
contig_40795	12	29.6	, GO:0005765, GO:0031902, GO:0004842, GO:0051865	zinc finger protein
contig_51654	12	29.6	, GO:0008455, GO:0005797, GO:0018279, GO:0003846, GO:0016407, GO:0019432, GO:0006651, GO:0050892	mannoside acetylglucosaminyltransferase 2
contig_17679	12	37.3	, GO:0004596	n-terminal acetyltransferase b complex catalytic subunit nat5
contig_26168	12	37.7	, GO:0006310, GO:0008270, GO:0003676, GO:0035563, GO:0008026, GO:0006260, GO:0005524, GO:0000785, GO:0005515, GO:0003682, GO:0005634	rothmund-thomson syndrome dna helicase recq4
contig_47712	12	39.3	, GO:0000084, GO:0006283, GO:0005730, GO:0000216, GO:0006297, GO:0016740, GO:0006270, GO:0032201, GO:0000082, GO:0005654, GO:0000722	polymerase (dna directed) epsilon 2 (p59 subunit)
contig_51576	12	48.7	, GO:0006357, GO:0003700, GO:0046983, GO:0005634	phtf_drome ame: full= homeodomain transcription factor
contig_35522	12	50	, GO:0045454, GO:0009055, GO:0016853, GO:0015035, GO:0006662	thioredoxin-2 isoform 1
contig_49777	12	50	, GO:0006810	clca1_macmu ame: full=calcium-activated chloride channel regulator 1 ame: full=calcium-activated chloride channel family member 1 flags: precursor
contig_52262	12	56.1	, GO:0030950, GO:0009925, GO:0007440, GO:0005925, GO:0007442, GO:0007431, GO:0042247, GO:0048477, GO:0007424	isoform b
contig_37372	12	63.9	, GO:0007520	singles bar
contig_49717	13	0.1	, GO:0009987, GO:0007276, GO:0032502	tdrd5_danre ame: full=tudor domain-containing protein 5
contig_40379	13	1.3	, GO:0043231, GO:0006643, GO:0004630, GO:0044444	phospholipase d
contig_50163	13	2.2	, GO:0009948, GO:0008270, GO:0042067, GO:0045184, GO:0045185, GO:0001737, GO:0005737, GO:0005886	pric1_anoga ame: full=protein prickle
contig_30795	13	5.8	, GO:0014706, GO:0044237, GO:0001947, GO:0045823, GO:0007005, GO:0016746, GO:0031307	tafazzin isoform 1
contig_30132	13	5.9	, GO:0005515, GO:0016180, GO:0032039	integrator complex subunit 4
contig_51657	13	6.8	, GO:0005488	phd finger domain
contig_34309	13	9.4	, GO:0016740	trnahis guanylyltransferase
contig_50720	13	17.1	, GO:0005737, GO:0007165, GO:0005634, GO:0010629	vitamin d
contig_50391	13	17.8	, GO:0007268, GO:0016310, GO:0005829, GO:0004674, GO:0000166	calcium calmodulin-dependent protein kinase kinase
contig_29098	13	18	, GO:0005911, GO:0005546, GO:0042989, GO:0032587, GO:0043538, GO:0015629, GO:0030175, GO:0004713, GO:0030016, GO:0003785, GO:0048471, GO:0005524, GO:0051016	actin-binding homolog 1
contig_38132	13	18.8	, GO:0046872	trithorax protein ash2
contig_17906	13	19.2	, GO:0006979, GO:0008137, GO:0005747, GO:0046872, GO:0009055, GO:0051539, GO:0006120, GO:0032981, GO:0044281	nadh dehydrogenase
contig_23574	13	19.2	, GO:0003824	prophenoloxidase-activating factor
contig_32453	13	19.2	, GO:0055085, GO:0005249, GO:0043005, GO:0006813, GO:0045433, GO:0008076, GO:0060072, GO:0005515, GO:0000166, GO:0043025, GO:0042493, GO:0048512	isoform c
contig_49451	13	19.2	, GO:0015269, GO:0043005, GO:0006813, GO:0045433, GO:0005515, GO:0043025, GO:0042493, GO:0005886, GO:0048512	isoform f
contig_51193	13	19.2	, GO:0004714, GO:0016787, GO:0006468, GO:0005524, GO:0016021	tyrosine-protein kinase transmembrane receptor ror2
contig_47812	13	19.5	, GO:0045736, GO:0005488, GO:0007399	cdk5 regulatory subunit associated protein 1
contig_34286	13	20	, GO:0006412, GO:0005743, GO:0006184, GO:0003924, GO:0005525	guf1_bovin ame: full=translation factor mitochondrial ame: full=elongation factor 4 homolog short=ef-4 ame: full=gtpase guf1 ame: full=ribosomal back-translocase flags: precursor
contig_44710	13	20.7	, GO:0005743, GO:0005525, GO:0006412, GO:0003924	expressed sequence aa407526 isoform a
contig_30381	13	21.3	, GO:0015378, GO:0035826, GO:0003333, GO:0005886, GO:0015171, GO:0006813, GO:0008511, GO:0006821	sodium chloride cotransporter isoform b
contig_45159	13	21.3	, GO:0045261, GO:0008553, GO:0046933, GO:0015986, GO:0005524, GO:0046961, GO:0015991	atp h+ mitochondrial f1 beta polypeptide
contig_52255	13	48.8	, GO:0044424	protein purity of
contig_52202	13	52.8	, GO:0043232, GO:0050794, GO:0005634	secretion regulating guanine nucleotide exchange factor
contig_43429	13	53.3	, GO:0005829, GO:0008270, GO:0004655, GO:0032791, GO:0045471, GO:0051260, GO:0007584, GO:0006782, GO:0042802, GO:0005615, GO:0042493, GO:0010043, GO:0046685, GO:0046686	delta-aminolevulinic acid dehydratase
contig_44474	13	53.5	, GO:0016021, GO:0005743, GO:0006627, GO:0008236, GO:0006508	mitochondrial inner membrane protease subunit
contig_46750	13	53.5	, GO:0009653, GO:0048731, GO:0044260, GO:0031965, GO:0005730, GO:0044238, GO:0005488	probable histone-lysine n-methyltransferase nsd2 isoform 1
contig_44195	13	58.3	, GO:0005829, GO:0055114, GO:0004158, GO:0005625, GO:0006212, GO:0046872, GO:0007584, GO:0006145, GO:0009055, GO:0017113, GO:0007623, GO:0051539, GO:0006222, GO:0051384, GO:0006210, GO:0050660, GO:0019483, GO:0006207, GO:0042493, GO:0050661, GO:0042803, GO:0002058, GO:0006214	dihydropyrimidine dehydrogenase
contig_51967	13	61.9	, GO:0016740	predicted protein [Nematostella vectensis]
contig_49867	13	63.3	, GO:0070064, GO:0032947, GO:0005905, GO:0048522, GO:0044444, GO:0042981, GO:0051056, GO:0005886	novel protein human intersectin (sh3 domain itsn1)
contig_52066	13	63.7	, GO:0045746, GO:0005515, GO:0051124, GO:0042734, GO:0045179, GO:0008104, GO:0045860, GO:0008021, GO:0002052, GO:0005886, GO:0048488	dynamin associated protein isoform a
contig_38505	13	63.8	, GO:0017111, GO:0005524	mitochondrial chaperone bcs1
contig_44379	14	0	, GO:0016787	sentrin sumo-specific protease senp7
contig_41600	14	0.7	, GO:0004129, GO:0006810, GO:0005751, GO:0005548, GO:0048137, GO:0035091, GO:0031965, GO:0070732, GO:0000916, GO:0007110, GO:0000915, GO:0007111, GO:0031566, GO:0001700, GO:0032154, GO:0007112, GO:0016006, GO:0022008, GO:0005886, GO:0043147	phosphatidylinositol transfer protein retinal degeneration b protein
contig_51981	14	0.7	, GO:0012501, GO:0050794	af517634_1 bir-containing ubiquitin-conjugating enzyme
contig_44360	14	1.2	, GO:0044272, GO:0005794, GO:0030166, GO:0046525, GO:0006024	-galactosyltransferase 7
contig_50178	14	3.4	, GO:0046907, GO:0005794, GO:0005515, GO:0016192, GO:0016020, GO:0044446	syntaxin 16
contig_26645	14	4.1	, GO:0032129, GO:0016568, GO:0031078, GO:0000118, GO:0017136, GO:0034739, GO:0008134, GO:0006351, GO:0005737	histone deacetylase 8
contig_48911	14	4.1	, GO:0006810	sodium glucose
contig_30622	14	6.8	, GO:0050660, GO:0007265, GO:0000139, GO:0031639, GO:0016044, GO:0005624, GO:0050614, GO:0016021, GO:0005789, GO:0043526, GO:0005829, GO:0008285, GO:0006916, GO:0007050, GO:0006695, GO:0043154, GO:0008104, GO:0008762, GO:0005856, GO:0043588, GO:0030539, GO:0055114, GO:0042605, GO:0042987, GO:0019899, GO:0005634, GO:0006979	24-dehydrocholesterol reductase
contig_49324	14	13.8	, GO:0006351, GO:0050794	hypoxia-inducible factor 1
contig_47410	14	15.5	, GO:0008470, GO:0050660, GO:0055114	isovaleryl coenzyme a dehydrogenase
contig_41680	14	30.4	, GO:0043234, GO:0010389, GO:0071011, GO:0022008, GO:0005515, GO:0000398, GO:0071013	microfibrillar-associated protein 1-like isoform 2
contig_48101	14	30.4	, GO:0006810, GO:0016020, GO:0005215	sodium glucose
contig_52208	14	39.3	, GO:0044260, GO:0080090, GO:0030032, GO:0030027, GO:0016044, GO:0035091, GO:0031323, GO:0005794, GO:0005829, GO:0003779, GO:0032956, GO:0031410, GO:0043422, GO:0042803, GO:0005783, GO:0005886, GO:0016477, GO:0060255	girdin isoform 1
contig_39390	14	41.2	, GO:0016740	mgc52514 protein
contig_23199	14	44.4	, GO:0005874, GO:0051258, GO:0006184, GO:0007018, GO:0003924, GO:0005198, GO:0005737, GO:0005525	tubulin beta-1 chain
contig_44142	14	45.5	, GO:0016020	mitochondrial dicarboxylate carrier
contig_36151	14	45.8	, GO:0005524, GO:0006468, GO:0004674	ste20-like serine threonine-protein kinase-like isoform 2
contig_51036	14	45.8	, GO:0044424	mannose-6-phosphate insulin receptor type
contig_45296	14	47.6	, GO:0030674, GO:0042026, GO:0005737	suppression of tumorigenicity 13 (colon carcinoma) (hsp70 interacting protein)
contig_18003	14	48.8	, GO:0000786, GO:0003677, GO:0006334, GO:0005634	histone h2a
contig_35890	14	48.8	, GO:0050794, GO:0016020, GO:0007154	embryonic polarity
contig_40729	14	49.5	, GO:0035006, GO:0009986, GO:0005112, GO:0010092, GO:0045468, GO:0050768, GO:0007451, GO:0030139, GO:0070491, GO:0007015, GO:0007479, GO:0035155, GO:0008284, GO:0001715, GO:0007501, GO:0007314, GO:0070379, GO:0048190, GO:0007507, GO:0008063, GO:0009950, GO:0007474, GO:0042676, GO:0031594, GO:0048935, GO:0048728, GO:0008347, GO:0030713, GO:0003705, GO:0016015, GO:0000381, GO:0007419, GO:0007464, G…	embryonic polarity
contig_51534	14	50.7	, GO:0005488, GO:0030261, GO:0007059, GO:0007067, GO:0044424	smc4_xenla ame: full=structural maintenance of chromosomes protein 4 short=smc protein 4 short=smc-4 ame: full=chromosome assembly protein xcap-c ame: full=chromosome-associated protein c
contig_35496	14	50.8	, GO:0005515	carboxypeptidase a2 isoform cra_b
contig_24121	14	51.9	, GO:0016070	riken cdna 2300009a05
contig_21039	14	54.9	, GO:0005730, GO:0004527, GO:0090305, GO:0003676	rna exonuclease 4 homolog ( cerevisiae)
contig_44608	14	55.5	, GO:0032314, GO:0046875, GO:0048013, GO:0008045, GO:0005622, GO:0050770	chimerin 1
contig_45712	14	61.7	, GO:0005829, GO:0060077, GO:0030424, GO:0030425, GO:0016480, GO:0001032, GO:0001031, GO:0001030, GO:0005634, GO:0005886	repressor of rna polymerase iii transcription maf1 homolog
contig_44795	14	63.9	, GO:0006383, GO:0005654, GO:0009301, GO:0006366	small nuclear rna activating polypeptide isoform cra_a
contig_44908	14	67.3	, GO:0005829, GO:0055114, GO:0006555, GO:0005730, GO:0045111, GO:0030586, GO:0050660, GO:0050661, GO:0010181	5-methyltetrahydrofolate-homocysteine methyltransferase reductase
contig_23444	14	71.7	, GO:0005739	riken cdna 1810049h13 gene
contig_36956	14	72.8	, GO:0016301	poly atp nad
contig_50014	14	73	, GO:0005372, GO:0006833, GO:0055085	aqp_anoga ame: full=aquaporin
contig_39771	14	78.5	, GO:0006468, GO:0035556, GO:0004383, GO:0004672, GO:0016021, GO:0005622, GO:0004872, GO:0005524, GO:0006182	guanylate cyclase
contig_43278	14	79.1	, GO:0005515	dna-j hsp40
contig_52110	14	82.4	, GO:0030496, GO:0043547, GO:0023051, GO:0007165, GO:0005886, GO:0005737, GO:0071277, GO:0019901, GO:0065008, GO:0019903, GO:0005874, GO:0005516, GO:0005096, GO:0005730, GO:0045860	ras gtpase-activating-like protein iqgap1
contig_29051	14	82.7	, GO:0005524, GO:0006950	heat shock cognate 70
contig_30444	14	84.9	, GO:0006790, GO:0004062, GO:0044281, GO:0018958, GO:0044238	st1b1_mouse ame: full=sulfotransferase family cytosolic 1b member 1 short=st1b1 short=sulfotransferase 1b1 ame: full=dopa tyrosine sulfotransferase
contig_40906	14	85.3	, GO:0055085, GO:0016021, GO:0005743, GO:0042626, GO:0015886, GO:0016226, GO:0006200, GO:0043190, GO:0015232, GO:0005524	abc transporter
contig_45495	14	85.3	, GO:0016757	uracil phosphoribosyltransferase homolog
contig_51356	14	85.6	, GO:0048856, GO:0007275	large low complexity coiled coil protien with large repeat region
contig_44784	14	85.8	, GO:0016787	pancreatic triacylglycerol lipase
contig_38106	14	87	, GO:0008152	zgc:162306 protein
contig_43441	14	96.5	, GO:0007165	rho gtpase activating protein 12
contig_48133	14	97.7	, GO:0016020, GO:0005794	sec14-like protein 1 isoform a
contig_42773	14	98.1	, GO:0030263, GO:0006309, GO:0006917, GO:0000790, GO:0004536, GO:0019899, GO:0003677, GO:0004516, GO:0005737	dna fragmentation beta polypeptide (caspase-activated dnase)
contig_45478	14	98.5	, GO:0050873, GO:0016021, GO:0030819, GO:0031780, GO:0070996, GO:0034394, GO:0031781, GO:0031782, GO:0005783, GO:0031783, GO:0005886	open reading frame 61
contig_29568	14	98.6	, GO:0071711, GO:0040003, GO:0035158, GO:0008360, GO:0004252, GO:0034394, GO:0009306, GO:0048081, GO:0007029, GO:0007030, GO:0070971, GO:0035149, GO:0016203, GO:0022409, GO:0030011, GO:0005811, GO:0003331	protein transport protein
contig_31427	14	98.6	, GO:0006506, GO:0043687, GO:0051267, GO:0005783, GO:0044425	gpi ethanolamine phosphate transferase 2 isoform 1
contig_37859	14	98.6	, GO:0009987	hypothetical protein Phum_PHUM407100 [Pediculus humanus corporis]
contig_41603	14	98.6	, GO:0035295, GO:0044464, GO:0001656, GO:0050794, GO:0005488, GO:0072073	vasn_mouse ame: full=vasorin ame: full=protein slit-like 2 flags: precursor
contig_48953	14	98.6	, GO:0006464, GO:0003824	pigg_human ame: full=gpi ethanolamine phosphate transferase 2 ame: full=gpi7 homolog short=hgpi7 ame: full=phosphatidylinositol-glycan biosynthesis class g protein short=pig-g
contig_46220	14	99.8	, GO:0005856, GO:0005938, GO:0005783, GO:0001726, GO:0030027, GO:0005515, GO:0005625, GO:0005886	src8_chick ame: full=src substrate protein p85 ame: full=cortactin ame: full=p80
contig_32667	15	27.2	, GO:0009653, GO:0050896, GO:0048513, GO:0051179, GO:0030030, GO:0005622, GO:0050789, GO:0048869, GO:0071844	usick-kaufman syndrome
contig_17687	15	27.7	, GO:0005737, GO:0019773, GO:0006511, GO:0005634, GO:0004298	proteasome subunit alpha type-7
contig_45207	15	33.8	, GO:0016021, GO:0006810	carnitine acylcarnitine translocase
contig_45454	15	33.8	, GO:0005080, GO:0030126, GO:0006890, GO:0006891, GO:0016905, GO:0015629, GO:0030903, GO:0006886, GO:0005198	coatomer protein subunit beta 2 (beta prime)
contig_49615	15	36.3	, GO:0004558, GO:0008152, GO:0016160	suis_rabit ame: full=sucrase- intestinal contains: ame: full=sucrase contains: ame: full=isomaltase
contig_51686	15	36.3	, GO:0005488, GO:0016881, GO:0006464	ubiquitin-protein ligase
contig_17624	15	40.2	, GO:0003743, GO:0016281, GO:0005829, GO:0000289, GO:0008026, GO:0019221, GO:0005524, GO:0005515, GO:0006446, GO:0044419	eukaryotic initiation factor 4a-ii
contig_48879	15	41.2	, GO:0071333	isoform cra_c
contig_47632	15	41.3	, GO:0022008, GO:0000398, GO:0071013	pre-mrna-splicing factor
contig_40917	15	41.4	, GO:0006810, GO:0016020	sodium-dependent organic anion transporter
contig_49442	15	41.9	, GO:0005730, GO:0005654, GO:0006281	poly (adp-ribose) polymerase member 2 isoform cra_a
contig_40054	15	44.5	, GO:0005737, GO:0003676, GO:0006422, GO:0005524, GO:0004815	Zgc:154056 [Danio rerio]
contig_52283	15	49.7	, GO:0016787	protein phosphatase 2c
contig_51317	15	50	, GO:0070011	aminopeptidase n
contig_50375	15	55.7	, GO:0045252, GO:0004149, GO:0004742, GO:0006099	dihydrolipoamide succinyltransferase component of 2-oxoglutarate dehydrogenase
contig_35604	15	61.2	, GO:0043231, GO:0005903, GO:0044459, GO:0005515, GO:0044444, GO:0006897, GO:0045177	low-density lipoprotein receptor
contig_36901	15	62.7	, GO:0004812, GO:0006418, GO:0000166	zgc:173439 protein
contig_29231	15	63.1	, GO:0003824	membrane-bound alkaline phosphatase
contig_49279	15	63.1	, GO:0009987, GO:0050896	fanconi anemia complementation group d2
contig_52145	15	63.1	, GO:0016787	ubiquitin specific protease 24
contig_44114	15	64.4	, GO:0015439, GO:0006200, GO:0043190, GO:0005524	isoform c
contig_41702	15	64.7	, GO:0005528, GO:0044295, GO:0016020, GO:0003006, GO:0048156, GO:0005730, GO:0005829, GO:0030674, GO:0031072, GO:0003755, GO:0010977, GO:0000413, GO:0031111	fk506 binding protein 59kda
contig_45038	15	64.9	, GO:0009987, GO:0006508, GO:0008270, GO:0008235, GO:0004177	methionine aminopeptidase
contig_52192	15	68	, GO:0003824	brct domain protein
contig_49379	15	68.3	, GO:0005730, GO:0006364, GO:0016740, GO:0005737	wd repeat domain 36
contig_37809	16	6.7	, GO:0009987, GO:0016772	phosphatidylinositol- -bisphosphate 3-kinase catalytic subunit beta
contig_49581	16	10.8	, GO:0005488, GO:0006260, GO:0004386, GO:0016043	progressive external ophthalmoplegia 1
contig_42291	16	11	, GO:0043229, GO:0005737	adp-ribosylation factor-like 2 binding protein
contig_49346	16	12	, GO:0043231, GO:0016773, GO:0044444, GO:0016310, GO:0016301	four wheel drive
contig_45647	16	23.4	, GO:0003824	glutamyl-trna amidotransferase subunit
contig_40531	16	23.7	, GO:0016021	odd oz protein
contig_51705	16	32.1	, GO:0044424	shq1_xentr ame: full=protein shq1 homolog
contig_34635	16	35.6	, GO:0004386, GO:0003676, GO:0008152, GO:0000166	dead box atp-dependent rna helicase
contig_51864	16	38	, GO:0006470, GO:0030424, GO:0004871, GO:0004872, GO:0007415, GO:0004725, GO:0046331, GO:0008045, GO:0048813, GO:0005886	receptor-type tyrosine-protein phosphatase alpha
contig_45975	16	38.1	, GO:0005975, GO:0005615, GO:0007586, GO:0004556, GO:0005515	alpha 1a
contig_48082	16	38.1	, GO:0005975, GO:0005615, GO:0004556, GO:0043169	isoform cra_a
contig_52008	16	38.1	, GO:0004687, GO:0006468, GO:0005524	death associated protein
contig_52032	16	38.1	, GO:0005096	rna binding motif and elmo ced-12 domain isoform cra_a
contig_50524	16	39.2	, GO:0030027, GO:0005515, GO:0035729, GO:0008154, GO:0065008, GO:0043027, GO:0048870, GO:0044087, GO:0043154, GO:0032956, GO:0048522, GO:0071822, GO:0043229, GO:0032433, GO:2000392, GO:0061041, GO:0071844	villin 1
contig_41798	16	40.7	, GO:0016021	isoform a
contig_32374	16	41.3	, GO:0006457, GO:0008380, GO:0006397, GO:0003755, GO:0071013	peptidylprolyl isomerase domain and wd repeat containing 1
contig_44216	16	41.5	, GO:0003676, GO:0005524, GO:0008026	eukaryotic initiation factor 4a-iii-like
contig_47852	16	41.8	, GO:0019706, GO:0015693, GO:0004871, GO:0042953, GO:0015095, GO:0046872, GO:0030660, GO:0043123, GO:0016491, GO:0005515, GO:0008152	zinc finger protein dhhc domain containing
contig_47870	16	41.8	, GO:0006810	armadillo repeat-containing protein 8
contig_35825	16	49.7	, GO:0022857, GO:0005740, GO:0006810, GO:0016021	alternative testis transcripts open reading frame isoform c
contig_43020	16	54.2	, GO:0008152, GO:0016620, GO:0005811	aldehyde dehydrogenase type isoform k
contig_36249	16	55.3	, GO:0005488	tripartite motif-containing protein 3
contig_42929	16	56.1	, GO:0051291, GO:0009987, GO:0001725, GO:0000166, GO:0048471, GO:0005874	septin 9
contig_40737	16	56.2	, GO:0005488	vitellogenin receptor
contig_32624	16	70.2	, GO:0007399	tm223_danre ame: full=transmembrane protein 223
contig_46821	16	75.6	, GO:0006351, GO:0050789	breast cancer metastasis-
contig_52352	17	0	, GO:0005086, GO:0006464, GO:0044444	hect (homologous to the e6-ap carboxyl terminus) domain and rcc1 -like domain isoform cra_b
contig_43255	17	0.1	, GO:0030336, GO:0007243, GO:0005515, GO:0090090, GO:0048679, GO:0005737, GO:0046777, GO:0008631, GO:0004674, GO:0000287, GO:0035329, GO:0071902, GO:0005524, GO:0005634, GO:0043539	serine threonine kinase 3 (ste20 yeast)
contig_48862	17	1.1	, GO:0005737, GO:0005086	hect (homologous to the e6-ap carboxyl terminus) domain and rcc1 -like domain isoform cra_b
contig_43248	17	3	, GO:0006468, GO:0005524, GO:0007165, GO:0004674	serine threonine-protein kinase 3-like
contig_43635	17	4.2	, GO:0005774	transmembrane 9 superfamily member 1 isoform a
contig_50459	17	5.6	, GO:0006955, GO:0003723, GO:0005524, GO:0016740	interleukin enhancer-binding factor 2 homolog
contig_51012	17	18.6	, GO:0006805, GO:0001889, GO:0071385, GO:0019899, GO:0005792, GO:0006725, GO:0004301, GO:0016020	epoxide hydrolase microsomal
contig_23384	17	26.7	, GO:0003743, GO:0006413, GO:0005730, GO:0007229, GO:0005638, GO:0043022, GO:0042256, GO:0005737	eukaryotic translation initiation factor 6
contig_39279	17	26.7	, GO:0005829, GO:0008270, GO:0006954, GO:0019370, GO:0005730, GO:0043171, GO:0006692, GO:0004177, GO:0042221, GO:0004463, GO:0004301	leukotriene a-4 hydrolase
contig_45405	17	26.7	, GO:0046425, GO:0051087, GO:0008022, GO:0008023, GO:0019901, GO:0005794, GO:0030544	stress-induced phosphoprotein 1
contig_51046	17	27.5	, GO:0006695, GO:0070087, GO:0005639, GO:0005521	lamin b receptor
contig_30117	17	29.6	, GO:0005488	zinc finger ccch- antiviral 1
contig_47941	17	29.6	, GO:0035023, GO:0005089, GO:0006996, GO:0044430, GO:0032318, GO:0042598, GO:0048812, GO:0005515, GO:0030425, GO:0044444, GO:0045860	alsin isoform 2
contig_25464	17	30.2	, GO:0008649, GO:0000154, GO:0042645, GO:0032259	transcription factor mitochondrial
contig_52359	17	30.2	, GO:0000184, GO:0009790	novel protein human and mouse neuroblastoma-amplified protein
contig_38213	17	38.3	, GO:0009987	btg3 associated nuclear protein
contig_51737	17	40.6	, GO:0016787	calcium-transporting atpase 2 (atpase 2)
contig_38769	17	42	, GO:0016757, GO:0006400	queuine trna-ribosyltransferase
contig_24732	17	50.4	, GO:0007411, GO:0008340, GO:0035160, GO:0008360, GO:0005515, GO:0007160, GO:0007417, GO:0016337, GO:0007517, GO:0031252, GO:0035099, GO:0007508, GO:0048803, GO:0044425, GO:0006930, GO:0030718, GO:0005886, GO:0007608	myospheroid
contig_50599	17	50.4	, GO:0005634	f-box 18
contig_49912	17	56.3	, GO:0006461, GO:0032956, GO:0007015, GO:0006915, GO:0034142, GO:0008063, GO:0000186, GO:0044087, GO:0046872, GO:0016567, GO:0005829, GO:0034130, GO:0004709, GO:0002755, GO:0005524, GO:0071844, GO:0019901, GO:0034134, GO:0000165, GO:0071260	mitogen activated protein kinase kinase kinase
contig_52070	17	56.3	, GO:0016740	hemocyte protein-glutamine gamma-
contig_1222	17	58.3	, GO:0005789, GO:0005615, GO:0047560, GO:0030148, GO:0006666	follicular lymphoma variant translocation 1
contig_48125	17	60	, GO:0005488, GO:0043231, GO:0007031, GO:0044444, GO:0015031, GO:0016020	peroxisomal biogenesis factor 19
contig_40313	17	60.4	, GO:0004850, GO:0055086	uridine phosphorylase
contig_45935	17	60.4	, GO:0051726	cyclin a
contig_51268	17	60.4	, GO:0008407, GO:0005515, GO:0048601, GO:0070593, GO:0016055, GO:0042052, GO:0045860, GO:0048800, GO:0035317, GO:0045177, GO:0048814, GO:0005938	heat repeat-containing protein
contig_52373	17	63.3	, GO:0007265, GO:0004629, GO:0044238, GO:0019899, GO:0007186, GO:0005737	plce1_rat ame: full=1-phosphatidylinositol -bisphosphate phosphodiesterase epsilon-1 ame: full=phosphoinositide phospholipase c-epsilon-1 ame: full=phospholipase c-epsilon-1 short=plc-epsilon-1
contig_48268	17	64.5	, GO:0005739	mgc88919 protein
contig_46926	17	66.8	, GO:0050789	cyclin i
contig_20829	18	2.5	, GO:0017119	component of oligomeric golgi complex 8
contig_2807	18	9.4	, GO:0004871, GO:0006355, GO:0005667, GO:0003677, GO:0003700, GO:0007165, GO:0005737	circadian protein clock arnt bmal pas
contig_45339	18	15.1	, GO:0031529, GO:0031996, GO:0034394, GO:0005525, GO:0015031, GO:0016787, GO:0006915, GO:0005794, GO:0016192, GO:0001726, GO:0090004, GO:0055113, GO:0031527, GO:0035020, GO:0090162, GO:0030838, GO:0001889, GO:0030866, GO:0060998, GO:0051489, GO:0010008, GO:0005938	adp-ribosylation factor 6
contig_24804	18	16	, GO:0004610, GO:0046872, GO:0060438, GO:0045743, GO:0006048, GO:0001707	phosphoacetylglucosamine mutase
contig_40189	18	19	, GO:0008078, GO:0003785, GO:0007190, GO:0016043, GO:0001756	adenylyl cyclase-associated protein
contig_49383	18	21.4	, GO:0005885, GO:0008360, GO:0031252, GO:0046331, GO:0005925, GO:0030866, GO:0003779, GO:0005794, GO:0030838, GO:0030031	actin related protein 2 3 complex subunit 2
contig_46982	18	25.7	, GO:0005737, GO:0046872, GO:0006917, GO:0051318, GO:0016462	prune homolog 2
contig_41433	18	28.4	, GO:0004104	ace-paralogous acetylcholinesterase
contig_52186	18	35.3	, GO:0009987, GO:0048731, GO:0044446, GO:0044444, GO:0051234, GO:0009653	isoform a
contig_23314	18	39	, GO:0004221, GO:0061136, GO:0004866, GO:0045202, GO:0010951, GO:0050920, GO:0009986, GO:0016023, GO:0007268, GO:0070628	ubiquitin specific peptidase 14
contig_48550	18	39	, GO:0016787, GO:0005488	vasa-like protein variant 2
contig_49660	18	39.2	, GO:0008233, GO:0008152	mgc114983 protein
contig_51786	18	39.2	, GO:0050811, GO:0044238, GO:0005739, GO:0034645, GO:0008333, GO:0005769, GO:0010467	trak1 protein
contig_45351	18	43.9	, GO:0000786, GO:0003677, GO:0006334, GO:0005634	histone -like
contig_52027	18	43.9	, GO:0043229, GO:0016747, GO:0044260, GO:0046872, GO:0090304, GO:0006325	enoki mushroom
contig_35840	18	44.3	, GO:0005739	chromosome 21 open reading frame 33
contig_51542	18	45.3	, GO:0032501, GO:0023052, GO:0007154	isoform e
contig_29078	18	73.4	, GO:0005840	mitochondrial 50s ribosomal protein
contig_45439	18	80.6	, GO:0008152, GO:0008168	protein-l-isoaspartate o-methyltransferase domain-containing
contig_29227	19	3.6	, GO:0007097, GO:0005637, GO:0048471	hypothetical protein BRAFLDRAFT_68107 [Branchiostoma floridae]
contig_50046	19	3.8	, GO:0005515, GO:0008565, GO:0006610, GO:0044424	importin-11 isoform 4
contig_108853	19	4.8	, GO:0046872	requim, req/dpf2, putative [Pediculus humanus corporis]
contig_52197	19	4.8	, GO:0000075, GO:0000777, GO:0007067, GO:0006464, GO:0005488, GO:0044444	budding uninhibited by benzimidazoles 1 homolog beta
contig_44319	19	25.7	, GO:0044424	adp-ribosylation factor gtpase activating protein 2
contig_46552	19	25.7	, GO:0016020, GO:0007275, GO:0044464, GO:0048856, GO:0009987	alpha 8
contig_50272	19	25.7	, GO:0005730, GO:0005654, GO:0003723, GO:0010467, GO:0009987, GO:0005829	xpo5_human ame: full=exportin-5 short=exp5 ame: full=ran-binding protein 21
contig_35516	19	28	, GO:0016874	hect e3 ubiquitin
contig_35006	19	34.8	, GO:0005488, GO:0044238, GO:0044260, GO:0003824	alanyl-trna synthetase
contig_37648	19	34.9	, GO:0005875, GO:0008121, GO:0008270, GO:0005750, GO:0031122, GO:0004222, GO:0006508, GO:0006122, GO:0016485, GO:0017087, GO:0005811	mitochondrial processing peptidase beta subunit
contig_50165	19	36.2	, GO:0006351	rrn3 rna polymerase i transcription factor homolog ( cerevisiae)
contig_36395	19	37.8	, GO:0020037, GO:0005792, GO:0009055	GF15091 [Drosophila ananassae]
contig_47403	19	37.8	, GO:0008340, GO:0006979, GO:0009408	heat shock protein isoform a
contig_46653	19	41.1	, GO:0055085, GO:0017111, GO:0015711, GO:0008514, GO:0005624, GO:0032868, GO:0048471, GO:0032496, GO:0005887	multidrug resistance-associated protein 5 isoform 1
contig_49152	19	44	, GO:0004871, GO:0005834, GO:0006184, GO:0031683, GO:0003924, GO:0001664, GO:0007188, GO:0005525	guanine nucleotide-binding protein g subunit alpha-like
contig_50667	19	46.4	, GO:0008270, GO:0005622	af356647_1 teashirt-like protein
contig_52362	19	46.9	, GO:0030950, GO:0009925, GO:0007440, GO:0007155, GO:0005925, GO:0007442, GO:0007431, GO:0042247, GO:0048477, GO:0007424	isoform b
contig_50313	19	47.1	, GO:0003676, GO:0030529, GO:0000166	heterogeneous nuclear ribonucleoprotein
contig_35767	19	49.2	, GO:0006457, GO:0005737, GO:0051082, GO:0005524	af271209_1 chaperonin containing t-complex polypeptide 1 cct delta subunit
contig_51571	19	49.2	, GO:0051260	btb poz domain-containing protein kctd3
contig_50450	19	50	, GO:0016310, GO:0043231, GO:0004674, GO:0000166	eye-specific protein kinase
contig_17674	19	54	, GO:0006952, GO:0016787	secreted peptidase
contig_49031	19	54	, GO:0005874, GO:0051258, GO:0006184, GO:0007018, GO:0003924, GO:0005198, GO:0005737, GO:0005525	alpha tubulin
contig_37741	19	54.7	, GO:0051298	integrin beta-1-binding
contig_48627	19	54.8	, GO:0030433, GO:0030176, GO:0005509, GO:0051787, GO:0004571	er degradation mannosidase alpha-like 1
contig_38811	19	56.7	, GO:0005762, GO:0003735, GO:0006412	m 11-pa
contig_41443	19	56.9	, GO:0032880	tbc1 domain family member 1 isoform 2
contig_43546	19	56.9	, GO:0016830	sgpl1 protein
contig_42001	19	57.1	, GO:0065008, GO:0044237, GO:0009058, GO:0051179, GO:0006629, GO:0044281, GO:0019222, GO:0048523, GO:0005488, GO:0005778	peroxisomal biogenesis factor 2
contig_44217	19	62.3	, GO:0003713, GO:0003677, GO:0005515, GO:0006355	rna polymerase ii transcriptional coactivator
contig_45251	19	62.3	, GO:0016055, GO:0031463, GO:0006513, GO:0030134, GO:0048208, GO:0005515	kelch-like protein 12
contig_35883	19	66.3	, GO:0005515, GO:0044424, GO:0008234, GO:0043065, GO:0007165, GO:0019538	caspase 2
contig_50999	19	66.3	, GO:0016787	endothelin-converting enzyme
contig_48504	19	68.5	, GO:0006810, GO:0005634	nucleoporin 88kda
contig_52376	19	68.5	, GO:0006281, GO:0008270, GO:0005743, GO:0007283, GO:0004842, GO:0042787, GO:0020037, GO:0005634	hect e3 ubiquitin
contig_47478	19	69.2	, GO:0006805, GO:0004180, GO:0034641, GO:0016805, GO:0006508, GO:0005829, GO:0006750, GO:0000096	cytosolic non-specific dipeptidase isoform 1
contig_49954	19	69.3	, GO:0008022, GO:0023052, GO:0008629, GO:0044444, GO:0030395, GO:0007154, GO:0016020	glutamate receptor interacting
contig_50369	19	70.4	, GO:0060966, GO:0008270, GO:0070923, GO:0004842, GO:0016567, GO:0048471	f-box only
contig_40991	19	81.9	, GO:0008168	coenzyme q3 methyltransferase
contig_50648	19	83.7	, GO:0016740	caffeoyl- o-methyltransferase
contig_32618	19	90.8	, GO:0004871, GO:0008180, GO:0010388, GO:0000122, GO:0003714, GO:0005515, GO:0007165, GO:0008283, GO:0005737, GO:0030182	cop9 signalosome complex subunit 2 isoform 1
contig_23159	19	95.2	, GO:0005622, GO:0016071, GO:0005515	smg9_xentr ame: full=protein smg9 ame: full=protein smg-9 homolog
contig_44890	19	95.2	, GO:0006520, GO:0003824	selenocysteine lyase
contig_48349	19	95.2	, GO:0019222	proteasome ( macropain) 26s non- 2
contig_49995	19	95.2	, GO:0009653, GO:0048666, GO:0007417, GO:0048513, GO:0006935, GO:0016043, GO:0048523	slit homolog 3
contig_40783	20	0.5	, GO:0003824	haloalkane dehalogenase
contig_44422	20	0.5	, GO:0050794, GO:0043229, GO:0005488, GO:0044444	fgfr1 oncogene partner
contig_51564	20	0.5	, GO:0009987, GO:0046872, GO:0032259, GO:0007275, GO:0008168	phd finger protein
contig_52049	20	0.5	, GO:0006259, GO:0003677, GO:0007127, GO:0005634	muts homolog 4 ( coli)
contig_41418	20	11.9	, GO:0010038, GO:0016705, GO:0004497, GO:0044255, GO:0044464, GO:0010033	cytochrome family subfamily polypeptide 24
contig_49578	20	11.9	, GO:0016740	cdp-diacylglycerol--glycerol-3-phosphate 3-phosphatidyltransferase
contig_36484	20	23.1	, GO:0005762, GO:0003735, GO:0006412	mitochondrial ribosomal protein l2
contig_46770	20	25	, GO:0044260, GO:0090304, GO:0005515, GO:0005694	transformation related protein 53 binding protein 1
contig_45414	20	28	, GO:0003676, GO:0016491, GO:0055114, GO:0000166	fuse-binding protein-interacting repressor siahbp1
contig_34258	20	29.3	, GO:0005488, GO:0044238, GO:0044260, GO:0016740	uga suppressor trna-associated
contig_50156	20	34.1	, GO:0032300, GO:0006259, GO:0043566	pms1 postmeiotic segregation increased 1 ( cerevisiae)
contig_51383	20	34.1	, GO:0006810, GO:0043234, GO:0005635	nup98_rat ame: full=nuclear pore complex protein nup98-nup96 contains: ame: full=nuclear pore complex protein nup98 ame: full=98 kda nucleoporin ame: full=nucleoporin nup98 contains: ame: full=nuclear pore complex protein nup96 ame: full=96 kda nucleoporin ame: full=nucleoporin nup96
contig_17686	20	35	, GO:0003746, GO:0006414, GO:0006184, GO:0003924, GO:0005737, GO:0005525	elongation factor-1 alpha
contig_37845	20	35.4	, GO:0032501, GO:0005515, GO:0044444, GO:0065007, GO:0071842	hypothetical protein Phum_PHUM213790 [Pediculus humanus corporis]
contig_50418	20	38.2	, GO:0005509, GO:0045669, GO:0035583, GO:0030501, GO:0001527, GO:0030326, GO:0060346	fbn2_mouse ame: full=fibrillin-2 flags: precursor
contig_33236	20	39.2	, GO:0004984, GO:0008565, GO:0048072, GO:0016183, GO:0016021, GO:0008021, GO:0007608, GO:0006727, GO:0007269, GO:0030117, GO:0005515, GO:0006886, GO:0007040, GO:0005549	ap-3 complex subunit sigma-2-like
contig_50345	20	44	, GO:0004553, GO:0005975	protein aagr-1
contig_44998	20	48.8	, GO:0005879, GO:0070738, GO:0031514, GO:0005215, GO:0007368, GO:0042384, GO:0042073, GO:0018095	tetratricopeptide repeat domain 30a1
contig_43190	20	55.3	, GO:0016888	deoxyribonuclease tatd-like isoform 2
contig_52339	20	65.1	, GO:0004725, GO:0005509, GO:0035335	spectrin alpha
contig_48713	20	66.3	, GO:0006406	zc3h3_human ame: full=zinc finger ccch domain-containing protein 3
contig_37650	20	67.3	, GO:0005488, GO:0003824	insect-derived growth factor-a-like protein
contig_51166	20	71.7	, GO:0004133	isoform e
contig_51871	20	71.7	, GO:0008270, GO:0005622	isoform a
contig_50001	20	72.5	, GO:0005515	protein phosphatase regulatory subunit 1-like
contig_51336	20	72.5	, GO:0005488, GO:0004672, GO:0043232, GO:0044446, GO:0016310, GO:0005634	isoform cra_a
contig_51524	20	73.8	, GO:0051291, GO:0030336, GO:0072015, GO:0030165, GO:0036057, GO:0071850, GO:0008285, GO:0043234, GO:0007165, GO:0014069, GO:0048471, GO:0032403, GO:0043113	magi2_mouse ame: full=membrane-associated guanylate ww and pdz domain-containing protein 2 ame: full=activin receptor-interacting protein 1 short=acvrip1 ame: full=atrophin-1-interacting protein 1 short=aip-1 ame: full=membrane-associated guanylate kinase inverted 2 short=magi-2
contig_33213	20	76.3	, GO:0005737, GO:0046872, GO:0044267	f-box leucine rich repeat
contig_48851	20	76.3	, GO:0031072, GO:0030317, GO:0042769, GO:0005625, GO:0006457, GO:0046872, GO:0009408, GO:0007283, GO:0005524, GO:0050750, GO:0051082, GO:0006986, GO:0030521, GO:0016020	subfamily member 1
contig_51171	20	76.5	, GO:0005737, GO:0005634, GO:0071817, GO:0007059	zgc:92345 protein
contig_48510	20	84.4	, GO:0042048	isoform c
contig_34662	20	85.8	, GO:0007029, GO:0016192	use1_mouse ame: full=vesicle transport protein use1 ame: full=protein d12 ame: full=use1-like protein
contig_44637	20	104	, GO:0007098, GO:0045187, GO:0006457, GO:0008360, GO:0007052, GO:0007283, GO:0019094, GO:0007015, GO:0005813, GO:0009408, GO:0005811, GO:0007465	heat shock protein 83
contig_35895	20	104.3	, GO:0005097, GO:0005622, GO:0032851	tbc1 domain member 10b
contig_50372	20	104.3	, GO:0005488, GO:0003824	a subunit of nadh dehydrogenase
contig_40239	21	0	, GO:0005515, GO:0006351, GO:0006325, GO:0005654, GO:0007596	high-mobility group 20b
contig_50347	21	0	, GO:0046872, GO:0016491	cytochrome p450
contig_49488	21	2.8	, GO:0007275, GO:0044464, GO:0050896, GO:0048856, GO:0050789, GO:0009987	cre-pat-2 protein
contig_51837	21	4.2	, GO:0005737, GO:0050660, GO:0004791, GO:0050661, GO:0009055, GO:0045454, GO:0015035, GO:0055114	mgc81848 protein
contig_44132	21	7.1	, GO:0005737, GO:0019773, GO:0006511, GO:0005634, GO:0004298	si:rp71- protein
contig_44798	21	7.1	, GO:0010008	ankyrin repeat and fyve domain containing 1
contig_23679	21	16.8	, GO:0005215	sodium-dependent phosphate transporter
contig_23679	21	16.8	, GO:0005215	sodium-dependent phosphate transporter
contig_50006	21	20.9	, GO:0006606, GO:0005622, GO:0042393, GO:0008536	importin 9
contig_43287	21	26.2	, GO:0005515	AGAP003729-PA [Anopheles gambiae str. PEST]
contig_32255	21	30	, GO:0030955, GO:0006096, GO:0016310, GO:0004743, GO:0000287	hypothetical protein TcasGA2_TC004380 [Tribolium castaneum]
contig_46513	21	30	, GO:0043169, GO:0018279, GO:0016799, GO:0000139, GO:0043687, GO:0004559	class member 2
contig_48789	21	32.6	, GO:0005737, GO:0005730, GO:0008284, GO:0006355	cell division cycle associated 7-like
contig_38456	21	39.4	, GO:0046872, GO:0016491	zinc finger
contig_51488	21	39.9	, GO:0007411, GO:0008026, GO:0045892, GO:0007614, GO:0046622, GO:0007031, GO:0003677, GO:0007350, GO:0005875, GO:0007379, GO:0019730, GO:0016322, GO:0007298, GO:0005634, GO:0005524, GO:0007476	chromodomain helicase dna binding protein
contig_45446	21	40.3	, GO:0005829, GO:0046034, GO:0046933, GO:0005739, GO:0005524, GO:0046961, GO:0016324, GO:0015991, GO:0005902, GO:0033180	h+ lysosomal v1 subunit a
contig_42967	21	41.1	, GO:0005488	eukaryotic peptide chain release factor gtp-binding subunit
contig_44079	21	41.1	, GO:0005488, GO:0003824	pf11-1 protein
contig_52294	21	41.1	, GO:0043234, GO:0007165, GO:0018130, GO:0005515, GO:0003677, GO:0030154, GO:0048523, GO:0044428, GO:0048522, GO:0006338, GO:0002165, GO:0044427, GO:0048731, GO:0034728, GO:0006355	fetal alzheimer falz
contig_51009	21	45.4	, GO:0070695, GO:0008017, GO:0030897, GO:0071539, GO:0097150, GO:0034454, GO:0022027, GO:0050768, GO:0008333, GO:0031122, GO:0042802, GO:0034451, GO:0045022, GO:0051645, GO:0005801, GO:0007032, GO:0007040, GO:0005794, GO:0000242	hook homolog 3
contig_30929	21	45.9	, GO:0006810, GO:0016020	udp-galactose transporter
contig_49780	21	45.9	, GO:0046872	brain tumor protein
contig_41170	21	49.3	, GO:0016787	peptidyl-trna hydrolase 2
contig_38858	21	50.4	, GO:0005829, GO:0016561, GO:0042623, GO:0008022, GO:0006200, GO:0032403, GO:0005778, GO:0050821, GO:0005524	peroxisomal biogenesis factor 6
contig_49443	21	50.4	, GO:0043524, GO:0032357, GO:0042803, GO:0000404, GO:0001701, GO:0006301, GO:0010165, GO:0008022, GO:0003697, GO:0043570, GO:0000710, GO:0032301, GO:0016446, GO:0006311, GO:0031573, GO:0014070, GO:0006200, GO:0000287, GO:0007283, GO:0019237, GO:0032302, GO:0008340, GO:0043200, GO:0042771, GO:0032181, GO:0010224, GO:0032137, GO:0000403, GO:0032142, GO:0045190, GO:0051096, GO:0000406, GO:0000228, G…	dna mismatch repair protein
contig_47973	21	50.7	, GO:0019901, GO:0000079	cyclin-y-like isoform 2
contig_50663	21	51	, GO:0016791	pyridoxal phosphate
contig_48915	21	52.7	, GO:0005743, GO:0004222, GO:0030163, GO:0005524, GO:0006508, GO:0004176	isoform c
contig_34272	21	52.9	, GO:0016746	nat9_nemve ame: full=n-acetyltransferase 9-like protein
contig_20024	21	57.5	, GO:0003824	hypothetical protein BRAFLDRAFT_90357 [Branchiostoma floridae]
contig_45721	21	66.7	, GO:0009062, GO:0004165, GO:0005102, GO:0005782, GO:0005739	peroxisomal -enoyl- isomerase
contig_49044	21	66.7	, GO:0007155, GO:0005198, GO:0045296, GO:0015629	actin binding
contig_48692	21	66.8	, GO:0044464	leucine tumor suppressor isoform cra_a
contig_36999	21	74.3	, GO:0046872, GO:0008152, GO:0003824	trna-specific adenosine deaminase subunit
contig_39790	21	74.3	, GO:0005730, GO:0017065, GO:0005515, GO:0045008, GO:0005654	single-strand selective monofunctional uracil dna glycosylase
contig_15217	21	76.4	, GO:0006259, GO:0046872, GO:0004518	wrn_xenla ame: full=werner syndrome atp-dependent helicase homolog ame: full=exonuclease wrn ame: full=focus-forming activity 1 short=ffa-1
contig_49541	21	76.4	, GO:0030145, GO:0005654, GO:0032508, GO:0000403, GO:0042981, GO:0001302, GO:0000731, GO:0032066, GO:0010259, GO:0031297, GO:0040009, GO:0005730, GO:0051345, GO:0010225, GO:0005813, GO:0006284, GO:0000287, GO:0051880, GO:0000723, GO:0032403, GO:0042803, GO:0004003, GO:0006200, GO:0032389, GO:0000405, GO:0009378, GO:0009267, GO:0006979, GO:0008408, GO:0043138	wrn protein
contig_46753	21	80.7	, GO:0003676, GO:0046872, GO:0003824	e3 ubiquitin-protein ligase shprh
contig_49287	21	86.5	, GO:0046527, GO:0044425, GO:0006487	asparagine-linked glycosylation 6 homolog ( alpha- -glucosyltransferase)
contig_47902	22	0	, GO:0003676	arginine serine rich splicing factor sf4
contig_50623	22	5.1	, GO:0003729	rna-binding protein 45-like isoform 2
contig_37628	22	6.5	, GO:0005488	u2-associated sr140 protein
contig_51569	22	7.9	, GO:0016199, GO:0016204, GO:0007423, GO:0007026, GO:0016319, GO:0030426, GO:0048813, GO:0035147, GO:0030716, GO:0000235, GO:0003779, GO:0030036, GO:0008017, GO:0007475, GO:0035149, GO:0045169, GO:0005912, GO:0030516	short isoform h
contig_51917	22	7.9	, GO:0005488, GO:0016787, GO:0009987	Nesprin-1, putative [Pediculus humanus corporis]
contig_50945	22	9.1	, GO:0050794	rho gtpase regulating
contig_34931	22	11	, GO:0016787, GO:0008152, GO:0016020	dolichyl pyrophosphate
contig_44403	22	12.1	, GO:0012505, GO:0005783, GO:0005794, GO:0031090, GO:0044425, GO:0044446, GO:0006810	copii vesicle
contig_45369	22	12.4	, GO:0009987	loc100170518 protein
contig_48732	22	12.4	, GO:0016787	multiple inositol polyphosphate phosphatase
contig_52332	22	13.3	, GO:0031987, GO:0007416, GO:0001964, GO:2000305, GO:0048854, GO:0005515, GO:0008039, GO:0016199, GO:0048813, GO:0005886	sema- isoform f
contig_48053	22	15.5	, GO:0005488	trna-dihydrouridine synthase
contig_48112	22	15.5	, GO:0005764	riken cdna 1300012g16 gene
contig_25410	22	20.8	, GO:0005875, GO:0005085	cg9135-pa
contig_32608	22	25.4	, GO:0005515, GO:0005634, GO:0005829	eukaryotic translation initiation factor 4e nuclear import factor 1
contig_50961	22	30.3	, GO:0003676	igf2 mrna binding
contig_49528	22	38.6	, GO:0007029, GO:0008407, GO:0006887, GO:0051686, GO:0001555, GO:0007296, GO:0005789	isoform b
contig_43869	22	43.8	, GO:0016740	l-fucose kinase
contig_51038	22	44.9	, GO:0005737, GO:0005515, GO:0005634	dhx36_human ame: full=probable atp-dependent rna helicase dhx36 ame: full=deah box protein 36 ame: full=mle-like protein 1 ame: full=rna helicase associated with au-rich element are
contig_52353	22	45.9	, GO:0097233	atp-binding cassette sub-family a member 3
contig_29778	22	46	, GO:0005829, GO:0005488, GO:0005739, GO:0004825, GO:0006418	methionyl-trna synthetase
contig_49176	22	46.3	, GO:0016740	pnr-like protein
contig_1737	22	52.8	, GO:0030674, GO:0005797, GO:0017137, GO:0000138, GO:0007030, GO:0030663, GO:0000137, GO:0000301	golga5 protein
contig_36564	22	52.8	, GO:0051287, GO:0007369, GO:0043544, GO:0006103, GO:0045454, GO:0051068, GO:0048240, GO:0006508, GO:0006086, GO:0045254, GO:0006120, GO:0007568, GO:0050660, GO:0043159, GO:0019861, GO:0045252, GO:0005759, GO:0004148, GO:0042391, GO:0009106	dihydrolipoamide dehydrogenase
contig_37654	22	52.8	, GO:0043812, GO:0046488, GO:0034593, GO:0004438, GO:0043473, GO:0007626, GO:0055037, GO:0010976, GO:0007033, GO:0005794, GO:0005783	fig4 homolog ( cerevisiae)
contig_32570	22	57.7	, GO:0005840	mitochondrial ribosomal protein l1
contig_41007	22	57.7	, GO:0003824	amidohydrolase 2
contig_32974	22	59.5	, GO:0046872, GO:0016311, GO:0010008, GO:0004647, GO:0015031	vacuolar protein sorting-associated protein 29
contig_46344	22	62.9	, GO:0019899, GO:0008152, GO:0004658, GO:0005739, GO:0000166	propionyl-coenzyme a alpha polypeptide
contig_17685	22	63.5	, GO:0006412, GO:0050796, GO:0006112, GO:0044281, GO:0006614, GO:0005789, GO:0016787	signal peptidase complex subunit 2 homolog
contig_49256	22	64.7	, GO:0016905	isoform b
contig_50469	22	68.4	, GO:0007275	meprin a
contig_38610	22	69.4	, GO:0005515, GO:0000236, GO:0051983, GO:0007094, GO:0051436, GO:0008608, GO:0000777, GO:0051301, GO:0005730, GO:0005829, GO:0007126, GO:0000070, GO:0031145	mitotic checkpoint protein bub3
contig_50761	22	70.6	, GO:0016788, GO:0000289	ubiquitin carboxyl-terminal hydrolase
contig_52179	22	70.6	, GO:0003723, GO:0006397, GO:0032440, GO:0005634, GO:0055114, GO:0000166	polypyrimidine tract binding
contig_37936	22	92.7	, GO:0006810	sodium-dependent phosphate transporter
contig_45507	22	94.8	, GO:0016491	predicted protein [Nematostella vectensis]
contig_50569	22	96.8	, GO:0046872, GO:0008152, GO:0007165, GO:0004114	camp and camp-inhibited cgmp -cyclic phosphodiesterase
contig_20215	23	0	, GO:0004016, GO:0009987	adenylate cyclase
contig_51840	23	2.4	, GO:0016853, GO:0016779	pap-associated domain-containing
contig_23459	23	21.3	, GO:0022008	rtcb_drome ame: full=trna-splicing ligase homolog
contig_37830	23	21.3	, GO:0051287, GO:0004450, GO:0000287, GO:0006099, GO:0006102	isocitrate dehydrogenase
contig_50087	23	21.3	, GO:0016020, GO:0016757	n-acetyl galactosaminyl transferase 6
contig_23284	23	24.4	, GO:0016787, GO:0005488	spectrin beta
contig_50592	23	24.8	, GO:0016772, GO:0007507, GO:0030239, GO:0008092, GO:0065007, GO:0008152, GO:0030017	surface-anchored protein
contig_50942	23	24.8	, GO:0016787, GO:0005488	dead box atp-dependent rna
contig_52306	23	24.8	, GO:0051234, GO:0044424, GO:0009987	nuclear envelope localization domain protein
contig_51248	23	29.7	, GO:0044424	transducin -like 3
contig_37811	23	30.9	, GO:0000226, GO:0045200, GO:0032863, GO:0033138, GO:0030426, GO:0007409, GO:0008180, GO:0030424, GO:0045178, GO:0048365	dedicator of cytokinesis 7
contig_45344	23	32	, GO:0006468, GO:0030289, GO:0004704, GO:0038061, GO:0016311, GO:0046872, GO:0005813, GO:0000226, GO:0023014, GO:0004722, GO:0005515, GO:0010569, GO:0005634	serine threonine-protein phosphatase 4 catalytic subunit
contig_39215	23	32.3	, GO:0016740	polya polymerase
contig_32619	23	34.9	, GO:0009967, GO:0046777, GO:0010494, GO:0003723, GO:0032933, GO:0043558, GO:0005634	eukaryotic translation initiation factor 2a
contig_988	23	37.4	, GO:0000084, GO:0005730, GO:0042555, GO:0006261, GO:0007062, GO:0005515, GO:0005737, GO:0003682, GO:0005886	mini-chromosome maintenance complex-binding protein
contig_29356	23	38	, GO:0004043, GO:0019285, GO:0005634, GO:0005829, GO:0008802, GO:0005739, GO:0000166, GO:0055114	b chain crystal structure of seabream antiquitin and elucidation of its substrate specificity
contig_49088	23	38	, GO:0042737, GO:0055114, GO:0016705, GO:0042221, GO:0008202, GO:0005737, GO:0005506, GO:0008395	cytochrome family subfamily polypeptide 4
contig_41455	23	38.5	, GO:0004674, GO:0090007, GO:0000236, GO:0031572, GO:0030496, GO:0040038, GO:0071168, GO:0007092, GO:0045736, GO:0051233, GO:0005876, GO:0000922, GO:0031648, GO:0043393, GO:0001578, GO:0000122, GO:0005524, GO:0018105, GO:0019901, GO:0051297, GO:0010997, GO:0000086, GO:0043066, GO:0005813, GO:0000942, GO:0010800, GO:0008017, GO:0001556	polo-like kinase 1
contig_37625	23	39.9	, GO:0030331, GO:0006396, GO:0004004, GO:0005730, GO:0003714, GO:0050794	loc495097 protein
contig_35773	23	40.7	, GO:0046427, GO:0006367, GO:0022008, GO:0006355, GO:0001075, GO:0001129, GO:0043565, GO:0008134, GO:0005669	transcription initiation factor tfiid
contig_44467	23	40.7	, GO:0004725, GO:0060548, GO:0004872, GO:0060027, GO:0050254, GO:0007507, GO:0035335	tyrosine-protein phosphatase
contig_44748	23	40.7	, GO:0005488, GO:0016491	protein polybromo-1-like isoform 3
contig_51474	23	40.7	, GO:0005515, GO:0044424	janus kinase and microtubule interacting protein 1
contig_17604	23	41.4	, GO:0044424	profilin
contig_50363	23	44.6	, GO:0016020	conserved hypothetical protein [Pediculus humanus corporis]
contig_23437	23	47.2	, GO:0030433, GO:0005515, GO:0008270, GO:0016021, GO:0005789, GO:0005730, GO:0006916, GO:0000151, GO:0004842, GO:0016567, GO:0006987, GO:0001701	e3 ubiquitin-protein ligase synoviolin isoform b
contig_45646	23	57.5	, GO:0007173, GO:0003676	isoform g
contig_53082	23	65.5	, GO:0044260, GO:0070085, GO:0016757, GO:0016020	alpha-( )-fucosyltransferase
contig_46118	23	67.6	, GO:0043229	zgc:153041 protein
contig_51469	23	67.6	, GO:0008238, GO:0032501, GO:0043167, GO:0008152, GO:0044464, GO:0016020	angiotensin-converting enzyme
contig_51183	23	68.5	, GO:0008092, GO:0048675, GO:0007016, GO:0007528, GO:0043195, GO:0000226, GO:1900074, GO:0042734, GO:0031594, GO:0007165, GO:0070050, GO:0005200, GO:0036062, GO:0005886	ankyrin unc44
contig_51913	23	68.5	, GO:0004623, GO:0005743, GO:0007165, GO:0016651, GO:0022900	ankyrin unc44
contig_35563	23	68.9	, GO:0005874, GO:0051258, GO:0006184, GO:0007018, GO:0003924, GO:0005198, GO:0005737, GO:0005525	tubulin alpha-1 chain
contig_51222	23	68.9	, GO:0008152, GO:0004132, GO:0008270	deoxycytidylate deaminase
contig_43316	23	78	, GO:0031594, GO:0042734, GO:0031302, GO:0045211, GO:0033157, GO:0050714, GO:0008587, GO:0007367, GO:0031227, GO:0030285, GO:0005887, GO:0017147, GO:0031228, GO:0030177	wls_drovi ame: full=protein wntless flags: precursor
contig_40157	23	85.3	, GO:0008017, GO:0005875, GO:0006913, GO:0007017, GO:0005634, GO:0005783, GO:0048471, GO:0019212	isoform a
contig_51005	23	85.3	, GO:0005267, GO:0022008	isoform h
contig_43812	24	0	, GO:0044464, GO:0006810, GO:0005215	ap-4 complex subunit sigma-1 isoform 2
contig_21886	24	2	, GO:0003824	phosphodiesterase i
contig_49277	24	2	, GO:0007127, GO:0044428, GO:0003677, GO:0000793, GO:0006139	dna mismatch repair protein mlh3 isoform 1
contig_52034	24	19.7	, GO:0044260, GO:0044238, GO:0003824	isoform b
contig_43228	24	20.5	, GO:0016021	rer1 protein
contig_50119	24	21.5	, GO:0016567, GO:0006974	ddb2_chick ame: full=dna damage-binding protein 2 ame: full=damage-specific dna-binding protein 2
contig_42122	24	30.7	, GO:0004842, GO:0016567	ubiquitin-conjugating enzyme morgue
contig_20560	24	34.5	, GO:0006412, GO:0005762, GO:0003735	m 45-pa
contig_39237	24	34.5	, GO:0006284, GO:0004519, GO:0003677, GO:0043231, GO:0051539	nth endonuclease iii-like 1 ( coli)
contig_40427	24	34.5	, GO:0048856, GO:0008484, GO:0007275	iduronate 2-sulfatase
contig_48718	24	34.5	, GO:0003690, GO:0004519, GO:0005739, GO:0046872, GO:0003906, GO:0051539, GO:0019104, GO:0005515, GO:0045008, GO:0006296, GO:0005654	endonuclease iii-like protein 1
contig_51528	24	36.7	, GO:0042803, GO:0045445, GO:0007584, GO:0070374, GO:0009790, GO:0004420, GO:0045471, GO:0005792, GO:0008542, GO:0007568, GO:0050662, GO:0045908, GO:0006695, GO:0048643, GO:0043407, GO:0055114, GO:0061179, GO:0010666, GO:0006743, GO:0008299, GO:0032874, GO:0010664, GO:0048661, GO:0061045, GO:0042282	3-hydroxy-3-methylglutaryl-coenzyme a reductase
contig_50021	24	38.2	, GO:0007264, GO:0004767, GO:0006184, GO:0003924, GO:0016020, GO:0005525	gtp-binding protein rheb homolog isoform 1
contig_14224	24	38.3	, GO:0000724, GO:0005515, GO:0032798	novel protein
contig_6055	24	44.3	, GO:0008483	aspartate aminotransferase
contig_51084	24	44.9	, GO:0070979, GO:0010458, GO:0031145, GO:0004842, GO:0005524, GO:0010994, GO:0005680	ubiquitin-conjugating enzyme e2 c
contig_26520	24	46.8	, GO:0051537, GO:0046872, GO:0009055	adrenodoxin [Aedes aegypti]
contig_47033	24	48.6	, GO:0005488	zinc finger
contig_47811	24	48.6	, GO:0044424	cyclin d binding myb-like transcription factor 1 isoform 1
contig_48233	24	48.6	, GO:0008270, GO:0005622, GO:0003677	conserved hypothetical protein [Pediculus humanus corporis]
contig_29615	24	49.1	, GO:0016787	leucine-rich repeat-containing protein lrrc1
contig_47619	24	49.1	, GO:0048519, GO:0008283, GO:0051179, GO:0001736, GO:0071842, GO:0035088, GO:0048749, GO:0030154, GO:0050794, GO:0016331, GO:0007560, GO:0044459	isoform b
contig_46126	24	50.3	, GO:0030056, GO:0007166, GO:0005178, GO:0005737, GO:0016787, GO:0005634	leucine rich domain-containing
contig_51251	24	50.3	, GO:0003824	tripsin, putative [Pediculus humanus corporis]
contig_17677	24	52.2	, GO:0005840, GO:0003735, GO:0006412	ribosomal protein l3
contig_30254	24	52.2	, GO:0005829, GO:0003746, GO:0006511, GO:0050434, GO:0032403, GO:0006414, GO:0004842, GO:0016567, GO:0032968, GO:0044419, GO:0005654, GO:0030891	transcription elongation factor b polypeptide 1
contig_50837	24	54.8	, GO:0007275, GO:0009653, GO:0005605	laminin b2
contig_24296	24	58.3	, GO:0008152	dehydrogenase reductase sdr family member 11 precursor
contig_46379	24	61.9	, GO:0035011, GO:0000166, GO:0003924	af217287_1 g protein
contig_18402	24	62.3	, GO:0000139, GO:0016021	protein kish-a precursor
contig_51191	24	62.7	, GO:0006357, GO:0005625, GO:0005515, GO:0001104, GO:0016592, GO:0005737	mediator complex subunit 22
contig_51361	25	4.7	, GO:0006468, GO:0006357, GO:0005730, GO:0016591, GO:0008607, GO:0008023, GO:0003677, GO:0006368, GO:0005515, GO:0007165, GO:0005737	inhibitor of kappa light polypeptide gene enhancer in b- kinase complex-associated protein
contig_42922	25	5	, GO:0006811, GO:0015297	sodium hydrogen
contig_42858	25	11.1	, GO:0005097, GO:0005622, GO:0032851	tbc1 domain family
contig_46701	25	11.7	, GO:0005813	wd repeat domain 8
contig_40480	25	18.8	, GO:0005764, GO:0008270, GO:0000209, GO:0005768, GO:0004842, GO:0016020	membrane-associated ring finger isoform cra_c
contig_45945	25	20.4	, GO:0045239, GO:0005759, GO:0048873, GO:0006106, GO:0006108, GO:0006099, GO:0004333	fumarate hydratase
contig_47581	25	21.8	, GO:0030904, GO:0015031, GO:0005737, GO:0007034	vacuolar protein sorting 26 homolog b
contig_42471	25	24.9	, GO:0044424	moc2b_drosi ame: full=molybdopterin synthase catalytic subunit ame: full=molybdenum cofactor synthesis protein 2 large subunit ame: full=molybdenum cofactor synthesis protein 2b short=mocs2b
contig_38269	25	35.8	, GO:0004871, GO:0007165, GO:0004872	phytanoyl- dioxygenase
contig_44632	25	35.8	, GO:0005488	dead box atp-dependent rna helicase
contig_43113	25	44.7	, GO:0044237	s-phase kinase-associated protein 1
contig_43416	25	45	, GO:0003777, GO:0007411, GO:0048490, GO:0007528, GO:0008345, GO:0047496, GO:0016188, GO:0000166, GO:0005871	kif1a_anoga ame: full=kinesin-like protein unc-104
contig_49120	25	50	, GO:0005488	hypothetical protein TcasGA2_TC012185 [Tribolium castaneum]
contig_43106	25	52.3	, GO:0046872	ring finger and chy zinc finger domain-containing protein 1-like
contig_29598	25	57.3	, GO:0003824	gamma-glutamyl hydrolase
contig_40962	25	58.8	, GO:0009987	eukaryotic translation elongation factor 1 epsilon 1
contig_45530	25	65.5	, GO:0045047, GO:0005488, GO:0048500	signal recognition particle 14
contig_31192	25	65.9	, GO:0046872, GO:0003826, GO:0003863, GO:0005947, GO:0009083	odba_bovin ame: full=2-oxoisovalerate dehydrogenase subunit mitochondrial ame: full=branched-chain alpha-keto acid dehydrogenase e1 component alpha chain short=bckde1a short=bckdh e1-alpha flags: precursor
contig_32751	25	68.8	, GO:0003677, GO:0006413, GO:0003743, GO:0006366	transcription initiation factor tfiid
contig_44184	25	69.1	, GO:0003995, GO:0006629, GO:0009083, GO:0005759, GO:0006351	acyl-coenzyme a dehydrogenase member 8
contig_37611	25	69.2	, GO:0030529	rpl-4 protein
contig_52073	25	69.7	, GO:0004702, GO:0008065, GO:0008362, GO:0006468, GO:0050794, GO:0007413, GO:0008366, GO:0005524	isoform b
contig_52048	26	0.6	, GO:0018117, GO:0070733	ficd_aedae ame: full=adenosine monophosphate-protein transferase ficd homolog
contig_50965	26	2.9	, GO:0005737, GO:0004726, GO:0005625, GO:0050254, GO:0005886, GO:0035335, GO:0017124	protein tyrosine non-receptor type 12
contig_29940	26	3.6	, GO:0015450, GO:0005744, GO:0046872, GO:0045039, GO:0042719	mitochondrial import inner membrane translocase subunit tim10
contig_35934	26	3.6	, GO:0016779, GO:0032440, GO:0005737, GO:0005634, GO:0055114, GO:0005886	hypothetical protein BRAFLDRAFT_125327 [Branchiostoma floridae]
contig_43484	26	3.6	, GO:0016020, GO:0046872, GO:0003824	ilvbl_danre ame: full=acetolactate synthase-like protein ame: full= -like protein
contig_39144	26	9.9	, GO:0008270	zinc finger
contig_51463	26	19.6	, GO:0008270, GO:0003676, GO:0005622	zinc finger
contig_42982	26	24.1	, GO:0005886	nervana isoform b
contig_32444	26	24.7	, GO:0004494, GO:0046872, GO:0019626, GO:0006635, GO:0009791, GO:0005759, GO:0072341, GO:0050667, GO:0031419	methylmalonyl coenzyme a mutase
contig_45034	26	24.7	, GO:0032407, GO:0006979, GO:0051536, GO:0019104, GO:0005634, GO:0005739, GO:0006281	novel protein muty homolog ( coli)
contig_45034	26	26.3	, GO:0032407, GO:0006979, GO:0051536, GO:0019104, GO:0005634, GO:0005739, GO:0006281	novel protein muty homolog ( coli)
contig_39938	26	28	, GO:0006457, GO:0005737, GO:0005524, GO:0006950	heat shock 10kd protein 1
contig_45425	26	43	, GO:0017025, GO:0045899, GO:0016567, GO:0043086, GO:0030154, GO:0000151, GO:0005634	cullin-associated nedd8-dissociated protein 1
contig_52288	26	47.6	, GO:0030036, GO:0003779, GO:0003012	isoform b
contig_39977	26	49.6	, GO:0006591, GO:0030170, GO:0005759, GO:0022008, GO:0004587	ornithine aminotransferase
contig_45789	26	49.6	, GO:0005829, GO:0070536, GO:0004197, GO:0005769, GO:0004843, GO:0005515, GO:0071108, GO:0008283, GO:0019897, GO:0007032	ubiquitin carboxyl-terminal hydrolase 8
contig_48688	26	49.6	, GO:0043484, GO:0006511, GO:0004221, GO:0008270, GO:0048855	u4 tri-snrnp-associated
contig_8838	26	54.5	, GO:0003824	prss27 protein
contig_30000	26	59.5	, GO:0007062, GO:0005524, GO:0005694, GO:0030261, GO:0005634, GO:0006310, GO:0006281	structural maintenance of chromosomes
contig_32464	26	59.5	, GO:0006750, GO:0004357	glutamate-cysteine catalytic subunit
contig_1852	26	62	, GO:0035003, GO:0005884, GO:0007318, GO:0042048, GO:0045197, GO:0016336, GO:0003779, GO:0005819, GO:0032956, GO:0045169, GO:0016057, GO:0007368, GO:0005912, GO:0045313, GO:0005634, GO:0005938	moesin ezrin radixin
contig_41801	26	62.3	, GO:0008553, GO:0000221, GO:0046961, GO:0015991, GO:0005886	vacuolar atpase subunit d
contig_47271	26	67.9	, GO:0005829, GO:0006470, GO:0000188, GO:0017017	dual specificity phosphatase 7
contig_50215	26	72.6	, GO:0016301, GO:0048699, GO:0005624, GO:0016310, GO:0008064, GO:0007030, GO:0043025, GO:0007067, GO:0017048, GO:0005886, GO:0000086, GO:0031985	isoform cra_b
contig_48572	26	87.6	, GO:0000398, GO:0005634	pre-mrna splicing
contig_41377	26	96.4	, GO:0008233, GO:0006465, GO:0016021, GO:0005787	signal peptidase complex subunit 3
contig_47804	27	0	, GO:0016070, GO:0044424	phosphorylated adapter rna export protein
contig_41464	27	7.4	, GO:0016772	protein kinase-like protein 196
contig_42378	27	7.4	, GO:0006807, GO:0050152, GO:0005813, GO:0005739	nitrilase member 2
contig_46900	27	10.5	, GO:0044267	post-gpi attachment to proteins 1
contig_48784	27	34.5	, GO:0018193, GO:0044464, GO:0006468, GO:0048522, GO:0006471	tankyrase 1
contig_51785	27	41.4	, GO:0044444	saposin- isoform a
contig_43886	27	41.8	, GO:0035211, GO:0008233, GO:0050830, GO:0016055, GO:0007411, GO:0050832, GO:0045752, GO:0006964, GO:0045467, GO:0008347, GO:0031638, GO:0035165, GO:0007403, GO:0048106, GO:0035321, GO:0007486, GO:0007469, GO:0016360, GO:0046672, GO:0007379, GO:0045944, GO:0045087, GO:0042981, GO:0035170, GO:0035314, GO:0007173, GO:0000122, GO:0043565, GO:0007422, GO:0008586, GO:0005634, GO:0042675, GO:0007400, G…	spatzle-processing enzyme
contig_45892	27	43.3	, GO:0009987, GO:0048513	protein kinase-like protein 493
contig_47055	27	43.8	, GO:0048731, GO:0006810, GO:0051716, GO:0005515, GO:0019732, GO:0016043, GO:0050794, GO:0048477	isoform a
contig_38095	27	49.1	, GO:0000166	torsin-1b precursor
contig_41154	27	52.7	, GO:0016787	zgc:101788 protein
contig_29374	27	57.8	, GO:0003824	der f 3 allergen precursor
contig_47399	27	59.9	, GO:0008340, GO:0072347, GO:0005509, GO:0000139, GO:0004571, GO:0006487	mannosyl-oligosaccharide alpha- -mannosidase
contig_42888	27	63.6	, GO:2000360, GO:0060468, GO:0070001, GO:0046872, GO:0060473, GO:0070002, GO:0008237, GO:0007155, GO:0010954, GO:0005886	a chain crystal spectroscopic and catalytic properties of cobalt copper nickel and mercury derivatives of the zinc endopeptidase a correlation of structure and proteolytic activity
contig_39243	27	77.4	, GO:0005811, GO:0030014, GO:0000289, GO:0045475, GO:0009416	isoform d
contig_45133	27	77.4	, GO:0008152	mgc81751 protein
contig_45134	27	78.9	, GO:0034362, GO:0034440, GO:0047499, GO:0005543, GO:0090026, GO:0034374, GO:0034441	phospholipase group vii (platelet-activating factor plasma)
contig_47172	27	91.2	, GO:0017111	abc transporter
contig_43302	27	91.9	, GO:0003676, GO:0005524, GO:0008026	dead box atp-dependent rna helicase
contig_37798	27	93.6	, GO:0042267, GO:0045298, GO:0005525, GO:0042288, GO:0006184, GO:0051225, GO:0005829, GO:0005874, GO:0051258, GO:0051082, GO:0003924, GO:0007018, GO:0051084, GO:0000086, GO:0005200	beta 2c
contig_48339	27	97.3	, GO:0009653, GO:0007010, GO:0051716, GO:0016020, GO:0048513, GO:0030154, GO:0004714, GO:0002376, GO:0050794, GO:0005488	pdgf vegf receptor
contig_52024	27	104.6	, GO:0048731, GO:0044249, GO:0016763, GO:0006213, GO:0005102, GO:0009653	thymidine phosphorylase
contig_35152	28	8.5	, GO:0008171, GO:0005737	acetylserotonin o-methyltransferase-like
contig_33146	28	11.2	, GO:0016491, GO:0008152, GO:0005739	coenzyme q6 homolog
contig_30698	28	12.6	, GO:0004683, GO:0006468, GO:0005524	map kinase-activated protein kinase 2-like isoform 2
contig_50574	28	12.6	, GO:0005525, GO:0004767, GO:0007264, GO:0015031	zinc finger
contig_42640	28	20.3	, GO:0016758, GO:0005975, GO:0016020	n-acetylglucosaminyl transferase vi
contig_51399	28	23.2	, GO:0003777, GO:0030286, GO:0006200, GO:0005524, GO:0007018, GO:0016887	dynein heavy chain
contig_49464	28	31.1	, GO:0048731, GO:0006302, GO:0043234, GO:0003677, GO:0030154, GO:0048523, GO:0005634	xrcc5 protein
contig_44196	28	33.2	, GO:0006687, GO:0043202, GO:0046982, GO:0044281, GO:0050877, GO:0016787	hexosaminidase a (alpha polypeptide)
contig_43986	28	33.4	, GO:0005488, GO:0090304, GO:0016787	af309688_1 poly -specific ribonuclease
contig_32483	28	33.9	, GO:0003824	enpp3_bovin ame: full=ectonucleotide pyrophosphatase phosphodiesterase family member 3 short=e-npp 3 ame: full=phosphodiesterase i beta short=pd-ibeta ame: full=phosphodiesterase i nucleotide pyrophosphatase 3 ame: cd_antigen=cd203c includes: ame: full=alkaline phosphodiesterase i includes: ame: full=nucleotide pyrophosphatase short=nppase
contig_37678	28	33.9	, GO:0005737, GO:0006508, GO:0030145, GO:0008235, GO:0004177	aminopeptidase-like 1
contig_40897	28	33.9	, GO:0007498, GO:0005875, GO:0030018, GO:0008307, GO:0045214, GO:0000794, GO:0007076, GO:0007062, GO:0003779, GO:0040011, GO:0016203, GO:0007520	isoform n
contig_48724	28	33.9	, GO:0005737, GO:0042694, GO:0048644, GO:0007498, GO:0009952, GO:0012501, GO:0030292, GO:0017124	3bp5h_drome ame: full=sh3 domain-binding protein 5 homolog ame: full=protein parcase
contig_50734	28	37.7	, GO:0005730, GO:0005664, GO:0000166, GO:0005737, GO:0040014, GO:0005886, GO:0009790	origin recognition subunit 1-like
contig_35734	28	41.2	, GO:0060087, GO:0005515, GO:0050873, GO:0043407, GO:0010519, GO:0005829, GO:0005096, GO:0055119, GO:0045744, GO:0043547, GO:0010614, GO:0005634, GO:0009898, GO:0071877, GO:0060452	regulator of g-protein signaling 2
contig_38541	28	41.2	, GO:0016757	isoform a
contig_48916	28	41.2	, GO:0044424	af176816_1 kiaa0373 homolog
contig_47494	28	42.7	, GO:0044267, GO:0016853	peptidyl-prolyl cis-trans isomerase-like 2-like isoform 2
contig_47592	28	42.7	, GO:0046872, GO:0048523	mdm4_bovin ame: full=protein mdm4 ame: full=double minute 4 protein ame: full=mdm2-like p53-binding protein ame: full=protein mdmx ame: full=p53-binding protein mdm4
contig_51348	28	42.7	, GO:0046872	hypothetical protein TcasGA2_TC015317 [Tribolium castaneum]
contig_24157	28	42.8	, GO:0005875, GO:0051287, GO:0005811, GO:0005759, GO:0000287, GO:0006099, GO:0004449	lethal isoform c
contig_48678	28	42.9	, GO:0007186	regulator of g protein signaling
contig_37801	28	48.1	, GO:0008152, GO:0004553	novel protein vertebrate hexosaminidase a (alpha polypeptide)
contig_38281	28	48.1	, GO:0043967, GO:0032508, GO:0005515, GO:0016020, GO:0005815, GO:0006357, GO:0006310, GO:0007283, GO:0051301, GO:0005794, GO:0005730, GO:0040008, GO:0007067, GO:0031011, GO:0016363, GO:0035267, GO:0034080, GO:0016887, GO:0043968, GO:0005524, GO:0003678, GO:0071339, GO:0006281	-like 1
contig_49014	28	48.3	, GO:0016491, GO:0005811, GO:0016297, GO:0008152	fatty acid
contig_48620	28	52.6	, GO:0009987, GO:0035220, GO:0009887, GO:0061061	isoform a
contig_41368	28	52.8	, GO:0005488, GO:0043232, GO:0044446	conserved hypothetical protein [Ixodes scapularis]
contig_41365	28	53	, GO:0007498, GO:0005875, GO:0030018, GO:0008307, GO:0045214, GO:0000794, GO:0007076, GO:0007062, GO:0003779, GO:0040011, GO:0016203, GO:0007520	isoform a
contig_32369	28	53.7	, GO:0004674	stretchin- isoform q
contig_40068	28	54.9	, GO:0004491, GO:0018478, GO:0019859, GO:0006573, GO:0005739, GO:0055114	methylmalonate-semialdehyde dehydrogenase
contig_38283	28	55.2	, GO:0007186, GO:0032266, GO:0008270, GO:0005525, GO:0070273, GO:0045892, GO:0005829, GO:0043295, GO:0030864, GO:0005887, GO:0009789, GO:0005634, GO:0005524, GO:0010314	lanc-like protein 2
contig_48568	28	58.2	, GO:0030659, GO:0005765, GO:0034197, GO:0016021, GO:0006892, GO:0017156, GO:0043308, GO:0008333, GO:0048280, GO:0031902, GO:0006911, GO:0006888, GO:0019905, GO:0045335, GO:0005789, GO:0045177, GO:0043312, GO:0031201, GO:0005794, GO:0005886	vesicle-associated membrane protein 7-like isoform 1
contig_48965	28	65.9	, GO:0043231, GO:0034243, GO:0048522, GO:0005737	e2f-associated phosphoprotein
contig_46275	28	66.2	, GO:0046872	cyhr1_drome ame: full=cysteine and histidine-rich protein 1 homolog
contig_44694	28	69.8	, GO:0009201, GO:0009119, GO:0018130, GO:0016740	nucleoside diphosphate kinase 7 isoform a
contig_49154	28	69.8	, GO:0004813, GO:0006419, GO:0005622, GO:0003723, GO:0035639	alanyl-trna synthetase
contig_51751	28	69.8	, GO:0016020, GO:0016491	NADPH oxidase, putative [Pediculus humanus corporis]
contig_44046	28	75.3	, GO:0050775, GO:0001960, GO:0042059, GO:0050803, GO:0030426, GO:0005001, GO:0030971, GO:0005792, GO:0042301, GO:0016021, GO:0008285, GO:0035335, GO:0043025, GO:0007156, GO:0060076, GO:0051387, GO:0005768, GO:0046627, GO:0043525, GO:0005886, GO:0031345, GO:0005158	protein tyrosine receptor f
contig_47198	28	75.3	, GO:0003682	von willebrand factor type egf and pentraxin domain containing 1
contig_33022	28	75.4	, GO:0032313	ecotropic viral integration site
contig_29087	28	75.8	, GO:0003824, GO:0005976	kpbb_drome ame: full=probable phosphorylase b kinase regulatory subunit beta short=phosphorylase kinase subunit beta
contig_50912	28	75.8	, GO:0003746, GO:0005853, GO:0006414	elongation factor -1
contig_51247	29	0	, GO:0046872, GO:0016020	antigen p97 (melanoma associated) identified by monoclonal antibodies and
contig_52042	29	29.7	, GO:0016021, GO:0005509	multiple c2 domain and transmembrane region
contig_51807	29	38.9	, GO:0005488, GO:0016021, GO:0015914, GO:0007030, GO:0004012, GO:0006886	isoform c
contig_43412	29	44	, GO:0004197, GO:0006508	gpi-anchor transamidase
contig_48845	29	44	, GO:0005622, GO:0003723, GO:0004000	adenosine deaminase
contig_49062	29	44	, GO:0060361, GO:0016310, GO:0005524, GO:0006096, GO:0004396	af257650_1 hexokinase-a
contig_31957	29	45.5	, GO:0009628, GO:0006812, GO:0005261	isoform b
contig_43456	29	45.5	, GO:0006810	pyx_drome ame: full=transient receptor potential channel pyrexia
contig_49326	29	46.7	, GO:0003700, GO:0031065, GO:0070491, GO:0007500, GO:0048813, GO:0007370, GO:0007443, GO:0048749, GO:0007501, GO:0009950, GO:0007375, GO:0035317, GO:0055059, GO:0001106, GO:0007163, GO:0007517, GO:0045944, GO:0042060, GO:0030034, GO:0005737, GO:0007499, GO:0031941, GO:0000122, GO:0007450, GO:0007417, GO:0035017, GO:0035099, GO:0008407, GO:0000977, GO:0048800, GO:0005634, GO:0048477, GO:0003779	isoform b
contig_49816	29	46.9	, GO:0005085, GO:0005622, GO:0051056	ral guanine nucleotide exchange
contig_45151	29	47.8	, GO:0044341, GO:0015321	phosphate transporter
contig_41446	29	48.6	, GO:0007302, GO:0007309, GO:0004674, GO:0000092, GO:0001932, GO:0035091, GO:0050254, GO:0035191, GO:0032231, GO:0050770, GO:0007474, GO:0016060, GO:2000040, GO:0000022, GO:0001737, GO:0000910, GO:0045184, GO:0042067, GO:0001664, GO:0005524, GO:0032065, GO:0007391, GO:0008360, GO:0007266, GO:0051020, GO:0008335	rho-associated protein
contig_49426	29	48.6	, GO:0006388, GO:0008665	trpt1_danre ame: full=trna 2 -phosphotransferase 1
contig_52119	29	48.9	, GO:0006629, GO:0051216, GO:0006508, GO:0004252, GO:0005794	membrane-bound transcription factor site 1 protease
contig_50473	29	51.6	, GO:0005488	130 kda phosphatidylinositol -biphosphate-dependent arf1 gtpase-activating
contig_16224	29	53.2	, GO:0016020	low-density lipoprotein receptor
contig_51646	29	53.2	, GO:0016020	low-density lipoprotein receptor
contig_51984	29	53.2	, GO:0016020, GO:0004872, GO:0003824	low density lipid receptor-related
contig_52337	29	53.2	, GO:0005856, GO:0005515, GO:0009987, GO:0005198	Talin-2, putative [Pediculus humanus corporis]
contig_42192	29	53.3	, GO:0015909, GO:0005324, GO:0005886, GO:0016874	fatty acid (long chain) transport isoform b
contig_48542	29	53.3	, GO:0003887, GO:0006261, GO:0042645, GO:0002020, GO:0000731, GO:0006298, GO:0006287, GO:0003682	dna polymerase subunit gamma-1
contig_47736	29	53.7	, GO:0005488, GO:0005743, GO:0004518, GO:0090304, GO:0005634	apurinic apyrimidinic endonuclease 2
contig_48471	29	53.7	, GO:0003824	sterol carrier protein-
contig_50841	29	53.7	, GO:0005515, GO:0016020, GO:0007275, GO:0003006, GO:0004713, GO:0006468, GO:0048856, GO:0007165, GO:0004872	receptor for molluscan insulin-related peptide
contig_43159	29	57	, GO:0008484	arylsulfatase b
contig_49194	29	74.3	, GO:0016477, GO:0035249, GO:0016079, GO:0008021, GO:0005543, GO:0007476, GO:0035147, GO:0046331, GO:0007155, GO:0042995, GO:0008045, GO:0016020	calcium-dependent secretion
contig_52111	29	74.9	, GO:0005488, GO:0003824	myosin-IX, putative [Ixodes scapularis]
contig_42926	29	89.5	, GO:0003824	peptidase s1 and s6 chymotrypsin hap
contig_30979	29	91.5	, GO:0005488	tripartite motif-containing 2
contig_35447	29	91.5	, GO:0043631, GO:0006351, GO:0003723, GO:0004652, GO:0005634	poly polymerase
contig_50950	29	91.5	, GO:0042623, GO:0006353, GO:0022414	mgc81081 protein
contig_24184	29	91.8	, GO:0006457, GO:0030532, GO:0071011, GO:0000413, GO:0000398, GO:0003755	peptidyl-prolyl cis-trans isomerase h-like isoform 2
contig_44180	29	91.8	, GO:0030433, GO:0051259, GO:0030176, GO:0000209, GO:0004872, GO:0004842, GO:0005515, GO:0030968	autocrine motility factor receptor
contig_50640	29	91.8	, GO:0000139, GO:0034765, GO:0005244, GO:0016021, GO:0015031	golgi ph regulator b
contig_40854	29	96.1	, GO:0007030, GO:0048193, GO:0030306, GO:0044241, GO:0010517	c11orf2 homolog ( sapiens)
contig_44062	29	97.7	, GO:0005875, GO:0003746, GO:0008023, GO:0006414	elongin b
contig_34981	29	98	, GO:0003676, GO:0006139, GO:0016779	dna polymerase epsilon
contig_42960	29	98.3	, GO:0050660, GO:0009055	electron-transfer- alpha polypeptide
contig_51259	29	98.8	, GO:0046463, GO:0003841, GO:0044425, GO:0005739	1-acylglycerol-3-phosphate o-acyltransferase 5 (lysophosphatidic acid epsilon)
contig_50751	29	101.7	, GO:0002119, GO:0001708, GO:0005488, GO:0016055, GO:0001764, GO:0051402, GO:0005634, GO:0007265, GO:0045138	zinc finger
contig_35789	29	101.8	, GO:0008152, GO:0003983	ugp
contig_47602	29	101.8	, GO:0030111, GO:0044464, GO:0007420, GO:0043009, GO:0044260, GO:0003306, GO:0002009, GO:0060255, GO:0009798, GO:0080090, GO:0031323, GO:0010646, GO:0005515, GO:0003007, GO:0060070, GO:2000027, GO:0048523, GO:0048762, GO:0048522, GO:0003002, GO:0048598	low density lipoprotein receptor-related protein 6
contig_49027	29	101.8	, GO:0006357, GO:0032784	transcription elongation factor
contig_49038	29	101.8	, GO:0003824	chitinase 5
contig_51122	29	101.8	, GO:0003729, GO:0005654, GO:0071027, GO:0008270, GO:0035327	sus_drome ame: full=protein suppressor of sable
contig_19309	30	0	, GO:0003676, GO:0001510, GO:0008168	ftsj1 protein
contig_23349	30	0.5	, GO:0000278, GO:0043015, GO:0005827, GO:0005814	gamma complex associated protein 3
contig_48456	30	0.5	, GO:0016020	cadherin 23
contig_49686	30	0.5	, GO:0016020	cadherin 23
contig_48621	30	6.7	, GO:0005515	recq-mediated genome instability protein 1
contig_50535	30	21.7	, GO:0048790, GO:0007274, GO:0008344, GO:0048788, GO:0005262, GO:0007615, GO:0048167, GO:0042734, GO:0031594, GO:0048789, GO:0007614	isoform d
contig_45970	30	23.5	, GO:0006351, GO:0051716, GO:0042127, GO:0048513, GO:0000989, GO:0048522, GO:0030154, GO:0048523, GO:0005488, GO:0005634, GO:0060429	yes-associated protein 1
contig_47312	30	23.5	, GO:0005515, GO:0016787, GO:0008152	ribosomal pseudouridine
contig_45519	30	24	, GO:0000178, GO:0005515, GO:0004386, GO:0000398, GO:0071013, GO:0000460	superkiller viralicidic activity 2-like 2
contig_44080	30	30.5	, GO:0003824	protein phosphatase ptc7 homolog
contig_21959	30	30.6	, GO:0005794, GO:0030117, GO:0008565, GO:0016192, GO:0006886	ap-3 complex subunit delta-
contig_47599	30	30.6	, GO:0005634	tonsl_danre ame: full=tonsoku-like protein ame: full=nf-kappa-b inhibitor-like protein 2 ame: full=nuclear factor of kappa light polypeptide gene enhancer in b-cells inhibitor-like 2
contig_49920	30	31.1	, GO:0006886, GO:0048007, GO:0051138, GO:0043195, GO:0033365, GO:0048499, GO:0010008	adaptor-related protein complex delta 1 subunit
contig_39819	30	34.1	, GO:0048749, GO:0048519, GO:0035088, GO:0051179, GO:0007611, GO:0044459, GO:0050794, GO:0042221, GO:0007560, GO:0030154, GO:0008283, GO:0007155, GO:0016331, GO:0001736, GO:0071842, GO:0002164, GO:0040011	integrin alpha-ps
contig_33307	30	40.2	, GO:0047485, GO:0002031, GO:0006468, GO:0008353, GO:0005675, GO:0008094, GO:0006366	tfiih basal transcription factor complex p44 subunit
contig_46424	30	40.2	, GO:0005737, GO:0005515, GO:0005634	zinc finger ccch-type containing 14
contig_46429	30	40.2	, GO:0042060, GO:0005737, GO:0042803	fgfr1 oncogene partner 2
contig_32864	30	41	, GO:0000077, GO:0008853, GO:0008408, GO:0071479, GO:0003684, GO:0005634, GO:0006281	rad1 homolog ( pombe)
contig_49087	30	43.5	, GO:0040010	protein oac-6
contig_47594	30	44.3	, GO:0031410, GO:0044446, GO:0046329, GO:0006914, GO:0043005, GO:0001964, GO:0030382, GO:0042415, GO:0051583, GO:0042417, GO:0043234, GO:0010639, GO:0007283, GO:0035249, GO:0019900, GO:0046928, GO:0006979, GO:0044456, GO:0010821, GO:0007612, GO:0004842, GO:0031323, GO:0043523, GO:0008344, GO:0005794, GO:0005739, GO:0031624, GO:0071844, GO:0060548, GO:0051865, GO:0000266, GO:0000209, GO:0006511, G…	isoform c
contig_52256	30	44.3	, GO:0046872, GO:0005524, GO:0004736, GO:0004075, GO:0006094	carboxylase:pyruvate acetyl-coa propionyl-coa
contig_44735	30	46.7	, GO:0005730, GO:0004520, GO:0005515, GO:0045008, GO:0005654, GO:0003696	methyl- -binding domain protein 4
contig_44783	30	48.7	, GO:0022008	AGAP012306-PA [Anopheles gambiae str. PEST]
contig_45924	30	49.7	, GO:0097208, GO:0016020	atp-binding cassette sub-family a member 3
contig_45426	30	58.7	, GO:0008601, GO:0000159, GO:0005515, GO:0005509, GO:0006470	protein phosphatase
contig_38738	30	59.5	, GO:0042574, GO:0005622, GO:0042573, GO:0001758	aldehyde dehydrogenase 8 member a1
contig_42986	30	63	, GO:0005509	sarcoplasmic calcium binding protein
contig_42999	30	75.2	, GO:0030126, GO:0005829, GO:0006890, GO:0005793, GO:0006891, GO:0005515, GO:0048205, GO:0044419, GO:0030903, GO:0006886, GO:0005198, GO:0005886	coatomer subunit beta
contig_47442	30	75.2	, GO:0000022, GO:0035011, GO:0008017, GO:0005875, GO:0007629, GO:0051225, GO:0007423, GO:0005876, GO:0040001, GO:0007059, GO:0005881, GO:0035371, GO:0030589, GO:0007605, GO:0030951	microtubule binding
contig_45102	30	81.6	, GO:0005515, GO:0044444, GO:0004812, GO:0006418	glutaminyl-trna synthetase
contig_48980	31	0.1	, GO:0006810, GO:0008142	isoform a
contig_51889	31	0.1	, GO:0050872, GO:0071333, GO:0071394, GO:0030729, GO:0000166, GO:0010243, GO:0045471, GO:0071397, GO:0005829, GO:0006629, GO:0042594, GO:0042493, GO:0060612, GO:0001889, GO:0034201, GO:0014074, GO:0047760, GO:0007584, GO:0032024	acetoacetyl- synthetase
contig_51915	31	0.1	, GO:0008233	aminopeptidase n
contig_50699	31	13.2	, GO:0006351	med1_aedae ame: full=mediator of rna polymerase ii transcription subunit 1 ame: full=mediator complex subunit 1
contig_36052	31	14.7	, GO:0005737	alpha- and gamma-adaptin-binding protein p34
contig_36096	31	14.7	, GO:0009987	nucleostemin-like protein
contig_50009	31	14.7	, GO:0008565, GO:0005730, GO:0006890, GO:0006891, GO:0033365, GO:0050821, GO:0017119, GO:0005515, GO:0006486, GO:0006888, GO:0015031, GO:0005886	component of oligomeric golgi complex 3
contig_51287	31	15.9	, GO:0050775, GO:0030056, GO:0030027, GO:0000139, GO:0007163, GO:0005884, GO:0060271, GO:0046677, GO:0051321, GO:0006928, GO:0008356, GO:0043519, GO:0003779, GO:0060076, GO:0005885, GO:0045666, GO:0033206, GO:0051653, GO:0010592, GO:0030838, GO:0009743, GO:0005524, GO:0002102, GO:0051491	actin-related protein 3
contig_46962	31	24.7	, GO:0052689	venom carboxylesterase-6 isoform 2
contig_40131	31	40.8	, GO:0006511, GO:0005739, GO:0005730, GO:0070936, GO:0004842, GO:0005515	tetratricopeptide repeat domain isoform cra_a
contig_43220	31	41.6	, GO:0003677, GO:0006355	isoform b
contig_50079	31	41.9	, GO:0003700, GO:0005634	nfrkb, putative [Pediculus humanus corporis]
contig_31381	31	45.8	, GO:0004872, GO:0016301, GO:0016310, GO:0046847, GO:0007165, GO:0017124, GO:0008093	insulin receptor tyrosine kinase substrate
contig_51403	31	47.9	, GO:0032868, GO:0048471, GO:0032496	mrp5_mouse ame: full=multidrug resistance-associated protein 5 ame: full=atp-binding cassette sub-family c member 5 ame: full=multi-specific organic anion transporter c short=moat-c ame: full=smrp
contig_32982	31	49.4	, GO:0005737, GO:0005856, GO:0035050, GO:0005524	alpha skeletal muscle
contig_46110	31	49.6	, GO:0050794	rapamycin-insensitive companion of
contig_51595	31	55.9	, GO:0045132, GO:0010032, GO:0044446, GO:0005515, GO:0007067, GO:0051383, GO:0000793, GO:0005634	structural maintenance of chromosomes 2
contig_46436	31	62.7	, GO:0004826, GO:0005488, GO:0009328, GO:0006432	phenylalanyl-trna synthetase beta chain
contig_33763	32	0.3	, GO:0003743, GO:0006413, GO:0006367, GO:0006355, GO:0005672	transcription initiation factor iia gamma chain
contig_50641	32	0.3	, GO:0008053, GO:0003924, GO:0005740, GO:0005525, GO:0005886	mitochondrial assembly regulatory isoform b
contig_48729	32	4.9	, GO:0032407, GO:0006281, GO:0016445, GO:0044248, GO:0003697, GO:0007283, GO:0032300, GO:0007141, GO:0043060, GO:0051026, GO:0044454, GO:0042221, GO:0007131, GO:0000794	mutl homolog colon nonpolyposis type 2 ( coli)
contig_23619	32	5.5	, GO:0034660, GO:0000245, GO:0005654, GO:0000387, GO:0005515, GO:0030532, GO:0005689, GO:0005829, GO:0071013	small nuclear ribonucleoprotein sm d2
contig_51870	32	5.5	, GO:0005622	rab6 gtpase activating
contig_44239	32	8.8	, GO:0005654, GO:0046966, GO:0004402, GO:0006412, GO:0044255, GO:0047485, GO:0030521, GO:0005730, GO:0035624, GO:0016922, GO:0003713, GO:0044425, GO:0045618, GO:0044281, GO:0045944, GO:0006614, GO:0004872, GO:0005783, GO:0050681, GO:0016573	translocation associated membrane protein 1
contig_50004	32	9.1	, GO:0005654, GO:0005515, GO:0031053	arsenite-resistance protein
contig_51382	32	10.7	, GO:0003824	serine protease 14
contig_47405	32	12.9	, GO:0050896, GO:0009987, GO:0008152, GO:0003824	melanization protease isoform a
contig_51974	32	12.9	, GO:0008270, GO:0008354, GO:0051225, GO:0007420, GO:0051298, GO:0007076, GO:0007052, GO:0007100, GO:0031252, GO:0004222, GO:0006508, GO:0007155, GO:0007444, GO:0045842, GO:0008406, GO:0005737, GO:0006338, GO:0016020	lmln_drome ame: full=leishmanolysin-like peptidase ame: full=invadolysin
contig_43168	32	29.3	, GO:0010506, GO:0035220, GO:0007016, GO:0008270, GO:0035218, GO:0016740, GO:0005925, GO:0032319	isoform i
contig_41406	32	30.7	, GO:0016798, GO:0008152	hexosaminidase domain-containing
contig_49114	32	37.5	, GO:0030307, GO:0043066, GO:0071987, GO:0045892, GO:0005737, GO:0019005, GO:0043154, GO:0004843, GO:0035520, GO:0006284, GO:0042493, GO:0034644, GO:0010972	ubiquitin carboxyl-terminal hydrolase 47
contig_50280	32	37.5	, GO:0005488, GO:0005768, GO:0016020	zinc finger protein fyve domain containing
contig_24785	32	42.2	, GO:0043142, GO:0003684, GO:0006259, GO:0003887, GO:0004386, GO:0005654	dpolq_human ame: full=dna polymerase theta ame: full=dna polymerase eta
contig_42299	32	42.2	, GO:0005488, GO:0016787	hypothetical protein BRAFLDRAFT_251779 [Branchiostoma floridae]
contig_39245	32	42.6	, GO:0005488, GO:0005634	zinc finger protein 234
contig_46215	32	44.5	, GO:0006633, GO:0005488, GO:0016491, GO:0005739	peroxisomal trans-2-enoyl- reductase
contig_52020	32	44.5	, GO:0005694, GO:0005634	non-smc condensin ii subunit d3
contig_51853	32	53.4	, GO:0044428, GO:0009536	unknown protein [Oryza sativa Japonica Group]
contig_35445	32	54.7	, GO:0006468, GO:0006996, GO:0004672, GO:0043232, GO:0044446, GO:0000166	mgc53202 protein
contig_46639	32	54.8	, GO:0016787, GO:0000166, GO:0071013	deah (asp-glu-ala-his) box polypeptide 35
contig_47122	32	54.9	, GO:0003677	programmed cell death protein 5
contig_42145	32	55.4	, GO:0016740	lethal 09851
contig_48493	32	59.9	, GO:0009987	ets homologous isoform cra_a
contig_49239	32	59.9	, GO:0006355, GO:0003677, GO:0032502	ets homologous isoform cra_a
contig_32878	32	60.2	, GO:0035215, GO:0048468, GO:2000026, GO:0048609, GO:0001745, GO:0048569, GO:0048542, GO:0016055, GO:0022603, GO:0003006, GO:0009952, GO:0007424, GO:0035075, GO:0005102, GO:0001708, GO:0031324, GO:0051094, GO:0010605, GO:0045596, GO:0043067, GO:0042127, GO:0072002, GO:0007350, GO:0007442, GO:0071844, GO:0048522, GO:0007417, GO:0016331, GO:0002164, GO:0035070, GO:0007447, GO:0035220, GO:0005768, G…	isoform o
contig_39823	32	64.6	, GO:0055085, GO:0044070, GO:0005875, GO:0007291, GO:0006839, GO:0007602, GO:0005741, GO:0030382, GO:0008308, GO:0016006, GO:0005811	voltage-dependent anion channel
contig_47623	32	65.7	, GO:0000139, GO:0000299, GO:0005515, GO:0016192, GO:0009987, GO:0010008	vacuolar protein sorting 45
contig_50619	32	68.8	, GO:0004822, GO:0002161, GO:0006428, GO:0005730, GO:0006450, GO:0005524, GO:0005737	isoleucine-trna synthetase
contig_47687	32	69.2	, GO:0009451	pus3_mouse ame: full=trna pseudouridine(38 39) synthase ame: full=trna pseudouridine synthase 3 ame: full=trna pseudouridylate synthase 3 ame: full=trna-uridine isomerase 3
contig_51820	32	69.2	, GO:0006974, GO:0006259, GO:0043229, GO:0065007, GO:0007049	nijmegen breakage syndrome 1
contig_48479	32	72	, GO:0043507, GO:0000186, GO:0044464, GO:0004709, GO:0007252, GO:0005488, GO:0032501	mitogen-activated protein kinase kinase kinase 7
contig_51089	32	72	, GO:0009987, GO:0043229, GO:0005488, GO:0042623, GO:0004386	ddx11_mouse ame: full=probable atp-dependent rna helicase ddx11 ame: full=dead h box protein 11
contig_46975	32	76.4	, GO:0046676, GO:0003824	high-affinity camp-specific and ibmx-insensitive 3 -cyclic
contig_50903	32	78	, GO:0008483	alanine aminotransferase
contig_52031	32	87.6	, GO:0018105, GO:0005829, GO:0042277, GO:0016055, GO:0004674, GO:0005625, GO:0005730, GO:0001948, GO:0000902, GO:0016607, GO:0007507, GO:0005813, GO:0051301, GO:0005524, GO:0000287, GO:0007067, GO:0051219, GO:0030529, GO:0000777, GO:0005847	casein kinase alpha 1
contig_51890	33	0	, GO:0006810	hypothetical protein BRAFLDRAFT_104456 [Branchiostoma floridae]
contig_45472	33	3.5	, GO:0007169, GO:0051179, GO:0009967, GO:0048513, GO:0042221, GO:0048514, GO:0031401, GO:0040011, GO:0043066	angiopoietin 1
contig_52266	33	13.4	, GO:0044260, GO:0016301, GO:2000505, GO:0043576, GO:0016310, GO:0070092, GO:0044424, GO:0044238, GO:0005488	pas domain containing serine threonine isoform cra_a
contig_50834	33	25.7	, GO:0016772, GO:0000166	phosphatidylinositol 3-kinase
contig_51939	33	25.9	, GO:0002027, GO:0016020, GO:0048519, GO:0003073, GO:0004930, GO:0045823, GO:0045777, GO:0010740, GO:0043229, GO:0006873	zgc:103685 protein
contig_23457	33	30	, GO:0005763, GO:0003735, GO:0006412	mitochondrial ribosomal protein s25
contig_50983	33	32.1	, GO:0005768, GO:0005515	rab gtpase binding effector protein 1
contig_33592	33	33.4	, GO:0003723, GO:0008270, GO:0005685	u1 small nuclear ribonucleoprotein c-like
contig_40378	33	33.5	, GO:0004222, GO:0030163, GO:0005524, GO:0008568, GO:0016021, GO:0006508, GO:0008270	ATPase, putative [Ixodes scapularis]
contig_17768	33	34.8	, GO:0006810, GO:0006873, GO:0015297	na
contig_52028	33	40.9	, GO:0016311, GO:0016791	protein tyrosine non-receptor type
contig_42592	33	41.5	, GO:0051260	btb poz domain-containing protein kctd9
contig_41951	33	50.6	, GO:0001878, GO:0046331, GO:0005515, GO:0043499, GO:0006911	macroglobulin complement
contig_49215	33	50.6	, GO:0016491, GO:0000166	nicotinamide nucleotide transhydrogenase
contig_51162	33	50.6	, GO:0051287, GO:0004450, GO:0000287, GO:0006099, GO:0006102	nadp-dependent isocitrate
contig_51851	33	50.6	, GO:0005488	conserved hypothetical protein [Pediculus humanus corporis]
contig_51602	33	51.2	, GO:0050794	rap gtpase-activating
contig_50881	33	51.9	, GO:0005779, GO:0016559	peroxisomal membrane protein
contig_52330	33	52.8	, GO:0008340, GO:0035204, GO:0008355, GO:0030708, GO:0035182, GO:0035183, GO:0008302, GO:0003779, GO:0008045, GO:0007067, GO:0008104	af188360_1 filamin a
contig_49821	33	56.4	, GO:0000785, GO:0030433, GO:0005102, GO:0042981, GO:0005792, GO:0006919, GO:0031593, GO:0006302, GO:0005730, GO:0005829, GO:0032436, GO:0019904, GO:0016567, GO:0042802, GO:0031334, GO:0000502, GO:0019903, GO:0006888, GO:0008289, GO:0030970, GO:0070842, GO:0032403, GO:0016887, GO:0051260, GO:0005783, GO:0006200, GO:0035101, GO:0030968, GO:0005524, GO:0034214	transitional endoplasmic reticulum atpase
contig_51110	33	65.9	, GO:0016310, GO:0004674	death associated protein
contig_51512	33	65.9	, GO:0008260, GO:0009725, GO:0042594, GO:0045471, GO:0007420, GO:0007584, GO:0007507, GO:0014823, GO:0046952, GO:0071229, GO:0071333, GO:0060612, GO:0005759, GO:0042493, GO:0042803, GO:0044255, GO:0032024	3-oxoacid transferase 1
contig_45279	33	66.2	, GO:0008340, GO:0007265, GO:0048190, GO:0008103, GO:0007095, GO:0009411, GO:0005737, GO:0046982, GO:0045172, GO:0007088, GO:0019904, GO:0045927, GO:0046958, GO:0005694, GO:0008426, GO:0005875, GO:0005634, GO:0007294	14-3-3 protein beta alpha
contig_41458	34	0.1	, GO:0009987, GO:0005488, GO:0048513	vascular endothelial growth factor a
contig_48654	34	0.1	, GO:0008366, GO:0016079, GO:0035151, GO:0016021, GO:0007391, GO:0019991, GO:0021682, GO:0005919, GO:0060857, GO:0008104	contactin-associated protein 1
contig_51433	34	2.9	, GO:0044464, GO:0009987, GO:0005488	cellulosome anchoring protein cohesin region
contig_46849	34	4.9	, GO:0005515, GO:0032436, GO:0031372, GO:0004842, GO:0016567, GO:0042275, GO:0010976, GO:0000729, GO:0043524, GO:0051965, GO:0005634, GO:0045739	ubiquitin-conjugating enzyme e2 variant 2
contig_43464	34	5.6	, GO:0006631	isoform b
contig_33258	34	11	, GO:0032991, GO:0000166, GO:0003676, GO:0004386, GO:0006396, GO:0044428, GO:0043065	novel protein dead (asp-glu-ala-asp) box polypeptide 20
contig_47204	34	11	, GO:0046907, GO:0044431, GO:0015031	component of oligomeric golgi complex 2
contig_48126	34	16.2	, GO:0016183, GO:0008021, GO:0030131, GO:0007269, GO:0006886, GO:0048749	clathrin coat assembly protein ap-1
contig_38096	34	16.7	, GO:0040010, GO:0005515	adenosine kinase 2
contig_41655	34	23.6	, GO:0055085, GO:0005829, GO:0006999, GO:0031080, GO:0051315, GO:0007080, GO:0005975, GO:0019221, GO:0051301, GO:0000236, GO:0016032, GO:0000777, GO:0044281, GO:0010827, GO:0015031, GO:0051028	seh1-like ( cerevisiae)
contig_27235	34	29.7	, GO:0005730, GO:0005794	gorab_rat ame: full=rab6-interacting golgin ame: full=n-terminal kinase-like-binding protein 1 short=ntkl-bp1 short=ntkl-binding protein 1 ame: full=scy1-like 1-binding protein 1 short=scyl1-bp1 short=scyl1-binding protein 1
contig_46116	34	30.7	, GO:0005739	williams-beuren syndrome chromosome region 16 homolog
contig_51933	34	30.7	, GO:0003899, GO:0006351, GO:0005634, GO:0000166	dna directed rna polymerase ii polypeptide d
contig_41532	34	33	, GO:0035071, GO:0004197, GO:0008152	lysosomal cathepsin b
contig_45138	34	34.6	, GO:0032440, GO:0055114, GO:0005509	calmodulin-like protein 4-like
contig_40686	34	35.1	, GO:0005829, GO:0009086, GO:0055114, GO:0006164, GO:0005739, GO:0006548, GO:0046655, GO:0000105, GO:0004488, GO:0009396, GO:0004477, GO:0016155, GO:0035999, GO:0005524, GO:0004329, GO:0004486	mthfd1-prov protein
contig_51175	34	36.9	, GO:0000139, GO:0005797	golgi apparatus
contig_42140	34	40.2	, GO:0006914	autophagocytosis-involved protein during
contig_51810	34	40.2	, GO:0032508, GO:0003676, GO:0006307, GO:0006355, GO:0005524, GO:0043140, GO:0008283, GO:0005794, GO:0005634	activating signal cointegrator 1 complex subunit
contig_51329	34	40.3	, GO:0004004, GO:0003677, GO:0032508, GO:0005759, GO:0003678, GO:0005524, GO:0005634	suv3_drops ame: full=atp-dependent rna helicase suv3 mitochondrial flags: precursor
contig_52277	34	42.3	, GO:0070013, GO:0006281, GO:0031057, GO:0031326, GO:0043234, GO:0034968, GO:0043232, GO:0019219, GO:0016567, GO:0022402, GO:0035066, GO:0031062, GO:0034645, GO:0043627, GO:0003677, GO:0044428, GO:0007275, GO:0044444, GO:0048856, GO:0040029	brca1_rat ame: full=breast cancer type 1 susceptibility protein homolog
contig_45918	34	47.5	, GO:0006511, GO:0004221	ubiquitin carboxyl-terminal
contig_19668	34	53.9	, GO:0003824	amp-dependent synthetase and ligase
contig_44157	34	56.6	, GO:0051028, GO:0012507, GO:0005515, GO:0000236, GO:0002474, GO:0005789, GO:0006886, GO:0005829, GO:0000776, GO:0048208, GO:0031080, GO:0043687, GO:0018279	protein sec13 homolog isoform 1
contig_42027	34	56.9	, GO:0016787	acyp2_chick ame: full=acylphosphatase-2 ame: full=acylphosphatase isozyme ch1 ame: full= muscle type isozyme ame: full=acylphosphate phosphohydrolase 2
contig_46570	34	56.9	, GO:0005739, GO:0016874	acetyl-coa synthetase
contig_51968	34	69	, GO:0071011, GO:0000398, GO:0071013	dna2 nam7
contig_50637	34	69.7	, GO:0006810, GO:0032855, GO:0043089, GO:0016020, GO:0030675, GO:0005829, GO:0017160, GO:0043492, GO:0006935, GO:0048365, GO:0006200	rala-binding protein 1
contig_45088	34	69.9	, GO:0005737	loc734140 protein
contig_958	35	8.9	, GO:0016779, GO:0010569	terminal deoxycytidyl transferase rev1
contig_25320	35	9	, GO:0016020	vesicular integral-membrane protein vip36
contig_36694	35	9.1	, GO:0043231, GO:0044444, GO:0016020	perld1 protein
contig_49102	35	9.1	, GO:0007264, GO:0004767, GO:0006184, GO:0003924, GO:0005525, GO:0005886	gtp-binding protein di-ras2
contig_32915	35	15.6	, GO:0008237	oligopeptidase a
contig_12658	35	17.5	, GO:0009987, GO:0005488, GO:0008152	viral a-type inclusion protein repeat containing protein
contig_37767	35	19.1	, GO:0005874, GO:0000776, GO:0005515, GO:0044444, GO:0007067	riken cdna isoform cra_a
contig_40778	35	21.1	, GO:0008144, GO:0047280, GO:0007049, GO:0009058, GO:0007565, GO:0005125, GO:0014070, GO:0042803, GO:0005737, GO:0048661, GO:0005634	nicotinamide phosphoribosyltransferase
contig_47935	35	22	, GO:0005488, GO:0006351	zinc finger protein 161 homolog
contig_48743	35	29.5	, GO:0004889, GO:0004872, GO:0045211, GO:0030054, GO:0005892, GO:0006811	nicotinic acetylcholine receptor subunit beta1
contig_44722	35	30.2	, GO:0004871, GO:0004872	tyramine receptor
contig_41959	35	30.3	, GO:0008138, GO:0005654, GO:0048011, GO:0033549, GO:0004725, GO:0008063, GO:0034142, GO:0050868, GO:0045931, GO:0070373, GO:0034134, GO:0046329, GO:0001772, GO:0035666, GO:0005829, GO:0050860, GO:0035335, GO:0000188, GO:0034138, GO:0002755, GO:0034130	dual specificity phosphatase 3 (vaccinia virus phosphatase vh1-related)
contig_48778	35	30.3	, GO:0005739, GO:0016772	aarf domain containing kinase isoform cra_c
contig_47770	35	30.8	, GO:0015412, GO:0006200, GO:0005524, GO:0016020	atp-binding cassette
contig_37287	35	34	, GO:0004553, GO:0005978, GO:0043169, GO:0003844	starch branching enzyme ii
contig_47725	35	34.9	, GO:0003676, GO:0005622	zinc finger protein isoform cra_b
contig_32957	35	41.4	, GO:0008270, GO:0045944, GO:0003677, GO:0032784, GO:0005634	transcription elongation factor a 2
contig_52350	35	41.8	, GO:0004872, GO:0004871, GO:0016310, GO:0004713, GO:0007165, GO:0000166	discoidin domain-containing receptor 2
contig_46732	35	42.8	, GO:0003677, GO:0005515, GO:0003700, GO:0045892, GO:0005634	zinc finger protein 219
contig_49474	35	42.8	, GO:0005488, GO:0016820, GO:0016887	cation-transporting atpase
contig_46667	35	43	, GO:0008063, GO:0045087, GO:0005515	ecsit (evolutionarily conserved signaling intermediate in toll pathways)
contig_30033	35	58.3	, GO:0046914	ferritin [Rhipicephalus sanguineus]
contig_33281	35	58.3	, GO:0044237, GO:0008168, GO:0044238, GO:0044424	trm5_aedae ame: full=trna (guanine -n1)-methyltransferase ame: full=m1g-methyltransferase ame: full=trna methyltransferase ame: full=trna methyltransferase 5 homolog flags: precursor
contig_39042	35	58.3	, GO:0004527	exosome complex exonuclease rrp42
contig_29635	35	60.3	, GO:0008152, GO:0003824	acbg2_xenla ame: full=long-chain-fatty-acid-- ligase acsbg2 ame: full=acyl- synthetase bubblegum family member 2
contig_46124	35	60.4	, GO:0001673, GO:0006357, GO:0006367, GO:0022008, GO:0035071, GO:0001075, GO:0003677, GO:0016491, GO:0005700, GO:0035075, GO:0005669, GO:0035209, GO:0001674	tata box binding factor isoform f
contig_41565	36	0	, GO:0019222, GO:0005743, GO:0022857, GO:0055085, GO:0016021	isoform a
contig_17938	36	0.5	, GO:0003954	nadh-ubiquinone oxidoreductase 13 kda-a
contig_41513	36	0.5	, GO:0005730, GO:0005515, GO:0006810, GO:0017119	component of oligomeric golgi complex 5
contig_34251	36	14.6	, GO:0006412, GO:0003824, GO:0005737	loc100145647 protein
contig_44220	36	14.6	, GO:0008270	polycomb group ring finger protein 3-like
contig_49467	36	14.9	, GO:0006810	uncharacterized protein cg7816-like isoform 2
contig_47947	36	19.1	, GO:0003824, GO:0008152	isoform b
contig_49982	36	19.8	, GO:0005625, GO:0005515, GO:0005759, GO:0006635, GO:0004300	enoyl coenzyme a short mitochondrial
contig_37027	36	23.8	, GO:0007050	comm domain containing isoform cra_a
contig_35603	36	29.3	, GO:0050896, GO:0006693, GO:0005509, GO:0005730, GO:0004667, GO:0000287, GO:0042803, GO:0005737	a chain complex structure of prostaglandin d2 synthase at
contig_45149	36	30.8	, GO:0016020, GO:0005737, GO:0006508, GO:0004198, GO:0016540	calpain- isoform b
contig_49151	36	30.8	, GO:0048666, GO:0016044, GO:0006497, GO:0016239, GO:0005737, GO:0031401, GO:0071842, GO:0007420, GO:0042803, GO:0003824	isoform cra_a
contig_52051	36	34.4	, GO:0045892, GO:0045862, GO:0046673, GO:0030589, GO:0008258, GO:0007411, GO:0007507, GO:0016327, GO:0035019, GO:0007405, GO:0040001, GO:0016337, GO:0005884, GO:0006911, GO:0030866, GO:0008013, GO:0008362, GO:0030424, GO:0005912, GO:0035293, GO:0042981, GO:0045179, GO:0030178, GO:0032154, GO:0006886, GO:0000910, GO:0005875, GO:0035190, GO:0019901, GO:0030425, GO:0030720, GO:0007476, GO:0005634, G…	hypothetical protein BRAFLDRAFT_153994 [Branchiostoma floridae]
contig_36742	36	34.8	, GO:0005488, GO:0016706	prolyl 4-hydroxylase alpha subunit 1
contig_41893	36	36.4	, GO:0042799, GO:0034773	hypothetical protein TcasGA2_TC008337 [Tribolium castaneum]
contig_23594	36	36.9	, GO:0003824	serine protease
contig_23261	36	37.7	, GO:0008270, GO:0005622, GO:0003677	zinc finger
contig_46017	36	37.8	, GO:0005488	zinc finger
contig_32317	36	38	, GO:0044237, GO:0008643, GO:0005215	solute carrier family 37 (glycerol-3-phosphate transporter) member 2
contig_50373	36	43.2	, GO:0033227	isoform d
contig_50597	36	49.5	, GO:0005488	oocyte zinc finger isoform 2
contig_50839	36	57.6	, GO:0003700, GO:0005634, GO:0006355	transcriptional enhancer factor tef-
contig_31154	36	57.9	, GO:0019452, GO:0016831	cysteine sulfinic acid decarboxylase
contig_48462	36	57.9	, GO:0008270, GO:0003676	ring finger and ccch-type zinc finger domain-containing protein 2-like isoform 2
contig_45561	36	60.2	, GO:0006810	zinc transporter slc39a11
contig_36083	36	62.8	, GO:0005704, GO:0031618, GO:0030431, GO:0070829, GO:0001077, GO:0002385, GO:0071470, GO:0009651, GO:0005701, GO:0031453, GO:0043565, GO:0034605, GO:0045944, GO:0042803, GO:0010866, GO:0051403	activating transcription factor- isoform a
contig_48593	36	63.2	, GO:0048731, GO:0009888, GO:0048598	fuzzy homolog
contig_49525	36	63.3	, GO:0030032, GO:0043234, GO:0048246, GO:0005635, GO:0005694, GO:0016020	pericentrin 1
contig_49871	36	67.5	, GO:0044464, GO:0009987, GO:0003824, GO:0005488	protein unc- isoform g
contig_52019	36	72.7	, GO:0008270, GO:0003676, GO:0005622	hypothetical protein IscW_ISCW019333 [Ixodes scapularis]
contig_49424	36	74.5	, GO:0005634, GO:0006355	sin3 homolog transcription regulator
contig_30189	37	0	, GO:0005874, GO:0051258, GO:0006184, GO:0007018, GO:0003924, GO:0005198, GO:0005737, GO:0005525	tubulin alpha 1-like protein
contig_48080	37	3.8	, GO:0005622, GO:0016787	plcd4_xenla ame: full=1-phosphatidylinositol -bisphosphate phosphodiesterase delta-4 ame: full=phosphoinositide phospholipase c-delta-4 ame: full=phospholipase c-delta-4 short=plc-delta-4
contig_29178	37	4.3	, GO:0006629, GO:0004629, GO:0044464, GO:0009987, GO:0016020	phospholipase eta 2
contig_36961	37	4.3	, GO:0006511, GO:0004221, GO:0035522, GO:0000790, GO:0006342, GO:0004843, GO:0035517, GO:0003682	ubiquitin c-terminal
contig_50023	37	4.3	, GO:0001558, GO:0071108, GO:0006342, GO:0005737, GO:0035522, GO:0035517, GO:0004386, GO:0004843, GO:0051726, GO:0004221, GO:0000790, GO:0006508, GO:0003682	calyp_aedae ame: full=ubiquitin carboxyl-terminal hydrolase calypso ame: full=bap1 homolog
contig_48836	37	9.7	, GO:0003824	bone morphogenetic protein
contig_90076	37	10.8	, GO:0005216	calcium-activated potassium channel
contig_36980	37	23.8	, GO:0055088, GO:0010884, GO:0005811, GO:0008340, GO:0019433, GO:0004806, GO:0006642	doppelganger von brummer
contig_45597	37	24	, GO:0006810, GO:0016020, GO:0005216	chloride channel
contig_23964	37	24.9	, GO:0007399, GO:0016020	tetraspanin isoform b
contig_45942	37	25.8	, GO:0006810, GO:0005622, GO:0034613	conserved oligomeric golgi complex
contig_35492	37	26.1	, GO:0042221, GO:0007417, GO:0048513, GO:0050789, GO:0009987	slit3_rat ame: full=slit homolog 3 protein short=slit-3 ame: full=multiple epidermal growth factor-like domains protein 5 short=multiple egf-like domains protein 5 flags: precursor
contig_42970	37	28.5	, GO:0051086, GO:0051087, GO:0051082, GO:0016272, GO:0051131	prefoldin subunit 6
contig_47468	37	32.7	, GO:0055085, GO:0016021, GO:0042626, GO:0006200, GO:0005524	abc transporter
contig_51359	37	32.7	, GO:0044464, GO:0009987	af304204_1 dystrophin-like protein
contig_52113	37	32.9	, GO:0042254, GO:0010467	heat repeat containing 1
contig_31645	37	34	, GO:0017070, GO:0005515, GO:0016740, GO:0030529, GO:0005634, GO:0000398	n-alpha-acetyltransferase auxiliary subunit-like
contig_46306	37	34.1	, GO:0005730, GO:0001954, GO:0032501, GO:0005515, GO:0005737, GO:0005886	utrophin
contig_51708	37	34.1	, GO:0003700, GO:0060025, GO:0030010, GO:0007314, GO:0007411, GO:0009925, GO:0007474, GO:0005198, GO:0031594, GO:0050699, GO:0030315, GO:0046928, GO:0007427, GO:0045214, GO:0007274, GO:0045944, GO:0016334, GO:0008092, GO:0016011, GO:0045197, GO:0046716, GO:0046982, GO:0035147, GO:0043565, GO:0016203, GO:0008586, GO:0005634, GO:0048172, GO:0007295	isoform a
contig_24022	37	37.4	, GO:0019144, GO:0009191, GO:0000287	adp-sugar pyrophosphatase
contig_51386	37	37.4	, GO:0006810, GO:0016020	solute carrier family 25 member 38
contig_50136	37	39	, GO:0007165, GO:0005622, GO:0005100	isoform e
contig_23422	37	41.3	, GO:0004356, GO:0005524, GO:0006807, GO:0006542	glutamine synthetase 2 (glutamate-amonia ligase)
contig_47735	37	51.3	, GO:0016021, GO:0007186, GO:0004983	myokinin receptor
contig_49349	37	58.8	, GO:0030170, GO:0006563, GO:0006730, GO:0004372, GO:0032259, GO:0006544, GO:0008168	serine hydroxymethyltransferase
contig_42959	37	63	, GO:0006891, GO:0006886, GO:0030126, GO:0005198	coatomer subunit gamma-
contig_39656	38	0	, GO:0005488, GO:0005634	zinc finger protein 192
contig_50650	38	20.7	, GO:0044238, GO:0044260, GO:0016787, GO:0005634, GO:0006974	ubp28_human ame: full=ubiquitin carboxyl-terminal hydrolase 28 ame: full=deubiquitinating enzyme 28 ame: full=ubiquitin thioesterase 28 ame: full=ubiquitin-specific-processing protease 28
contig_45287	38	21.2	, GO:0016301, GO:0050794, GO:0044237	eukaryotic translation initiation factor 2 alpha kinase 1
contig_48625	38	31.6	, GO:0003676, GO:0005730, GO:0008026, GO:0005524, GO:0005515, GO:0000354, GO:0005682, GO:0071013, GO:0005654	u5 small nuclear ribonucleoprotein 200 kda helicase
contig_50261	38	31.8	, GO:0009987, GO:0048513	novel protein vertebrate squamous cell carcinoma antigen recognised by t cells 3
contig_51845	38	32.8	, GO:0055085, GO:0000086, GO:0042626, GO:0009986, GO:0005624, GO:0072089, GO:0005515, GO:0044425, GO:0042493, GO:0005886	atp-binding sub-family b (mdr tap) member 1
contig_51608	38	43.5	, GO:0005515, GO:0009987, GO:0065007, GO:0005886, GO:0030017	ankyrin repeat
contig_51390	38	46.5	, GO:0007411, GO:0046664, GO:0045200, GO:0000166, GO:0016461, GO:0035159, GO:0031036, GO:0016460, GO:0035072, GO:0007443, GO:0007395, GO:0045214, GO:0035017, GO:0016021, GO:0006936, GO:0007297, GO:0046663, GO:0001736, GO:0007496, GO:0032027, GO:0008258, GO:0051259, GO:0016203, GO:0032154, GO:0045179, GO:0003774, GO:0070986, GO:0045184, GO:0035317, GO:0007413, GO:0030018, GO:0042623, GO:0005886, G…	isoform b
contig_49607	38	54.3	, GO:0004972, GO:0017146	n-methyl-d-aspartate receptor-associated isoform b
contig_47426	38	66.3	, GO:0004572, GO:0030246, GO:0006013, GO:0008270	mannosidase alpha class 2a
contig_43301	38	66.9	, GO:0016020, GO:0015171, GO:0003333	amino acid
contig_38091	38	73.8	, GO:0007507, GO:0010591, GO:0005862, GO:0045451, GO:0003779, GO:0048813, GO:0006936	tropomyosin isoform i
contig_37284	38	75.1	, GO:0090090	bicc1_human ame: full=protein bicaudal c homolog 1 short=bic-c
contig_33204	38	75.4	, GO:0004067, GO:0006520, GO:0004622	l-asparaginase i
contig_51599	38	75.4	, GO:0022008	esf1 homolog isoform 2
contig_52223	38	75.4	, GO:0005488	novel protein btaf1 rna polymerase b-tfiid transcription factor- 170kda (mot1 cerevisiae)
contig_47897	39	0	, GO:0048731, GO:0009987	transport and golgi organization isoform b
contig_31681	39	7.4	, GO:0008589, GO:0009986, GO:0032053, GO:0042384, GO:0001736, GO:0045177, GO:0008104	inturned planar cell polarity effector homolog
contig_44390	39	10.2	, GO:0043967, GO:0032508, GO:0006457, GO:0016020, GO:0003684, GO:0006310, GO:0006355, GO:0005737, GO:0040008, GO:0042802, GO:0051082, GO:0034644, GO:0031011, GO:0016363, GO:0035267, GO:0004003, GO:0043968, GO:0006200, GO:0005524, GO:0030529, GO:0071339, GO:0006281	ruvb-like 2
contig_50407	39	15.8	, GO:0005794, GO:0030117, GO:0015031	ap-1 complex subunit gamma-1-like isoform 1
contig_37761	39	18.7	, GO:0051536, GO:0015416, GO:0006200, GO:0009055, GO:0005524	atp-binding cassette subfamily member 1
contig_48343	39	25.4	, GO:0006643, GO:0005506, GO:0046485, GO:0050479, GO:0005783, GO:0044425	transmembrane protein 195
contig_21277	39	39.7	, GO:0006520, GO:0065007	glutamate-cysteine modifier subunit
contig_52370	39	44.4	, GO:0009987, GO:0043234, GO:0005635, GO:0016020	at hook containing transcription factor 1
contig_49386	39	51.2	, GO:0001525, GO:0008016, GO:0001570, GO:0048844, GO:0031101, GO:0035477, GO:0008081, GO:0060218	phospholipase c gamma
contig_52314	39	51.2	, GO:0000278, GO:0006996, GO:0000775	cenpt_human ame: full=centromere protein t short=cenp-t ame: full=interphase centromere complex protein 22
contig_46373	39	51.4	, GO:0005515, GO:0007275, GO:0006974, GO:0005643, GO:0016480, GO:0007278, GO:0017109, GO:0048471, GO:0006750, GO:0004357	germ cell-less
contig_30827	39	52.8	, GO:0009987	isoform b
contig_35658	39	52.8	, GO:0001758, GO:0055114	aldehyde dehydrogenase
contig_44624	39	52.8	, GO:0005488	tpa: zinc finger protein 386 (kruppel-like) isoform a
contig_46208	39	52.8	, GO:0016772	inositol polyphosphate
contig_48604	39	52.8	, GO:0007265, GO:0007426, GO:0005913, GO:0007476, GO:0005515, GO:0005737, GO:0045177, GO:0005886, GO:0001751	connector enhancer of ksr protein cnk
contig_51852	39	56	, GO:0008285, GO:0045930, GO:0005737, GO:0006979	protein btg3-like
contig_47976	40	5.7	, GO:0009986, GO:0045892, GO:0001752, GO:0007223, GO:0030139, GO:0005110, GO:0007398, GO:0014019, GO:0005771, GO:0035193, GO:0006914, GO:0061320, GO:0008284, GO:0061328, GO:0035224, GO:0061332, GO:0009608, GO:0042691, GO:0005783, GO:0007458, GO:0048728, GO:0048076, GO:0061331, GO:0007418, GO:0005615, GO:0045121, GO:0005539, GO:0050840, GO:0030707, GO:0008544, GO:0007367, GO:0046672, GO:0007562, G…	isoform o
contig_48486	40	12.6	, GO:0033353, GO:0004013, GO:0006730	s-adenosylhomocysteine hydrolase
contig_51026	40	12.6	, GO:0005730, GO:0000209, GO:0016574, GO:0006284, GO:0006513, GO:0004842, GO:0005515, GO:0005737	uba and wwe domain containing 1
contig_42138	40	13.3	, GO:0065009, GO:0051649, GO:0015031, GO:0006915, GO:0001816, GO:0007165, GO:0019222, GO:0006952, GO:0005488	nlr pyrin domain containing 3
contig_51885	40	22.9	, GO:0005703, GO:0005705, GO:0035042, GO:0007476, GO:0004386, GO:0048477, GO:0003682	chd1_bommo ame: full=chromodomain-helicase-dna-binding protein 1 short=chd-1 ame: full=atp-dependent helicase chd1
contig_41775	40	23.8	, GO:0016791	multiple inositol polyphosphate phosphatase 1
contig_41608	40	24.2	, GO:0016021, GO:0005484, GO:0016192, GO:0030133	cg1515
contig_41656	40	28.8	, GO:0055085, GO:0005829, GO:0006999, GO:0031080, GO:0051315, GO:0007080, GO:0005975, GO:0019221, GO:0051301, GO:0000236, GO:0016032, GO:0000777, GO:0044281, GO:0010827, GO:0015031, GO:0051028	seh1-like ( cerevisiae)
contig_48525	40	28.8	, GO:0016070, GO:0044428, GO:0010467	serine arginine repetitive matrix 1
contig_46547	40	31.2	, GO:0046653, GO:0009086, GO:0055114, GO:0005625, GO:0033274, GO:0050660, GO:0070555, GO:0004489, GO:0042493, GO:0050661, GO:0043200, GO:0072341, GO:0050667	methylenetetrahydrofolate reductase
contig_45154	40	57.6	, GO:0048526, GO:0014019, GO:0045294, GO:0007370, GO:0045186, GO:0016324, GO:0035019, GO:0005914, GO:0007163, GO:0019900, GO:0001105, GO:0016342, GO:0030424, GO:0030707, GO:0035293, GO:0045944, GO:0035153, GO:0060232, GO:0006886, GO:0003136, GO:0030117, GO:0008092, GO:0035147, GO:0046530, GO:0007016, GO:0060914, GO:0030720, GO:0016192, GO:0007391, GO:0008360, GO:0005634, GO:0007400, GO:0046667, G…	armadillo segment polarity
contig_50937	40	65.2	, GO:0007411, GO:0061077, GO:0071174, GO:0006355, GO:0051879, GO:0016581, GO:0047485, GO:0005829, GO:0046777, GO:0043154, GO:0004674, GO:0016580, GO:0019888, GO:0031519, GO:0008013, GO:0005886, GO:0005524, GO:0030177	casein kinase ii alpha subunit
contig_51239	40	66.4	, GO:0016020, GO:0016780, GO:0008654	phosphatidylinositol synthase
contig_11637	40	68.1	, GO:0006687, GO:0005886, GO:0008206, GO:0016021, GO:0008422, GO:0016139, GO:0005790	non-lysosomal glucosylceramidase
contig_39389	40	68.1	, GO:0008022, GO:0005829, GO:0016323	pdz domain-containing protein 11
contig_48756	40	68.1	, GO:0048610, GO:0044450, GO:0005813, GO:0051301, GO:0000279, GO:0005515, GO:0007098, GO:0048468, GO:0009653, GO:0048699	isoform b
contig_47767	41	0.2	, GO:0004197, GO:0006508	bleomycin hydrolase
contig_51803	41	1.3	, GO:0048037, GO:0045746, GO:2001214, GO:0008270, GO:0071532, GO:0036140, GO:0031406, GO:0061428, GO:0042264, GO:0005506, GO:0042265, GO:0051059, GO:0036139, GO:0019826, GO:0055114, GO:0045663, GO:0036138, GO:0048471, GO:0042803, GO:0005634, GO:0005112	hypoxia-inducible factor alpha subunit inhibitor
contig_48274	41	15.6	, GO:0005739	glycerate kinase
contig_49828	41	15.6	, GO:0046872, GO:0008336, GO:0008152, GO:0005739	butyrobetaine 2-oxoglutarate dioxygenase 1 (gamma-butyrobetaine hydroxylase) isoform cra_a
contig_32722	41	20	, GO:0005761, GO:0007005, GO:0005811, GO:0003682, GO:0016049, GO:0044391	mitochondrial ribosomal protein l12
contig_40123	41	20.9	, GO:0050660, GO:0006637, GO:0009055, GO:0005759, GO:0016937, GO:0034641, GO:0009083, GO:0006631, GO:0055114	acyl-coenzyme a short branched chain
contig_45175	41	20.9	, GO:0006096, GO:0005737, GO:0004347, GO:0006094	phosphoglucose isomerase
contig_48178	41	20.9	, GO:0005216, GO:0016020	glycine alpha 2 subunit
contig_17788	41	25.3	, GO:0016787	lysosomal aspartic protease
contig_50325	41	25.3	, GO:0003824	polynucleotide kinase- 3 -phosphatase
contig_51916	41	25.3	, GO:0008152, GO:0016671	peptide methionine sulfoxide
contig_41766	41	26.5	, GO:0006312, GO:0051597, GO:0007131, GO:0003684, GO:0008022, GO:0005759, GO:0016605, GO:0006268, GO:0043142, GO:0000730, GO:0003697, GO:0042802, GO:0042493, GO:0046686, GO:0000800, GO:0051106, GO:0003690, GO:0048471, GO:0051260, GO:0005524	dna repair protein rad51 homolog 1 isoform 1
contig_42502	41	29.8	, GO:0005488	dedicator of cytokinesis
contig_48776	41	29.8	, GO:0003824	h3k9 methyltransferase
contig_24102	41	31.3	, GO:0005840	m 16-pa
contig_43683	41	31.9	, GO:0006882, GO:0005886, GO:0008324	isoform b
contig_46009	41	31.9	, GO:0000980, GO:0016020, GO:0043231, GO:0004521, GO:0043484, GO:0004672, GO:0007552, GO:0016310, GO:0006915, GO:0007591, GO:0035073, GO:0007030, GO:0006402, GO:0070055, GO:0045944, GO:0048523, GO:0030968, GO:0035074	endoplasmic reticulum to nucleus signaling 2
contig_48167	41	31.9	, GO:0046872, GO:0005543, GO:0030133	pleckstrin homology domain family f (with fyve domain) member 2
contig_50394	41	32.2	, GO:0005737, GO:0005643, GO:0005049, GO:0006611	exportin-7 isoform 2
contig_51883	41	32.2	, GO:0016070	prip interacting pimt
contig_49268	41	41.9	, GO:0016787	transmembrane protease serine 9-like isoform 2
contig_18432	41	45.8	, GO:0008152, GO:0016491	malate dehydrogenase
contig_48582	41	47.2	, GO:0016020	transmembrane protein 47-like isoform 2
contig_41621	41	47.7	, GO:0046907, GO:0015031	protein transport protein
contig_48727	41	48.2	, GO:0005730, GO:0033613, GO:0045943, GO:0000166, GO:0004386, GO:0000182, GO:0005654	deah (asp-glu-ala-his) box polypeptide 33
contig_42973	41	50.7	, GO:0003676, GO:0005524, GO:0008026	hypothetical protein BRAFLDRAFT_122755 [Branchiostoma floridae]
contig_41988	41	51.8	, GO:0009987	isoform b
contig_40128	41	52.6	, GO:0007411, GO:0000022, GO:0016325, GO:0007143, GO:0090063, GO:0045450, GO:0031122, GO:0007029, GO:0035371, GO:0007067, GO:0005813, GO:0007344, GO:0005875, GO:0015631	mini isoform f
contig_48301	41	54.2	, GO:0043005, GO:0005901, GO:0030010, GO:0051054, GO:0004714, GO:0007169, GO:0043408, GO:0090031, GO:0048513, GO:0007409, GO:0043560, GO:0045768, GO:0005520, GO:0010741, GO:0001965, GO:0033197, GO:0051291, GO:0032467, GO:0006468	insulin receptor
contig_50037	41	55.9	, GO:0005515, GO:0005739	juvenile hormone esterase-binding protein
contig_39858	41	59.9	, GO:0007264	pdz domain containing guanine nucleotide exchange pdz-
contig_35673	41	66.4	, GO:0005875, GO:0004175, GO:0008541, GO:0032436	26s proteasome non-atpase regulatory subunit 14
contig_51621	41	66.4	, GO:0005488, GO:0004672, GO:0044237	microtubule-associated serine threonine-protein
contig_51125	41	71.7	, GO:0008424, GO:0032580, GO:0036071, GO:0033578, GO:0030173, GO:0046702	alpha-( )-fucosyltransferase-like isoform 1
contig_43637	42	0	, GO:0016020, GO:0005739	coenzyme q4-like protein isoform 1
contig_37197	42	10.5	, GO:0044430, GO:0015630	gamma complex associated protein 2
contig_48360	42	11.3	, GO:0050794, GO:0006974	rad17 homolog ( pombe)
contig_33344	42	15.3	, GO:0031987, GO:0040003, GO:0001964, GO:0000980, GO:0000122, GO:0005700, GO:0008270, GO:0007426, GO:0046843, GO:0048813, GO:0017053, GO:0035001, GO:0035147, GO:0000978, GO:0035151, GO:0007422, GO:0042675, GO:0001709, GO:0001078, GO:0048053, GO:0002121, GO:0045944, GO:0042803, GO:0045467, GO:0003682, GO:0016476, GO:0007476, GO:0048854, GO:0048750	isoform f
contig_49090	42	15.3	, GO:0005885, GO:0007163, GO:0051321, GO:0030036, GO:0005524, GO:0042995, GO:0003779, GO:0008356, GO:0051653, GO:0006928, GO:0016482, GO:0033206, GO:0030478	arp2 actin-related protein 2 homolog
contig_51591	42	18.9	, GO:0046872, GO:0007067	conserved hypothetical protein [Pediculus humanus corporis]
contig_18575	42	19	, GO:0016020	synaptogyrin-1, putative [Pediculus humanus corporis]
contig_48455	42	19	, GO:0006259, GO:0006351, GO:0003676, GO:0043229, GO:0006974	ssrp1_drops ame: full=fact complex subunit ssrp1 ame: full=facilitates chromatin transcription complex subunit ssrp1 ame: full=recombination signal sequence recognition protein ame: full=single-strand recognition protein
contig_37941	42	21.5	, GO:0008238	methionine aminopeptidase
contig_52249	42	22	, GO:0008270	ring finger protein
contig_19728	42	22.9	, GO:0043232, GO:0005739	m 55-pa
contig_45124	42	28.1	, GO:0019901, GO:0000079, GO:0006355	cyclin t2
contig_50181	42	40.7	, GO:0005524, GO:0004386, GO:0003677, GO:0016740	dna excision repair protein ercc-
contig_51930	42	40.9	, GO:0006810, GO:0051641, GO:0043231, GO:0031941, GO:0060001, GO:0023052, GO:0007154, GO:0005516, GO:0044444, GO:0032502, GO:0032501	myo5a_chick ame: full=unconventional myosin-va ame: full=dilute myosin heavy non-muscle ame: full=myosin heavy chain p190 ame: full=myosin-v
contig_44956	42	42	, GO:0005874, GO:0051258, GO:0006184, GO:0007018, GO:0003924, GO:0005198, GO:0005737, GO:0005525	alpha tubulin
contig_23189	42	43.4	, GO:0015375, GO:0007268, GO:0015816, GO:0005886, GO:0055085	sodium- and chloride-dependent glycine transporter 2 isoform 2
contig_29910	42	47.8	, GO:0008237, GO:0006508, GO:0008270, GO:0004177	aminopeptidase n
contig_42796	42	49.9	, GO:0016491	zgc:171978 protein
contig_49759	42	50.2	, GO:0008152, GO:0016020, GO:0000254	isoform a
contig_47342	42	57.4	, GO:0030158, GO:0042732, GO:0015012, GO:0044446, GO:0044425, GO:0031090, GO:0012505, GO:0030206, GO:0005783, GO:0005794, GO:0008375	oxt
contig_32850	42	61	, GO:0016491	novel protein cytochrome family subfamily j
contig_48199	42	64.1	, GO:0004252, GO:0005795, GO:0005886, GO:0006508, GO:0030173	furin isoform d
contig_46707	42	65.5	, GO:0048523, GO:0005739, GO:0097190, GO:0016020	presenilin rhomboid-like
contig_52367	42	66.9	, GO:0031012	hemicentin 1
contig_51047	42	71.9	, GO:0005515, GO:0005813	rbel1_human ame: full=rab-like protein 1 short=rbel1 ame: full=gtp-binding protein parf ame: full=partner of arf
contig_45977	42	73	, GO:0055114, GO:0051864, GO:0034720, GO:0032453, GO:0045668, GO:0070544, GO:0045892, GO:0005506, GO:0005634	no66_danre ame: full=lysine-specific demethylase no66 ame: full=nucleolar protein 66
contig_49133	43	0.4	, GO:0043231, GO:0031410	vesicle associated
contig_39694	43	2.2	, GO:0071711, GO:0033334	novel protein vertebrate fraser syndrome 1 homolog
contig_48294	43	7.2	, GO:0008152, GO:0016829	phosphopantothenoylcysteine decarboxylase
contig_30042	43	10.8	, GO:0000209, GO:0005654, GO:0006521, GO:0051437, GO:0042981, GO:0005844, GO:0016032, GO:0051436, GO:0035639, GO:0004298, GO:0005829, GO:0002479, GO:0019773, GO:0000084, GO:0051059, GO:0016363, GO:0003723, GO:0000216, GO:0031145, GO:0051092, GO:0050727, GO:0016071, GO:0006977, GO:0030017, GO:0005739	proteasome subunit alpha type-6
contig_42464	43	10.8	, GO:0008146	conserved hypothetical protein [Pediculus humanus corporis]
contig_50693	44	0.2	, GO:0031981	wd repeat and hmg-box dna binding protein 1
contig_50129	44	5.5	, GO:0006281, GO:0043234, GO:0044267, GO:0044464	excision repair cross-complementing rodent repair complementation group 8
contig_51567	44	11.4	, GO:0043234, GO:0005515, GO:0044430, GO:0005694, GO:0009987, GO:0015630	class i incenp protein
contig_48500	44	15.5	, GO:0004683, GO:0006468, GO:0005524, GO:0005829, GO:0005516	calcium calmodulin-dependent protein kinase isoform a
contig_23909	44	24.1	, GO:0006457, GO:0005528, GO:0000413, GO:0016020, GO:0005783, GO:0003755	peptidyl-prolyl cis-trans isomerase fkbp2-like isoform 2
contig_47402	44	26	, GO:0005452, GO:0006820, GO:0009401, GO:0005351, GO:0016021	anion exchange
contig_50400	44	26	, GO:0043229, GO:0005488, GO:0044444	tdrd7_rat ame: full=tudor domain-containing protein 7 ame: full=pctaire2-binding protein ame: full=tudor repeat associator with pctaire 2 short=trap
contig_51212	44	26	, GO:0006810, GO:0005215	anion exchange
contig_48645	44	32.4	, GO:0009987, GO:0007611	GK11479 [Drosophila willistoni]
contig_31026	44	34.5	, GO:0005768, GO:0005488, GO:0005774	vacuolar protein sorting-associated protein 11 homolog isoform 1
contig_18220	44	40.4	, GO:0004601	chorion peroxidase
contig_19154	44	41.7	, GO:0016740	galactosyltransferase, putative [Ixodes scapularis]
contig_25844	44	41.7	, GO:0009987, GO:0016772	loc100144924 protein
contig_36888	44	46.2	, GO:0009987	zinc-finger protein-37
contig_51855	44	46.2	, GO:0003899, GO:0005488, GO:0005730, GO:0032728, GO:0006386, GO:0045087, GO:0005666, GO:0006385	polymerase iii (dna directed) polypeptide 155kda
contig_46054	44	50.3	, GO:0009987, GO:0005488	retinoid x
contig_50223	44	69.3	, GO:0005829, GO:0009113, GO:0003921, GO:0006541, GO:0003922, GO:0005524, GO:0016462, GO:0008795, GO:0006177	guanine monphosphate synthetase
contig_40203	44	71.8	, GO:0009653, GO:0048513, GO:0060429, GO:0050794, GO:0005488	af071571_1 tumor suppressor protein p53
contig_51714	44	71.8	, GO:0005622, GO:0005525, GO:0007264	rab-like protein 2b isoform 1
contig_44747	44	73.3	, GO:0043995, GO:0043981, GO:0043982, GO:0043996, GO:0000123, GO:0046972, GO:0043984	riken cdna isoform cra_a
contig_32413	44	79.3	, GO:0003824	chitinase domain-containing protein 1
contig_45196	44	79.5	, GO:0008233	isoform i
contig_41437	44	81.4	, GO:0005622, GO:0005543, GO:0043547, GO:0051056, GO:0005096	ras gtpase-activating protein 1-like
contig_48166	44	81.4	, GO:0033554, GO:0050793, GO:0005515, GO:0030278, GO:0050794, GO:0007154, GO:0005773	neighbor of brca1 gene 1
contig_49198	44	81.4	, GO:0051716, GO:0001541, GO:0005515, GO:0014003, GO:0003743, GO:0045948, GO:0009408, GO:0042552, GO:0014002, GO:0005851, GO:0005085	translation initiation factor eif-2b subunit epsilon
contig_50558	44	81.4	, GO:0050794, GO:0006351	myeloid lymphoid or mixed-lineage leukemia (trithorax drosophila) translocated 3
contig_10196	NA	NA	, GO:0020037, GO:0032440, GO:0055114	cytochrome b5 domain containing 2
contig_12511	NA	NA	, GO:0003700, GO:0000976, GO:0005634, GO:0006355	homeobox protein
contig_17711	NA	NA	, GO:0005763, GO:0003735, GO:0006412	mitochondrial 28s ribosomal protein s21
contig_17873	NA	NA	, GO:0042994, GO:0008219, GO:0048763, GO:0072686, GO:0061154, GO:0046777, GO:0051209, GO:0030949, GO:0072075, GO:0050852, GO:0035502, GO:0042803, GO:0001890, GO:0032793, GO:0046872, GO:0035725, GO:0009925, GO:0071158, GO:0045180, GO:0005245, GO:0045785, GO:0061371, GO:0071458, GO:0045944, GO:0021510, GO:0045743, GO:0045429, GO:0071498, GO:0001938, GO:0031941, GO:0072372, GO:0035924, GO:0072284, G…	polycystic kidney disease protein 2
contig_23481	NA	NA	, GO:0003676, GO:0005524, GO:0008026	atp-dependent rna helicase
contig_30013	NA	NA	, GO:0005634, GO:0005515	ester hydrolase c11orf54 homolog
contig_30372	NA	NA	, GO:0070864, GO:0070064, GO:0043234, GO:0005856, GO:0008360, GO:0048260, GO:0007010, GO:0007298, GO:0007301	isoform b
contig_32399	NA	NA	, GO:0007411, GO:0005654, GO:0048011, GO:0005515, GO:0043988, GO:0033129, GO:0008063, GO:0034142, GO:0001818, GO:0034134, GO:0045892, GO:0007173, GO:0005737, GO:0035666, GO:0046872, GO:0004674, GO:0043990, GO:0032793, GO:0034138, GO:0070498, GO:0045944, GO:0051092, GO:0002755, GO:0035066, GO:0005524, GO:0034130, GO:0043987, GO:0051403	ribosomal protein s6 kinase alpha-
contig_32520	NA	NA	, GO:0050660, GO:0003995, GO:0005739, GO:0055114	short-chain specific acyl- mitochondrial
contig_33678	NA	NA	, GO:0005488	zinc finger protein
contig_35531	NA	NA	, GO:0007411, GO:0050807, GO:0008360, GO:0045202, GO:0006911, GO:0030866, GO:0005737, GO:0017048, GO:0030031	cyfip_drome ame: full=cytoplasmic fmr1-interacting protein ame: full=specifically rac1-associated protein 1 short=dsra-1
contig_36723	NA	NA	, GO:0045199, GO:0072347, GO:0005811	terribly reduced optic isoform o
contig_37947	NA	NA	, GO:0051716, GO:0005488, GO:0016788	traf and tnf receptor associated protein
contig_37967	NA	NA	, GO:0016311, GO:0016791, GO:0006370, GO:0016740, GO:0016032, GO:0005654, GO:0006366	rna guanylyltransferase and 5 -phosphatase
contig_37991	NA	NA	, GO:0008236	serine protease
contig_38234	NA	NA	, GO:0016491	alkylation repair homolog 6 ( coli)
contig_38949	NA	NA	, GO:0005730, GO:0007219, GO:0001826	notchless homolog 1
contig_40293	NA	NA	, GO:0016310, GO:0004674, GO:0000166	hypothetical protein BRAFLDRAFT_210451 [Branchiostoma floridae]
contig_40515	NA	NA	, GO:0072320, GO:0016021, GO:0006821, GO:0006884	af218817_1 dbest
contig_40519	NA	NA	, GO:0008535, GO:0005743, GO:0005507	cytochrome c oxidase assembly protein cox11
contig_40669	NA	NA	, GO:0003887, GO:0016311, GO:0006261, GO:0042645, GO:0002020, GO:0006287, GO:0030389, GO:0004721, GO:0003682	magnesium-dependent phosphatase 1
contig_40758	NA	NA	, GO:0016787	neprilysin isoform b
contig_41892	NA	NA	, GO:0005737, GO:0008152, GO:0008168	mitochondrial isoform 1 precursor
contig_41915	NA	NA	, GO:0006629, GO:0035556, GO:0004871, GO:0005622, GO:0004435, GO:0005509	phospholipase c beta
contig_41945	NA	NA	, GO:0046488, GO:0008360, GO:0007015, GO:0016310, GO:0016308, GO:0007155	isoform a
contig_42049	NA	NA	, GO:0004553, GO:0005488, GO:0006030	chitinase 10
contig_42811	NA	NA	, GO:0016747, GO:0008270, GO:0006355, GO:0005634	histone acetyltransferase tip60
contig_42844	NA	NA	, GO:0019899, GO:0032981, GO:0005739	protein mida mitochondrial isoform 1
contig_42961	NA	NA	, GO:0046872, GO:0016491	cytochrome p450 2d6
contig_43258	NA	NA	, GO:0031012, GO:0005576, GO:0016787	isoform b
contig_43519	NA	NA	, GO:0071011	isoform a
contig_43805	NA	NA	, GO:0007017, GO:0044464	isoform b
contig_44002	NA	NA	, GO:0016740	dihydrolipoamide acetyltransferase component of pyruvate dehydrogenase
contig_44123	NA	NA	, GO:0030968, GO:0004571, GO:0005509, GO:0051082, GO:0030433, GO:0016020	mannosyl-oligosaccharide alpha- -
contig_44266	NA	NA	, GO:0016787	venom carboxylesterase-6 isoform 2
contig_44367	NA	NA	, GO:0043161, GO:0006281, GO:0070979, GO:0031625, GO:0006513, GO:0004842, GO:0005524, GO:0071218, GO:0006515, GO:0005634	probable ubiquitin-conjugating enzyme e2 w-like
contig_44607	NA	NA	, GO:0016798, GO:0006030	chit3_drome ame: full=probable chitinase 3 ame: full=probable chitinase 1 flags: precursor
contig_44774	NA	NA	, GO:0034421, GO:0000775, GO:0034088, GO:0000785, GO:0005515, GO:0005654, GO:0006275	defective in sister chromatid cohesion 1 homolog ( cerevisiae)
contig_45148	NA	NA	, GO:0003746, GO:0005940, GO:0005875, GO:0000910, GO:0007049, GO:0022008, GO:0007349, GO:0045172, GO:0006414, GO:0031105, GO:0005515, GO:0003924, GO:0005525	sept2_drome ame: full=septin-2
contig_45178	NA	NA	, GO:0005488	Hrp65 protein, putative [Pediculus humanus corporis]
contig_45388	NA	NA	, GO:0016757	alpha -galactosyltransferase
contig_45835	NA	NA	, GO:0006810, GO:0015464, GO:0035095, GO:0050890, GO:0001666, GO:0007165, GO:0007268, GO:0005892, GO:0042391, GO:0006979, GO:0004889, GO:0006281	neurotransmitter gated ion channel
contig_46613	NA	NA	, GO:0032418, GO:0016192, GO:0005764, GO:0030897, GO:0030220, GO:0048070, GO:0032403, GO:0032400, GO:0031410, GO:0005770, GO:0005769, GO:0048471	vacuolar protein sorting 33 homolog a ( cerevisiae)
contig_47554	NA	NA	, GO:0005488, GO:0006310, GO:0044427, GO:0090068, GO:0051276, GO:0006302, GO:0007088, GO:0010638, GO:0005634	structural maintenance of chromosomes 5
contig_48043	NA	NA	, GO:0016740	histone h3 methyltransferase
contig_48590	NA	NA	, GO:0003700, GO:0000318, GO:0008270, GO:0005739, GO:0030091, GO:0006355, GO:0055114	methionine sulfoxide reductase b2
contig_49574	NA	NA	, GO:0046777, GO:0008016, GO:0004674, GO:0005509, GO:0061351, GO:0048821, GO:0043065, GO:0005938, GO:0004715, GO:0016020	maternal embryonic leucine zipper kinase
contig_49629	NA	NA	, GO:0042060, GO:0006457, GO:0030097, GO:0042355, GO:0009566, GO:0006605, GO:0007399, GO:0006486, GO:0046920, GO:0016020, GO:0005794, GO:0009790	alpha-3-fucosyltransferase fut10
contig_49757	NA	NA	, GO:0016021, GO:0046872, GO:0015672, GO:0015077, GO:0015662, GO:0006754, GO:0005524	na+ k+-atpase alpha subunit
contig_49888	NA	NA	, GO:0007528, GO:0016595, GO:0008066, GO:0004965, GO:0051966, GO:0007216, GO:0045121, GO:0015485, GO:0005887	grm_drome ame: full=metabotropic glutamate receptor short= lura flags: precursor
contig_50349	NA	NA	, GO:0005829, GO:0006810, GO:0007265, GO:0003729, GO:0071011, GO:0001752, GO:0016318, GO:0000166, GO:0000398, GO:0071013, GO:0005811, GO:0017124	isoform c
contig_50547	NA	NA	, GO:0072686, GO:0045187, GO:0046331, GO:0042420, GO:0004059, GO:0004596, GO:0004060, GO:0003743, GO:0005845, GO:0035071, GO:0022008, GO:0042429, GO:0046334, GO:0048066	nmda receptor-regulated protein 1
contig_50598	NA	NA	, GO:0009987	viral a-type inclusion
contig_50844	NA	NA	, GO:0005634	zinc finger and btb domain-containing protein 48 isoform 2
contig_50878	NA	NA	, GO:0007391, GO:0008105, GO:0055059, GO:0006911, GO:0005515, GO:0005737, GO:0016601, GO:0005634	component of 2s longevity pathway smk-1
contig_51214	NA	NA	, GO:0007411, GO:0016325, GO:0033227, GO:0045165, GO:0008049, GO:0001744, GO:0046662, GO:0007299, GO:0042248, GO:0030720, GO:0005887, GO:0007298, GO:0045434, GO:0019187	isoform b
contig_51230	NA	NA	, GO:0005829, GO:0004832, GO:0006414, GO:0006418	valyl-trna synthetase
contig_51331	NA	NA	, GO:0004713, GO:0016032, GO:0043548, GO:0007631, GO:0042609, GO:0007411, GO:2001240, GO:0014069, GO:0035235, GO:0018108, GO:0031295, GO:0007243, GO:0005829, GO:0010605, GO:0042610, GO:0030168, GO:0042608, GO:0050690, GO:0005792, GO:0051428, GO:0050900, GO:0007612, GO:0005886, GO:0005739, GO:0001948, GO:0050852, GO:0071375, GO:0046777, GO:0071363, GO:0042493, GO:0046875, GO:0005768	tyrosine-protein kinase fyn isoform 1
contig_51398	NA	NA	, GO:0001129, GO:0046425, GO:0000117, GO:0043565, GO:0005669, GO:0045944, GO:0022008, GO:0008134, GO:0035174, GO:0016573, GO:0001075	tbp-associated factor isoform d
contig_51605	NA	NA	, GO:0005737, GO:0007165, GO:0008526, GO:0006810	pitc1_drome ame: full=cytoplasmic phosphatidylinositol transfer protein 1 ame: full=retinal degeneration b homolog beta short= beta
contig_51910	NA	NA	, GO:0005829, GO:0007420, GO:0004617, GO:0009055, GO:0034641, GO:0006564	phosphoglycerate dehydrogenase
contig_51911	NA	NA	, GO:0005634, GO:0006355	conserved hypothetical protein [Pediculus humanus corporis]
contig_52121	NA	NA	, GO:0005515, GO:0008180	protein vprbp isoform 1
contig_52130	NA	NA	, GO:0030176, GO:2001256, GO:0032235	tmem66 protein
contig_52137	NA	NA	, GO:0006468, GO:0004674, GO:0005524	serine threonine protein kinase
contig_52201	NA	NA	, GO:0009987, GO:0003824	huntingtin-associated protein-interacting
contig_52214	NA	NA	, GO:0018272, GO:0004121, GO:0051289, GO:0005624, GO:0080146, GO:0005829, GO:0008285, GO:0006916, GO:0070814, GO:0043123, GO:0044540, GO:0030170, GO:0044524, GO:0030308, GO:0004123, GO:0047982, GO:0006749, GO:0019344, GO:0000098, GO:0051092, GO:0005887, GO:0005516, GO:0030968, GO:0005634, GO:0019346	cystathionase (cystathionine gamma-lyase)
contig_58776	NA	NA	, GO:0046331, GO:0070011	isoform b
