# Supplementary material for: The Development of a High Density Linkage Map for Black Tiger Shrimp (Penaeus monodon) Based on cSNPs
Source: PLoS One. 2014 Jan 17;9(1):e85413. doi: 10.1371/journal.pone.0085413 (PMC3894980; doi:10.1371/journal.pone.0085413)
Supplement: Dataset S6 — Consensus BLAST annotation for transcripts containing linkage mapped SNPs. (XLSX) [file pone.0085413.s007.xlsx]

## Sheet: ANNOTofMappedSequencesLISTGOplu
Contig	Chromosome	Distance (cM)	Gene annotation	Sequence length	Number of BLAST hits	Minimum E-Value	Mean Similarity
contig_37852	1	1.8	gamma-soluble nsf attachment protein	2299	20	2.70335e-91	0.709
contig_51303	1	1.8	efx84423abc subfamily abcg	2776	20	4.02257e-76	0.6615
contig_48382	1	2.4	ran gtpase activating protein 1	3108	20	6.80196e-96	0.6365
contig_49769	1	2.4	isoform c	5025	20	1.9297e-175	0.6735
contig_75403	1	9.2	xp_968522 eukaryotic translation initiation factor 4 3	1938	20	2.22097e-51	0.5625
contig_38057	1	24.3	xp_971716 cg5274 cg5274-pa	1614	20	4.95956e-38	0.4295
contig_51879	1	25.5	isoform c	4004	20	6.58824e-38	0.401
contig_41152	1	26.1	isoform n	1534	20	3.20486e-31	0.607
contig_46418	1	31.4	xp_001815164 cg11526 cg11526-pa	4362	20	3.83113e-156	0.7835
contig_50904	1	31.6	sodium-dependent phosphate transporter	1987	20	3.06975e-80	0.5305
contig_32840	1	31.7	cytochrome p450 2d6	1280	20	9.32803e-87	0.5595
contig_33018	1	31.7	translation machinery-associated protein 20	1331	20	5.77832e-79	0.855
contig_45851	1	32.2	xp_002733395 galactosamine (n-acetyl)-6-sulfate sulfatase-like	2051	20	4.87239e-113	0.576
contig_23456	1	32.6	ribose-phosphate pyrophosphokinase	1563	20	1.02307e-149	0.838
contig_51863	1	32.6	aey84936voltage-dependent l-type calcium channel alpha-1 partial	3791	20	5.57132e-172	0.8465
contig_46253	1	32.8	dna methyltransferase 1 associated protein 1	1809	20	9.9067e-123	0.6275
contig_19090	1	36.8	adp30958cop9 constitutive photomorphogenic-like protein subunit 5	1205	20	0	0.8625
contig_18021	1	37.1	survival of motor neuron protein interacting protein 1	1030	20	6.51378e-42	0.5785
contig_51132	1	46.9	xp_975351 ankyrin repeat and ibr domain-containing protein 1	8196	20	0	0.613
contig_43088	1	50.7	proteinase inhibitor i4 serpin	2223	20	0	0.4865
contig_45584	1	53.7	efn62949adenylate cyclase type 9	848	20	1.61974e-26	0.476
contig_31526	1	60.3	afp64165ecdysteroid kinase	902	20	4.31327e-20	0.4995
contig_25535	1	60.8	subfamily member 17	412	20	8.70515e-19	0.7685
contig_44987	1	60.8	fanconi-associated nuclease 1 isoform 2	1533	20	4.80014e-19	0.548
contig_49698	1	62.7	xp_001814210 agap009133-pa	1553	20	2.1026e-54	0.545
contig_42861	1	62.9	roughest protein	1057	20	2.27125e-29	0.62
contig_44779	1	62.9	class b secretin-like g-protein coupled receptor	3211	20	2.54761e-45	0.4425
contig_47158	1	62.9	xp_001952163 probable maltase l-like	1965	20	7.25713e-58	0.7265
contig_36793	2	0	xp_003699451 cubilin-like	486	20	7.82238e-35	0.572
contig_47460	2	0	dna p58 subunit	2082	20	1.37704e-46	0.7285
contig_43785	2	0.6	xp_001380792 tetratricopeptide repeat protein 27-like	2526	20	1.34772e-131	0.5815
contig_43123	2	0.9	vacuolar atp synthase subunit ac39	2316	20	2.49637e-169	0.908
contig_45513	2	0.9	xp_001607393 facilitated trehalose transporter tret1-like	1907	20	1.19972e-33	0.5555
contig_48746	2	0.9	chromosome 6 open reading frame isoform cra_a	3817	20	2.19764e-67	0.4195
contig_39226	2	9.7	xp_003428215 sodium- and chloride-dependent glycine transporter 1-like isoform 2	2024	20	1.05512e-51	0.4245
contig_39079	2	16.3	transmembrane protein 165	1605	20	1.09386e-45	0.675
contig_43205	2	16.3	cytoglobin-2-like isoform 2	1310	20	4.07691e-69	0.5285
contig_49317	2	16.3	xp_002409167zinc finger	3456	20	1.05835e-20	0.4785
contig_39744	2	21.2	xp_001601391 solute carrier family 35 member e1 homolog isoform 1	682	20	7.1102e-28	0.572
contig_40164	2	21.2	isoform c	2789	20	6.40399e-106	0.677
contig_16096	2	21.6	isoform a	602	20	8.38336e-18	0.5345
contig_44995	2	21.6	xp_001942608 proton-coupled folate transporter-like	1271	20	4.9621e-40	0.532
contig_52022	2	21.6	efn68430plasminogen activator inhibitor 1 rna-binding protein	5024	20	3.7944e-30	0.4605
contig_31064	2	22.1	xp_968108 angiopoietin-2	2626	20	1.43635e-59	0.5815
contig_43636	2	22.4	tripartite motif protein isoform cra_a	4907	20	9.03776e-170	0.5655
contig_46488	2	22.8	xp_001637505 protein	1529	2	3.21837e-07	0.525
contig_47397	2	22.8	xp_001951622 4-aminobutyrate mitochondrial-like	2435	20	2.94467e-160	0.748
contig_37863	2	24	anaphase-promoting complex subunit 4	2704	20	4.60419e-77	0.5435
contig_50149	2	24.5	egi64875thyroid transcription factor 1-associated protein 26-like protein	1976	3	4.06984e-08	0.4567
contig_40138	2	24.8	efn77366insulin-degrading enzyme	2983	12	5.80854e-12	0.4992
contig_52064	2	30.5	polymerase i polypeptide 194kda	5650	20	0	0.5975
contig_29810	2	35.3	glutathione s-transferase kappa 1	1191	20	2.81215e-58	0.6525
contig_30665	2	37.5	serine protease	1631	20	2.32833e-51	0.5545
contig_48123	2	38	isoform e	3618	20	8.52215e-29	0.567
contig_43728	2	38.1	xp_002125376 cg14464 cg14464-pa	1604	20	9.32471e-21	0.5915
contig_44138	2	39.2	xp_968153 cg32432 cg32432-pa	1983	20	6.921e-32	0.4835
contig_50344	2	41.5	tubulin alpha-1 chain	4144	20	0	0.86
contig_51670	2	42.7	adg22163chitinase 3 precursor	1743	20	0	0.7335
contig_17840	2	43.6	acv60547polehole-like protein	3458	6	0	0.51
contig_46863	2	43.6	acv60547polehole-like protein	2616	20	0	0.445
contig_49439	2	47	chromobox protein homolog 1	2434	20	4.28756e-10	0.5395
contig_52366	2	47	xp_972174 fragile site-associated protein	9333	20	0	0.6565
contig_24034	2	47.3	proteasome ( macropain) 26s non- 10	991	20	3.4771e-45	0.6215
contig_32905	2	47.3	alkylation repair homolog 2 ( coli)	915	20	2.24443e-56	0.6555
contig_34479	2	47.3	xp_972174 fragile site-associated protein	619	20	5.36907e-23	0.598
contig_48027	2	47.3	isoform i	1833	20	1.31666e-106	0.676
contig_48771	2	47.3	xp_796219 zinc finger cchc-type and rna-binding motif-containing protein 1-like	1589	20	2.03162e-52	0.685
contig_49065	2	47.3	xp_001623794 protein	1924	20	6.22482e-30	0.59
contig_52232	2	47.7	yeats domain containing 2	4116	20	6.55086e-49	0.4075
contig_49392	2	48	efn78671disco-interacting protein 2	6887	20	0	0.773
contig_30239	2	48.6	amidohydrolase domain containing 1	555	20	3.15325e-52	0.686
contig_52313	2	48.7	eik58916extracellular serralysin family	5199	20	1.03909e-22	0.421
contig_36659	2	50.8	xp_001122545 peptidyl-prolyl cis-trans isomerase 1-like	2672	13	2.99965e-12	0.5392
contig_42965	2	50.8	hydroxyacyl-coenzyme a dehydrogenase 3-ketoacyl-coenzyme a thiolase enoyl-coenzyme a hydratase (trifunctional protein) beta subunit	1764	20	0	0.806
contig_47404	2	50.8	mgc68804 protein	3996	20	1.80528e-120	0.541
contig_48362	2	53.3	class b secretin-like g-protein coupled receptor	2016	20	3.27639e-37	0.4265
contig_51035	2	61.8	class b secretin-like g-protein coupled receptor	2935	20	3.55251e-30	0.465
contig_51997	2	61.8	cad44570runt protein 1a	2649	2	5.90972e-53	0.84
contig_35650	2	62.5	xp_967458 ga19800-pa	2865	20	6.87185e-87	0.7775
contig_20506	2	66.1	liquid facets	857	20	3.47852e-77	0.905
contig_45614	2	72.5	xp_002160099 gi24368	1543	20	2.02864e-25	0.501
contig_44659	2	74	gem-associated protein 6	2272	20	9.71381e-17	0.5235
contig_51485	2	85.8	XP_001950329PREDICTED: hypothetical protein LOC100161799	4231	20	3.72405e-31	0.742
contig_50918	2	87.8	xp_003695041 unconventional myosin-xv-like	3437	20	9.44368e-163	0.783
contig_44780	2	90.1	c-reactive protein precursor	841	20	1.64482e-15	0.463
contig_47964	2	90.1	isoform a	2894	20	0	0.666
contig_47694	2	93.4	egi70342regulator of telomere elongation helicase 1-like protein	2324	20	2.89677e-133	0.7215
contig_29077	2	94.2	EFX66463hypothetical protein DAPPUDRAFT_64631	581	20	1.80984e-35	0.7345
contig_50894	3	3.8	xp_003769690 constitutive coactivator of peroxisome proliferator-activated receptor partial	2531	20	2.19322e-73	0.544
contig_38532	3	4.1	xp_003703507 melanotransferrin-like	689	20	1.68988e-32	0.627
contig_51192	3	4.3	xp_792135 eukaryotic translation initiation factor 2-alpha kinase 3-like	6778	20	6.41097e-129	0.475
contig_45263	3	9.7	abp97431alpha 2 macroglobulin	4617	20	0	0.622
contig_48261	3	9.7	hypothetical lipoprotein precursor	1439	20	1.12539e-14	0.41
contig_29699	3	9.9	pyruvate dehydrogenase	2199	20	4.03537e-145	0.8355
contig_51420	3	10.8	xp_972095 rap55	4847	20	2.8988e-27	0.734
contig_49416	3	12.9	egi66294heat repeat-containing protein c7orf27	2805	20	2.75857e-40	0.4995
contig_50271	3	13	meiotic recombination 11	2114	20	3.15721e-131	0.6945
contig_44673	3	13.7	cab92782krox protein	1406	20	5.7708e-16	0.6365
contig_15302	3	14.6	dipeptidase 1	701	20	8.24987e-75	0.724
contig_18287	3	14.6	aam73800scylla-like protein	1001	2	5.72224e-11	0.6
contig_38676	3	14.6	xp_003695206 actin-binding rho-activating	1455	20	2.61503e-35	0.657
contig_38284	3	14.7	xp_003704594 general transcription factor iif subunit 2-like isoform 1	1351	20	1.83667e-72	0.67
contig_44028	3	14.9	heterogeneous nuclear ribonucleoprotein at isoform c	2140	20	4.39945e-72	0.582
contig_51973	3	14.9	bhlhzip transcription factor max bigmax	3692	20	3.1031e-26	0.8875
contig_47473	3	17.3	bam18350 cg15412	2203	20	6.60505e-63	0.5475
contig_37610	3	19.7	xp_967137 juvenile hormone esterase	2272	20	4.02475e-63	0.495
contig_26166	3	21.2	efn80616rab6ip1-like protein	3223	20	0	0.581
contig_36746	3	21.2	efn80616rab6ip1-like protein	5049	20	1.24069e-105	0.7115
contig_51272	3	21.8	inter-alpha inhibitor h5	4783	20	6.14641e-30	0.45
contig_41580	3	27.1	egi58302sh3 domain-binding protein 5-like protein	2800	20	6.04504e-88	0.718
contig_52090	3	27.2	xp_001811450 cg18490 cg18490-pb	6533	12	2.4922e-29	0.5058
contig_27618	3	27.5	xp_003388499 deoxyribonucleoside 5 -monophosphate n-glycosidase-like	839	20	5.43756e-35	0.672
contig_49370	3	27.5	XP_001581752hypothetical protein	5047	3	1.19324e-07	0.37
contig_41442	3	29.5	ada80274flagellar hook-length control protein flik	5014	4	5.31756e-08	0.405
contig_51585	3	29.5	xp_003704253 segment polarity protein dishevelled homolog dvl-3-like	4779	20	1.02843e-93	0.7005
contig_40659	3	31.5	gnat family protein	1492	20	8.43099e-13	0.4785
contig_47720	3	31.6	xp_002737448 diphthamide biosynthesis protein 2-like	1707	20	4.02248e-86	0.524
contig_50790	3	31.9	xp_974762 ab1-133	6559	20	0	0.524
contig_26292	3	33.9	efn61829patched domain-containing protein 3	339	20	1.33456e-19	0.578
contig_30187	3	33.9	xp_425887 rna exonuclease 1 homolog	1206	20	4.43748e-27	0.5945
contig_45383	3	33.9	protein o-	3550	20	0	0.7335
contig_49970	3	34.1	monocarboxylate transporter	1376	20	1.73837e-17	0.5035
contig_42276	3	34.9	efn84237upf0293 protein c16orf42-like protein	941	20	3.73176e-70	0.714
contig_52037	3	34.9	efn82418rna exonuclease 1-like protein	5070	20	1.0196e-107	0.6485
contig_29257	3	36.8	xp_002430069class b secretin-like g-protein coupled receptor	4470	20	4.05791e-52	0.4465
contig_29291	3	37.4	xp_003706414 dna damage-regulated autophagy modulator protein 1-like	1157	20	6.02029e-42	0.5525
contig_39403	3	37.4	xp_001608189 wd repeat-containing protein cg11141-like	1012	18	2.76625e-13	0.5267
contig_37781	3	44.3	nfkb inhibitor interacting ras-like 2	2726	20	3.0514e-36	0.601
contig_44701	3	45	XP_002739699PREDICTED: hypothetical protein	1977	5	3.01126e-11	0.498
contig_44923	3	45.9	heparan sulfate n-deacetylase n-sulfotransferase	1059	20	5.82722e-134	0.7515
contig_19820	3	55.1	xp_001809245 secretory phospholipase partial	828	2	7.68073e-10	0.49
contig_50259	3	55.1	synaptonemal complex protein 2	3952	20	5.8952e-23	0.534
contig_51142	3	55.1	xp_003208746 probable atp-dependent dna helicase hfm1-like	5057	20	0	0.622
contig_52081	3	57.3	q95wa4 ame: full=spore wall protein 2 flags: precursor	6055	20	8.49119e-16	0.366
contig_40825	3	57.8	xp_001608202 nucleolar protein 11-like	1987	20	1.39402e-40	0.4385
contig_1947	3	58.8	abi79454alpha 2 macroglobulin	2813	20	0	0.5295
contig_34106	4	0.2	xp_002261382sica antigen	314	5	1.12623e-10	0.482
contig_50614	4	0.2	c2 and ww domain containing e3 ubiquitin protein ligase 1	3706	20	2.71591e-38	0.5355
contig_45031	4	7	acyl- thioesterase 1	1370	20	8.55245e-25	0.607
contig_49741	4	7	loc100135188 protein	2332	20	4.15984e-47	0.5715
contig_52079	4	8.2	xp_002426978rna polymerase ii mediator complex	6445	19	3.67728e-17	0.4963
contig_46182	4	8.7	e1a binding protein p400	3080	20	1.19118e-84	0.5965
contig_50578	4	8.7	efn82103nuclear receptor-binding protein	5668	20	2.59287e-176	0.74
contig_50514	4	9.2	phosphatidylinositol 4-kinase	7037	20	0	0.7295
contig_52297	4	16.2	unc-5 homolog b ( elegans)	7238	20	7.67886e-96	0.5525
contig_49514	4	22	xp_397065 diablo isoform 1	2710	20	0	0.8755
contig_46122	4	23.1	ehj74122 beta-sarcoglycan	1412	20	8.85492e-57	0.581
contig_45927	4	27.5	expressed sequence aw209491	1592	20	1.04371e-56	0.5105
contig_42628	4	27.8	gaa51399zinc finger and scan domain-containing protein 5b	1343	20	3.8578e-22	0.6465
contig_51112	4	28.4	ribonucleases p mrp protein subunit pop1 isoform 2	3181	20	1.04405e-91	0.476
contig_51385	4	28.6	xp_002738841 partial	4523	20	0	0.866
contig_34757	4	30.7	aco14590phosphoethanolamine n-methyltransferase	898	20	6.93983e-63	0.6635
contig_52133	4	30.7	isoform a	6735	20	5.22164e-123	0.784
contig_51311	4	31.6	xp_782103 probable cation-transporting atpase 13a3-like	6557	20	4.02033e-120	0.5155
contig_29336	4	33.2	np_001002672ap-4 complex subunit mu-1	1544	20	3.131e-34	0.432
contig_37763	4	37.4	nadh-ubiquinone oxidoreductase 39 kda subunit	1841	20	2.32299e-127	0.7425
contig_42090	4	37.4	xp_973940 wsck cg31127-pa	985	20	1.65366e-39	0.4595
contig_51483	4	37.4	xp_001600680 prolyl 4-hydroxylase subunit alpha-2-like	3599	20	5.03453e-98	0.658
contig_42540	4	37.6	pre-b cell enhancing factor	1180	20	4.08808e-94	0.5735
contig_46576	4	38.2	xp_794235 histone-lysine n-methyltransferase prdm9-like	1794	20	2.54413e-54	0.4665
contig_44708	4	38.4	nucleosome assembly protein 1-like 1	3876	20	2.63025e-84	0.6065
contig_42927	4	38.6	lysyl-trna synthetase	3720	20	0	0.7955
contig_39905	4	39.3	np_001161926peritrophic matrix protein 9 precursor	1372	20	2.04509e-10	0.3905
contig_33102	4	39.4	ribosomal protein s15	898	20	1.45377e-44	0.7105
contig_33607	4	39.4	transcription factor -like	1135	20	1.34514e-30	0.8535
contig_48704	4	39.4	lin-9 homolog ( elegans)	1393	20	1.07837e-107	0.7205
contig_46368	4	40.2	xp_003402601 prestin-like isoform 2	2119	20	1.14867e-56	0.5595
contig_51244	4	40.2	xp_003699670 prestin-like	2928	20	5.66797e-137	0.5655
contig_50813	4	40.5	xp_974665 rab	5176	20	1.01481e-86	0.839
contig_49207	4	40.9	isoform d	5689	20	0	0.6395
contig_43408	4	41	xp_003455309 long-chain-fatty-acid-- ligase acsbg2-like	2235	20	3.59957e-149	0.664
contig_18748	4	42.1	isoform b	537	20	1.03384e-22	0.624
contig_29415	4	42.1	adz96217jhe-like carboxylesterase 1	2210	20	7.06032e-81	0.551
contig_30004	4	42.1	EFX88612hypothetical protein DAPPUDRAFT_233822	416	1	5.07297e-11	0.54
contig_40038	4	42.1	phosphoethanolamine n-methyltransferase 3	1664	20	1.13934e-61	0.523
contig_44263	4	42.1	bae44187cuticular protein	972	12	2.04216e-42	0.4642
contig_47362	4	42.1	isoform b	1725	20	4.79702e-103	0.7185
contig_49002	4	42.1	xp_001843150mitogen-activated protein kinase kinase kinase 4	1686	20	7.82799e-34	0.474
contig_50866	4	43	phosphatidylserine synthase 2	3167	20	3.49871e-164	0.728
contig_32512	4	43.4	nucleoside diphosphate kinase 6 isoform 2	537	20	6.65468e-46	0.759
contig_44244	4	43.8	cullin 3	3695	20	0	0.858
contig_48768	4	43.8	mitochondrial peptide chain release factor	1435	20	1.74906e-84	0.6465
contig_21316	4	44.9	aef32709prostaglandin d synthase	2909	20	3.77258e-32	0.5425
contig_21616	4	45.2	isoform a	378	20	1.22596e-28	0.6705
contig_47439	4	47.9	tubulin-specific chaperone d	4547	20	5.97057e-168	0.6005
contig_46885	4	48.1	gdp-l-fucose:beta-d-galactoside 2-alpha-1-fucosyltransferase	2115	20	5.55023e-27	0.49
contig_50053	4	54.6	xp_003248213 ubiquitin carboxyl-terminal hydrolase 32-like isoform 2	5608	20	0	0.582
contig_48653	4	54.8	egi68622protein wings apart-like protein	4136	20	6.61557e-150	0.586
contig_42670	4	62.2	isoform cra_b	2205	20	3.4377e-19	0.5245
contig_48872	4	62.2	xp_001600546 metabotropic glutamate receptor-like	1874	20	2.21539e-141	0.5945
contig_23494	4	62.6	exocyst complex component sec6	2577	20	0	0.6445
contig_29286	4	62.6	xp_003704272 protein ergic-53-like	3823	20	2.67259e-89	0.654
contig_48765	4	62.6	non-smc element mms21 homolog ( cerevisiae)	1078	20	7.79604e-33	0.552
contig_45368	4	71	protein phosphatase regulatory subunit 7	2812	20	4.94748e-106	0.7365
contig_46484	4	71	steap3 protein	1572	20	2.21617e-43	0.521
contig_47520	5	0	xp_003688851 zinc finger protein 624 isoform 2	3636	20	5.31881e-63	0.6015
contig_49638	5	0	xp_001603875 adp-ribosylation factor gtpase-activating protein 1-like isoform 1	1472	20	9.4152e-33	0.637
contig_26241	5	2.7	zinc finger protein 43	1099	20	6.33351e-30	0.748
contig_41473	5	2.7	hydroxysteroid dehydrogenase	1517	20	3.06152e-26	0.429
contig_42173	5	2.7	xp_003466320 b-cell cll lymphoma 6 member b	1519	20	4.73421e-19	0.617
contig_44115	5	2.7	nf-x1-type zinc finger protein nfxl1 isoform 3	3416	20	0	0.579
contig_49692	5	2.7	xp_002403550rap1 gtpase-gdp dissociation	3167	20	8.01429e-68	0.6175
contig_50314	5	2.7	nidogen and egf-like domain-containing protein 1 precursor	3796	20	6.89988e-13	0.5195
contig_50851	5	2.7	pyruvate dehydrogenase	4901	20	6.29403e-147	0.774
contig_51945	5	2.7	egi67542lim domain and actin-binding protein 1	7327	20	4.20845e-17	0.5815
contig_49319	5	3	xp_001950796 inositol oxygenase-like	1669	20	1.05424e-107	0.758
contig_52247	5	3	aac79868fimbriae-associated protein fap1	7230	20	1.42373e-33	0.3815
contig_45605	5	21.2	ubiquitin domain-containing protein ubfd1	1764	20	5.31809e-81	0.667
contig_25230	5	21.9	immediate early response 3-interacting protein 1	333	20	1.21625e-20	0.763
contig_46068	5	21.9	egi70815endothelin-converting enzyme 1	2383	20	1.11146e-87	0.642
contig_44076	5	22.3	xp_003486241 v-type proton atpase 116 kda subunit a isoform 1-like isoform 2	3738	20	0	0.7615
contig_25178	5	22.5	isoform g	490	20	3.04067e-63	0.89
contig_18079	5	24	cytochrome p450	1869	20	2.84296e-72	0.554
contig_40051	5	24	xp_002423263rab 3	5128	20	6.24786e-113	0.93
contig_41913	5	24.2	aet34920caspase 3c	1848	20	1.80295e-95	0.5785
contig_33461	5	24.7	ach87550exosome component 9	1460	20	2.06499e-64	0.6885
contig_46154	5	24.7	isoform a	1563	20	1.33071e-48	0.71
contig_50691	5	32	xp_003729990 protein nlrc3-like	2874	16	1.05244e-10	0.4288
contig_51437	5	32	ets domain-containing protein	5404	20	1.10618e-67	0.6265
contig_48308	5	33	xp_971015 cg32155 cg32155-pa	2226	20	5.17437e-31	0.637
contig_51993	5	33.6	kelch-like 5 isoform cra_a	5528	20	1.51908e-96	0.7365
contig_45697	5	34.9	xp_003693857 sialin-like	1211	20	3.0471e-84	0.571
contig_52358	5	34.9	chromosome 10 open reading frame 118	5515	20	5.43709e-62	0.5955
contig_38469	5	37.8	efn81317probable ribosome biogenesis protein nep1	849	20	3.92531e-81	0.8
contig_50256	5	42.6	xp_003703442 rna-binding protein 48-like	2467	20	1.21709e-36	0.6895
contig_51208	5	42.6	telomere length regulation protein tel2 homolog	1945	20	1.22359e-49	0.5065
contig_24507	5	45.4	transthyretin family protein	618	20	1.40964e-31	0.6565
contig_45122	5	47.2	xp_002741373 yali0f02387p-like	2247	20	4.75738e-16	0.4395
contig_29012	5	47.4	cyclase family protein	980	20	3.80063e-28	0.5765
contig_36229	5	52	xp_003243916 inorganic phosphate cotransporter-like isoform 2	1936	20	2.53013e-55	0.556
contig_48218	5	52	xp_003395702 monocarboxylate transporter 3-like isoform 2	2926	20	5.89921e-110	0.566
contig_52221	5	52	isoform i	3582	20	9.97519e-22	0.781
contig_39159	5	52.3	inactive hydroxysteroid dehydrogenase-like protein 1 isoform a	1165	20	2.61474e-69	0.6665
contig_49736	5	52.5	nadh cytochrome b5 reductase	1957	20	3.39017e-15	0.6565
contig_17755	5	53.8	xp_002732370 steroid alpha ase family member (art-1)-like	1856	20	7.33283e-113	0.744
contig_47188	5	55.5	heterochromatin protein binding protein 3	2314	20	1.2099e-14	0.4815
contig_32770	5	60.9	afc88032transforming growth factor-beta regulator partial	1409	20	5.56791e-35	0.533
contig_35904	5	60.9	xp_002426926 protein	2066	20	1.40865e-51	0.572
contig_51771	5	63	isoform g	2586	20	3.00615e-110	0.6325
contig_47471	5	71.8	importin beta-3	6517	20	0	0.794
contig_52069	5	72.5	bad92010dna polymerase alpha catalytic subunit	3577	20	0	0.6965
contig_48469	5	73.6	f-box and wd-40 domain protein	5958	20	0	0.907
contig_30299	5	74.6	inactive hydroxysteroid dehydrogenase-like protein 1 isoform a	1271	20	5.2526e-74	0.66
contig_51934	5	79.1	xp_792296 ankyrin-3-like	3976	20	1.84519e-24	0.4705
contig_45527	5	80.1	ADH94010caspase	1646	20	4.65108e-108	0.77
contig_47054	5	80.1	xp_003689675 probable atp-dependent rna helicase pitchoune-like	6179	20	1.47685e-140	0.824
contig_50185	5	80.1	isoform b	2373	20	1.51261e-44	0.488
contig_39032	5	81.4	np_001161542folliculin-like protein	940	20	3.25017e-66	0.5885
contig_43004	5	81.4	aad22027antennal-enriched udp-glycosyltransferase	2125	20	2.95204e-36	0.4675
contig_47805	5	81.4	flcn_bovin ame: full=folliculin	1378	8	1.74241e-09	0.5538
contig_41355	5	86.8	xp_967977 c3po protein	3152	20	3.2887e-13	0.394
contig_52360	5	93	egi63299histone-lysine n-methyltransferase trr	17270	20	0	0.604
contig_47657	5	94	xp_003246209 transmembrane protein 19-like isoform 2	1689	20	2.25678e-73	0.734
contig_23813	5	96.4	xp_002429583crsp complex	990	20	1.22812e-66	0.6455
contig_32486	6	0	adz96217jhe-like carboxylesterase 1	2286	20	5.8973e-155	0.5205
contig_48205	6	11.7	xp_003486234 neurotrimin-like	3539	20	1.84305e-44	0.726
contig_29124	6	17.3	paired-like homeodomain transcription factor 3	2068	20	1.61544e-39	0.5745
contig_37621	6	19.1	methylosome subunit picln	1307	20	7.7338e-36	0.593
contig_24760	6	19.2	short-chain dehydrogenase	1093	20	8.34612e-107	0.7285
contig_51838	6	23.2	xp_975691 cg11319 cg11319-pa	2895	20	3.17416e-31	0.4895
contig_37943	6	23.3	vacuolar h	2022	20	4.42213e-167	0.8315
contig_48121	6	23.3	glycogen phosphorylase	3410	20	0	0.865
contig_32673	6	23.5	rhomboid domain-containing protein 1	1312	20	2.92849e-59	0.5545
contig_38083	6	23.5	XP_003708216PREDICTED: uncharacterized protein LOC100880057	1509	4	9.81166e-09	0.815
contig_47763	6	23.5	subunit of the oligosaccharyltransferase homolog b	4522	20	0	0.873
contig_51014	6	24.8	claspin homolog (xenopus laevis)	4251	20	1.85854e-30	0.4105
contig_35560	6	25.9	EFR24415hypothetical protein AND_11013	4215	20	2.74443e-34	0.4325
contig_50615	6	25.9	wd repeat-containing protein 82-like	4730	20	4.05298e-159	0.929
contig_51340	6	25.9	xp_972190 carbamoyl-phosphate synthase large chain	8165	20	0	0.7665
contig_52344	6	26.9	xp_001601258 spatacsin-like	6280	20	1.00136e-43	0.469
contig_23811	6	31.3	activating signal cointegrator 1 complex subunit 2	3257	20	2.65759e-74	0.4825
contig_52300	6	37.8	xp_970640 crumbs cg6383-pa	13749	20	0	0.6475
contig_40050	6	38.4	26s proteasome subunit s9	2299	20	2.33011e-143	0.765
contig_36530	6	38.7	efn83859sulfotransferase 1c4	1327	20	5.24561e-64	0.5515
contig_46539	6	39.1	aac26968sodium hydrogen exchanger	4764	20	0	0.6945
contig_50756	6	39.1	actin-binding protein ipp	4465	20	6.6017e-95	0.752
contig_37931	6	39.2	xp_003426391 low quality protein: upf0518 protein ge18198-like	4257	20	4.42037e-40	0.532
contig_37826	6	39.9	xp_973920 alternative splicing type 3	1273	20	2.06074e-78	0.7695
contig_49799	6	40.1	xp_003220169 epithelial chloride channel	3359	20	1.12938e-144	0.4965
contig_39821	6	42	atp synthase lipid-binding mitochondrial precursor	855	20	2.59181e-32	0.5975
contig_44937	6	42.1	XP_002005397GI19093	2236	20	2.32903e-39	0.425
contig_45072	6	42.1	brca1 associated ring domain 1	1873	20	1.23293e-83	0.543
contig_46166	6	42.6	aldehyde dehydrogenase	2034	20	0	0.777
contig_46292	6	42.6	general transcription factor ii polypeptide 4	1855	20	6.58753e-130	0.6785
contig_33044	6	42.8	xp_973602 agap009439-pa	1587	20	7.55845e-116	0.829
contig_39869	6	42.8	caspase 2	2139	20	1.69915e-15	0.4655
contig_48354	6	42.8	isoform c	6378	20	0	0.6865
contig_50020	6	42.8	leucine-rich repeats and immunoglobulin-like domains 3	5546	20	4.69526e-130	0.561
contig_29128	6	44.1	ehj79191 eukaryotic translation initiation factor theta subunit	769	20	8.00326e-48	0.577
contig_47993	6	45.7	dash family	1567	20	6.75792e-93	0.702
contig_38099	6	47.9	transforming growth beta receptor associated protein 1	305	20	1.10042e-13	0.6025
contig_38023	6	48.7	xp_969332 udp-glucose glycoprotein:glucosyltransferase	5091	20	2.8466e-150	0.8405
contig_39901	6	52.9	60s ribosomal protein l12	1137	20	3.89419e-62	0.8545
contig_46290	6	52.9	efx89418dna helicase bloom s syndrome protein a	2387	20	3.06995e-162	0.696
contig_42106	6	55.4	XP_002605538hypothetical protein BRAFLDRAFT_130664	1338	1	1.19683e-07	0.49
contig_36420	6	56.2	ehj71473 phosphatidate phosphatase	544	20	3.81915e-36	0.656
contig_33063	6	56.5	xp_001306517variable membrane protein precursor	1685	20	5.26292e-22	0.391
contig_35932	6	64.9	afp60547tcp-1 cpn60 chaperonin family protein	2095	20	0	0.855
contig_45569	6	64.9	ataxin-1 ubiquitin-like interacting protein	5133	20	3.30182e-130	0.6455
contig_48606	6	67	xp_002730442 chloride channel accessory 2-like	3187	20	1.2246e-124	0.5105
contig_25881	6	67.6	apolipoprotein d	495	20	2.19947e-13	0.5915
contig_48087	6	67.6	phosphoenolpyruvate cytosolic	2820	20	0	0.7945
contig_50971	6	68.9	xp_975074 lethal 01289 cg9432-pb	4542	20	0	0.731
contig_52334	6	68.9	xp_003708603 low quality protein: mitogen-activated protein kinase kinase kinase 15-like	6046	20	0	0.7165
contig_52126	6	78.5	egi57597ddb1- and cul4-associated factor 15	5268	20	9.42536e-64	0.5525
contig_50115	6	79.7	xp_003488110 rabenosyn-5-like	2100	20	1.86428e-75	0.477
contig_25278	6	80.2	metabotropic gaba-b receptor subtype isoform c	680	20	4.11079e-76	0.8565
contig_52056	6	80.2	efn72933tyrosine-protein phosphatase non-receptor type 23	7579	20	5.13954e-143	0.655
contig_24098	6	87.7	xp_002399293zinc finger	442	20	1.77e-28	0.6595
contig_48143	6	89.3	nacht and ankyrin domain protein	4250	20	1.37832e-25	0.4105
contig_47553	6	89.4	xp_415310 neurofilament heavy polypeptide	1954	2	4.42915e-07	0.37
contig_52299	6	89.8	xp_003424155 low quality protein: laminin subunit alpha-2-like	10034	20	0	0.5565
contig_48828	7	0	isoform c	2233	20	1.03406e-71	0.558
contig_49883	7	3.7	isoform h	3058	8	2.77838e-09	0.8025
contig_38367	7	4.1	poly (adp-ribose) polymerase member 3	1312	20	7.99357e-49	0.507
contig_46218	7	4.1	retinal degeneration isoform d	2806	20	0	0.6145
contig_37665	7	6.3	xp_975631 cg9836 cg9836-pa	1398	20	4.9393e-60	0.9145
contig_49533	7	6.3	xp_001604982 neutral and basic amino acid transport protein rbat-like	3572	20	2.42164e-60	0.4615
contig_52333	7	6.3	xp_003701190 hemocytin-like	15883	20	4.28644e-171	0.6275
contig_24850	7	13.5	translation initiation factor eif-2b subunit alpha	1196	20	1.7116e-71	0.648
contig_46049	7	13.5	parkinson disease 7 domain containing 1	3533	20	5.70487e-54	0.61
contig_44906	7	14.2	golgi snap receptor complex member 1	1348	20	5.7437e-42	0.666
contig_48527	7	14.2	xp_969192 neural-cadherin precursor (cadherin-n protein) (dn-cadherin)	8880	20	0	0.8695
contig_51628	7	17	efn79763vesicle transport protein sft2b	5037	20	7.14158e-45	0.6885
contig_52040	7	19.9	xp_002424257protein kr-	5393	20	6.48824e-60	0.6555
contig_46594	7	20.4	xp_002730985 kelch-like protein 17-like	2397	20	6.62426e-173	0.605
contig_43814	7	25.7	component of oligomeric golgi complex 1	3050	20	2.09309e-57	0.446
contig_20729	7	27.5	fad oxidoreductase	314	20	8.07113e-09	0.5565
contig_37699	7	29.5	xp_969431 x11lbeta cg32677-pa	4054	20	0	0.914
contig_46555	7	29.5	xp_002412040ap-2 complex subunit beta-	4072	20	0	0.8195
contig_49899	7	30.3	ferritin heavy chain	1759	20	7.43863e-59	0.5775
contig_49814	7	30.6	xp_003702751 85 kda calcium-independent phospholipase a2-like	4060	20	3.35648e-114	0.63
contig_18242	7	30.7	xp_003739483 upf0451 protein c17orf61 homolog	1042	20	3.53936e-27	0.7195
contig_37755	7	30.7	nop14 nucleolar protein homolog	1035	20	8.30308e-45	0.544
contig_51537	7	30.7	transport and golgi organization isoform c	6266	20	4.66345e-25	0.477
contig_30822	7	32.4	mcm7 minichromosome maintenance deficient 7 ( cerevisiae)	2458	20	0	0.819
contig_51241	7	33.5	membrane-associated protein gex-3	6494	20	0	0.795
contig_42406	7	34.1	phospholipase a-2-activating protein	2728	20	5.9244e-165	0.5585
contig_48829	7	34.1	EFX85391hypothetical protein DAPPUDRAFT_99003	5766	18	4.71014e-24	0.4411
contig_48839	7	34.1	egi69425integrator complex subunit 5	3055	20	6.97587e-53	0.4125
contig_50246	7	34.1	efw43827 protein	2241	20	3.63043e-16	0.6445
contig_50064	7	34.2	trafficking protein particle complex subunit 12-like isoform 1	3647	20	2.60701e-118	0.613
contig_38478	7	34.8	efn67281transcription factor e2f2	3112	20	8.97659e-64	0.5205
contig_51479	7	34.8	isoform a	5801	20	0	0.7035
contig_48230	7	35.9	e3 ubiquitin-protein ligase march5-like isoform 2	3525	20	3.07806e-100	0.7635
contig_32352	7	43.4	ribonucleoside-diphosphate reductase large subunit	2948	20	0	0.9025
contig_51478	7	47.5	XP_002135479GA28568	3298	1	1.96726e-08	0.37
contig_32728	7	47.8	efn81005probable e3 ubiquitin-protein ligase mycbp2	1147	20	6.97781e-51	0.5525
contig_39900	7	47.8	bak61429myosin heavy chain type a	1521	20	0	0.7195
contig_51147	7	47.8	fibronectin type iii domain containing 3a	7386	20	2.41493e-121	0.5455
contig_51178	7	47.8	xp_001605722 afadin-like	2778	20	0	0.7235
contig_40319	7	48.2	glucosyl glucuronosyl transferases	1802	20	9.08791e-60	0.535
contig_47669	7	48.3	np_001086033de-etiolated homolog 1	2228	20	5.68777e-171	0.737
contig_48672	7	48.3	viral a-type inclusion	3390	20	3.91486e-36	0.4635
contig_51985	7	48.3	xp_002187379 zinc finger ccch- antiviral 1	3251	20	8.88968e-46	0.483
contig_52243	7	48.6	bak61429myosin heavy chain type a	5144	20	2.96641e-163	0.7595
contig_48740	7	49.3	xp_001947719 carbohydrate sulfotransferase 11-like	1841	20	2.01735e-38	0.5325
contig_52225	7	49.9	xp_966320 agap003366-pa isoform 1	7216	20	0	0.654
contig_52341	7	50.4	EFX70698hypothetical protein DAPPUDRAFT_30444	2105	20	9.05698e-46	0.4725
contig_49446	7	53.5	nuclear pore complex protein nup155 isoform 1	4890	20	0	0.5835
contig_50190	7	53.9	xp_966553 phosphatidylcholine-sterol acyltransferase (lecithin-cholesterol acyltransferase)	3613	20	1.41435e-116	0.6695
contig_48878	7	55.7	xp_001605312 protein fam160b1-like	1737	20	2.44804e-38	0.465
contig_29372	7	63.2	dusky- isoform b	1695	20	4.89307e-68	0.457
contig_48735	7	63.6	baf99007toll receptor	4900	20	0	0.5875
contig_44370	7	64.1	EGF80896expressed protein	2910	1	3.21598e-07	0.38
contig_40643	7	67.1	gualynate kinase-1	2197	20	2.67243e-64	0.775
contig_48173	7	67.1	xp_001603456 dual specificity mitogen-activated protein kinase kinase 4-like	4109	20	1.32934e-134	0.92
contig_23479	7	69	membrane-associated tyrosine- and threonine-specific cdc2-inhibitory kinase	2458	20	3.70585e-94	0.6005
contig_9305	7	71.5	probable histone-binding protein caf1-like	875	20	2.79147e-170	0.9815
contig_29623	8	0	xp_623623 puff-specific protein bx42	2201	20	7.60578e-152	0.732
contig_32551	8	4.2	aspartate-beta-hydroxylase	2396	20	2.08323e-134	0.6725
contig_50620	8	4.2	xp_003707378 digestive organ expansion factor homolog	1959	20	1.34127e-112	0.624
contig_44254	8	4.3	xp_003701855 protein tumorous imaginal mitochondrial-like	1848	20	2.10521e-136	0.681
contig_44863	8	4.3	xp_972622 coronin	989	20	1.36733e-41	0.596
contig_46882	8	4.3	aeb40302mitochondrial atp synthase gamma subunit precursor	1470	20	2.84478e-122	0.777
contig_50364	8	4.3	efn73120probable cation-transporting atpase 13a1	4560	20	0	0.752
contig_50500	8	4.3	xp_001520158 alpha- -n-acetylglucosaminyltransferase- partial	2517	20	2.13853e-20	0.477
contig_48951	8	4.4	xp_972622 coronin	1371	20	7.52305e-122	0.675
contig_45689	8	5.3	xp_968585 tomosyn	2550	20	4.51744e-143	0.7095
contig_48544	8	7.3	xp_971280 agap006608-pb	3336	20	4.83585e-164	0.7895
contig_49738	8	9	general transcription factor polypeptide 4	2150	20	3.02059e-12	0.421
contig_51133	8	9	xp_968305 agap011964-pa	3341	20	1.38158e-118	0.563
contig_51332	8	9	kinesin family member 14	5909	20	8.91546e-103	0.693
contig_47759	8	9.3	tigger transposable element derived 1	2067	20	5.34045e-59	0.568
contig_46144	8	11.5	alpha b-crystallin	901	20	5.25183e-10	0.4465
contig_47142	8	11.5	EFN73314hypothetical protein EAG_13085	2726	9	5.21699e-28	0.4367
contig_40001	8	11.9	xp_001809722 muscle-specific protein 300 cg33715-pd	1304	20	3.13636e-29	0.454
contig_35600	8	17.2	abb05540 thrombospondin	1294	20	0	0.705
contig_1889	8	17.7	adk63101thrombospondin protein	611	18	1.31504e-114	0.7778
contig_28994	8	17.7	thrombospondin 1	761	20	5.02843e-95	0.7375
contig_29103	8	17.7	abb05540 thrombospondin	566	18	2.19592e-104	0.7539
contig_29494	8	17.7	efn88531high mobility group protein 2-like 1	1311	20	4.98368e-67	0.5695
contig_51346	8	17.7	xp_002167677 partial	2762	20	1.06538e-36	0.5495
contig_32260	8	22.5	39s ribosomal protein mitochondrial precursor	682	20	1.99448e-38	0.673
contig_51438	8	22.8	sporozoite threonine-asparagine-rich protein	3268	20	1.58862e-18	0.39
contig_25770	8	23.1	xp_001638835 protein	588	20	1.39903e-51	0.727
contig_47415	8	24.2	acl14651focal adhesion kinase	2674	20	0	0.7465
contig_50312	8	24.2	xp_003705284 alpha-aminoadipic semialdehyde mitochondrial-like	4019	20	0	0.773
contig_44522	8	31	n6-adenosine-methyltransferase ime4	2191	20	8.16455e-114	0.8355
contig_51805	8	33.3	signal peptide peptidase-like 3-like isoform 2	4869	20	1.54003e-153	0.779
contig_41987	8	33.4	rab-related protein 3	1055	20	4.73585e-27	0.7795
contig_42408	8	33.4	ankyrin repeat domain 16	1533	20	2.97886e-53	0.64
contig_29386	8	39.1	xp_001607700 poly(adp-ribose) glycohydrolase arh3-like	1537	20	3.17661e-71	0.603
contig_46014	8	41.6	afp59430myosin head	3941	20	0	0.729
contig_30185	8	44	xp_002399970camp-dependent protein kinase catalytic	309	20	3.30113e-10	0.7435
contig_43445	8	44	xp_974902 protein	891	20	3.42435e-38	0.666
contig_36272	8	44.4	xp_393160 5 -amp-activated protein kinase subunit beta-1 isoform 1	1673	20	2.08683e-71	0.616
contig_46304	8	44.7	apurinic endonuclease	2249	20	7.19996e-89	0.6725
contig_50638	8	44.7	xp_001946812 tubulin polyglutamylase ttll4-like	6172	20	4.06233e-98	0.7535
contig_51484	8	44.7	xp_968505 karyopherin alpha 6	6724	20	0	0.839
contig_51295	8	44.9	steroid receptor-interacting snf2 domain protein	7671	20	1.7813e-159	0.7625
contig_44508	8	45.3	sec-23 interacting protein p125	2718	20	2.64267e-173	0.675
contig_48035	8	45.3	tnni3 interacting kinase	1117	20	1.08409e-109	0.752
contig_52776	8	45.4	abb73282reverse transcriptase	1516	1	4.73198e-11	0.67
contig_48490	8	48.6	isoform c	3774	20	3.70821e-176	0.8945
contig_45402	8	55.9	efn67958rb1-inducible coiled-coil protein 1	2103	20	2.63508e-154	0.592
contig_50723	8	55.9	egi61430phd finger protein 14	3606	20	5.70783e-17	0.661
contig_26477	8	56.1	xp_001633163 protein	477	7	9.42508e-09	0.7657
contig_48273	8	56.1	xp_002155850 piggybac transposase uribo1	1665	20	5.57636e-109	0.497
contig_48581	8	56.1	mitochondrial trna pseudouridine synthase a	2027	20	9.13289e-96	0.724
contig_50566	8	62.3	dph5 homolog ( cerevisiae) isoform cra_b	1692	20	7.22684e-96	0.789
contig_47795	8	62.8	aldehyde oxidase	4599	20	9.09643e-140	0.53
contig_37657	8	64.1	tbccd1 protein	1521	20	5.76306e-41	0.4545
contig_41483	8	64.1	np_001091834alpha-esterase 47 isoform s	2472	20	3.50265e-84	0.4845
contig_51227	8	71.9	abl interactor 2	3602	20	5.23915e-79	0.655
contig_49641	8	75.5	isoform a	5789	20	0	0.572
contig_49913	8	75.5	a chain the structure of endoglucanase from nasutitermes at ph	2008	20	3.19031e-109	0.606
contig_44510	8	82.6	gtp-binding protein hflx	2230	20	5.35125e-36	0.5695
contig_46310	8	82.6	engulfment and cell motility	3461	20	1.10191e-118	0.672
contig_51617	8	82.6	protein arginine n-methyltransferase 10	3026	20	9.37344e-34	0.5695
contig_51732	8	82.6	excision repair cross-complementing rodent repair complementation group 4	3164	20	0	0.617
contig_44899	8	82.8	sodium-bile acid cotransporter	756	20	8.03612e-29	0.6325
contig_34058	9	5	xp_003402890 low quality protein: otoferlin-like	1077	20	1.12775e-140	0.9085
contig_51333	9	5	tho complex subunit 2	4997	20	0	0.697
contig_39131	9	5.1	xp_972738 bm44	1915	20	2.71979e-102	0.6735
contig_47620	9	5.1	xp_001943988 rhotekin-like isoform 1	4067	20	1.09e-88	0.533
contig_41499	9	5.9	efn75370nik- and ikbkb-binding protein	6589	20	3.38862e-151	0.629
contig_50318	9	5.9	xp_003705418 probable rho gtpase-activating protein cg5521-like	2949	20	1.22487e-155	0.6285
contig_50078	9	6.1	xp_975486 tuberin	2018	20	3.47483e-71	0.653
contig_50820	9	6.1	fused toes homolog isoform cra_c	2779	20	1.1719e-75	0.6925
contig_50442	9	9.3	egi64081rna-binding protein 25	2932	20	1.21667e-38	0.8335
contig_45655	9	22.8	n-acetyl galactosaminyl transferase 6	2160	20	7.11116e-70	0.8505
contig_51818	9	24.7	xp_003704640 protein-methionine sulfoxide oxidase mical-like	8582	20	2.07711e-31	0.645
contig_42461	9	26.2	aam19759glutamic acid-rich protein cnbl1500	2217	2	2.48622e-09	0.395
contig_46920	9	26.2	succinate dehydrogenase subunit flavoprotein	2879	20	0	0.852
contig_43031	9	26.8	isoform b	7046	20	0	0.897
contig_47272	9	28.6	nacht and ankyrin domain protein	2487	20	2.32466e-27	0.5145
contig_49129	9	28.6	egi69168bcl-2-like protein 1	3263	20	5.82728e-21	0.5545
contig_51158	9	28.6	ankyrin unc44	4826	20	1.86561e-34	0.501
contig_49275	9	37.6	xp_001120146 transmembrane protein 208-like	3098	20	1.58468e-44	0.6735
contig_45301	9	38	endothelial differentiation-related factor 1 homolog	2578	20	1.32279e-49	0.803
contig_46142	9	52.2	alpha 8 like 3	1870	20	3.35051e-81	0.7815
contig_49466	9	52.2	origin recognition subunit 3-like	2416	20	7.98957e-134	0.5335
contig_45342	9	52.5	wiskott-aldrich syndrome-like	1793	20	1.97069e-14	0.4225
contig_47934	9	52.5	trifunctional purine biosynthetic protein adenosine-3 isoform 1	1420	20	2.94534e-76	0.668
contig_19445	9	53.5	mitochondrial ribosomal protein s18a	684	20	5.68315e-33	0.742
contig_49478	9	56.9	xp_003724653 mcm domain-containing protein c8orf45 homolog	2786	20	6.07013e-56	0.4265
contig_51545	9	56.9	chromosome condensation protein g	4432	20	1.6952e-151	0.547
contig_40678	9	58.5	isoform a	1686	20	2.62876e-114	0.6
contig_23450	9	59.7	xp_002414594serine threonine protein phosphatase 4 regulatory	4190	20	1.00133e-36	0.613
contig_42539	9	59.7	xp_003395241 e3 ubiquitin-protein ligase rad18-like	1522	20	1.61659e-51	0.469
contig_37682	9	59.9	complement component	1318	20	1.68897e-139	0.673
contig_51716	9	59.9	isoform a	6456	20	0	0.634
contig_29471	9	61.9	acetyl- isoform c	3930	20	2.78276e-174	0.7635
contig_47470	9	61.9	acetyl- isoform c	8119	20	0	0.766
contig_51536	9	63.1	deah (asp-glu-ala-his) box polypeptide 38	4084	20	0	0.7695
contig_50721	9	63.8	citrate lyase beta like	2248	20	5.72184e-70	0.736
contig_42824	9	65	ligase atp-dependent	3116	20	6.8568e-80	0.556
contig_24082	9	67.1	aak38618aldoketoreductase-like protein	1033	20	6.07062e-72	0.6275
contig_24490	9	67.8	xp_003691011 cox assembly mitochondrial protein homolog	552	20	4.48648e-35	0.7355
contig_40028	9	67.8	np_001161085chymotrypsin-like proteinase 6e precursor	487	20	2.61615e-14	0.4955
contig_52203	9	72	xp_967454 ribonuclease iii	5796	20	0	0.822
contig_48094	9	72.6	splicing factor u2af 38 kda subunit-like	2437	20	2.02152e-76	0.832
contig_41204	9	81.2	xp_003341857 probable cysteinyl-trna mitochondrial-like	2264	20	1.88412e-137	0.627
contig_51531	9	81.7	xp_001600745 kinesin-like protein kif11	4416	20	0	0.587
contig_48502	9	92.6	excitatory amino acid transporter isoform d	4490	20	5.53884e-33	0.622
contig_48482	9	93	efn83181chitooligosaccharidolytic beta-n-acetylglucosaminidase	1613	20	0	0.6225
contig_51490	9	93	c2orf16 protein	2280	20	6.32743e-16	0.5965
contig_46055	9	94.8	membrane palmitoylated 5 (maguk p55 subfamily member 5)	3984	20	3.1758e-117	0.576
contig_48116	9	100	xp_001641774 protein	2665	6	8.39958e-15	0.4467
contig_31060	9	102	gdp-mannose dehydratase	1266	20	5.3592e-95	0.849
contig_43466	9	102.6	platelet-activating factor acetylhydrolase ib subunit gamma	4147	20	2.50397e-56	0.8335
contig_51549	9	102.6	xp_002168807 partial	3425	20	4.40197e-19	0.602
contig_46741	9	103	lipoma hmgic fusion partner-like 2 protein	2132	20	5.26321e-17	0.4
contig_20791	9	103.4	tryptophan oxygenase	329	20	1.81586e-32	0.7925
contig_46743	9	106.8	xp_001496247 target of egr1 protein 1	1551	20	1.3226e-32	0.4565
contig_50062	9	108.6	transcription initiation factor	3642	20	3.81007e-69	0.6755
contig_47527	9	111	low-density lipoprotein receptor domain class a	4663	20	5.78453e-142	0.579
contig_49037	9	111	xp_001848246kinesin heavy chain subunit	10396	20	0	0.7665
contig_17803	9	111.1	cop9 constitutive photomorphogenic homolog subunit 6	1338	20	9.05322e-165	0.832
contig_42785	9	111.1	golgi associated pdz and coiled-coil motif containing	1177	20	2.33358e-57	0.592
contig_51891	9	111.1	calcineurin binding protein 1	3098	20	4.03918e-40	0.467
contig_52276	9	111.1	efn88539calcineurin-binding protein cabin-1	6668	20	3.40368e-66	0.604
contig_51856	9	111.3	n-arginine dibasic nrd convertase 1	5384	20	6.60938e-105	0.6985
contig_35520	10	0.8	sodium-bile acid cotransporter	1319	20	3.89101e-35	0.55
contig_47753	10	0.8	xp_975488 cg1973 cg1973-pa	1440	20	4.76967e-98	0.717
contig_48344	10	0.8	xp_002155488 protein	2702	20	3.41453e-72	0.6285
contig_18238	10	9.4	nadph-dependent fmn reductase	1052	20	1.96646e-49	0.5825
contig_35364	10	9.4	werner helicase interacting protein 1	659	20	2.01954e-61	0.6585
contig_48341	10	9.4	xp_003492294 glutaminase kidney mitochondrial-like isoform 2	1913	20	8.05719e-155	0.7465
contig_45274	10	10.9	add18814hypothetical conserved protein	2676	20	1.75686e-20	0.509
contig_43203	10	11.2	n-acetylneuraminate lyase	1312	20	7.46442e-55	0.5615
contig_46879	10	11.2	cmp-sialic acid transporter	3019	20	4.86176e-99	0.6835
contig_49058	10	11.2	ectonucleotide pyrophosphatase phosphodiesterase 6	3867	20	3.80566e-67	0.5375
contig_36233	10	13.3	ehb02748glucose-dependent insulinotropic partial	935	20	1.12871e-10	0.4895
contig_46942	10	14	acidic coiled-coil containing protein 3	2305	20	4.42134e-17	0.573
contig_52097	10	14	isoform c	5185	20	1.03339e-30	0.488
contig_33635	10	15	xp_003402964 at-rich interactive domain-containing protein 2-like	2793	20	2.14951e-77	0.6615
contig_35907	10	22.9	xp_975068 agap004654-pa	1234	20	8.81921e-79	0.616
contig_48894	10	22.9	smad anchor for receptor activation	3527	20	2.10537e-32	0.496
contig_51946	10	26.5	xp_003424936 integrator complex subunit 2-like isoform 2	4372	20	0	0.596
contig_24503	10	28	xp_003693507 px domain-containing protein kinase-like	1587	20	1.77514e-48	0.609
contig_45315	10	30.2	cam19749novel krab box containing protein	4981	20	1.9419e-119	0.578
contig_29495	10	31.2	xp_003744390 sodium calcium exchanger 1-like	5519	20	1.00075e-148	0.597
contig_40105	10	32.2	xp_003207696 low quality protein: tensin-like	3171	20	8.226e-97	0.672
contig_44256	10	32.8	apoptosis antagonizing transcription factor	1919	20	2.86565e-51	0.515
contig_37072	10	33.1	add19042threonine aldolase	767	20	1.47213e-17	0.6195
contig_48300	10	33.1	xp_002736579 sec22 vesicle trafficking 1-like	1972	20	8.29747e-70	0.8145
contig_47970	10	33.3	blood vessel epicardial substance-like isoform 2	1544	20	1.0184e-109	0.7785
contig_45160	10	33.5	np_001072639prolylcarboxypeptidase precursor	1751	20	1.70217e-180	0.726
contig_9333	10	33.7	brucei -specific protein	434	5	2.04364e-08	0.528
contig_49260	10	34.4	organic anion transporting polypeptide isoform b	2526	20	7.28005e-69	0.5075
contig_51274	10	34.4	gametogenetin-binding protein 2	5590	20	1.09818e-94	0.66
contig_58200	10	34.4	xp_781227 heme-binding protein 2-like	261	2	1.28097e-09	0.62
contig_52118	10	35	xp_003758672 zinc finger protein 91-like	4817	20	1.7866e-61	0.3915
contig_18136	10	40.8	np_001185534ubiquinone biosynthesis protein mitochondrial	967	20	7.39937e-53	0.626
contig_45422	10	40.8	nuclear pore complex protein nup214	7450	20	4.40257e-38	0.4665
contig_48296	10	40.8	xp_003485371 protein numb-like	3227	20	8.37944e-105	0.822
contig_36124	10	44.4	xp_003440209 folylpolyglutamate mitochondrial-like	1358	20	1.26673e-121	0.66
contig_11164	10	46	aam47019dopamine beta hydroxylase	363	20	2.05237e-44	0.6355
contig_42077	10	46	xp_003395065 programmed cell death protein 2-like	1443	20	5.57605e-30	0.522
contig_44145	10	46	aek99382lipoprotein receptor	5240	20	0	0.4685
contig_47083	10	46	xp_003226335 ankyrin repeat and lem domain-containing protein 2-like	4098	20	4.47257e-82	0.502
contig_47591	10	46	myotubularin-related protein 2 isoform 1	2594	20	0	0.804
contig_49302	10	46	xp_001608014 moxd1 homolog 1-like	1151	20	6.16423e-47	0.5125
contig_45298	10	48.8	xp_002731047 hepatocyte nuclear factor alpha-like	1994	20	1.61836e-121	0.7845
contig_51713	10	49.2	helicase with zinc finger	3191	20	4.12369e-88	0.733
contig_30145	10	50	efn88084serine proteinase stubble	2464	20	1.64249e-33	0.53
contig_51862	10	51	xp_975409 gpcr class b orphan receptor 1 (agap009007-pa)	4457	20	0	0.5425
contig_51959	10	51.1	xp_968837 disabled cg9695-pa	7115	20	5.44067e-70	0.8405
contig_52052	10	52.3	zinc finger and btb domain containing 41 homolog	2993	20	5.6397e-15	0.379
contig_50994	10	52.5	xp_003706927 poly(adp-ribose) glycohydrolase 1-like isoform 1	4365	20	1.89506e-54	0.551
contig_52108	10	53.9	xp_002424409 protein	7068	20	1.84782e-86	0.5685
contig_32538	10	56.7	follistatin-like 1	1048	20	2.9035e-53	0.4985
contig_37480	10	56.7	isoform a	1458	20	4.48167e-144	0.779
contig_41920	10	56.7	acv60547polehole-like protein	1167	4	9.38134e-51	0.4725
contig_44629	10	56.8	acv60547polehole-like protein	1829	3	7.98911e-96	0.4967
contig_35607	10	57.9	egi67376mical-like protein 2	2572	20	2.58625e-29	0.824
contig_18782	10	62.4	galactosamine (n-acetyl)-6-sulfate sulfatase	843	20	2.94976e-97	0.8035
contig_24661	10	63.4	isoform d	300	20	1.03032e-35	0.7725
contig_47966	10	63.4	adenylate cyclase	1892	20	6.5306e-24	0.512
contig_52351	10	63.4	isoform a	9405	20	5.84197e-136	0.4795
contig_51781	10	71.7	aek99382lipoprotein receptor	4110	4	1.47659e-117	0.435
contig_46079	10	76.4	steroid-5-alpha- alpha polypeptide 1 (3-oxo-5 alpha-steroid delta 4-dehydrogenase alpha 1)	1704	20	3.31337e-56	0.583
contig_49763	10	76.4	atp subunit isoform b	2934	20	2.21485e-48	0.7355
contig_19507	10	79.7	solute carrier family member 27	345	20	1.16064e-18	0.7965
contig_41943	10	80.1	xp_003485204 heat repeat-containing protein 3-like	3344	20	7.0249e-38	0.504
contig_42051	10	81.6	zinc finger protein	1408	20	1.03235e-81	0.652
contig_49682	10	82.5	xp_003394599 upf0663 transmembrane protein c17orf28-like	2164	20	0	0.8365
contig_18486	10	84.9	caj58681innexin inx1	398	20	2.66442e-15	0.6125
contig_49138	10	84.9	innexin 2	3085	20	3.57403e-97	0.6955
contig_47504	10	87	innexin isoform b	2630	20	0	0.811
contig_27524	10	87.2	intraflagellar transport 52 homolog	388	20	1.29722e-22	0.6795
contig_47119	10	88.7	sodium-bile acid cotransporter	1745	20	2.71915e-45	0.5915
contig_28872	10	91.6	xp_002194171 s1 rna-binding domain-containing protein 1	397	20	1.28005e-25	0.5805
contig_35037	10	93.4	death-associated protein kinase 3	646	20	5.63209e-45	0.6735
contig_52038	10	93.4	death-associated protein kinase 1	6646	20	0	0.5765
contig_52323	10	99.4	efn80082small subunit processome component 20-like protein	7834	20	1.59565e-155	0.4995
contig_38259	10	99.8	transcriptional adapter 1	1369	20	1.10824e-40	0.4775
contig_37740	10	100.1	isoform a	1471	20	1.05681e-84	0.7965
contig_40733	10	100.1	ras-related and estrogen-regulated growth inhibitor	1106	20	1.92826e-34	0.5575
contig_51926	10	100.1	xp_003701502 cofilin actin-depolymerizing factor homolog	5229	20	4.81251e-52	0.822
contig_52083	10	100.1	xp_973053 kinesin family member 21	6286	20	0	0.669
contig_29249	11	0	egi66056btb poz domain-containing protein 2	1785	20	2.84489e-106	0.7105
contig_45438	11	0	xp_789952 wsc domain-containing protein 1-like	1188	20	1.89195e-30	0.515
contig_36820	11	4.5	xp_001603556 myotubularin-related protein 10-like	3384	20	2.57836e-88	0.538
contig_42779	11	4.5	methyltransferase-like protein 2a	1070	20	1.69692e-80	0.803
contig_42866	11	4.5	xp_001946912 low-density lipoprotein receptor-related protein 1-like	1366	20	4.03764e-59	0.525
contig_51154	11	4.5	pdgf- and vegf-receptor isoform d	5195	20	1.90022e-125	0.531
contig_51687	11	4.5	np_788284ldl receptor protein 1	9208	20	0	0.6245
contig_52354	11	4.5	xp_002429721low-density lipoprotein	7546	20	0	0.5735
contig_37791	11	8.6	xp_002427382protein dpy-	771	20	1.04931e-63	0.7135
contig_49690	11	8.6	dpy-19-like like ( sapiens)	2384	20	3.57271e-94	0.5805
contig_47194	11	9.4	xp_969681 spliceosome associated protein	3655	20	1.12511e-145	0.6145
contig_49271	11	15.2	acn78602retinoid x receptor 2	2160	20	0	0.7835
contig_36950	11	20.8	yy1-associated factor 2-like	1607	20	6.25626e-25	0.533
contig_44253	11	20.8	ubiquitin protein ligase	3938	20	0	0.6425
contig_51767	11	21.3	xp_967488 blue cheese cg14001-pa	3993	20	3.18392e-117	0.6395
contig_33135	11	22.1	vacuolar atp synthase subunit h	2147	20	0	0.799
contig_48505	11	23.1	nuclear export mediator factor nemf	3745	20	0	0.6945
contig_28998	11	24.7	xp_003699241 dna topoisomerase 1-like	3242	20	0	0.7305
contig_37930	11	24.7	60s ribosomal export protein nmd3	2245	20	1.72698e-167	0.7255
contig_36289	11	24.9	vacuolar protein sorting protein 18	3501	20	0	0.6485
contig_29960	11	34.7	xp_001601439 beclin-1-like protein isoform 1	1495	20	3.1175e-116	0.6465
contig_29206	11	36.4	adz96218jhe-like carboxylesterase 2	2043	20	5.62109e-61	0.6485
contig_49775	11	36.4	q6rg02 ame: full=vitellogenin contains: ame: full=vitellin flags: precursor	6516	20	0	0.6095
contig_51232	11	37.7	integrator complex	6496	20	0	0.6405
contig_42065	11	38.1	xp_003708053 vesicle-fusing atpase 1-like	3255	20	0	0.722
contig_46551	11	38.1	xp_003691724 low quality protein: multidrug resistance-associated protein 1-like	2847	20	7.10353e-177	0.838
contig_42465	11	38.4	mitogen-activated protein kinase organizer 1	853	20	2.33351e-57	0.5865
contig_51992	11	48.8	xp_002431532low-density lipoprotein	6551	20	1.07923e-48	0.554
contig_37734	11	48.9	b chain crystal structure of drosophila ance	2647	20	7.14764e-83	0.565
contig_50586	11	50.1	aei88082son dna-binding protein	4904	20	4.67345e-25	0.7055
contig_52211	11	51.1	np_609933mind bomb 2	6051	20	8.75717e-138	0.574
contig_47734	11	51.9	xp_003491910 solute carrier family facilitated glucose transporter member 1-like	3071	20	8.94288e-141	0.6815
contig_43333	11	52.6	xp_003708062 protein gpr107-like	5563	20	1.5604e-141	0.641
contig_39111	11	53.1	xp_003705226 ribonuclease p protein subunit p30-like	892	20	5.49248e-20	0.517
contig_49415	11	55.9	a -pa	5487	20	0	0.689
contig_49364	11	56.7	EFX72473hypothetical protein DAPPUDRAFT_227528	3106	5	7.08005e-69	0.56
contig_23272	11	59.4	26s protease regulatory subunit	1579	20	0	0.8745
contig_51290	11	61.8	xp_003702560 atp-dependent rna helicase dhx8	4183	20	0	0.8205
contig_51943	11	61.8	xp_002742157 rna polymerase i polypeptide b-like	3888	20	2.68747e-137	0.627
contig_44460	12	0	xp_001949223 zinc finger protein 271-like	1119	20	2.01683e-55	0.6485
contig_47433	12	4.6	aspartyl-trna synthetase	2404	20	0	0.781
contig_48806	12	4.6	protein kinase chk2 isoform a	1969	20	9.71439e-95	0.6245
contig_49347	12	4.6	xp_970705 cg8931 cg8931-pa	2004	20	7.66725e-71	0.6705
contig_45714	12	16	xp_003699238 metallophosphoesterase 1-like	1364	20	2.8602e-97	0.6545
contig_43372	12	16.4	np_495052protein cyp-44a1	3335	20	5.44678e-99	0.5455
contig_44575	12	21.3	np_726036xeroderma pigmentosum isoform a	2590	20	0	0.8215
contig_39741	12	29.3	xp_975356 high-affinity octopamine transporter protein	1670	20	5.59078e-117	0.68
contig_36408	12	29.6	vitamin d receptor	1562	20	7.28495e-55	0.5915
contig_40795	12	29.6	zinc finger protein	2756	20	5.38197e-81	0.6375
contig_51654	12	29.6	isoform b	3492	20	1.20294e-80	0.601
contig_46364	12	29.9	neutral sphingomyelinase (n-smase) activation associated factor	1400	20	6.48611e-52	0.5005
contig_17679	12	37.3	efn66765n-acetyltransferase 5	850	20	1.22022e-82	0.89
contig_26168	12	37.7	rothmund-thomson syndrome dna helicase recq4	617	20	1.45537e-36	0.795
contig_40693	12	37.7	efn66998sulfotransferase 1c4	2482	20	1.26887e-33	0.52
contig_47712	12	39.3	polymerase (dna directed) epsilon 2 (p59 subunit)	1665	20	1.31196e-150	0.679
contig_42451	12	46.7	isoform b	2057	20	7.52769e-122	0.599
contig_51576	12	48.7	xp_003397036 homeodomain transcription factor-like	3281	20	1.85192e-83	0.7215
contig_35522	12	50	aca60746thioredoxin 1	835	20	6.73325e-54	0.8245
contig_49777	12	50	xp_002731079 chloride channel calcium activated 3-like	3035	20	2.25849e-120	0.4675
contig_44352	12	50.5	xp_001600439 corepressor interacting with rbpj 1-like	924	20	1.72727e-72	0.78
contig_51560	12	50.5	xp_001603439 zinc transporter foi-like	4705	20	9.01853e-26	0.587
contig_52262	12	56.1	isoform a	16455	20	0	0.5715
contig_51476	12	61	vacuolar sorting protein	6956	20	0	0.5405
contig_49163	12	61.4	isoform a	2490	20	1.97084e-26	0.4895
contig_31388	12	62.7	oxidase peroxidase	1830	20	3.34876e-102	0.5415
contig_37372	12	63.9	bam20350singles bar	730	20	2.83769e-36	0.623
contig_49717	13	0.1	xp_001636122 protein	2395	5	2.46409e-10	0.532
contig_19883	13	0.4	xp_002732053 mgc89952	1249	20	1.53973e-62	0.6025
contig_35864	13	0.4	efn66371protein phosphatase inhibitor 2	1645	20	1.63198e-28	0.579
contig_40379	13	1.3	phospholipase d	3363	20	2.77176e-159	0.618
contig_50163	13	2.2	isoform c	2867	20	1.228e-160	0.805
contig_30795	13	5.8	tafazzin isoform 1	1114	20	5.41919e-69	0.755
contig_30132	13	5.9	integrator complex subunit 4	3343	20	0	0.593
contig_51082	13	5.9	egi57936phd finger protein 20-like protein 1	2656	20	2.59442e-24	0.6355
contig_17735	13	6.5	AEO32891hypothetical protein	603	1	5.09782e-07	0.64
contig_30863	13	6.8	xp_969270 cg13089 cg13089-pa	410	2	5.85264e-07	0.685
contig_43179	13	6.8	abb73282reverse transcriptase	1198	1	2.67763e-24	0.66
contig_51657	13	6.8	phd finger domain	4402	20	4.73272e-37	0.6455
contig_34309	13	9.4	trnahis guanylyltransferase	734	20	4.01642e-54	0.6325
contig_41460	13	9.4	xp_003468470 upf0364 protein c6orf211 homolog	3369	20	5.06453e-44	0.579
contig_47628	13	9.4	XP_003886575unnamed protein product, partial	3195	1	4.67137e-07	0.36
contig_51730	13	16.7	xp_001653721serine protease	5838	20	0	0.585
contig_51937	13	16.7	xp_003493848 protein tweety-like	8202	20	2.93902e-59	0.4585
contig_50720	13	17.1	vitamin d	2668	20	3.32109e-112	0.7485
contig_50391	13	17.8	calcium calmodulin-dependent protein kinase kinase	5337	20	2.05825e-66	0.707
contig_29098	13	18	actin-binding homolog 1	3550	20	2.36975e-108	0.7135
contig_38132	13	18.8	trithorax protein ash2	1789	20	0	0.725
contig_17906	13	19.2	nadh dehydrogenase	1091	20	6.8593e-93	0.844
contig_23574	13	19.2	abw87872serine protease	1449	20	0	0.625
contig_32453	13	19.2	isoform c	666	20	9.13424e-118	0.9255
contig_49451	13	19.2	isoform f	1386	20	1.98839e-162	0.7765
contig_51193	13	19.2	tyrosine-protein kinase transmembrane receptor ror2	6673	20	7.17946e-141	0.831
contig_19454	13	19.5	xp_003705653 dolichol-phosphate mannosyltransferase subunit 3-like	699	20	1.01431e-16	0.646
contig_47812	13	19.5	cdk5 regulatory subunit associated protein 1	2147	20	1.94885e-136	0.643
contig_52226	13	19.8	xp_003703213 ectopic p granules protein 5 homolog	9770	20	3.9491e-119	0.474
contig_34286	13	20	xp_001632830 protein	961	20	2.13391e-44	0.8935
contig_51980	13	20	viral a-type inclusion	6489	20	8.19669e-41	0.3855
contig_52378	13	20	XP_003697045PREDICTED: uncharacterized protein LOC100865209	13215	9	1.50064e-36	0.5833
contig_44710	13	20.7	xp_002737333 guf1 gtpase homolog	872	20	2.82491e-106	0.812
contig_30381	13	21.3	sodium chloride cotransporter isoform b	3806	20	0	0.737
contig_45159	13	21.3	atp h+ mitochondrial f1 beta polypeptide	2538	20	0	0.8455
contig_47394	13	21.3	xp_002735880 nuclear pore-associated	2820	20	9.54161e-41	0.39
contig_51998	13	21.3	XP_003251202PREDICTED: hypothetical protein LOC410865	4902	3	3.04126e-08	0.4467
contig_52222	13	21.3	xp_001605178 e3 ubiquitin-protein ligase ubr3-like	8563	20	0	0.657
contig_39876	13	23	can88667novel protein	792	3	1.32071e-08	0.5867
contig_45552	13	23	xp_002741291 nose resistant to fluoxetine family member (nrf-6)-like	2678	20	2.27641e-52	0.4455
contig_52255	13	48.8	protein (auxin transport protein)	17130	20	0	0.6815
contig_52202	13	52.8	secretion regulating guanine nucleotide exchange factor	5221	20	9.33105e-64	0.5135
contig_43429	13	53.3	delta-aminolevulinic acid dehydratase	2398	20	6.50603e-120	0.812
contig_44474	13	53.5	mitochondrial inner membrane protease subunit	2667	20	5.0206e-68	0.769
contig_46750	13	53.5	probable histone-lysine n-methyltransferase nsd2 isoform 1	5721	20	9.36126e-158	0.647
contig_50915	13	53.5	np_001124217galactoside 2-alpha-l-fucosyltransferase 3	2196	2	2.71617e-08	0.61
contig_44195	13	58.3	dihydropyrimidine dehydrogenase	3746	20	0	0.8035
contig_51967	13	61.9	xp_001626382 protein	5209	20	7.01172e-120	0.546
contig_49867	13	63.3	xp_001607886 intersectin-1-like	2523	20	1.18169e-119	0.567
contig_52066	13	63.7	xp_003704965 intersectin-1-like	4256	20	6.36821e-47	0.5735
contig_38505	13	63.8	mitochondrial chaperone bcs1	1669	20	4.38837e-138	0.808
contig_44379	14	0	sentrin sumo-specific protease senp7	2806	20	1.44921e-73	0.5445
contig_41600	14	0.7	phosphatidylinositol transfer protein retinal degeneration b protein	1709	20	2.11332e-127	0.865
contig_51981	14	0.7	xp_001601754 low quality protein: baculoviral iap repeat-containing protein 6	15481	20	0	0.4855
contig_29986	14	1	aef33405la autoantigen-like partial	1963	20	8.06376e-33	0.5815
contig_44360	14	1.2	-galactosyltransferase 7	2728	20	1.30531e-87	0.7145
contig_41527	14	2.2	cbn81422low-density lipoprotein receptor-related protein 2	2697	20	2.99022e-60	0.46
contig_42087	14	3.2	xp_001607302 akirin-2-like	2162	20	3.40849e-80	0.557
contig_50127	14	3.4	xp_003452178 centrosomal protein of 192 kda-like	3769	20	9.41795e-63	0.415
contig_50178	14	3.4	syntaxin 16	1662	20	2.08573e-39	0.5255
contig_52290	14	3.4	tudor domain containing 12	5139	20	2.05278e-47	0.4175
contig_52162	14	3.7	xp_001388131cutinase negative acting protein	5607	13	2.43375e-09	0.3969
contig_26645	14	4.1	histone deacetylase 8	779	20	3.03933e-50	0.7475
contig_36463	14	4.1	xp_003276638 low quality protein: williams-beuren syndrome chromosomal region 27	859	20	2.06788e-29	0.4895
contig_44675	14	4.1	histone deacetylase superfamily	1019	20	2.18989e-66	0.706
contig_48911	14	4.1	xp_002413783sodium glucose	3821	20	1.13534e-164	0.617
contig_49232	14	4.1	xp_785269 selenoprotein k-like	1539	2	5.34873e-10	0.69
contig_47441	14	5.4	xp_975391 agap001945-pa	4183	20	8.11491e-63	0.4465
contig_39540	14	6.5	efn6664428s ribosomal protein mitochondrial	1414	20	2.09786e-74	0.6575
contig_30622	14	6.8	24-dehydrocholesterol reductase	1279	20	1.12313e-124	0.8085
contig_39963	14	6.8	glutathione-s-transferase gst	1367	20	3.65522e-68	0.714
contig_45861	14	6.8	np_001089662cwf19-like cell cycle control	2797	20	7.13165e-89	0.723
contig_49324	14	13.8	acu30154hypoxia inducible factor 1 alpha	5839	20	0	0.6485
contig_47410	14	15.5	isovaleryl coenzyme a dehydrogenase	2223	20	0	0.8535
contig_41680	14	30.4	abq41248male reproductive-related microfibril-associated protein	2390	20	2.55052e-116	0.637
contig_48101	14	30.4	aat44356sodium glucose cotransporter	2652	20	3.57994e-175	0.5835
contig_48512	14	34.5	xp_001601232 protein patched homolog 2-like	2985	20	7.55595e-145	0.527
contig_42368	14	35.1	xp_787529 fibrillin-2-like	1011	20	1.78474e-28	0.551
contig_52208	14	39.3	girdin isoform 1	5333	20	5.04307e-81	0.621
contig_39390	14	41.2	xp_003737217 alpha- -mannosyl-glycoprotein 2-beta-n-acetylglucosaminyltransferase-like	732	20	2.85808e-44	0.6145
contig_23199	14	44.4	tubulin beta-1 chain	2040	20	0	0.908
contig_44142	14	45.5	xp_001862945mitochondrial dicarboxylate carrier	1858	20	4.459e-102	0.7655
contig_26905	14	45.8	np_001161917cuticular protein analogous to peritrophins 1-f precursor	994	20	8.3782e-23	0.633
contig_36151	14	45.8	xp_003486935 ste20-like serine threonine-protein kinase-like isoform 2	2531	20	1.30915e-126	0.8265
contig_51036	14	45.8	afj59952cation-independent mannose-6-phosphate partial	4486	20	0	0.492
contig_47549	14	46.5	xp_003394851 nucleolar gtp-binding protein 2-like	2284	20	1.67469e-117	0.6115
contig_45296	14	47.6	suppression of tumorigenicity 13 (colon carcinoma) (hsp70 interacting protein)	3798	20	9.52556e-55	0.647
contig_50340	14	47.7	isoform b	5592	20	1.79449e-129	0.698
contig_51395	14	47.7	egi61276interferon regulatory factor 2-binding protein 2-a	6353	20	1.84848e-45	0.7825
contig_18003	14	48.8	histone h2a	1254	20	1.50585e-49	0.95
contig_35890	14	48.8	xp_002431518embryonic polarity	2830	20	1.41802e-68	0.735
contig_40729	14	49.5	isoform c	2901	20	1.74101e-154	0.761
contig_51904	14	49.7	xp_002168511 partial	3633	20	7.76258e-22	0.6135
contig_49521	14	50.2	xp_002132006 protein	1675	1	4.28356e-08	0.47
contig_51534	14	50.7	efx66580 structural maintenance of chromosome protein 4	4688	20	0	0.6325
contig_35496	14	50.8	xp_003475243 carboxypeptidase a2-like	2149	20	2.75111e-98	0.614
contig_49468	14	51	isoform a	3298	20	5.11731e-49	0.5865
contig_24121	14	51.9	riken cdna 2300009a05	1612	20	1.06248e-48	0.741
contig_21039	14	54.9	rna exonuclease 4 homolog ( cerevisiae)	1573	20	2.90786e-27	0.79
contig_26164	14	55.2	xp_002424768structural constituent of	543	8	9.80259e-08	0.56
contig_44608	14	55.5	chimerin 1	1594	20	6.68714e-96	0.5725
contig_46636	14	57.7	xp_003728363 grip and coiled-coil domain-containing protein 1-like	2604	20	3.76068e-44	0.503
contig_45712	14	61.7	repressor of rna polymerase iii transcription maf1 homolog	4105	20	5.13763e-70	0.714
contig_44795	14	63.9	small nuclear rna activating polypeptide isoform cra_a	2074	20	1.04855e-46	0.5225
contig_49145	14	63.9	XP_001358055GA19208	2800	20	9.1597e-36	0.4265
contig_44908	14	67.3	5-methyltetrahydrofolate-homocysteine methyltransferase reductase	969	20	2.73854e-47	0.6355
contig_23444	14	71.7	riken cdna 1810049h13 gene	484	20	9.36034e-17	0.641
contig_29061	14	72	aap92780hepatopancreas kazal-type proteinase inhibitor	355	20	7.10363e-61	0.683
contig_36956	14	72.8	add18721 kinase	585	20	8.42626e-17	0.6585
contig_49992	14	72.8	xp_002124346 viral a-type inclusion partial	3815	20	1.38935e-37	0.434
contig_51962	14	72.8	xp_003218393 rootletin-like	3780	20	3.52771e-09	0.4355
contig_50014	14	73	aei25531aquaporin 1	2862	20	5.92945e-131	0.6825
contig_39771	14	78.5	guanylate cyclase	970	20	2.14486e-84	0.8765
contig_43278	14	79.1	xp_001846985dna-j hsp40	1891	20	3.52661e-70	0.752
contig_49524	14	79.1	egi67179protein nlrc5	2576	20	2.29734e-102	0.512
contig_52110	14	82.4	ras gtpase-activating-like protein iqgap1	6040	20	0	0.575
contig_29051	14	82.7	aat46566heat shock protein 70	2247	20	0	0.9245
contig_40031	14	84.5	neurotransmitter gated ion channel	1632	20	1.04757e-43	0.474
contig_30444	14	84.9	xp_003512341 sulfotransferase family cytosolic 1b member 1-like	929	20	9.92621e-68	0.551
contig_40097	14	85.3	aarf domain containing kinase 2	1682	20	8.57409e-57	0.609
contig_40906	14	85.3	abc transporter	2403	20	0	0.789
contig_45495	14	85.3	efn83084uracil phosphoribosyltransferase	2365	20	1.03059e-85	0.8435
contig_52080	14	85.3	XP_975467PREDICTED: similar to conserved hypothetical protein	6915	20	2.31397e-150	0.843
contig_51356	14	85.6	isoform e	3041	20	2.66934e-12	0.425
contig_44784	14	85.8	xp_001812059 cg6847 cg6847-pa	1183	20	1.08767e-70	0.6585
contig_38106	14	87	xp_972432 cg10903 cg10903-pa	984	20	2.199e-92	0.7285
contig_4312	14	96.2	np_001167089nucleoporin gle1	2093	20	1.7115e-12	0.5045
contig_43441	14	96.5	rho gtpase activating protein 12	2264	20	1.13312e-49	0.5
contig_48133	14	97.7	sec14-like protein 1 isoform a	6719	20	0	0.697
contig_42773	14	98.1	dna fragmentation beta polypeptide (caspase-activated dnase)	1286	20	1.80066e-29	0.587
contig_45478	14	98.5	open reading frame 61	3158	20	5.28378e-112	0.848
contig_29568	14	98.6	xp_003698408 protein transport protein sec24c-like	3723	20	6.32179e-136	0.701
contig_31427	14	98.6	xp_003199883 gpi ethanolamine phosphate transferase 2-like	1345	20	6.53478e-46	0.609
contig_37859	14	98.6	xp_003484593 tudor domain-containing protein 3-like	3974	20	3.45576e-47	0.557
contig_41603	14	98.6	np_647468vasorin precursor	2218	20	9.44764e-09	0.5145
contig_48953	14	98.6	xp_003811361 gpi ethanolamine phosphate transferase 2 isoform 4	2267	20	1.03372e-26	0.3995
contig_46220	14	99.8	xp_001949730 src substrate cortactin-like	960	20	7.24959e-85	0.8005
contig_43297	15	0	guanine nucleotide exchange	5149	20	8.2158e-105	0.646
contig_43050	15	1.6	efn82630 ferric-chelate reductase 1-like protein	2881	20	2.90511e-85	0.5535
contig_75715	15	7.2	xp_001878552 protein	1496	2	3.12084e-07	0.48
contig_49511	15	14.5	xp_001199024 methyltransferase-like protein 9-like	2420	20	2.93077e-35	0.669
contig_45797	15	23.6	xp_002739084 cg6178-like	2044	20	1.11696e-109	0.5995
contig_49787	15	25.3	isoform b	6167	20	2.72343e-94	0.487
contig_32667	15	27.2	usick-kaufman syndrome	2503	20	2.42338e-24	0.412
contig_17687	15	27.7	proteasome subunit alpha type-7	965	20	4.27797e-101	0.9005
contig_33696	15	33.8	transmembrane protein 107	810	20	8.09859e-17	0.652
contig_45207	15	33.8	carnitine acylcarnitine translocase	2108	20	3.742e-108	0.797
contig_45454	15	33.8	coatomer protein subunit beta 2 (beta prime)	3588	20	0	0.925
contig_50063	15	33.8	xp_003246305 insulin-like growth factor-binding protein complex acid labile subunit-like	3985	20	4.20584e-69	0.4915
contig_44344	15	33.9	xp_003689816 dnaj homolog subfamily c member 13	1170	20	1.91908e-128	0.738
contig_24031	15	36.3	xp_001604899 low quality protein: tbc1 domain family member 7-like	1767	20	1.01695e-39	0.4855
contig_49615	15	36.3	cab85963alpha glucosidase	3359	20	0	0.6005
contig_50647	15	36.3	rho gtpase activating protein	3765	20	7.68768e-81	0.5355
contig_51686	15	36.3	ubiquitin-protein ligase	11202	20	0	0.6085
contig_17624	15	40.2	eukaryotic initiation factor 4a-ii	1252	20	0	0.8825
contig_39700	15	40.8	xp_002426402adam 19	1180	20	1.52221e-48	0.5265
contig_48879	15	41.2	isoform cra_c	2030	20	2.9299e-110	0.5605
contig_47632	15	41.3	xp_002428901pre-mrna-splicing factor	2157	20	9.63877e-51	0.8415
contig_40917	15	41.4	sodium-dependent organic anion transporter	1312	20	4.10537e-45	0.522
contig_44374	15	41.5	ankyrin unc44	2162	20	1.60177e-37	0.526
contig_49442	15	41.9	xp_003447515 poly	2460	20	9.94435e-148	0.665
contig_40054	15	44.5	afp61231trna synthetases class 2 ( k and n)	2705	20	0	0.7925
contig_44399	15	47.8	xp_975321 cg33232 cg33232-pc	3213	20	1.08594e-112	0.539
contig_52283	15	49.7	protein phosphatase 2c	6003	20	1.34876e-114	0.616
contig_51317	15	50	aminopeptidase n	3047	20	7.55344e-116	0.7255
contig_47860	15	55.3	xp_003455793 cubilin-like	4105	20	0	0.5675
contig_50375	15	55.7	dihydrolipoamide succinyltransferase component of 2-oxoglutarate dehydrogenase	3736	20	3.74579e-112	0.8705
contig_39825	15	60.5	aat01144soft fertilization envelope protein 9	1085	20	4.19123e-34	0.489
contig_51117	15	61.1	EFX88552hypothetical protein DAPPUDRAFT_304661	1841	6	2.24601e-13	0.3633
contig_35604	15	61.2	caa03855lipophorin receptor	1145	20	9.45269e-40	0.514
contig_36901	15	62.7	xp_003706207 probable phenylalanine--trna mitochondrial-like	1184	20	2.87375e-71	0.764
contig_29231	15	63.1	efx85107salivary alkaline phosphatase	2886	20	7.57559e-126	0.628
contig_49279	15	63.1	fanconi anemia complementation group d2	4504	20	8.12991e-101	0.479
contig_52145	15	63.1	ubiquitin specific protease 24	9874	20	0	0.594
contig_44114	15	64.4	isoform b	3888	20	0	0.851
contig_41702	15	64.7	fk506 binding protein 59kda	2073	20	2.60532e-130	0.6745
contig_45038	15	64.9	xp_967283 methionine aminopeptidase	2734	20	1.41383e-166	0.8035
contig_52192	15	68	brct domain protein	4136	20	6.02859e-10	0.475
contig_49379	15	68.3	xp_966791 wd-repeat protein	2898	20	0	0.6505
contig_37809	16	6.7	ade44091phosphoinositide 3-kinase isoform b	5541	20	0	0.6855
contig_44016	16	10.7	xp_003398875 protein fam49b-like	5630	20	2.70194e-125	0.7925
contig_49581	16	10.8	progressive external ophthalmoplegia 1	2435	20	5.53071e-58	0.496
contig_38195	16	11	xp_003724410 fanconi anemia group a protein homolog	1590	20	4.68366e-49	0.5325
contig_42291	16	11	adp-ribosylation factor-like 2 binding protein	903	20	2.36677e-18	0.552
contig_49346	16	12	xp_003399912 phosphatidylinositol 4-kinase beta-like	4283	20	0	0.6315
contig_50958	16	12.5	xp_003411385 tnfaip3-interacting protein 2-like	4575	2	3.33812e-09	0.55
contig_49933	16	14.1	xp_001662500lysosomal acid	2510	20	2.72104e-100	0.625
contig_49295	16	17.2	glucose dehydrogenase	1844	20	9.94088e-70	0.5845
contig_51170	16	18	np_001155398protein canopy homolog 4-like precursor	3067	20	9.47176e-50	0.688
contig_52207	16	18	xp_001948864 cd109 antigen-like	4391	20	1.15703e-168	0.4955
contig_45647	16	23.4	xp_003698827 fatty-acid amide hydrolase 2-like	957	20	4.13159e-48	0.543
contig_45858	16	23.4	xp_001944531 nuclease harbi1-like	976	20	1.3248e-57	0.5675
contig_46001	16	23.4	xp_002735209 beta-tubulin cofactor c-like	1987	20	6.65461e-59	0.5455
contig_40531	16	23.7	odd oz protein	5786	20	7.3085e-134	0.7825
contig_52355	16	24.5	odd oz protein	8526	20	0	0.7
contig_48000	16	31.8	xp_971128 cg4553 cg4553-pa	1108	20	5.09797e-19	0.538
contig_51705	16	32.1	np_001072616protein shq1 homolog	3595	20	9.28586e-52	0.6255
contig_41705	16	33.3	cholesterol transporter tart1	1590	20	3.89207e-112	0.591
contig_51260	16	33.3	protein	2578	20	1.08714e-35	0.484
contig_34635	16	35.6	dead box atp-dependent rna helicase	2338	20	2.49676e-92	0.734
contig_40245	16	36.1	ik cytokine	2506	20	4.82252e-73	0.5765
contig_30757	16	38	xp_003227294 membrane progestin receptor gamma-b-like	813	20	1.13612e-26	0.611
contig_36618	16	38	efn65297cystinosin-like protein	2317	20	4.06016e-103	0.6945
contig_49257	16	38	progestin and adipoq receptor family member vi	3348	20	2.4838e-59	0.58
contig_51864	16	38	xp_001121003 tyrosine-protein phosphatase 69d-like	6172	20	1.01171e-173	0.7035
contig_41059	16	38.1	monocarboxylate transporter	900	20	2.68478e-22	0.449
contig_44529	16	38.1	monocarboxylate transporter	2187	20	1.12742e-30	0.4035
contig_45975	16	38.1	alpha 1a	2530	20	0	0.706
contig_48082	16	38.1	isoform cra_a	1663	20	0	0.772
contig_50390	16	38.1	xp_001807060 tyrosine phosphatase	1541	11	1.96946e-12	0.3936
contig_52008	16	38.1	egi65859serine threonine-protein kinase 17b	3652	20	7.02814e-39	0.836
contig_52032	16	38.1	rna binding motif and elmo ced-12 domain isoform cra_a	5270	20	9.13491e-59	0.6155
contig_18586	16	38.6	acu31810alpha2 macroglobulin isoform 2	911	20	6.71294e-170	0.783
contig_50524	16	39.2	villin 1	3889	20	7.23431e-175	0.591
contig_50786	16	39.2	egi63440cytokine receptor	2918	20	2.71353e-30	0.3855
contig_41798	16	40.7	isoform a	1603	20	3.39947e-39	0.8155
contig_32374	16	41.3	peptidylprolyl isomerase domain and wd repeat containing 1	2016	20	0	0.797
contig_44216	16	41.5	eukaryotic initiation factor 4a-iii-like	1718	20	0	0.9385
contig_52148	16	41.5	efn62115protein hairless	5053	7	3.46829e-15	0.3786
contig_43369	16	41.8	abp97431alpha 2 macroglobulin	4503	20	0	0.55
contig_47852	16	41.8	xp_002430986zinc finger protein dhhc domain containing	1446	20	7.99691e-178	0.732
contig_47870	16	41.8	armadillo repeat-containing protein 8	3014	20	1.26611e-131	0.7515
contig_35825	16	49.7	alternative testis transcripts open reading frame isoform c	1615	20	1.37198e-96	0.713
contig_47398	16	49.7	xp_002425114thyroid hormone receptor-associated	10006	20	1.02005e-154	0.533
contig_41480	16	49.8	loc100145014 protein	1730	20	4.94403e-15	0.5325
contig_50311	16	49.8	xenotropic and polytropic murine leukemia virus receptor xpr1	4668	20	6.44942e-117	0.6745
contig_51533	16	50.1	viral a-type inclusion	5749	20	2.81499e-61	0.399
contig_43020	16	54.2	aldehyde dehydrogenase type isoform k	1764	20	9.51368e-147	0.711
contig_47545	16	55.2	aeu11366broad-complex protein isoform 4	1858	20	4.09901e-47	0.42
contig_36249	16	55.3	tripartite motif-containing protein 3	1210	20	3.54612e-08	0.415
contig_42929	16	56.1	septin 9	1807	20	2.61946e-99	0.762
contig_52336	16	56.1	xp_002120176 protein	5229	20	1.87934e-72	0.4545
contig_40737	16	56.2	np_957217very low-density lipoprotein receptor precursor	1067	20	2.30936e-37	0.441
contig_12791	16	56.6	xp_002120176 protein	835	20	5.04002e-17	0.4785
contig_36343	16	56.6	novel protein	1423	20	6.90633e-25	0.425
contig_50273	16	56.6	novel protein	1231	20	1.24606e-24	0.484
contig_51976	16	56.6	xp_002732140 probable exonuclease mut-7 homolog	3945	20	1.16941e-71	0.4505
contig_14833	16	56.7	novel protein	276	20	5.64976e-10	0.5325
contig_51375	16	65	xp_003760559 zinc finger protein 850-like	2084	20	8.94212e-46	0.4505
contig_24106	16	66.4	elongation factor ts	1358	20	1.16446e-66	0.606
contig_36027	16	66.5	afj59947c-type lectin partial	748	1	1.63494e-18	0.91
contig_32624	16	70.2	xp_967810 cg12935 cg12935-pa	866	20	3.02666e-52	0.72
contig_50502	16	70.2	txndc11 protein	4790	20	3.78698e-96	0.4545
contig_46821	16	75.6	breast cancer metastasis-	1655	20	2.00094e-50	0.7405
contig_50575	16	75.6	xp_967708 agap009560- partial	5151	20	7.33289e-154	0.68
contig_52352	17	0	hect (homologous to the e6-ap carboxyl terminus) domain and rcc1 -like domain isoform cra_b	7707	20	0	0.728
contig_43255	17	0.1	serine threonine kinase 3 (ste20 yeast)	5124	20	1.47664e-21	0.6245
contig_48862	17	1.1	hect (homologous to the e6-ap carboxyl terminus) domain and rcc1 -like domain isoform cra_b	3368	20	0	0.69
contig_52230	17	1.1	zinc finger protein 532	6684	20	1.14906e-21	0.4145
contig_43248	17	3	egi57844serine threonine-protein kinase 3	1281	20	3.71751e-152	0.927
contig_43635	17	4.2	transmembrane 9 superfamily member 1 isoform a	3742	20	0	0.7445
contig_50459	17	5.6	adf87944interleukin enhancer binding factor	2645	20	0	0.867
contig_47450	17	15.9	xp_003251122 zinc finger protein 106-like	5584	20	5.9572e-24	0.52
contig_51012	17	18.6	epoxide hydrolase microsomal	2538	20	2.10099e-116	0.648
contig_23384	17	26.7	eukaryotic translation initiation factor 6	1618	20	4.09372e-133	0.853
contig_26178	17	26.7	xp_968051 bobby sox cg1414-pc	3137	20	4.2515e-29	0.7015
contig_39279	17	26.7	leukotriene a-4 hydrolase	2135	20	7.52173e-173	0.7515
contig_40314	17	26.7	efx78317gst-n-metaxin-like protein	1166	20	1.35466e-49	0.5435
contig_45405	17	26.7	stress-induced phosphoprotein 1	3508	20	0	0.709
contig_51046	17	27.5	lamin b receptor	2573	20	1.20028e-34	0.658
contig_30117	17	29.6	zinc finger ccch- antiviral 1	2352	20	2.10705e-14	0.4355
contig_44342	17	29.6	xp_416333 poly	3212	20	1.35862e-30	0.625
contig_45791	17	29.6	q02942 ame: full=transferrin flags: precursor	3050	20	8.11707e-102	0.5115
contig_47941	17	29.6	xp_003702620 alsin	3825	20	1.526e-68	0.546
contig_51513	17	29.6	xp_002426709ubiquitin conjugation factor e4	4762	20	0	0.686
contig_25464	17	30.2	transcription factor mitochondrial	1232	20	1.35118e-103	0.7085
contig_52359	17	30.2	novel protein human and mouse neuroblastoma-amplified protein	6581	20	0	0.6035
contig_48896	17	30.4	dna chr brigham & women s genetics 0212 expressed	2883	20	2.74147e-59	0.56
contig_32385	17	30.8	testis expressed gene 264 homolog isoform cra_a	1015	20	5.02049e-47	0.6325
contig_38213	17	38.3	btg3 associated nuclear protein	2404	20	5.64121e-47	0.5625
contig_46056	17	40.2	ubiquitin-like protein 4a-like	1288	20	2.06501e-17	0.513
contig_51737	17	40.6	xp_970022 agap012115-pa	4254	20	3.4274e-109	0.613
contig_38769	17	42	queuine trna-ribosyltransferase	2019	20	2.59959e-151	0.7655
contig_24732	17	50.4	myospheroid	701	20	1.32631e-48	0.606
contig_50599	17	50.4	f-box 18	1837	20	3.91108e-42	0.584
contig_52129	17	50.4	aac64661pacifastin light chain precursor	4489	20	1.25541e-85	0.3855
contig_29962	17	56.3	xp_003400647 hyaluronidase-like	1239	20	4.29113e-57	0.542
contig_37827	17	56.3	xp_003689649 oligosaccharyltransferase complex subunit ostc-a-like isoform 1	810	20	3.47241e-60	0.8485
contig_49912	17	56.3	xp_002408296mitogen activated protein kinase kinase kinase	7539	20	7.36361e-150	0.759
contig_52070	17	56.3	xp_972752 transglutaminase	3768	20	1.93663e-108	0.638
contig_1222	17	58.3	follicular lymphoma variant translocation 1	2369	20	3.34116e-68	0.6165
contig_35491	17	58.8	myosin light chain 2	1048	20	1.60061e-35	0.71
contig_52023	17	59.4	xp_392107 centrosomin	6603	20	4.30946e-21	0.623
contig_48125	17	60	peroxisomal biogenesis factor 19	3755	20	3.85828e-32	0.4785
contig_40313	17	60.4	uridine phosphorylase	1358	20	6.56638e-86	0.7585
contig_45935	17	60.4	cyclin a	2186	20	0	0.6475
contig_51268	17	60.4	isoform b	11312	20	0	0.642
contig_43327	17	61.2	xp_003701013 protein szt2-like	1724	20	1.19533e-61	0.5675
contig_52373	17	63.3	xp_972570 phospholipase c epsilon	11747	20	0	0.543
contig_48268	17	64.5	np_001004885chromosome 22 open reading frame 25	2072	20	4.70672e-47	0.552
contig_46926	17	66.8	cyclin i	4874	20	4.49977e-28	0.5005
contig_32658	18	0.4	abhydrolase domain containing 7	1485	20	2.48335e-65	0.592
contig_42354	18	0.4	set domain containing protein	2373	20	4.58615e-17	0.538
contig_20829	18	2.5	component of oligomeric golgi complex 8	2200	20	2.47099e-110	0.73
contig_2807	18	9.4	circadian protein clock arnt bmal pas	344	20	3.27085e-13	0.674
contig_45339	18	15.1	adp-ribosylation factor 6	5230	20	2.13533e-92	0.979
contig_24804	18	16	xp_973346 phosphoacetylglucosamine mutase	1886	20	3.19611e-172	0.7005
contig_45781	18	16.7	EFR24899hypothetical protein AND_10216	1545	18	5.37796e-10	0.5222
contig_49026	18	16.7	xp_969735 cg9380 cg9380-pb	2560	20	1.55652e-34	0.393
contig_40189	18	19	adenylyl cyclase-associated protein	2745	20	1.67593e-58	0.7205
contig_44122	18	19	EFN77676hypothetical protein EAI_08962	1584	9	1.19865e-12	0.5022
contig_32251	18	19.3	NP_893124hypothetical protein PMM1007	3065	1	9.91606e-07	0.52
contig_49383	18	21.4	actin related protein 2 3 complex subunit 2	5747	20	5.74836e-131	0.881
contig_46982	18	25.7	prune homolog 2	4362	20	1.70872e-63	0.7955
contig_48414	18	25.8	cysteine-rich secretory protein 2	1985	20	3.19887e-53	0.5235
contig_51421	18	27.1	egi64655protein phosphatase 1 regulatory subunit 16a	7802	20	3.1086e-143	0.7795
contig_41433	18	28.4	ace-paralogous acetylcholinesterase	2963	20	0	0.7715
contig_40139	18	35.3	abk59925clottable protein	1111	5	5.35791e-93	0.676
contig_41328	18	35.3	q9u572 ame: full=hemolymph clottable protein flags: precursor	712	12	1.52196e-140	0.5917
contig_44635	18	35.3	xp_396380 androgen-induced gene 1 isoform 2	2158	20	7.18149e-30	0.5415
contig_52186	18	35.3	isoform a	9099	20	2.18903e-63	0.438
contig_23314	18	39	ubiquitin specific peptidase 14	2034	20	1.06302e-160	0.7015
contig_48550	18	39	aeb00820vasa-like protein	3083	20	0	0.68
contig_49660	18	39.2	xp_001625378 protein	2486	20	1.3048e-62	0.5665
contig_51786	18	39.2	trak1 protein	3790	20	1.1559e-68	0.6375
contig_51848	18	39.2	EFX70876hypothetical protein DAPPUDRAFT_228160	4215	1	1.05017e-09	0.59
contig_49885	18	41.8	efn79795wd repeat-containing protein 37	3584	20	3.01867e-119	0.634
contig_45351	18	43.9	histone -like	1452	20	1.85988e-49	0.9955
contig_52027	18	43.9	enoki mushroom	10845	20	2.95531e-115	0.714
contig_35840	18	44.3	chromosome 21 open reading frame 33	1053	20	1.35238e-74	0.7405
contig_51542	18	45.3	isoform e	6483	20	0	0.493
contig_29848	18	49.6	protein	355	20	2.31181e-19	0.638
contig_51128	18	53.1	leucine rich repeat containing 45	2264	20	9.54801e-65	0.5105
contig_44686	18	56.2	leukocyte receptor cluster member 1	1413	20	7.54848e-32	0.577
contig_29078	18	73.4	ehj71132mitochondrial ribosomal protein l53	2421	20	1.56125e-20	0.6065
contig_47723	18	73.4	scm-like with four mbt domains 2	1337	20	3.9474e-35	0.453
contig_45439	18	80.6	xp_002427196protein-l-isoaspartate o-methyltransferase domain-containing	4710	20	2.96494e-69	0.705
contig_29371	18	82.7	caj58682innexin inx2	1236	20	1.09221e-44	0.51
contig_33989	19	2.1	xp_001605514 wd repeat-containing protein 89-like	876	20	8.12635e-53	0.573
contig_32578	19	2.5	aci16653esterase 1	2580	20	2.24385e-73	0.5515
contig_29227	19	3.6	xp_002191460 unc-84 homolog a ( elegans)	2355	20	3.21085e-63	0.7055
contig_46608	19	3.8	family with sequence similarity member a	1396	20	1.14306e-32	0.538
contig_50046	19	3.8	xp_003446123 importin-11 isoform 1	5573	20	0	0.723
contig_108853	19	4.8	efn77104zinc finger protein ubi-d4 a	592	20	7.61016e-21	0.728
contig_52197	19	4.8	budding uninhibited by benzimidazoles 1 homolog beta	4911	20	1.06395e-69	0.509
contig_44319	19	25.7	adp-ribosylation factor gtpase activating protein 2	2760	20	5.36405e-97	0.5285
contig_46552	19	25.7	alpha 8	4208	20	1.76373e-57	0.4045
contig_48807	19	25.7	efn64493wd repeat-containing protein 33	2463	20	2.67613e-76	0.828
contig_50272	19	25.7	xp_001929500 exportin-5	4986	20	2.0169e-108	0.658
contig_45666	19	27.5	xp_001862631transmembrane protein 77	6791	20	2.67023e-50	0.586
contig_45973	19	27.5	isoform a	1709	15	9.49142e-11	0.446
contig_35516	19	28	xp_002424807hect e3 ubiquitin	4790	20	0	0.6625
contig_48914	19	28.7	abc transporter	876	20	1.88651e-25	0.4645
contig_35006	19	34.8	alanyl-trna synthetase	511	20	5.14069e-18	0.526
contig_37648	19	34.9	mitochondrial processing peptidase beta subunit	1722	20	0	0.861
contig_50165	19	36.2	rrn3 rna polymerase i transcription factor homolog ( cerevisiae)	2877	20	1.95074e-73	0.478
contig_48227	19	37	glucosidase 2 subunit beta	3197	20	2.43976e-64	0.5435
contig_50241	19	37	transcription factor	2006	20	9.52223e-21	0.467
contig_36395	19	37.8	add18722cytochrome b5	1148	20	1.73797e-25	0.7905
contig_47403	19	37.8	heat shock protein isoform a	1612	20	6.27234e-25	0.649
contig_21486	19	38.4	aet34915heat shock protein 21	3523	9	7.73386e-27	0.5456
contig_33757	19	41.1	isoform b	476	20	6.73882e-15	0.6105
contig_46653	19	41.1	multidrug resistance-associated protein 5 isoform 1	1089	20	1.2444e-94	0.659
contig_43162	19	44	novel krab box containing protein	3167	20	9.81955e-58	0.6575
contig_49152	19	44	guanine nucleotide-binding protein g subunit alpha-like	8532	20	0	0.909
contig_50667	19	46.4	xp_003400319 protein tiptop-like	2144	20	2.27806e-52	0.7275
contig_45244	19	46.9	sphingomyelin phosphodiesterase	1355	20	2.16369e-105	0.613
contig_52362	19	46.9	isoform a	13245	20	0	0.6015
contig_50313	19	47.1	heterogeneous nuclear ribonucleoprotein	2798	20	2.46567e-73	0.7885
contig_52364	19	47.1	efn83866serine threonine-protein kinase lmtk1	8300	20	1.13115e-58	0.5305
contig_40559	19	47.2	queuine trna-	1479	20	6.05341e-80	0.5275
contig_35767	19	49.2	xp_003740901 t-complex protein 1 subunit delta-like	2061	20	3.86435e-126	0.877
contig_46504	19	49.2	xp_003461474 tripartite motif-containing protein 65-like	1136	6	9.42052e-08	0.4333
contig_51571	19	49.2	xp_001946003 btb poz domain-containing protein kctd3-like	3249	20	0	0.8225
contig_19313	19	50	hyaluronan binding protein 2	314	20	2.12398e-09	0.6015
contig_50450	19	50	xp_002730613 serum glucocorticoid regulated kinase 3-like	3820	20	1.8321e-122	0.6835
contig_45030	19	52.6	xp_003425097 e3 ubiquitin-protein ligase rnf8-like	1439	20	1.12018e-30	0.5365
contig_17674	19	54	xp_003699658 serine protease snake-like	2092	20	1.22147e-18	0.506
contig_40347	19	54	pyridoxal-5 -phosphate-dependent protein beta subunit	1329	20	1.08861e-69	0.5465
contig_49031	19	54	alpha tubulin	1430	20	2.17038e-135	0.99
contig_37741	19	54.7	np_001123267cysteine and histidine-rich domain -containing 1	2426	20	1.0621e-93	0.628
contig_47300	19	54.7	AEC22817hypothetical protein	1395	1	1.03866e-17	0.5
contig_48627	19	54.8	er degradation mannosidase alpha-like 1	3022	20	0	0.7365
contig_38811	19	56.7	m 11-pa	827	20	3.17501e-64	0.771
contig_41443	19	56.9	xp_003426769 tbc1 domain family member 4-like isoform 2	6021	20	5.77502e-174	0.5855
contig_42805	19	56.9	xp_001606047 ero1-like	3469	20	6.6366e-148	0.691
contig_43546	19	56.9	xp_003441274 sphingosine-1-phosphate lyase 1	3471	20	8.0458e-178	0.7255
contig_43596	19	56.9	xp_003491168 multiple inositol polyphosphate phosphatase 1-like	1756	20	1.77881e-36	0.479
contig_42001	19	57.1	peroxisomal biogenesis factor 2	1099	20	1.40769e-37	0.503
contig_23455	19	62.2	actin-related protein 10	2103	20	1.4234e-91	0.694
contig_44217	19	62.3	rna polymerase ii transcriptional coactivator	1474	20	6.77875e-15	0.7235
contig_45251	19	62.3	kelch-like protein 12	4815	20	3.17348e-34	0.619
contig_18966	19	66.3	xp_003448720 glucose-6-phosphatase-like isoform 1	1480	20	2.47481e-57	0.5335
contig_35883	19	66.3	caspase 2	2504	20	3.51262e-15	0.4425
contig_43389	19	66.3	neuropeptide precursor protein	2955	12	2.57346e-20	0.7617
contig_50358	19	66.3	xp_966816 agap002414-pa	5763	20	0	0.642
contig_50999	19	66.3	xp_003704252 endothelin-converting enzyme 1-like	5314	20	0	0.652
contig_46810	19	68.5	xp_001661553organic cation transporter	1167	20	3.83537e-28	0.442
contig_48504	19	68.5	nucleoporin 88kda	3073	20	1.31553e-75	0.4905
contig_52376	19	68.5	efn66182probable e3 ubiquitin-protein ligase herc2	16975	20	0	0.8055
contig_35790	19	69.2	coiled-coil domain-containing protein 124 isoform 1	884	20	2.86836e-29	0.5075
contig_38578	19	69.2	xp_968933 ga12251-pa	921	20	1.48627e-23	0.5145
contig_44012	19	69.2	cell adhesion molecule	3929	20	0	0.702
contig_47478	19	69.2	cytosolic non-specific dipeptidase isoform 1	2052	20	0	0.7795
contig_50187	19	69.2	alpha globin regulatory element containing gene	1918	20	2.75714e-62	0.459
contig_49954	19	69.3	xp_002407136glutamate receptor interacting	3870	20	5.3991e-130	0.544
contig_50369	19	70.4	xp_003491459 f-box only protein 11-like	6505	20	0	0.7975
contig_49068	19	70.7	xp_002423791eukaryotic translation initiation factor 4	3945	20	3.84804e-107	0.6145
contig_51029	19	70.9	insulin receptor substrate 1	3375	20	1.37885e-49	0.584
contig_47600	19	77.4	f-box only protein 21 isoform 2	2910	20	3.83225e-93	0.544
contig_38683	19	81.8	ubiquitin conjugating enzyme 7 interacting protein	1048	20	8.9632e-79	0.6465
contig_40991	19	81.9	coenzyme q3 methyltransferase	1088	20	1.68968e-75	0.644
contig_50096	19	82.4	ankyrin repeat	3006	20	9.57615e-47	0.408
contig_50648	19	83.7	caffeoyl- o-methyltransferase	1150	20	1.3455e-102	0.6425
contig_32411	19	85.8	xp_001638857 protein	744	20	1.89167e-59	0.65
contig_51898	19	85.8	gamma complex associated protein 5	2673	20	4.44099e-40	0.393
contig_18661	19	87.8	xp_003706119 transcription initiation factor tfiid subunit 7-like	1024	20	8.44175e-34	0.5585
contig_32618	19	90.8	cop9 signalosome complex subunit 2 isoform 1	2426	20	0	0.8965
contig_48494	19	95.1	XP_002590491hypothetical protein BRAFLDRAFT_124498	3519	1	1.41133e-20	0.39
contig_23159	19	95.2	xp_003222859 protein smg9-like	2437	20	1.01027e-51	0.4955
contig_44255	19	95.2	np_001074151leucine-rich repeat-containing protein 15 precursor	3817	20	1.59701e-17	0.4875
contig_44890	19	95.2	selenocysteine lyase	2306	20	4.04055e-103	0.651
contig_47455	19	95.2	amine oxidase	1832	20	4.914e-53	0.483
contig_48349	19	95.2	proteasome ( macropain) 26s non- 2	3200	20	0	0.7485
contig_49995	19	95.2	slit homolog 3	3385	14	3.41463e-40	0.4514
contig_50895	19	95.2	tpr repeat nuclear	4518	20	0	0.8175
contig_18033	20	0.5	xp_002662101 centromere protein v	487	20	2.51637e-33	0.7345
contig_40783	20	0.5	haloalkane dehalogenase	1258	20	5.56271e-44	0.651
contig_44422	20	0.5	fgfr1 oncogene partner	1366	20	1.22703e-23	0.4635
contig_48329	20	0.5	efn62769cleft lip and palate transmembrane protein 1-like protein	5907	20	1.32842e-106	0.6795
contig_51564	20	0.5	phd finger protein	3607	20	5.28077e-55	0.5435
contig_52049	20	0.5	muts homolog 4 ( coli)	3523	20	1.31238e-159	0.58
contig_52053	20	0.5	xp_002762085 zinc finger protein 850	4353	20	3.04431e-20	0.3265
contig_52149	20	0.5	xp_001605551 dep domain-containing protein 5-like isoform 1	4746	20	2.37341e-175	0.5405
contig_41418	20	11.9	cytochrome family subfamily polypeptide 24	1746	20	1.61933e-106	0.5405
contig_47028	20	11.9	cytochrome family subfamily polypeptide 24	1716	20	1.21412e-98	0.559
contig_49578	20	11.9	cdp-diacylglycerol--glycerol-3-phosphate 3-phosphatidyltransferase	1817	20	1.41425e-68	0.71
contig_35625	20	23.1	coiled-coil domain containing 155	3871	20	2.05277e-12	0.4595
contig_36484	20	23.1	mitochondrial ribosomal protein l2	1190	20	6.66241e-76	0.7125
contig_46101	20	23.1	chondroitin synthase	3974	20	7.26889e-130	0.5595
contig_46770	20	25	xp_003753840 tumor suppressor p53-binding protein 1	1739	20	6.47216e-31	0.448
contig_45414	20	28	fuse-binding protein-interacting repressor siahbp1	1262	20	9.82221e-65	0.827
contig_51363	20	28	xp_001605933 bicaudal d-related protein homolog	4110	20	1.19465e-42	0.672
contig_34258	20	29.3	xp_781218 o-phosphoseryl-trna selenium transferase	731	20	2.70002e-10	0.6825
contig_50156	20	34.1	xp_797096 pms1 protein homolog 1-like	3340	20	1.86965e-107	0.571
contig_51383	20	34.1	xp_003420115 nuclear pore complex protein nup98-nup96 isoform 2	7206	20	0	0.4515
contig_17686	20	35	elongation factor-1 alpha	1523	20	2.34627e-42	0.937
contig_37845	20	35.4	efn69579ataxin-2-like protein	2028	20	7.82164e-55	0.556
contig_47104	20	37.7	xp_001808745 knickkopf cg6217- partial	2437	20	1.18238e-84	0.704
contig_41964	20	37.9	xp_003410911 torsin-1a-interacting protein 1	1809	8	1.63383e-08	0.47
contig_43956	20	37.9	adg85661lectin b isoform 2	3270	7	1.76238e-09	0.4614
contig_46915	20	37.9	XP_002425660hypothetical protein Phum_PHUM213790	5046	2	2.24513e-14	0.435
contig_49422	20	37.9	sex-determining protein fem-1	2232	20	5.0846e-103	0.7375
contig_18643	20	38.2	xp_974344 fibrillin 2	2922	15	7.16618e-23	0.492
contig_50418	20	38.2	xp_974344 fibrillin 2	9131	20	0	0.7195
contig_50260	20	38.8	egi68287lipase maturation factor 2	2437	20	4.75607e-118	0.579
contig_40416	20	39	isoform c	1279	20	2.94193e-141	0.8025
contig_46527	20	39	ada84471retinitis pigmentosa gtpase regulator protein 1	1931	20	3.45248e-12	0.383
contig_32783	20	39.2	sphingomyelin phosphodiesterase 2	1653	20	1.46999e-69	0.5555
contig_33236	20	39.2	ap-3 complex subunit sigma-2-like	788	20	6.62789e-93	0.9075
contig_50345	20	44	cab85963alpha glucosidase	3363	20	0	0.5675
contig_51615	20	44	efn81739hermansky-pudlak syndrome 3 protein	3562	20	1.05124e-47	0.4465
contig_36740	20	48.8	xp_003489022 cell growth regulator with ring finger domain protein 1-like	826	20	9.27689e-24	0.487
contig_39437	20	48.8	xp_001322629at hook motif family protein	787	4	8.51182e-08	0.44
contig_44998	20	48.8	tetratricopeptide repeat domain 30a1	2034	20	7.60048e-167	0.8365
contig_50899	20	52.9	slit protein	7153	20	0	0.6835
contig_35499	20	54.3	xp_003449118 peroxisomal membrane protein 11c-like	1630	20	2.6696e-31	0.5125
contig_36635	20	54.3	aco12061c10orf58 homolog precursor	1617	20	3.43541e-47	0.624
contig_47114	20	54.3	xp_002427738vacuolar protein sorting-associated	1150	20	3.23987e-64	0.529
contig_50188	20	54.3	isoform b	1113	20	6.47616e-30	0.585
contig_44979	20	54.9	efn89132 ac transposable element-derived protein 4	806	19	2.95784e-11	0.4905
contig_49208	20	55.2	xp_970437 agap005961-pa	2608	20	2.81084e-132	0.7105
contig_31234	20	55.3	ehj77170 vacuolar protein sorting-associated protein	362	20	1.86926e-21	0.5635
contig_43190	20	55.3	aco12425deoxyribonuclease tatd	2643	20	1.73784e-121	0.8055
contig_52339	20	65.1	xp_002430009spectrin alpha	8461	20	0	0.8725
contig_48713	20	66.3	xp_002739326 smad-interacting and cpsf-like	3854	20	2.02017e-52	0.4985
contig_51179	20	66.7	serine protease	1772	20	4.25236e-70	0.5435
contig_37650	20	67.3	insect-derived growth factor-a-like protein	1757	20	4.74393e-114	0.6005
contig_46507	20	67.7	xp_003763022 nucleolar protein 6	2004	20	2.68932e-116	0.5535
contig_50807	20	68.2	add20080hypothetical conserved protein	6351	20	8.86056e-48	0.4655
contig_51166	20	71.7	isoform b	6924	20	0	0.6775
contig_51871	20	71.7	isoform a	6181	20	9.88857e-28	0.777
contig_33561	20	72.5	xp_002721808 zinc finger protein 764-like	727	20	3.94934e-14	0.585
contig_50001	20	72.5	xp_003225726 serine threonine-protein phosphatase 4 regulatory subunit 1-like	5710	20	1.98395e-91	0.6685
contig_51336	20	72.5	isoform cra_a	3271	20	2.11967e-63	0.532
contig_51524	20	73.8	xp_003743518 low quality protein: membrane-associated guanylate ww and pdz domain-containing protein 2-like	5660	20	3.38248e-176	0.59
contig_49427	20	75.6	eie20442arm repeat-containing protein	3204	20	0	0.5625
contig_33213	20	76.3	xp_788308 f-box lrr-repeat protein 5-like	609	20	4.14239e-20	0.6245
contig_48851	20	76.3	subfamily member 1	1457	20	1.06729e-28	0.8515
contig_51171	20	76.5	zgc:92345 protein	3305	20	1.06793e-54	0.816
contig_46893	20	79.8	egi68386mif4g domain-containing protein b	3670	20	2.03271e-78	0.5525
contig_51964	20	80.4	xp_003425730 pyridoxal-dependent decarboxylase domain-containing protein 1-like isoform 2	3288	20	5.87394e-138	0.5665
contig_51330	20	83.4	egi57188rims-binding protein 2	2977	20	1.69293e-112	0.7555
contig_48510	20	84.4	isoform c	5506	20	9.66953e-27	0.538
contig_34662	20	85.8	xp_003213353 vesicle transport protein use1-like isoform 1	1259	20	5.42015e-31	0.536
contig_45662	20	85.8	aaq22771serine proteinase inhibitor	1309	20	5.70896e-47	0.5005
contig_47077	20	88.5	heat shock protein 67b2	2881	20	8.05952e-19	0.634
contig_37802	20	90.9	xp_392444 jnk-interacting protein 1	1390	20	1.51049e-85	0.848
contig_46831	20	93.7	abw81469tetraspanins-like protein cd63	1569	20	3.45589e-113	0.5305
contig_48216	20	93.9	sjogren syndrome antigen a2 ( ribonucleoprotein autoantigen ss-a ro)	3701	20	6.24092e-43	0.451
contig_18295	20	104	XP_002027849GL16282	978	18	1.88476e-11	0.6244
contig_44637	20	104	heat shock protein 83	1021	20	5.18817e-84	0.663
contig_35895	20	104.3	tbc1 domain member 10b	3322	20	1.08923e-107	0.7365
contig_50372	20	104.3	xp_001628921 protein	2854	14	1.96758e-09	0.5407
contig_43673	20	106.5	xp_001951396 bestrophin-3-like	862	20	2.87856e-63	0.7095
contig_37309	20	106.8	splicing factor 45-like	1381	20	1.2268e-79	0.5435
contig_38172	21	0	xp_798324 atp synthase subunit mitochondrial-like	876	20	3.19559e-49	0.6685
contig_40239	21	0	high-mobility group 20b	3161	20	2.1289e-28	0.64
contig_44071	21	0	proteasome ( macropain) 26s non- 5	2796	20	2.54239e-78	0.507
contig_50347	21	0	cytochrome p450	1797	20	0	0.651
contig_31248	21	2.8	efn73097transmembrane and ubiquitin-like domain-containing protein 2	1816	20	7.33207e-25	0.48
contig_48752	21	2.8	ehj68673integrin alpha 2	2672	20	3.40824e-32	0.553
contig_49488	21	2.8	a8x3a7 ame: full=integrin alpha pat-2 ame: full=paralyzed arrest at two-fold protein 2 flags: precursor	3618	20	2.31543e-34	0.44
contig_45905	21	4.2	kiaa0859 protein	2083	20	1.12849e-157	0.613
contig_51837	21	4.2	aai67349mgc147163 protein	2696	20	0	0.772
contig_44132	21	7.1	si:rp71- protein	1286	20	1.35024e-101	0.841
contig_44798	21	7.1	ankyrin repeat and fyve domain containing 1	2269	20	1.74603e-175	0.6015
contig_49314	21	7.1	xp_966564 thyroglobulin	2426	20	9.7635e-39	0.436
contig_23679	21	16.8	sodium-dependent phosphate transporter	551	20	2.55349e-22	0.5925
contig_23679	21	16.8	sodium-dependent phosphate transporter	551	20	2.55349e-22	0.5925
contig_51079	21	17.5	bicoid stability factor	4668	20	2.35185e-143	0.5705
contig_51949	21	17.5	class b secretin-like g-protein coupled receptor	4258	20	4.7009e-58	0.43
contig_40004	21	20.1	retinol retinaldehyde reductase	2430	20	2.70501e-97	0.585
contig_42946	21	20.1	xp_002738952 pitrilysin metallepetidase 1-like	2338	20	2.99598e-154	0.6885
contig_47262	21	20.1	myostatin 1b	2162	20	5.35411e-134	0.668
contig_50006	21	20.9	importin 9	5407	20	3.44687e-178	0.665
contig_43287	21	26.2	np_001157387 homolog 11	1064	20	3.43468e-33	0.644
contig_45564	21	26.3	xp_002431226dna double-strand break repair rad50	1657	6	7.94179e-15	0.47
contig_50491	21	28.5	xp_001809957 ecdysone-inducible gene e1 cg32356-pa	1859	20	1.10831e-76	0.516
contig_50635	21	29.4	ddrgk_droan ame: full=ddrgk domain-containing protein 1 flags: precursor	1521	20	1.9185e-36	0.801
contig_32255	21	30	aby66598pyruvate kinase 3	1808	20	0	0.8105
contig_46513	21	30	class member 2	5398	20	0	0.6425
contig_48789	21	32.6	cell division cycle associated 7-like	2066	20	7.99877e-47	0.8305
contig_47075	21	33	xp_974658 agap012587-pa	2058	20	2.33049e-22	0.5935
contig_39846	21	36	efn83857sulfotransferase 1c4	1287	20	5.20281e-53	0.5175
contig_31222	21	37.9	cytochrome p450	642	20	3.17229e-24	0.594
contig_47637	21	37.9	cell cycle progression	1977	20	9.93181e-39	0.5215
contig_38456	21	39.4	zinc finger	1155	20	1.88882e-112	0.7665
contig_41549	21	39.6	xp_971079 cg4611 cg4611-pa	2353	20	1.91801e-108	0.544
contig_51488	21	39.9	isoform a	5864	20	0	0.8685
contig_45446	21	40.3	h+ lysosomal v1 subunit a	2626	20	0	0.906
contig_49589	21	40.3	aek21832cytochrome p450	2058	20	5.09635e-86	0.5775
contig_42967	21	41.1	xp_001863511eukaryotic peptide chain release factor gtp-binding subunit	4090	20	1.00263e-166	0.598
contig_44079	21	41.1	aak58479microneme protein 12	3703	18	4.35216e-20	0.3989
contig_52294	21	41.1	fetal alzheimer falz	9838	20	1.23921e-112	0.537
contig_51009	21	45.4	hook homolog 3	3519	20	5.59856e-102	0.6895
contig_30929	21	45.9	udp-galactose transporter	1733	20	5.91887e-93	0.69
contig_49780	21	45.9	brain tumor protein	8904	20	0	0.651
contig_51344	21	48.4	XP_002610046hypothetical protein BRAFLDRAFT_129235	2529	20	1.29289e-49	0.588
contig_41170	21	49.3	peptidyl-trna hydrolase 2	1309	20	1.07666e-45	0.6925
contig_51905	21	50.2	XP_002604028hypothetical protein BRAFLDRAFT_71682	4211	20	2.92983e-36	0.564
contig_38858	21	50.4	peroxisomal biogenesis factor 6	2848	20	1.90436e-113	0.691
contig_49443	21	50.4	dna mismatch repair protein	2875	20	2.3859e-180	0.7405
contig_47973	21	50.7	xp_001605084 cyclin-y-like isoform 1	2262	20	1.30264e-138	0.798
contig_49281	21	50.7	serum response factor-binding protein 1	2015	16	2.52616e-13	0.5431
contig_50663	21	51	ehj77837 4-nitrophenylphosphatase	2052	20	6.46769e-57	0.6685
contig_48915	21	52.7	isoform c	3544	20	0	0.785
contig_34272	21	52.9	xp_001605881 n-acetyltransferase 9-like	949	20	7.15273e-53	0.7125
contig_20024	21	57.5	xp_780021 zinc metalloproteinase nas-13-like isoform 1	564	20	1.38854e-10	0.509
contig_45721	21	66.7	peroxisomal -enoyl- isomerase	1272	20	2.88889e-64	0.628
contig_49044	21	66.7	actin binding	4424	20	0	0.8455
contig_48692	21	66.8	leucine tumor suppressor isoform cra_a	4820	20	1.12504e-47	0.4865
contig_36999	21	74.3	xp_003705250 trna-specific adenosine deaminase 2-like	435	20	3.03264e-28	0.7255
contig_39790	21	74.3	single-strand selective monofunctional uracil dna glycosylase	449	20	3.65762e-21	0.6675
contig_15217	21	76.4	xp_003389810 werner syndrome atp-dependent helicase partial	270	16	5.49832e-13	0.6156
contig_49541	21	76.4	wrn protein	2313	20	1.86127e-140	0.649
contig_50018	21	79.6	chromosome 14 open reading frame 119	4114	20	5.05841e-17	0.6375
contig_46753	21	80.7	xp_001506895 e3 ubiquitin-protein ligase shprh-like	1490	20	3.22439e-105	0.7025
contig_49296	21	82.1	add20055h cysteine-type endopeptidase	1735	11	1.00083e-07	0.5773
contig_51489	21	84.8	XP_967351PREDICTED: similar to conserved hypothetical protein	5278	4	2.69847e-10	0.48
contig_49287	21	86.5	asparagine-linked glycosylation 6 homolog ( alpha- -glucosyltransferase)	2315	20	1.13364e-129	0.6145
contig_48622	21	88.4	efn82854iws1-like protein	3789	20	1.91415e-55	0.672
contig_40988	21	89.5	xp_002920090 upf0536 protein c12orf66-like	1847	20	1.93974e-73	0.6485
contig_47902	22	0	isoform a	1804	20	4.0605e-76	0.7165
contig_37249	22	5.1	xp_001605343 methyltransferase-like protein 22-like	823	20	7.4632e-58	0.617
contig_50623	22	5.1	rna-binding protein 45-like isoform 2	3590	20	1.28254e-85	0.5895
contig_37628	22	6.5	efn60531u2-associated protein sr140	1116	20	1.28954e-86	0.6655
contig_35851	22	7.8	xp_002161915 chromosome 21 open reading frame 29	2710	20	1.84081e-25	0.403
contig_51619	22	7.8	aci46952cyclin b	3344	11	9.64458e-96	0.4436
contig_48180	22	7.9	aci46952cyclin b	3333	3	4.81961e-172	0.5367
contig_51569	22	7.9	xp_003486732 microtubule-actin cross-linking factor 1-like	3283	20	2.97038e-65	0.7055
contig_51917	22	7.9	efn62471bullous pemphigoid antigen isoforms 6 9 10	10060	20	0	0.767
contig_33291	22	8	efn62471bullous pemphigoid antigen isoforms 6 9 10	2562	20	0	0.5975
contig_50290	22	8	efn62471bullous pemphigoid antigen isoforms 6 9 10	2654	20	1.43943e-99	0.54
contig_52251	22	8	xp_973767 kakapo	3929	20	1.45595e-106	0.546
contig_50945	22	9.1	rho gtpase regulating	5747	20	7.07596e-105	0.562
contig_52229	22	9.1	xp_001604348 nucleolar pre-ribosomal-associated protein 1-like	5655	20	1.80915e-28	0.433
contig_34931	22	11	xp_003493894 dolichyldiphosphatase 1-like	1700	20	1.8012e-78	0.737
contig_44403	22	12.1	aco12127endoplasmic reticulum-golgi intermediate compartment protein 1	2175	20	1.02868e-92	0.7615
contig_32626	22	12.4	xp_003426069 caspase nc-like	1659	20	8.72113e-46	0.455
contig_45369	22	12.4	xp_002933732 protein os-9	4061	20	6.86357e-67	0.4995
contig_48732	22	12.4	egi65147multiple inositol polyphosphate phosphatase 1	1698	20	7.86705e-50	0.48
contig_51275	22	12.4	isoform d	5647	20	1.09001e-158	0.5895
contig_52332	22	13.3	xp_003393136 semaphorin-1a-like	8051	20	0	0.623
contig_46288	22	15.5	xp_001809819 forkhead box transcription factor subgroup n1	1889	20	1.00078e-40	0.614
contig_48053	22	15.5	xp_970120 trna-dihydrouridine synthase	1547	20	1.13166e-100	0.6585
contig_48112	22	15.5	riken cdna 1300012g16 gene	2052	20	1.30854e-158	0.641
contig_41858	22	16.1	xp_003417432 tripartite motif-containing protein 65	2361	3	3.2737e-07	0.4567
contig_50591	22	16.3	xp_003703055 mediator of rna polymerase ii transcription subunit 12-like protein	8255	20	0	0.616
contig_25410	22	20.8	cg9135-pa	236	20	6.71058e-19	0.756
contig_46579	22	22.8	EFX87806hypothetical protein DAPPUDRAFT_311909	1742	20	3.94475e-20	0.417
contig_32608	22	25.4	eukaryotic translation initiation factor 4e nuclear import factor 1	2164	20	5.35703e-17	0.524
contig_42578	22	26	efn81436mitogen-activated protein kinase-binding protein 1	2589	20	0	0.796
contig_52279	22	27.9	efn76953serine threonine-protein kinase smg1	14868	20	0	0.547
contig_23070	22	30	EFX76660hypothetical protein DAPPUDRAFT_306110	823	5	8.36716e-09	0.458
contig_50961	22	30.3	egi65421insulin-like growth factor 2 mrna-binding protein 1	6075	20	3.02275e-138	0.689
contig_31667	22	34.6	efn63858sh3 and multiple ankyrin repeat domains protein 3	2356	20	8.19867e-168	0.8325
contig_29293	22	35.5	isoform a	926	20	1.1819e-20	0.6965
contig_51633	22	35.5	caspase	3693	20	1.13948e-28	0.47
contig_49528	22	38.6	isoform a	2084	20	1.53594e-21	0.5985
contig_43869	22	43.8	l-fucose kinase	3604	20	5.64972e-49	0.511
contig_51038	22	44.9	xp_394965 probable atp-dependent rna helicase dhx36-like	3124	20	2.55159e-159	0.612
contig_52193	22	44.9	xp_003491612 dmx-like protein 2-like	9244	20	0	0.5785
contig_37664	22	45.9	xp_002424401sh2 domain containing	4108	14	9.52405e-16	0.6107
contig_52353	22	45.9	atp-binding cassette sub-family a member 3	7196	20	0	0.5945
contig_29778	22	46	methionyl-trna synthetase	3131	20	0	0.6195
contig_34226	22	46	xp_003693566 mpv17-like protein 2-like	856	20	7.52355e-40	0.736
contig_49445	22	46	xp_001653755misexpression suppressor of	8849	20	7.34012e-48	0.626
contig_49176	22	46.3	egi61469polypeptide n-acetylgalactosaminyltransferase 35a	4785	20	2.85555e-144	0.7075
contig_49716	22	46.3	efn83636protein fam44a	4566	20	3.08875e-39	0.5445
contig_1737	22	52.8	xp_002731446 golgi golgin subfamily 5-like	2088	20	1.42694e-51	0.5735
contig_36564	22	52.8	dihydrolipoamide dehydrogenase	2611	20	0	0.8395
contig_37654	22	52.8	fig4 homolog ( cerevisiae)	3381	20	0	0.598
contig_40581	22	52.8	isoform a	1718	20	4.34856e-80	0.546
contig_41632	22	54.8	afc60675unpaired-like partial	2119	18	1.12295e-19	0.5156
contig_41451	22	55	xp_003401415 max dimerization protein 1-like	8758	20	4.85747e-52	0.583
contig_51557	22	55.3	xp_003695686 major facilitator superfamily domain-containing protein 6-like	3712	20	1.09195e-79	0.592
contig_32570	22	57.7	mitochondrial ribosomal protein l1	1200	20	3.59122e-61	0.599
contig_41007	22	57.7	amidohydrolase 2	975	20	8.05597e-47	0.573
contig_51816	22	57.7	agap002775 protein	3678	20	3.48508e-70	0.778
contig_32974	22	59.5	vacuolar protein sorting-associated protein 29	1815	20	6.10701e-80	0.8745
contig_46344	22	62.9	propionyl-coenzyme a alpha polypeptide	3016	20	0	0.7735
contig_17685	22	63.5	signal peptidase complex subunit 2 homolog	1121	20	1.45167e-53	0.732
contig_49256	22	64.7	isoform b	1789	20	1.42825e-73	0.823
contig_50469	22	68.4	acr48141 -like protein	2953	20	8.21126e-43	0.4845
contig_38610	22	69.4	mitotic checkpoint protein bub3	2010	20	0	0.8665
contig_50761	22	70.6	egi59792pab-dependent poly -specific ribonuclease subunit 2	4559	20	0	0.57
contig_52179	22	70.6	xp_003693343 polypyrimidine tract-binding protein 2-like	9300	20	2.37124e-97	0.787
contig_37936	22	92.7	sodium-dependent phosphate transporter	1725	20	2.1633e-87	0.6155
contig_45507	22	94.8	ecdysteroid 22- ecdysone biosynthesis	1828	20	3.63694e-40	0.5385
contig_50569	22	96.8	xp_970904 camp and camp-inhibited cgmp -cyclic partial	1966	20	0	0.7555
contig_44410	22	97.4	kinetochore homolog	1710	20	1.96081e-40	0.421
contig_20215	23	0	ehj71420adenylyl cyclase 76e	586	20	3.73877e-57	0.703
contig_51840	23	2.4	xp_625041 pap-associated domain-containing protein 5-like	2935	20	2.21879e-157	0.7685
contig_52131	23	2.4	vacuolar protein sorting-associated protein	10443	20	0	0.5525
contig_32510	23	4.9	xp_973542 cg8503 cg8503-pa	1857	20	1.22847e-59	0.5895
contig_45636	23	20.1	xp_001942534 mfs-type transporter c6orf192-like	2762	20	1.29031e-66	0.6005
contig_51115	23	20.6	xp_002732464 novel krab box and zinc c2h2 type domain containing	2481	20	2.16939e-25	0.3765
contig_23459	23	21.3	xp_969671 ga22169-pa	1892	20	0	0.94
contig_33119	23	21.3	efn78810protein fam136a	1007	20	5.15405e-36	0.695
contig_37830	23	21.3	bam18085isocitrate dehydrogenase	1509	20	0	0.8915
contig_42095	23	21.3	wdr59 protein	816	20	6.89706e-48	0.5525
contig_45600	23	21.3	xp_969724 formin cappuccino	2148	20	8.87058e-89	0.625
contig_50087	23	21.3	n-acetyl galactosaminyl transferase 6	2819	20	0	0.774
contig_23284	23	24.4	xp_002430498spectrin beta	497	20	1.90022e-49	0.7125
contig_52074	23	24.4	efn77073spectrin beta brain 4	11201	20	0	0.7135
contig_42266	23	24.8	xp_001809722 muscle-specific protein 300 cg33715-pd	2060	5	2.05017e-10	0.482
contig_50592	23	24.8	isoform cra_a	5595	20	2.26208e-23	0.3745
contig_50942	23	24.8	xp_973126 dead box atp-dependent rna helicase	3616	20	0	0.733
contig_51206	23	24.8	xp_968002 proteophosphoglycan ppg4	4256	17	2.98572e-12	0.4853
contig_52306	23	24.8	nuclear envelope localization domain protein	11714	20	1.74482e-129	0.4425
contig_51248	23	29.7	transducin -like 3	2754	20	2.29926e-132	0.604
contig_49175	23	30.1	sodium shloride dependent amino acid transporter	3016	20	4.82239e-123	0.685
contig_17826	23	30.3	longevity assurance factor 1	1546	20	7.92524e-54	0.5055
contig_37811	23	30.9	dedicator of cytokinesis 7	6635	20	0	0.704
contig_45344	23	32	serine threonine-protein phosphatase 4 catalytic subunit	4441	20	1.86549e-174	0.969
contig_39215	23	32.3	xp_002428725polya polymerase	818	20	9.71948e-42	0.6905
contig_32619	23	34.9	eukaryotic translation initiation factor 2a	3143	20	2.07104e-100	0.5705
contig_43083	23	34.9	afp59241rhodanese-like protein	656	20	5.32413e-14	0.6205
contig_988	23	37.4	mini-chromosome maintenance complex-binding protein	1718	20	3.79189e-92	0.613
contig_29356	23	38	xp_969882 aldehyde dehydrogenase 7 member a1	2021	20	0	0.836
contig_37812	23	38	sodium-bile acid cotransporter	1114	20	3.28009e-74	0.617
contig_44365	23	38	xp_003689568 vacuolar-sorting protein snf8-like isoform 1	2545	20	4.1601e-72	0.7295
contig_49088	23	38	cytochrome family subfamily polypeptide 4	1903	20	2.30489e-69	0.515
contig_41455	23	38.5	polo-like kinase 1	3426	20	0	0.782
contig_37625	23	39.9	xp_002739459 atp-dependent rna helicase ddx54-like	2576	20	6.11282e-180	0.6085
contig_48392	23	40.2	xp_002741705 protein tyrosine receptor t- partial	6429	20	2.95918e-67	0.47
contig_38103	23	40.6	bam19969 cg8297	1731	20	4.44068e-40	0.535
contig_28999	23	40.7	xp_002434444serpin 2	1076	20	1.83845e-66	0.607
contig_35773	23	40.7	xp_393397 transcription initiation factor tfiid subunit partial	4588	20	0	0.7205
contig_37792	23	40.7	eaw51632chromosome 17 open reading frame isoform cra_d	2317	20	4.31018e-12	0.5185
contig_44467	23	40.7	xp_002430772tyrosine-protein phosphatase	2916	20	0	0.7975
contig_44748	23	40.7	xp_002426242 protein	2259	20	2.53354e-25	0.655
contig_51474	23	40.7	janus kinase and microtubule interacting protein 1	4505	14	9.85906e-14	0.4736
contig_17604	23	41.4	profilin	893	20	1.64134e-64	0.631
contig_29083	23	41.4	ubiquitin-fold modifier 1	687	20	8.01732e-35	0.9495
contig_37099	23	41.4	xp_001639354 protein	662	3	2.62173e-08	0.5067
contig_39917	23	41.4	isoform cra_a	1381	20	1.47632e-16	0.4375
contig_52160	23	41.4	cell adhesion molecule	6400	20	2.46373e-106	0.4805
contig_23580	23	43.2	acj06432c-type lectin 4	904	20	1.39323e-119	0.7405
contig_51352	23	43.2	efn64830growth arrest-specific protein 2	2263	20	1.1761e-30	0.6065
contig_50363	23	44.6	xp_003247692 cadherin-23-like isoform 2	9165	20	1.26351e-143	0.6645
contig_23437	23	47.2	e3 ubiquitin-protein ligase synoviolin isoform b	3329	20	9.81418e-133	0.8075
contig_45646	23	57.5	isoform g	4073	20	4.2538e-117	0.669
contig_32590	23	59.2	xp_003745492 spondin-1-like	2706	20	0	0.6015
contig_50594	23	59.2	protein phosphatase regulatory subunit 16a	2546	20	3.18985e-72	0.5515
contig_47429	23	60.9	xp_001120277 fibrillin-1	5120	20	8.02257e-52	0.3375
contig_50989	23	65.5	xp_003243211 zinc finger protein 91-like	7070	20	2.82574e-119	0.473
contig_53082	23	65.5	xp_794656 alpha-( )-fucosyltransferase-like	351	20	9.72777e-26	0.6445
contig_29194	23	67.6	EFA77237hypothetical protein PPL_12448	1810	1	1.38312e-07	0.41
contig_46118	23	67.6	xp_002742449 origin recognition subunit 2-like	1882	20	2.92583e-117	0.6115
contig_46535	23	67.6	EFX80681hypothetical protein DAPPUDRAFT_318379	1280	1	2.1219e-14	0.51
contig_50229	23	67.6	isoform a	3920	20	2.28763e-35	0.6575
contig_51242	23	67.6	xp_001365292 zinc finger protein 318-like	6821	20	6.03263e-18	0.4125
contig_51469	23	67.6	xp_002191587 angiotensin i converting enzyme (peptidyl-dipeptidase a) 1	3780	20	8.5842e-165	0.6625
contig_29023	23	68.5	xp_002935167 histone-lysine n-methyltransferase mll2-like	1687	20	1.34458e-09	0.469
contig_51183	23	68.5	xp_001661747ankyrin unc44	3059	20	0	0.899
contig_51436	23	68.5	membrane-anchored cell surface protein	9194	20	2.39797e-17	0.4825
contig_51913	23	68.5	xp_003240700 ankyrin-2-like isoform 3	3062	20	0	0.8275
contig_35563	23	68.9	tubulin alpha-1 chain	1705	20	0	0.96
contig_44024	23	68.9	add19839hypothetical conserved protein	1296	20	7.57461e-60	0.6095
contig_51222	23	68.9	deoxycytidylate deaminase	1882	20	1.51316e-89	0.7655
contig_42968	23	78	xp_001623612 protein	1230	20	6.32579e-61	0.6755
contig_43316	23	78	efn76416integral membrane protein gpr177	3870	20	0	0.739
contig_39207	23	78.4	chondroitin 4-sulfotransferase	913	20	6.14576e-14	0.5025
contig_47311	23	83.5	xp_001511022 rrp15-like isoform 1	1955	20	1.20578e-12	0.5245
contig_11490	23	84.4	EFN83877hypothetical protein EAI_00430	430	20	7.38878e-34	0.7005
contig_40157	23	85.3	isoform b	6258	20	1.06352e-53	0.8585
contig_48705	23	85.3	l k09913-pa	2339	20	8.9981e-50	0.6215
contig_51005	23	85.3	isoform h	2813	20	4.56442e-43	0.6915
contig_43812	24	0	ap-4 complex subunit sigma-1 isoform 2	1017	20	3.53539e-08	0.7145
contig_50809	24	0.2	xp_002732748 nucleotide-binding oligomerization domain containing 2-like	3458	20	1.21212e-16	0.4275
contig_51802	24	0.2	xp_002732749 nucleotide-binding oligomerization domain containing 2-like	3837	17	3.03774e-08	0.4753
contig_33153	24	0.4	efn85965cytochrome b-c1 complex subunit mitochondrial	1545	17	1.04714e-13	0.5282
contig_47232	24	0.4	lrr and pyd domains-containing protein 12	1283	20	2.35436e-13	0.4645
contig_49156	24	0.4	xp_971131 haspin cg40080-pa	4108	20	8.41666e-97	0.6595
contig_51614	24	0.4	xp_001628831 protein	3346	20	1.19272e-53	0.5645
contig_51518	24	1.4	family with sequence similarity member isoform cra_b	5203	20	3.6639e-52	0.5525
contig_43473	24	1.8	efn85095perq amino acid-rich with gyf domain-containing protein 2	4896	20	7.65211e-44	0.507
contig_46376	24	1.8	efn68744probable rna-binding protein 19	2816	20	0	0.564
contig_21886	24	2	phosphodiesterase i	923	20	9.01619e-13	0.505
contig_46859	24	2	isoform c	4476	20	0	0.677
contig_49277	24	2	np_001238771mutl homolog 3	1303	20	1.27485e-14	0.599
contig_52034	24	19.7	isoform b	3807	20	1.74469e-48	0.5455
contig_43228	24	20.5	rer1 protein	2473	20	1.33719e-67	0.8005
contig_23411	24	20.9	xp_002734718 der1-like domain member 1-like	1454	20	1.41509e-81	0.7525
contig_50119	24	21.5	np_001034390dna damage-binding protein 2	2258	20	2.06298e-43	0.646
contig_47873	24	25.4	efn65394peroxisome proliferator-activated receptor gamma coactivator-related protein 1	3682	20	8.97425e-34	0.733
contig_42122	24	30.7	ubiquitin-conjugating enzyme morgue	1320	20	8.60815e-59	0.828
contig_20560	24	34.5	m 45-pa	2201	20	3.83649e-95	0.7595
contig_39237	24	34.5	nth endonuclease iii-like 1 ( coli)	1105	20	1.44618e-90	0.7415
contig_40427	24	34.5	xp_002733122 iduronate-2-sulfatase-like	2192	20	2.2428e-87	0.5355
contig_42330	24	34.5	np_001124002psmc3 interacting protein	898	20	4.36704e-49	0.621
contig_48718	24	34.5	endonuclease iii-like protein 1	2056	20	4.62225e-71	0.7995
contig_51528	24	36.7	3-hydroxy-3-methylglutaryl-coenzyme a reductase	4260	20	0	0.6205
contig_44543	24	37.3	xp_971538 cg18136 cg18136-pa	2247	20	2.33926e-47	0.4995
contig_50021	24	38.2	adv76255ras homolog enriched in brain	4575	20	7.26607e-89	0.87
contig_14224	24	38.3	novel protein	604	20	2.7031e-08	0.5905
contig_39252	24	38.3	isoform a	531	20	9.10528e-48	0.648
contig_48046	24	38.3	xp_974177 ankyrin repeat domain-containing protein 13c	1454	20	8.94614e-52	0.6235
contig_6055	24	44.3	aspartate aminotransferase	355	20	4.20335e-29	0.654
contig_51084	24	44.9	ubiquitin-conjugating enzyme e2 c	3227	20	2.72701e-63	0.801
contig_26520	24	46.8	xp_003701840 adrenodoxin-like mitochondrial-like	569	20	2.87464e-43	0.7735
contig_50348	24	48.2	u3 small nucleolar homolog a	2932	20	3.91391e-37	0.564
contig_47033	24	48.6	xp_002406955zinc finger	3551	20	4.8465e-61	0.433
contig_47250	24	48.6	xp_421241 mitochondrial ribonuclease p protein 3	2295	20	5.5241e-52	0.519
contig_47811	24	48.6	xp_003458493 cyclin-d-binding myb-like transcription factor 1-like	1855	20	2.46429e-68	0.7535
contig_48233	24	48.6	xp_970267 cg17912 cg17912-pb	2967	20	1.36162e-45	0.945
contig_29615	24	49.1	xp_003691738 low quality protein: protein lap4-like	1812	20	1.1386e-110	0.698
contig_47619	24	49.1	isoform c	1505	20	2.31263e-34	0.5195
contig_37757	24	50.3	l 03670-pa	1234	20	1.81029e-15	0.5275
contig_43527	24	50.3	egw01195apobec1 complementation factor	2350	3	6.53961e-16	0.47
contig_46126	24	50.3	xp_003225887 leucine-rich repeat-containing protein 7-like	4951	20	1.28492e-139	0.6285
contig_51251	24	50.3	aak48894cub-serine protease	2198	20	2.131e-45	0.507
contig_17677	24	52.2	acq91223ribosomal protein l3	1459	20	0	0.8625
contig_30254	24	52.2	transcription elongation factor b polypeptide 1	1636	20	1.19013e-55	0.9685
contig_50837	24	54.8	laminin b2	6643	20	0	0.649
contig_46874	24	55.3	q9u8w8 ame: full=techylectin-5a flags: precursor	1339	20	6.04775e-60	0.6435
contig_24296	24	58.3	np_001134512dehydrogenase reductase sdr family member 11	835	20	7.73965e-34	0.7215
contig_46379	24	61.9	efn62851rho-related btb domain-containing protein 1	7194	20	7.38809e-91	0.714
contig_18402	24	62.3	protein kish-a precursor	653	20	5.98945e-26	0.894
contig_51191	24	62.7	mediator complex subunit 22	5135	20	2.05147e-47	0.8365
contig_51950	24	63.9	xp_003220643 rho gtpase-activating protein 40-like	5938	20	1.14929e-49	0.5725
contig_2913	25	1.6	afn66646glucan pattern-recognition lipoprotein	3911	6	0	0.5833
contig_51118	25	1.6	xp_002738323 zonadhesin-like	1974	20	5.36391e-85	0.5585
contig_51127	25	1.6	xp_002738323 zonadhesin-like	6998	20	3.86603e-36	0.535
contig_51361	25	4.7	inhibitor of kappa light polypeptide gene enhancer in b- kinase complex-associated protein	4354	20	1.73576e-116	0.5705
contig_42922	25	5	efn88906sodium hydrogen exchanger 8	2560	20	2.52433e-93	0.6945
contig_43224	25	5.1	nedd4 binding protein 2	5445	20	1.97379e-56	0.474
contig_47580	25	5.1	afn66646glucan pattern-recognition lipoprotein	6895	7	0	0.6486
contig_52369	25	5.1	xp_002738323 zonadhesin-like	11844	20	4.33932e-19	0.399
contig_29552	25	10.7	xp_003745476 open rectifier potassium channel protein 1-like	1569	20	1.18018e-20	0.4565
contig_51744	25	10.7	xp_002125962 multiple egf-like-domains 6	2039	20	5.65794e-162	0.541
contig_52264	25	10.7	multiple egf-like-domains 6	4900	20	0	0.5465
contig_41684	25	11.1	xp_003763846 coiled-coil domain-containing protein 93	1892	20	5.53831e-132	0.6025
contig_42858	25	11.1	xp_001811946 cg8155 cg8155-pa	1141	20	4.52668e-18	0.554
contig_46701	25	11.7	wd repeat domain 8	1644	20	2.36076e-136	0.6885
contig_42883	25	16.5	egi67715autophagy-related protein 2-like protein b	9578	20	6.10648e-165	0.4865
contig_40480	25	18.8	membrane-associated ring finger isoform cra_c	1374	20	1.77251e-54	0.7835
contig_45945	25	20.4	fumarate hydratase	1870	20	0	0.849
contig_47581	25	21.8	vacuolar protein sorting 26 homolog b	6916	20	3.22888e-152	0.9405
contig_48904	25	21.8	valacyclovir hydrolase	1213	20	1.30116e-26	0.71
contig_42471	25	24.9	xp_003494949 molybdopterin synthase catalytic subunit-like	2054	20	1.39172e-67	0.4925
contig_37747	25	35.8	xp_782707 rna polymerase ii-associated protein 3-like	1581	20	7.6953e-36	0.4585
contig_38269	25	35.8	xp_003389276 ectoine hydroxylase-like	1307	20	8.82811e-40	0.718
contig_44632	25	35.8	dead box atp-dependent rna helicase	1560	20	2.94291e-64	0.589
contig_49847	25	35.8	xp_002425714ankyrin repeat-containing	4886	20	2.65134e-20	0.431
contig_51517	25	36.9	xp_003707292 scaffold protein salvador-like	3201	20	2.50999e-85	0.6085
contig_40406	25	41.9	xp_002416562bro1 domain-containing protein	3137	20	2.76705e-129	0.6315
contig_43113	25	44.7	s-phase kinase-associated protein 1	2513	20	1.84487e-64	0.772
contig_43416	25	45	xp_003485548 kinesin-like protein unc-104-like isoform 2	6219	20	0	0.7455
contig_49838	25	45	afp62617rel-like domain protein	3201	20	9.09445e-19	0.443
contig_52158	25	45	proteophosphoglycan ppg4	4042	4	2.72718e-07	0.3725
contig_44950	25	47.5	cbn80576u3 small nucleolar rna-interacting protein 2	1485	20	2.15044e-101	0.6495
contig_47975	25	47.5	cwf19-like cell cycle control	1267	20	7.34467e-44	0.719
contig_44804	25	49.1	ribosome biogenesis atpase rix7	976	20	6.22573e-15	0.585
contig_32045	25	49.6	xp_003456826 spermatogenesis-associated protein 5-like protein 1-like	1356	20	1.1216e-69	0.578
contig_49120	25	50	xp_971540 glycoprotein 93 cg5520-pa	2977	20	0	0.764
contig_45749	25	51.2	xp_001659082substance p receptor (long form)	2171	20	3.85033e-23	0.489
contig_35833	25	52.3	ehj63226rna recognition motif protein split ends	1663	20	2.47391e-141	0.648
contig_43106	25	52.3	xp_003396298 ring finger and chy zinc finger domain-containing protein 1-like	1741	20	1.28012e-95	0.6905
contig_29598	25	57.3	gamma-glutamyl hydrolase	1147	20	2.73124e-63	0.5725
contig_40962	25	58.8	eukaryotic translation elongation factor 1 epsilon 1	665	20	1.03121e-44	0.524
contig_46461	25	60	aai36057nefh protein	1338	6	9.1638e-08	0.385
contig_38654	25	65.3	EFX71876hypothetical protein DAPPUDRAFT_308669	1525	20	2.67826e-46	0.4715
contig_50963	25	65.3	isoform cra_a	5924	20	0	0.4445
contig_45530	25	65.5	signal recognition particle 14	1671	20	1.32526e-17	0.6325
contig_31192	25	65.9	xp_788716 2-oxoisovalerate dehydrogenase subunit mitochondrial-like	1609	20	1.77856e-104	0.8615
contig_32751	25	68.8	egi59749transcription initiation factor tfiid subunit 13	487	20	2.86578e-45	0.846
contig_47957	25	68.8	aah71186zinc cw type with pwwp domain 1	3228	20	8.85426e-30	0.5305
contig_42310	25	68.9	xp_002287243 protein	2032	1	4.65855e-07	0.52
contig_44184	25	69.1	acyl-coenzyme a dehydrogenase member 8	2902	20	1.37949e-151	0.7695
contig_37611	25	69.2	rpl-4 protein	1201	20	1.52912e-128	0.7535
contig_43716	25	69.2	XP_003425848PREDICTED: hypothetical protein LOC100680473	2733	1	8.68218e-07	0.34
contig_52073	25	69.7	isoform a	5920	20	1.45839e-137	0.751
contig_43249	25	70.4	histone h3	876	20	7.69474e-11	0.482
contig_46500	25	70.4	thump domain containing isoform cra_a	1496	20	4.55657e-83	0.5575
contig_52048	26	0.6	ficd_aedae ame: full=adenosine monophosphate-protein transferase ficd homolog	4309	20	2.64687e-117	0.687
contig_50965	26	2.9	protein tyrosine non-receptor type 12	6796	20	2.52824e-125	0.6525
contig_29940	26	3.6	mitochondrial import inner membrane translocase subunit tim10	1266	20	2.07463e-30	0.841
contig_35934	26	3.6	xp_003744774 udp-n-acetylhexosamine pyrophosphorylase-like	1400	20	6.16682e-111	0.8165
contig_43484	26	3.6	np_956960acetolactate synthase-like protein	3033	20	1.22356e-158	0.746
contig_39144	26	9.9	egi60930zinc finger swim domain-containing protein	1103	20	1.27873e-54	0.7765
contig_30262	26	19.6	xp_003240114 heparan-alpha-glucosaminide n-acetyltransferase-like isoform 2	2274	20	2.66055e-115	0.551
contig_51463	26	19.6	xp_395120 zinc finger protein 227-like	2877	20	2.16181e-64	0.8055
contig_42982	26	24.1	nervana isoform b	2239	20	7.44874e-179	0.668
contig_32444	26	24.7	methylmalonyl coenzyme a mutase	2687	20	0	0.8305
contig_45034	26	24.7	xp_686698 a g-specific adenine dna glycosylase	1485	20	1.77969e-63	0.721
contig_48932	26	24.7	mediator of rna polymerase ii transcription	1708	20	2.24333e-28	0.681
contig_45034	26	26.3	xp_686698 a g-specific adenine dna glycosylase	1485	20	1.77969e-63	0.721
contig_39938	26	28	heat shock 10kd protein 1	730	20	6.75418e-38	0.7895
contig_45425	26	43	cullin-associated nedd8-dissociated protein 1	5631	20	0	0.791
contig_51294	26	45.7	efn89762protein preli-like	4215	20	2.91185e-60	0.6695
contig_35523	26	46.3	xp_971031 apolipoprotein d	1405	20	3.24407e-35	0.553
contig_52335	26	46.3	xp_002431629jumonji arid domain-containing	5252	20	2.19018e-137	0.6775
contig_42760	26	46.8	efn64967poly -specific ribonuclease parn-like domain-containing protein 1	708	20	2.65466e-28	0.537
contig_51033	26	46.8	universal minicircle sequence binding protein	3753	20	1.61204e-46	0.5215
contig_51135	26	47.1	heparan sulfate 2-o-sulfotransferase	1628	20	5.02298e-38	0.509
contig_17878	26	47.4	np_001088648protein phosphatase regulatory subunit 15b	3125	19	3.25574e-13	0.5516
contig_49290	26	47.4	XP_636078hypothetical protein DDB_G0289719	2257	1	2.3784e-07	0.39
contig_52288	26	47.6	isoform b	10142	20	5.7446e-113	0.6595
contig_39977	26	49.6	ornithine aminotransferase	1730	20	2.1236e-167	0.7995
contig_45789	26	49.6	ubiquitin carboxyl-terminal hydrolase 8	3036	20	1.802e-93	0.632
contig_48688	26	49.6	xp_003706739 u4 tri-snrnp-associated protein 2	2341	20	0	0.7965
contig_39964	26	51.4	ael23044signal sequence receptor beta-like protein	1160	20	2.44862e-51	0.72
contig_47472	26	53.4	xp_003486107 autophagy-related protein 13 homolog	2006	20	2.7386e-60	0.573
contig_8838	26	54.5	adi47574serine protease	1414	20	1.16727e-24	0.484
contig_40369	26	57	xp_001600606 md-2-related lipid-recognition partial	1143	1	2.76428e-07	0.52
contig_49947	26	57	xp_003696096 erythroid differentiation-related factor 1-like	1951	20	3.24039e-42	0.651
contig_35647	26	57.5	cax46431hemocyanin subunit 4 precursor	2618	20	5.77505e-85	0.849
contig_30000	26	59.5	xp_395059 structural maintenance of chromosomes protein 1a isoform 1	5244	20	0	0.7685
contig_32464	26	59.5	xp_001605407 glutamate--cysteine ligase catalytic subunit-like	2511	20	8.19282e-97	0.8315
contig_51661	26	59.9	neuron navigator 3	5922	20	9.12361e-31	0.428
contig_1852	26	62	moesin ezrin radixin	2176	20	0	0.6985
contig_50655	26	62	xp_002408935ras-responsive element binding	6277	20	7.10627e-74	0.4695
contig_41801	26	62.3	vacuolar atpase subunit d	1492	20	2.48031e-89	0.8735
contig_47271	26	67.9	dual specificity phosphatase 7	3077	20	2.10999e-65	0.7075
contig_50215	26	72.6	isoform cra_b	4491	20	4.59205e-104	0.598
contig_47992	26	79.6	zinc finger protein isoform cra_b	1377	20	5.5405e-48	0.583
contig_35724	26	84.7	isoform b	2618	20	0	0.707
contig_44171	26	86.9	EFB26428hypothetical protein PANDA_008841	2439	10	1.80683e-08	0.511
contig_48572	26	87.6	pre-mrna splicing	3519	20	0	0.8145
contig_41377	26	96.4	signal peptidase complex subunit 3	1532	20	2.68802e-62	0.752
contig_47804	27	0	phosphorylated adapter rna export protein	1650	20	1.21635e-23	0.5415
contig_41464	27	7.4	protein kinase-like protein 196	2327	20	7.28025e-68	0.6295
contig_42378	27	7.4	nitrilase member 2	1338	20	2.34534e-104	0.801
contig_50856	27	7.7	xp_974256 cg40305-pa	2231	20	3.68637e-61	0.5325
contig_40289	27	8.2	xp_783667 serine protease -like	2046	20	3.66532e-161	0.7065
contig_46900	27	10.5	post-gpi attachment to proteins 1	4428	20	5.12395e-132	0.483
contig_48784	27	34.5	xp_967640 tankyrase	2565	20	0	0.758
contig_51785	27	41.4	adk94870saposin isoform 1	4827	20	0	0.5625
contig_43886	27	41.8	acr15870serine protease	1058	20	1.41952e-55	0.624
contig_45362	27	41.8	probable bax inhibitor 1	2790	20	3.33508e-54	0.626
contig_45892	27	43.3	protein kinase-like protein 493	1772	20	1.02394e-31	0.527
contig_47055	27	43.8	isoform b	2879	20	2.17455e-48	0.573
contig_38095	27	49.1	torsin-1b precursor	1377	20	6.67921e-94	0.7025
contig_51914	27	49.1	xp_003707227 fibrillin-1-like	6131	20	2.749e-155	0.4305
contig_52167	27	50.7	efn73124protein tet2	7784	20	1.44715e-124	0.716
contig_41154	27	52.7	zgc:101788 protein	1119	20	1.17964e-63	0.5585
contig_45943	27	52.7	myosin heavy chain kinase b	988	18	5.3856e-14	0.5078
contig_46812	27	52.7	xp_003492946 traf-interacting	1741	20	4.62752e-37	0.493
contig_43547	27	53.3	ecdysoneless homolog	983	20	3.66693e-55	0.593
contig_52044	27	53.9	xp_002732748 nucleotide-binding oligomerization domain containing 2-like	4318	20	4.98304e-15	0.428
contig_29374	27	57.8	aez67461trypsinogen 1	1288	20	1.05076e-45	0.556
contig_50199	27	57.8	grip1-associated protein 1 isoform 1	1989	20	2.38248e-40	0.472
contig_47399	27	59.9	mannosyl-oligosaccharide alpha- -mannosidase	2582	20	3.31901e-109	0.815
contig_23539	27	63.6	otu domain-containing protein 6b	1292	20	3.52258e-41	0.6725
contig_33004	27	63.6	isoform b	2171	20	1.70445e-71	0.569
contig_42888	27	63.6	a chain crystal spectroscopic and catalytic properties of cobalt copper nickel and mercury derivatives of the zinc endopeptidase a correlation of structure and proteolytic activity	1693	20	2.16587e-108	0.639
contig_50409	27	64.8	egi64034sorting nexin-9	5470	20	5.52481e-91	0.5455
contig_38035	27	65.1	aspartyl beta-	1371	20	4.2347e-32	0.539
contig_41229	27	68.9	ehb05774solute carrier family 13 member 5	635	20	1.68821e-38	0.535
contig_50263	27	68.9	tbc1 domain family member 5 isoform a	2690	20	3.48216e-101	0.545
contig_39243	27	77.4	isoform d	1983	20	1.36573e-104	0.616
contig_45133	27	77.4	xp_001233773 dehydrogenase reductase sdr family member 12	1558	20	3.79786e-96	0.701
contig_45134	27	78.9	phospholipase group vii (platelet-activating factor plasma)	1694	20	4.27661e-72	0.569
contig_46921	27	78.9	bal15152prophenoloxidase b	2246	20	0	0.5475
contig_48244	27	82.2	egi65113lysyl oxidase-like protein 3	3187	20	4.16036e-165	0.69
contig_51004	27	83.8	egi62383nuclear receptor corepressor 1	7817	20	5.3753e-103	0.6505
contig_52241	27	86	isoform a	4783	20	1.37489e-130	0.818
contig_47172	27	91.2	abc transporter	3141	20	2.03541e-156	0.5795
contig_43302	27	91.9	dead box atp-dependent rna helicase	2962	20	0	0.8115
contig_29911	27	92.5	xp_967546 rcg52383	766	20	2.02721e-35	0.7025
contig_46801	27	92.5	egi67370late secretory pathway protein avl9-like protein	1730	20	1.01665e-60	0.619
contig_37798	27	93.6	beta 2c	1633	20	0	0.93
contig_49909	27	93.6	viral a-type inclusion	5895	20	1.44268e-44	0.3905
contig_48339	27	97.3	pdgf vegf receptor	4610	20	4.33716e-57	0.459
contig_52024	27	104.6	thymidine phosphorylase	6817	20	0	0.639
contig_45617	28	0	xp_002905060protease inhibitor epi11	1868	20	1.04881e-58	0.4135
contig_35929	28	5.1	xp_003444208 nuclear pore complex protein nup153-like	5145	20	1.79231e-59	0.373
contig_35152	28	8.5	acetylserotonin o-methyltransferase-like	380	20	2.73295e-12	0.833
contig_46924	28	8.5	xp_974157 agap001553-pa	1716	20	1.12389e-19	0.4265
contig_48623	28	9.1	xp_003694618 contactin-like	5784	20	3.64198e-117	0.61
contig_33146	28	11.2	coenzyme q6 homolog	1272	20	3.29766e-68	0.695
contig_30698	28	12.6	afb81371map kinase-activated protein kinase 2	1544	20	6.12137e-139	0.8445
contig_44156	28	12.6	xp_003407408 zinc finger protein 782-like	2986	20	1.36822e-53	0.681
contig_46483	28	12.6	xp_003731990 zinc finger protein 679	2084	20	3.75693e-44	0.695
contig_49437	28	12.6	xp_003494708 rna polymerase-associated protein rtf1-like	3484	20	1.32605e-79	0.629
contig_50574	28	12.6	acy66447 ras-related protein rab	2968	20	5.82465e-97	0.916
contig_40434	28	17.9	saga-associated factor 29 homolog	1805	20	4.06004e-84	0.8275
contig_42640	28	20.3	efn75913alpha- -mannosyl-glycoprotein 4-beta-n-acetylglucosaminyltransferase b	834	20	1.18578e-58	0.853
contig_51399	28	23.2	dynein heavy chain	14143	20	0	0.8925
contig_50733	28	29.8	xp_003746878 transmembrane and tpr repeat-containing protein 1-like	3248	20	4.80535e-92	0.575
contig_47112	28	30.6	xp_002425239chorion peroxidase	1348	20	1.15196e-58	0.5895
contig_49464	28	31.1	xrcc5 protein	2675	20	2.17148e-95	0.508
contig_43393	28	33.2	efn70360btb poz domain-containing protein 2	1463	20	2.73642e-24	0.4855
contig_44196	28	33.2	hexosaminidase a (alpha polypeptide)	1824	20	2.43855e-145	0.6395
contig_43986	28	33.4	aaq97826poly -specific ribonuclease	2490	20	5.10291e-83	0.5555
contig_32483	28	33.9	xp_785045 ectonucleotide pyrophosphatase phosphodiesterase family member 3-like	2684	20	6.65664e-44	0.4785
contig_37678	28	33.9	aminopeptidase-like 1	2983	20	2.25135e-173	0.751
contig_40897	28	33.9	isoform n	582	16	8.42656e-25	0.545
contig_44526	28	33.9	bam18350 cg15412	1687	19	6.6576e-17	0.4289
contig_48724	28	33.9	xp_969434 parcas cg7761-pa	2723	20	3.33042e-75	0.6935
contig_37850	28	37.7	domain containing 1	2680	20	5.59401e-59	0.4925
contig_50734	28	37.7	origin recognition subunit 1-like	1769	20	2.47009e-94	0.695
contig_35734	28	41.2	regulator of g-protein signaling 2	1838	20	1.26087e-40	0.7555
contig_38541	28	41.2	isoform a	2610	20	9.69666e-125	0.641
contig_48916	28	41.2	np_001161739centrosomal protein of 290 kda	4021	20	4.00458e-43	0.409
contig_47494	28	42.7	xp_003492767 peptidyl-prolyl cis-trans isomerase-like 2-like	2564	20	2.79892e-92	0.731
contig_47592	28	42.7	xp_003501241 protein mdm4-like isoform 2	2681	20	3.32996e-11	0.6495
contig_51348	28	42.7	xp_001605754 phd finger protein 12-like	3351	20	4.0605e-94	0.565
contig_24157	28	42.8	lethal isoform c	1441	20	6.9801e-166	0.8775
contig_48678	28	42.9	regulator of g protein signaling	3481	20	2.0617e-165	0.723
contig_35687	28	44.9	egi64983reticulocyte-binding protein 2-like protein a	628	20	4.27721e-31	0.765
contig_18972	28	45.4	xp_003727219 organic solute transporter subunit alpha-like isoform 2	1557	20	1.74074e-24	0.4465
contig_37801	28	48.1	xp_799340 beta-hexosaminidase subunit beta	1390	20	4.02133e-46	0.7145
contig_38281	28	48.1	-like 1	1594	20	0	0.8595
contig_24876	28	48.3	chromosome 1 open reading frame 50	726	20	4.46653e-50	0.7945
contig_49014	28	48.3	isoform a	9441	20	0	0.6255
contig_48620	28	52.6	isoform a	3033	20	8.13583e-70	0.4965
contig_41368	28	52.8	xp_003702567 ribosomal l1 domain-containing protein 1-like	2223	20	3.82203e-34	0.5345
contig_43588	28	52.8	xp_972523 agap008432-pa	1140	20	7.4614e-21	0.4975
contig_35760	28	53	comm domain-containing protein 10	1571	20	9.68015e-23	0.535
contig_41365	28	53	isoform a	5893	20	5.47617e-161	0.6195
contig_51413	28	53	xp_003693102 low quality protein: titin-like	16017	20	0	0.757
contig_32369	28	53.7	efn64027myosin light chain smooth muscle	1769	20	9.64599e-115	0.5445
contig_48452	28	53.7	zp_07727751lpxtg-motif cell wall anchor domain protein	3011	11	8.48725e-11	0.3664
contig_51693	28	53.7	xp_971849 bmkettin	3566	20	6.83929e-156	0.4585
contig_52184	28	54.3	efn68385 transcription factor capicua	11276	20	2.81556e-68	0.4465
contig_40068	28	54.9	methylmalonate-semialdehyde dehydrogenase	2229	20	0	0.8365
contig_38283	28	55.2	lanc-like protein 2	1738	20	1.38365e-49	0.7435
contig_51958	28	55.2	ehb09685dna mismatch repair protein partial	4053	20	9.46514e-101	0.6475
contig_49126	28	55.4	set and mynd domain-containing	3162	20	2.33745e-51	0.44
contig_48568	28	58.2	vesicle-associated membrane protein 7-like isoform 1	2405	20	2.06029e-73	0.7935
contig_48374	28	65.6	efn68015tripeptidyl-peptidase 2	4169	20	0	0.692
contig_48965	28	65.9	e2f-associated phosphoprotein	3010	20	2.80248e-30	0.6715
contig_46275	28	66.2	afp59452zinc c3hc4 type (ring finger)	1473	20	7.40838e-54	0.7585
contig_48687	28	67	ehb02748glucose-dependent insulinotropic partial	4377	20	2.68965e-08	0.6895
contig_44694	28	69.8	nucleoside diphosphate kinase 7 isoform a	2414	20	3.99287e-109	0.698
contig_49154	28	69.8	alanyl-trna synthetase	3872	20	0	0.732
contig_51751	28	69.8	bal49600nadph oxidase	5589	20	0	0.7135
contig_121434	28	75.3	bac81566calcification-associated peptide-1	779	4	4.00648e-18	0.785
contig_44046	28	75.3	protein tyrosine receptor f	859	20	4.29184e-43	0.5775
contig_47198	28	75.3	von willebrand factor type egf and pentraxin domain containing 1	7207	20	0	0.5815
contig_50334	28	75.3	q26473 ame: full=semaphorin-1a ame: full=fasciclin iv ame: full=fasciclin-4 ame: full=semaphorin-i short=sema i flags: precursor	2761	4	4.64749e-16	0.585
contig_33022	28	75.4	ecotropic viral integration site	3743	20	0	0.7255
contig_29087	28	75.8	isoform a	2358	20	1.26393e-176	0.7705
contig_50912	28	75.8	elongation factor -1	4056	20	5.46717e-40	0.6585
contig_51726	28	75.8	efn75271cleavage and polyadenylation specificity factor subunit 1	4813	20	0	0.6595
contig_51247	29	0	antigen p97 (melanoma associated) identified by monoclonal antibodies and	4214	20	0	0.495
contig_51762	29	1.7	tetratricopeptide repeat protein 17	3959	20	5.84227e-63	0.6875
contig_44861	29	7.5	np_955832upf0533 protein c5orf44 homolog isoform 2	1509	20	5.26041e-87	0.7185
contig_37919	29	18.9	xp_967672 cg11166 cg11166-pd	2215	20	6.05693e-40	0.5835
contig_41534	29	27.3	isoform a	1362	20	8.76502e-22	0.408
contig_52042	29	29.7	xp_973110 agap007646-pa	5895	20	4.00019e-95	0.772
contig_49752	29	37.5	xp_001636894 protein	3231	20	4.88637e-12	0.4745
contig_51807	29	38.9	isoform a	7518	20	8.61236e-175	0.6905
contig_43412	29	44	xp_001604758 gpi-anchor transamidase-like	2762	20	3.44126e-136	0.8685
contig_48845	29	44	adenosine deaminase	3858	20	5.56751e-127	0.6595
contig_49062	29	44	xp_003747899 hexokinase-2-like	1751	20	9.19473e-118	0.7965
contig_49666	29	44	xp_001945137 26s proteasome non-atpase regulatory subunit 11-like	4562	20	3.62068e-64	0.6015
contig_44915	29	44.5	XP_001944391PREDICTED: hypothetical protein LOC100164182	1467	20	1.60149e-40	0.4685
contig_44425	29	44.8	np_001095247zinc finger protein xfin	1401	20	4.84378e-23	0.376
contig_49722	29	45.1	udp-glucuronic acid udp-n-acetylgalactosamine dual transporter	1496	20	2.35652e-55	0.546
contig_31957	29	45.5	isoform b	500	20	1.20132e-11	0.537
contig_43456	29	45.5	isoform a	2028	20	1.26331e-12	0.4495
contig_47808	29	45.5	novel krab box domain containing protein	2146	20	6.59746e-68	0.616
contig_33190	29	46.1	efn78976regulatory-associated protein of mtor	731	20	6.4979e-89	0.8425
contig_37846	29	46.1	xp_003691636 transmembrane protein c9orf91 homolog	1338	20	4.91306e-86	0.613
contig_49326	29	46.7	isoform a	3773	20	0	0.7505
contig_50896	29	46.7	isoform b	1712	20	8.54531e-36	0.5765
contig_49816	29	46.9	ral guanine nucleotide exchange	3917	20	1.27106e-102	0.767
contig_45151	29	47.8	phosphate transporter	4161	20	3.37444e-77	0.6895
contig_41446	29	48.6	xp_003706382 rho-associated protein kinase 2	9386	20	0	0.724
contig_49426	29	48.6	np_001013309trna 2 -phosphotransferase 1	4223	20	3.45592e-53	0.667
contig_52119	29	48.9	xp_002428413membrane-bound transcription factor site 1 protease	5113	20	0	0.797
contig_47802	29	51.4	cap09527novel protein	1405	20	2.93413e-36	0.4725
contig_50473	29	51.6	xp_003488320 arf-gap with sh3 ank repeat and ph domain-containing protein 1-like isoform 1	4605	20	1.71005e-154	0.5545
contig_16224	29	53.2	isoform a	314	20	5.37627e-29	0.6905
contig_51646	29	53.2	isoform a	7034	20	0	0.738
contig_51984	29	53.2	isoform a	4604	20	0	0.7055
contig_52337	29	53.2	xp_003704273 low quality protein: talin-1-like	10014	20	0	0.7315
contig_42192	29	53.3	fatty acid (long chain) transport isoform b	1314	20	1.3337e-136	0.7245
contig_48542	29	53.3	dna polymerase subunit gamma-1	2063	20	8.47096e-73	0.7395
contig_52164	29	53.3	dermal papilla-derived protein 6 homolog	3407	7	6.75002e-20	0.4586
contig_29272	29	53.7	xp_001601772 chitooligosaccharidolytic beta-n-acetylglucosaminidase-like	790	20	2.56576e-28	0.5135
contig_47736	29	53.7	apurinic apyrimidinic endonuclease 2	2291	20	2.71185e-83	0.667
contig_48471	29	53.7	xp_001632622 protein	2960	20	0	0.768
contig_50841	29	53.7	xp_003701556 insulin-like receptor-like	4657	20	5.92552e-54	0.4835
contig_48985	29	56.8	xp_002425574zinc finger	1976	20	6.46754e-22	0.4395
contig_43159	29	57	arylsulfatase b	1630	20	9.48976e-146	0.665
contig_50354	29	65	isoform a	5598	20	0	0.5415
contig_49194	29	74.3	xp_972169 calcium activated protein for secretion cg33653-pb	5187	20	0	0.8095
contig_51328	29	74.3	zinc finger protein 583	2724	20	1.01446e-31	0.475
contig_52111	29	74.9	xp_003241547 myosin-ixb isoform 3	7269	20	0	0.7485
contig_42926	29	89.5	aad00320plasminogen activator spa	1166	20	9.42496e-35	0.551
contig_30979	29	91.5	tripartite motif-containing 2	663	20	2.29143e-12	0.453
contig_35447	29	91.5	xp_002432474poly polymerase	1020	20	1.26023e-130	0.849
contig_50950	29	91.5	xp_003456658 transcription termination factor 2-like	4314	20	6.38343e-79	0.5355
contig_24184	29	91.8	peptidyl-prolyl cis-trans isomerase h-like isoform 2	709	20	2.3569e-93	0.9185
contig_44180	29	91.8	autocrine motility factor receptor	6979	20	4.28805e-128	0.561
contig_50640	29	91.8	golgi ph regulator b	3979	20	0	0.816
contig_47646	29	95.3	xp_002125109 g protein-coupled receptor 137ba	2088	20	7.86628e-34	0.4565
contig_40854	29	96.1	c11orf2 homolog ( sapiens)	2738	20	3.01114e-100	0.5835
contig_48610	29	96.1	xp_001623892 protein	3107	20	1.14218e-34	0.455
contig_44062	29	97.7	elongin b	4132	20	1.47219e-32	0.78
contig_34981	29	98	xp_001945457 dna polymerase epsilon catalytic subunit a-like isoform 1	527	20	1.33346e-35	0.726
contig_42960	29	98.3	electron-transfer- alpha polypeptide	1430	20	3.59411e-122	0.818
contig_39763	29	98.8	cax14266novel protein (zgc:101650)	749	19	5.68344e-11	0.6163
contig_51259	29	98.8	1-acylglycerol-3-phosphate o-acyltransferase 5 (lysophosphatidic acid epsilon)	3043	20	2.06656e-89	0.6245
contig_28010	29	99.5	class b secretin-like g-protein coupled receptor	474	15	7.99701e-08	0.5047
contig_50751	29	101.7	zinc finger	4066	20	1.2577e-52	0.5865
contig_35789	29	101.8	ugp	1591	20	0	0.8085
contig_47602	29	101.8	low density lipoprotein receptor-related protein 6	3256	20	8.40705e-12	0.4195
contig_49027	29	101.8	egi69079transcription elongation factor spt5	4792	20	0	0.69
contig_49038	29	101.8	acg60513chitinase 1 precursor	1205	20	5.52303e-78	0.573
contig_51122	29	101.8	efn82770protein suppressor of sable	5747	20	1.40356e-44	0.7415
contig_19309	30	0	xp_002731075 homolog 1-like	1429	20	7.22001e-123	0.8145
contig_23349	30	0.5	gamma complex associated protein 3	3674	20	0	0.5755
contig_41256	30	0.5	riken cdna isoform cra_a	1861	20	3.36814e-41	0.6815
contig_48456	30	0.5	xp_001605047 cadherin-87a-like	1380	20	2.88633e-121	0.6315
contig_49686	30	0.5	xp_003486436 cadherin-87a-like	2864	20	4.9247e-85	0.677
contig_48621	30	6.7	recq-mediated genome instability protein 1	2188	20	1.4163e-49	0.668
contig_50535	30	21.7	isoform g	2764	20	5.33379e-121	0.607
contig_37198	30	21.9	efn85822elks rab6-interacting cast family member 1	802	20	2.36015e-45	0.551
contig_45970	30	23.5	yes-associated protein 1	8634	20	2.14801e-52	0.462
contig_47312	30	23.5	xp_002403064ribosomal pseudouridine	1255	20	2.82676e-64	0.627
contig_45519	30	24	superkiller viralicidic activity 2-like 2	3778	20	0	0.7335
contig_18381	30	25	fad dependent oxidoreductase	556	20	2.34392e-39	0.543
contig_44080	30	30.5	efn74319protein phosphatase ptc7-like protein	4084	20	3.08456e-83	0.693
contig_21959	30	30.6	xp_395563 ap-3 complex subunit delta-1	1041	20	2.2929e-143	0.9385
contig_47599	30	30.6	xp_003453304 tonsoku-like	1769	20	3.17582e-33	0.599
contig_49920	30	31.1	adaptor-related protein complex delta 1 subunit	5740	20	0	0.588
contig_47683	30	32.1	efn74593protein c1orf9-like protein	1463	20	4.48962e-43	0.701
contig_39819	30	34.1	integrin alpha-ps	3721	20	4.42497e-97	0.4655
contig_46684	30	34.1	xp_623648 cdk5 and abl1 enzyme substrate 1-like isoform 2	2031	20	2.32689e-99	0.543
contig_33307	30	40.2	xp_001599241 general transcription factor iih subunit 2-like	1424	20	2.9224e-124	0.7225
contig_46424	30	40.2	zinc finger ccch-type containing 14	5227	20	3.34616e-37	0.6065
contig_46429	30	40.2	fgfr1 oncogene partner 2	3449	20	1.79331e-36	0.652
contig_32864	30	41	rad1 homolog ( pombe)	956	20	3.13424e-80	0.8
contig_49087	30	43.5	np_507118protein oac-6	2402	20	1.43455e-50	0.5295
contig_49245	30	43.5	chromosome 6 open reading frame 27	8069	20	1.53176e-60	0.5075
contig_45489	30	43.8	isoform b	1719	20	5.73232e-48	0.644
contig_43522	30	44.3	fem-1 homolog c ( )	3820	20	0	0.6885
contig_47594	30	44.3	isoform b	1991	20	5.62925e-74	0.639
contig_52256	30	44.3	efx74599carboxylase:pyruvate acetyl-coa propionyl-	6933	20	0	0.836
contig_48571	30	44.8	isoform b	2644	20	2.62107e-85	0.6765
contig_35729	30	44.9	tetratricopeptide repeat domain 36	1758	20	4.52334e-48	0.689
contig_46782	30	44.9	xp_972897 agap009788-pa	2578	20	1.98123e-37	0.547
contig_44735	30	46.7	methyl- -binding domain protein 4	1042	20	3.28215e-57	0.7695
contig_44783	30	48.7	aco11579coiled-coil domain-containing protein 94	1419	20	1.08658e-62	0.6765
contig_21957	30	49.4	3-hydroxybutyrate dehydrogenase	563	20	2.13724e-19	0.603
contig_45924	30	49.7	atp-binding cassette sub-family a member 3	5980	20	0	0.5145
contig_51281	30	49.7	xp_003707785 run domain beclin-1 interacting and cystein-rich containing	4080	20	4.27076e-109	0.551
contig_51756	30	49.7	zp_07727751lpxtg-motif cell wall anchor domain protein	4116	1	8.10128e-07	0.41
contig_45426	30	58.7	xp_969710 cg4733 cg4733-pa	5106	20	4.01282e-128	0.814
contig_38738	30	59.5	aldehyde dehydrogenase 8 member a1	1957	20	1.90182e-167	0.7265
contig_42986	30	63	acm89179sarcoplasmic calcium-binding protein	1070	20	9.63568e-76	0.7855
contig_42202	30	64.7	short-chain dehydrogenase reductase sdr	1021	20	8.69172e-31	0.4765
contig_47068	30	72.4	xp_001629712 protein	2220	20	4.03894e-68	0.6165
contig_41878	30	75.2	xp_001641553 protein	4437	14	2.55016e-14	0.5793
contig_42999	30	75.2	coatomer subunit beta	3350	20	0	0.7915
contig_47442	30	75.2	microtubule binding	5464	20	1.60927e-82	0.692
contig_51299	30	77.3	xp_001603193 breast carcinoma-amplified sequence 3 homolog isoform 1	5159	20	5.52499e-101	0.7
contig_36140	30	80.9	adk63101thrombospondin protein	1438	20	1.10652e-62	0.543
contig_45102	30	81.6	glutaminyl-trna synthetase	2195	20	7.82988e-40	0.6095
contig_23389	30	84.5	xp_002759348 angiopoietin-1	1658	20	1.87746e-48	0.601
contig_46816	30	85	ejd02417aaa family atpase	1633	20	1.56176e-47	0.5385
contig_48980	31	0.1	isoform a	1216	20	1.09808e-49	0.7385
contig_51889	31	0.1	acetoacetyl- synthetase	2688	20	0	0.764
contig_51915	31	0.1	xp_001608209 aminopeptidase n-like	3885	20	0	0.674
contig_42462	31	13.2	upf0538 protein c2orf76 homolog isoform 2	816	20	1.89136e-21	0.6705
contig_50699	31	13.2	xp_970198 peroxisome proliferator-activated receptor binding protein	5718	20	7.43034e-147	0.6285
contig_36052	31	14.7	alpha- and gamma-adaptin-binding protein p34	1176	20	7.32176e-27	0.5805
contig_36096	31	14.7	np_001161618nucleostemin-like protein	2034	20	1.2333e-108	0.668
contig_50009	31	14.7	np_001193466conserved oligomeric golgi complex subunit 3	3574	20	0	0.656
contig_51287	31	15.9	actin-related protein 3	3110	20	0	0.906
contig_49025	31	18.3	xp_001639077 protein	2870	20	5.36103e-31	0.5525
contig_46962	31	24.7	adz96217jhe-like carboxylesterase 1	1923	20	1.41195e-82	0.5145
contig_42177	31	33.3	novel protein	1137	20	4.29556e-69	0.697
contig_48731	31	36.6	n-terminal asparagine amidase	2436	20	1.61667e-41	0.5015
contig_40131	31	40.8	tetratricopeptide repeat domain isoform cra_a	2609	20	9.67946e-16	0.5345
contig_51854	31	41.1	beta- -n-acetylgalactosaminyltransferase bre-4-like isoform 2	8310	20	7.3233e-66	0.688
contig_43220	31	41.6	isoform a	3218	20	7.45391e-37	0.779
contig_48536	31	41.6	xp_003441770 multiple epidermal growth factor-like domains protein 6-like	1249	20	1.50525e-25	0.33
contig_50079	31	41.9	xp_975645 nfrkb	5393	20	3.31684e-72	0.65
contig_52204	31	41.9	xp_973744 cg14967 cg14967-pa	3831	20	0	0.669
contig_40376	31	42.1	xp_973977 protein	2443	20	0	0.6715
contig_31381	31	45.8	insulin receptor tyrosine kinase substrate	945	20	9.3964e-13	0.684
contig_43002	31	47.9	adenylate cyclase	1425	20	9.04745e-25	0.439
contig_51403	31	47.9	xp_003222973 multidrug resistance-associated protein 9-like	6042	20	0	0.565
contig_45641	31	49	xp_001809056 galectin 4-like protein transcript	2502	20	3.9393e-75	0.5905
contig_41375	31	49.3	efn63981e3 sumo-protein ligase 2	3478	20	5.33576e-105	0.477
contig_32982	31	49.4	alpha skeletal muscle	366	20	2.10578e-57	0.9445
contig_46110	31	49.6	xp_969499 agap001035-pa	1644	20	4.9799e-94	0.5735
contig_50943	31	50.5	np_082641zinc finger protein 839 isoform 1	5581	14	2.49559e-30	0.48
contig_52236	31	51	egi69322ubiquitin carboxyl-terminal hydrolase 1	6658	20	2.44583e-48	0.4525
contig_40466	31	52.9	xp_003447600 dna polymerase iii polc-type-like	1502	7	1.15251e-09	0.48
contig_51595	31	55.9	structural maintenance of chromosomes 2	4261	20	0	0.656
contig_46436	31	62.7	phenylalanyl-trna synthetase beta chain	2258	20	1.80627e-156	0.6895
contig_49625	31	62.7	egi61052zinc finger protein on ecdysone puffs	2313	20	5.59419e-28	0.5065
contig_52163	31	63.9	XP_003776481PREDICTED: uncharacterized protein LOC100938128	5159	11	7.6602e-10	0.5755
contig_43567	31	68.7	sec1 family domain containing 2	2402	20	8.31319e-91	0.5135
contig_33763	32	0.3	transcription initiation factor iia gamma chain	831	20	7.17494e-40	0.9085
contig_50641	32	0.3	mitochondrial assembly regulatory isoform b	6016	20	0	0.7235
contig_48729	32	4.9	mutl homolog colon nonpolyposis type 2 ( coli)	2305	20	5.7446e-150	0.6405
contig_23619	32	5.5	small nuclear ribonucleoprotein sm d2	691	20	5.61253e-36	0.7775
contig_37750	32	5.5	efn70848rad50-interacting protein 1	3881	20	1.38102e-125	0.5005
contig_51870	32	5.5	xp_001809966 rab6 gtpase activating gapcena (rabgap1 protein)	3793	20	2.54179e-116	0.6175
contig_44239	32	8.8	translocation associated membrane protein 1	2881	20	3.64949e-104	0.6925
contig_50004	32	9.1	arsenite-resistance protein	2793	20	0	0.688
contig_51382	32	10.7	serine protease 14	2181	20	0	0.589
contig_23939	32	12.9	isoform a	1289	20	5.37801e-66	0.4395
contig_33725	32	12.9	abc33918serine proteinase	1295	20	0	0.5155
contig_47405	32	12.9	acp19561clip domain serine proteinase 2	1906	20	0	0.548
contig_51974	32	12.9	xp_393414 leishmanolysin-like peptidase	3321	20	0	0.768
contig_23489	32	27.5	xp_001622502 protein	1381	20	2.93357e-65	0.5215
contig_32455	32	27.5	xp_002426223mitochondrial import inner membrane translocase subunit	1451	20	8.36802e-42	0.6185
contig_43168	32	29.3	isoform b	1815	20	3.15837e-52	0.955
contig_49501	32	29.3	niemann-pick c1	4501	20	0	0.6465
contig_49016	32	30.2	abs59299cadherin-like protein	4422	20	3.90132e-31	0.437
contig_41406	32	30.7	xp_001950809 hexosaminidase d-like	7015	20	8.33728e-156	0.646
contig_52161	32	34.5	isoform cra_a	4117	20	9.1622e-43	0.531
contig_42096	32	36.6	xp_003746342 probable peptidyl-trna hydrolase 2-like	960	20	3.89793e-38	0.572
contig_47777	32	36.6	exonuclease 3 -5 domain-containing protein 2 isoform 1	1661	20	1.13654e-61	0.6455
contig_23223	32	37.5	egi61288protein outspread	1218	20	1.30211e-50	0.5465
contig_49039	32	37.5	np_001229503protein outspread	4287	20	4.99914e-92	0.519
contig_49114	32	37.5	ubiquitin carboxyl-terminal hydrolase 47	6432	20	0	0.657
contig_50280	32	37.5	afp59129fyve zinc finger protein	2579	20	1.02133e-25	0.635
contig_29595	32	38.7	isoform a	3821	20	2.38938e-130	0.612
contig_43357	32	38.7	XP_002432858conserved hypothetical protein	3460	3	4.93256e-10	0.4367
contig_41228	32	39.2	xp_003737013 vacuolar protein sorting-associated protein 37a-like	1519	20	7.30383e-20	0.5335
contig_24785	32	42.2	xp_003452212 dna polymerase theta	337	20	1.3831e-24	0.738
contig_42299	32	42.2	xp_003452212 dna polymerase theta	835	20	2.02263e-58	0.6795
contig_47444	32	42.2	xp_001812344 agap001353-pa	1400	9	1.71084e-44	0.4433
contig_39245	32	42.6	zinc finger protein 234	1366	20	5.89834e-18	0.6035
contig_47541	32	43.6	butyrate induced	1776	20	3.93394e-116	0.671
contig_46215	32	44.5	peroxisomal trans-2-enoyl- reductase	1109	20	4.70465e-81	0.69
contig_52020	32	44.5	non-smc condensin ii subunit d3	5796	20	1.37427e-148	0.483
contig_51853	32	53.4	baj94971 protein	6238	20	3.1191e-13	0.7095
contig_35445	32	54.7	xp_002731116 nima-related kinase 2-like	1300	20	1.06804e-37	0.6885
contig_46639	32	54.8	deah (asp-glu-ala-his) box polypeptide 35	1145	20	1.58274e-103	0.7475
contig_47122	32	54.9	programmed cell death protein 5	1689	20	2.36264e-30	0.783
contig_42145	32	55.4	lethal 09851	1961	20	5.41847e-138	0.7015
contig_51123	32	59.2	XP_001950070PREDICTED: hypothetical protein LOC100161830	2111	1	3.98885e-09	0.45
contig_48493	32	59.9	ets homologous isoform cra_a	2807	20	3.5103e-19	0.422
contig_49239	32	59.9	ets homologous isoform cra_a	1364	20	1.11238e-16	0.47
contig_51365	32	59.9	viral a-type inclusion	5144	2	1.17802e-10	0.415
contig_32878	32	60.2	isoform g	1663	20	4.22214e-24	0.4685
contig_30288	32	64.6	xp_001623807 protein	565	1	7.36266e-12	0.47
contig_39823	32	64.6	voltage-dependent anion channel	2007	20	4.06392e-80	0.816
contig_47623	32	65.7	vacuolar protein sorting 45	2748	20	1.57712e-157	0.735
contig_50619	32	68.8	isoleucine-trna synthetase	4715	20	0	0.8255
contig_10877	32	69.2	sensitized chromosome inheritance modifier 19	641	8	1.74474e-14	0.4463
contig_32443	32	69.2	caa57964 serine proteinase inhibitor	1352	20	6.5997e-46	0.576
contig_47445	32	69.2	acn91289dentin sialophosphoprotein precursor	1928	20	7.94319e-09	0.4105
contig_47687	32	69.2	xp_001628088 protein	2166	20	2.91745e-47	0.477
contig_51820	32	69.2	xp_002199929 nibrin	2799	20	7.73619e-43	0.5465
contig_29013	32	69.8	np_001103904chitin deacetylase 9 precursor	1644	20	1.96739e-74	0.547
contig_48479	32	72	mitogen-activated protein kinase kinase kinase 7	3099	20	4.00189e-72	0.7175
contig_51089	32	72	xp_003220843 atp-dependent rna helicase ddx11-like protein 8-like	2768	20	1.34111e-172	0.583
contig_46975	32	76.4	xp_425218 high affinity camp-specific and ibmx-insensitive 3 -cyclic phosphodiesterase 8b	3581	20	9.22383e-177	0.6085
contig_50903	32	78	alanine aminotransferase	3382	20	0	0.7435
contig_51418	32	79.1	xp_969015 synapse-associated protein	4717	20	9.27273e-55	0.6205
contig_52031	32	87.6	casein kinase alpha 1	5882	20	5.47976e-153	0.9295
contig_48165	33	0	ddb1- and cul4-associated factor 7-like	2323	20	0	0.92
contig_51890	33	0	xp_003745476 open rectifier potassium channel protein 1-like	6024	20	9.59594e-36	0.543
contig_52216	33	0.2	xp_003695637 bromodomain adjacent to zinc finger domain protein 2b-like	8043	20	3.80122e-136	0.541
contig_24995	33	1.9	zinc finger protein 667	646	17	2.09226e-07	0.5112
contig_46301	33	2.9	xp_790640 kinetochore protein nuf2-a-like isoform 2	2187	1	1.58416e-08	0.46
contig_45472	33	3.5	angiopoietin 1	2677	20	1.16755e-48	0.4615
contig_43486	33	5.6	xp_003725466 microtubule-associated proteins 1a 1b light chain 3c-like	2566	20	3.84477e-33	0.773
contig_52266	33	13.4	pas domain containing serine threonine isoform cra_a	7928	20	4.58727e-126	0.5755
contig_47643	33	14.9	xp_002940101 proline- glutamic acid- and leucine-rich protein 1	2587	10	8.11534e-23	0.381
contig_52224	33	24.9	xp_002422842lipocalin-1 interacting membrane	6254	20	3.31201e-47	0.643
contig_50834	33	25.7	ach47049target of rapamycin	8590	20	0	0.721
contig_51939	33	25.9	xp_002734435 alpha-1b- receptor-like	3150	20	5.60343e-13	0.505
contig_23457	33	30	mitochondrial ribosomal protein s25	706	20	8.09263e-62	0.81
contig_52125	33	31.3	egi64784atp-binding cassette sub-family a member 13	4163	20	1.62341e-71	0.4465
contig_51734	33	31.5	efn79754activating molecule in becn1-regulated autophagy protein 1	4085	20	2.7551e-15	0.622
contig_50983	33	32.1	rab gtpase binding effector protein 1	3555	20	1.1675e-139	0.4965
contig_43574	33	32.2	aep13982lipid storage droplet protein	1146	2	9.19824e-19	0.58
contig_45987	33	32.2	xp_003444158 cleft lip and palate transmembrane protein 1-like isoform 2	2208	20	6.65486e-164	0.6735
contig_48312	33	32.2	xp_002410165alpha- -mannosyl-glycoprotein beta- 2-n-	3220	20	3.12442e-43	0.5355
contig_48554	33	33.1	xp_001607261 alcohol dehydrogenase	2144	20	2.32484e-97	0.6775
contig_33592	33	33.4	u1 small nuclear ribonucleoprotein c-like	1183	20	4.62304e-29	0.9275
contig_40378	33	33.5	xp_001602382 afg3-like protein 2-like	2935	20	1.88705e-140	0.882
contig_18558	33	35.5	xp_974229 cg40305-pa	1633	20	1.04757e-43	0.503
contig_51472	33	40.2	aep13982lipid storage droplet protein	4101	20	2.66718e-26	0.4755
contig_45090	33	40.9	egi57875programmed cell death protein 10	1325	20	3.27803e-74	0.8765
contig_45211	33	40.9	aai52667loc554469 protein	1587	20	1.04795e-24	0.4665
contig_52028	33	40.9	xp_001951888 tyrosine-protein phosphatase non-receptor type 21-like	7591	20	6.35194e-109	0.6825
contig_42592	33	41.5	btb poz domain-containing protein kctd9	1429	20	1.90001e-123	0.675
contig_46709	33	42.7	acidic fibroblast growth factor intracellular binding protein	1414	20	2.07849e-106	0.696
contig_41951	33	50.6	afp61499a-macroglobulin complement component	3789	20	1.17964e-113	0.581
contig_49215	33	50.6	nicotinamide nucleotide transhydrogenase	3966	20	0	0.751
contig_51162	33	50.6	xp_002409673nadp-dependent isocitrate	2872	20	0	0.845
contig_51851	33	50.6	xp_001814148 bip2 cg2009-pa	3194	20	1.30733e-25	0.5895
contig_51602	33	51.2	xp_003690052 signal-induced proliferation-associated 1-like protein 1-like	2107	20	3.93775e-41	0.6975
contig_50881	33	51.9	xp_003700982 peroxisomal membrane protein 11b-like	2882	20	3.86106e-29	0.667
contig_52330	33	52.8	isoform a	9581	20	0	0.6885
contig_46998	33	56.4	efn71760coiled-coil domain-containing protein 149	2269	20	1.88388e-28	0.5075
contig_49821	33	56.4	transitional endoplasmic reticulum atpase	5819	20	0	0.8495
contig_24808	33	56.6	xp_974634 ga12728-pa	924	20	1.48271e-23	0.5895
contig_48307	33	61.2	XP_003427692PREDICTED: hypothetical protein LOC100680303	2836	4	7.42063e-09	0.5
contig_44696	33	61.3	xp_002412776leucine-rich repeats containing	1402	1	2.57436e-16	0.46
contig_32011	33	63.4	efn86285transposable element tc3 transposase	494	2	2.78234e-08	0.55
contig_50112	33	65.6	xp_001809480 agap000233-pa	4242	20	2.91248e-84	0.4305
contig_51110	33	65.9	egi65859serine threonine-protein kinase 17b	2743	20	3.48995e-56	0.782
contig_51512	33	65.9	3-oxoacid transferase 1	3531	20	0	0.808
contig_43687	33	66.2	XP_319149AGAP010005-PA	1005	20	8.20495e-26	0.5825
contig_45279	33	66.2	14-3-3 protein beta alpha	3453	20	4.16504e-126	0.85
contig_51715	34	0	xp_002530253dead box atp-dependent rna	3607	20	6.5306e-13	0.424
contig_41458	34	0.1	xp_001816345 ga20104-pa	1184	20	4.21761e-14	0.457
contig_48654	34	0.1	xp_624195 neurexin- partial	5428	20	0	0.697
contig_47457	34	2.8	zp_08639047scaffolding dockerin binding protein a	1951	20	9.49391e-18	0.429
contig_48750	34	2.8	xp_003699186 atpase n2b-like	1701	20	3.13549e-123	0.691
contig_51433	34	2.9	cellulosome anchoring protein cohesin region	7963	20	6.00702e-17	0.3445
contig_46849	34	4.9	ubiquitin-conjugating enzyme e2 variant 2	2618	20	3.76941e-60	0.871
contig_47012	34	4.9	xp_002731158 zinc finger protein 45-like	4537	20	1.57838e-27	0.5485
contig_43464	34	5.6	isoform b	3350	20	3.23979e-67	0.667
contig_20450	34	11	efx86930gst-n-metaxin-like protein	963	20	6.93521e-27	0.6
contig_33258	34	11	np_001116795probable atp-dependent rna helicase ddx20	651	20	2.26556e-49	0.717
contig_41278	34	11	ehb00289glucose-dependent insulinotropic partial	525	20	2.73621e-09	0.5955
contig_46330	34	11	xaa-pro dipeptidase app( )	1560	20	1.38865e-122	0.629
contig_47204	34	11	component of oligomeric golgi complex 2	3324	20	7.75997e-130	0.546
contig_17737	34	11.1	isoform b	4024	20	1.99838e-26	0.631
contig_43112	34	11.1	isoform b	1903	20	2.28891e-93	0.773
contig_52259	34	11.1	gypsy retrotransposon integrase-like protein 1	7040	20	8.33751e-55	0.576
contig_15101	34	12.4	xp_002119759 reserved	213	20	2.88412e-14	0.709
contig_39398	34	14.3	wd repeat domain 76	1248	20	4.79751e-56	0.5795
contig_48126	34	16.2	clathrin coat assembly protein ap-1	2893	20	0	0.9375
contig_38096	34	16.7	efa81902adenosine kinase	1578	20	3.01812e-32	0.54
contig_41655	34	23.6	seh1-like ( cerevisiae)	1344	20	3.26405e-138	0.831
contig_50862	34	23.6	pdz domain protein	3262	20	1.68583e-36	0.6525
contig_27235	34	29.7	xp_972518 n-terminal kinase-like-binding protein 1 (ntkl-binding protein 1) (ntkl-bp1) (hntkl-bp1) (scy1-like 1-binding protein 1) (scyl1-binding protein 1) (scyl1-bp1)	1049	20	6.32475e-32	0.634
contig_42172	34	29.7	xp_003382553 piwi-like protein 1-like	2703	20	8.03345e-114	0.555
contig_29715	34	30.5	aspartate beta-hydroxylase domain containing isoform cra_a	1288	20	1.19944e-49	0.527
contig_50727	34	30.5	zinc finger protein isoform cra_a	3484	20	3.78936e-26	0.419
contig_46116	34	30.7	williams-beuren syndrome chromosome region 16 homolog	1497	20	5.15328e-119	0.6315
contig_51933	34	30.7	dna directed rna polymerase ii polypeptide d	3352	20	7.76507e-45	0.7835
contig_51990	34	30.8	adp9551575k gamma secalin	7705	2	8.39446e-08	0.38
contig_24101	34	32.3	xp_003706957 zinc finger protein 64-like	675	2	1.1151e-09	0.41
contig_36483	34	32.3	xp_001602874 inorganic phosphate cotransporter	597	20	1.79847e-41	0.6065
contig_41819	34	32.3	xp_003451800 neurofilament heavy polypeptide-like	1480	20	5.59056e-09	0.4365
contig_50153	34	32.6	mat-2	2250	20	1.58635e-11	0.5095
contig_41532	34	33	abq10737cathepsin b	1553	20	0	0.7915
contig_52169	34	33	xp_001624963 protein	13714	20	4.22463e-167	0.4145
contig_45138	34	34.6	calmodulin-like protein 4-like	1355	20	2.19401e-57	0.8295
contig_40686	34	35.1	xp_002737032 methylenetetrahydrofolate dehydrogenase 1-like	3082	20	0	0.802
contig_27010	34	36	xp_003704787 zinc carboxypeptidase a 1-like	1479	20	1.61158e-40	0.5715
contig_51175	34	36.9	xp_003695186 low quality protein: golgi apparatus protein 1-like	7505	20	1.01561e-175	0.5975
contig_36897	34	40.2	afn20598lectin 2	1212	20	1.76265e-15	0.4435
contig_42140	34	40.2	xp_001601099 ubiquitin-like-conjugating enzyme atg3	1213	20	7.20231e-110	0.709
contig_51810	34	40.2	xp_003728286 activating signal cointegrator 1 complex subunit 3-like	7744	20	0	0.833
contig_51329	34	40.3	xp_001949841 atp-dependent rna helicase suv3 mitochondrial-like	2645	20	6.74867e-166	0.8105
contig_48336	34	42.3	pipecolic acid oxidase	1320	20	1.62343e-57	0.523
contig_49448	34	42.3	egi65675testis-expressed sequence 2 protein	3941	20	4.7217e-89	0.4945
contig_52277	34	42.3	xp_002195279 breast cancer early onset	7434	20	6.57985e-26	0.493
contig_36133	34	43.9	cam34682interferon regulatory factor	1437	5	1.56929e-08	0.542
contig_45918	34	47.5	xp_003485047 ubiquitin carboxyl-terminal hydrolase 7-like	6947	20	0	0.814
contig_40049	34	52.9	isoform a	2319	20	1.32347e-61	0.519
contig_19668	34	53.9	amp-dependent synthetase and ligase	287	20	2.85992e-17	0.6215
contig_44157	34	56.6	protein sec13 homolog isoform 1	1871	20	1.29907e-133	0.7955
contig_29236	34	56.9	xp_002122182 protein	2556	20	0	0.676
contig_42027	34	56.9	xp_003489023 acylphosphatase-1-like	1343	20	3.73658e-17	0.7065
contig_46570	34	56.9	xp_969296 agap001473-pa	1877	20	0	0.701
contig_51968	34	69	isoform d	4644	20	0	0.692
contig_47203	34	69.7	ubiquitin ligase	5134	20	0	0.5515
contig_50637	34	69.7	rala-binding protein 1	3045	20	2.72101e-65	0.649
contig_45088	34	69.9	xp_003500777 myosin-xix	1229	20	3.47913e-51	0.5855
contig_24074	35	0	YP_001869720hypothetical protein Npun_R6515	317	4	1.16256e-10	0.5725
contig_47228	35	0.3	adv04044atp-binding cassette transmembrane transporter	2498	20	0	0.6525
contig_17625	35	1.1	isoform i	791	20	1.90269e-15	0.443
contig_40063	35	1.1	xp_001946672 chorion peroxidase-like	2621	20	0	0.6335
contig_35976	35	7.5	xp_002736178 lobe	4658	18	5.98503e-22	0.5233
contig_958	35	8.9	xp_002737348 rev1-like	3916	20	7.06227e-170	0.548
contig_25320	35	9	afj59950l-type lectin	2501	20	3.48127e-156	0.786
contig_36694	35	9.1	perld1 protein	1371	20	5.12877e-62	0.6145
contig_49102	35	9.1	gtp-binding protein di-ras2	3349	20	1.39736e-86	0.8985
contig_32915	35	15.6	xp_971989 oligopeptidase	2685	20	6.32896e-103	0.6345
contig_12658	35	17.5	viral a-type inclusion protein repeat containing protein	796	20	2.054e-09	0.476
contig_37767	35	19.1	riken cdna isoform cra_a	875	20	3.9245e-31	0.5325
contig_44006	35	19.1	isoform c	3708	20	6.01403e-62	0.6695
contig_40778	35	21.1	nicotinamide phosphoribosyltransferase	1584	20	3.40758e-92	0.7
contig_47935	35	22	zinc finger protein 161 homolog	982	20	3.80945e-20	0.504
contig_24181	35	22.2	aeu11366broad-complex protein isoform 4	1177	20	5.39228e-46	0.5975
contig_46670	35	22.6	abf69938dna rna non-specific endonuclease	1244	20	7.9847e-128	0.7075
contig_32620	35	24.4	egi58702atp synthase mitochondrial f1 complex assembly factor 1	1084	20	3.87788e-56	0.616
contig_48743	35	29.5	nicotinic acetylcholine receptor subunit beta1	1904	20	2.90145e-88	0.8015
contig_44722	35	30.2	tyramine receptor	1614	20	7.68289e-140	0.6795
contig_41959	35	30.3	dual specificity phosphatase 3 (vaccinia virus phosphatase vh1-related)	1642	20	1.46896e-37	0.637
contig_48778	35	30.3	xp_002741631 aarf domain containing kinase 1-like	1830	20	6.41537e-162	0.657
contig_44737	35	30.8	xp_003444287 guanine nucleotide exchange factor dbs-like	3558	1	8.9944e-07	0.37
contig_47770	35	30.8	efx68572abc subfamily abcg	1369	20	4.09572e-136	0.652
contig_47725	35	34.9	zinc finger protein isoform cra_b	2150	20	2.33849e-89	0.6875
contig_51324	35	37	coiled-coil partial	3604	20	1.68538e-77	0.5735
contig_28342	35	41.4	adt64108 ashwin protein	504	7	3.48721e-11	0.48
contig_32957	35	41.4	transcription elongation factor a 2	1156	20	1.19688e-74	0.6435
contig_52350	35	41.8	xp_002431712discoidin domain-containing receptor 2	8175	20	7.3619e-103	0.7085
contig_46732	35	42.8	zinc finger protein 219	730	20	1.28268e-12	0.65
contig_49474	35	42.8	cation-transporting atpase	8237	20	0	0.6635
contig_46667	35	43	bai40012evolutionarily conserved signaling intermediate in toll pathways	1417	20	3.87759e-153	0.719
contig_50204	35	45.6	egi66442nuclear transcription factor y subunit alpha	3662	20	2.19808e-32	0.462
contig_52271	35	48.4	isoform b	4302	20	0	0.531
contig_50828	35	56.4	isoform a	4420	20	2.15287e-122	0.525
contig_30033	35	58.3	abb05537ferritin peptide	803	20	2.45021e-58	0.7815
contig_33281	35	58.3	trm5_aedae ame: full=trna (guanine -n1)-methyltransferase ame: full=m1g-methyltransferase ame: full=trna	1629	20	1.87799e-93	0.57
contig_39042	35	58.3	xp_001601196 exosome complex component rrp42-like	1022	20	1.08982e-73	0.6715
contig_42810	35	60.2	xp_003505407 glycosyltransferase 1 domain-containing protein 1	1564	20	6.86612e-29	0.672
contig_47449	35	60.2	baj78683rna polymerase ii largest subunit	6317	20	0	0.9115
contig_29635	35	60.3	xp_967873 agap008596-pa	3073	20	0	0.695
contig_46124	35	60.4	tata box binding factor isoform f	3071	20	2.68162e-36	0.7845
contig_38800	35	60.5	regulator of chromosome condensation 1	2269	20	9.43163e-113	0.6355
contig_41565	36	0	isoform b	1710	20	4.84085e-31	0.7845
contig_17938	36	0.5	np_001165781nadh dehydrogenase	540	20	4.4277e-29	0.6785
contig_41513	36	0.5	xp_795770 conserved oligomeric golgi complex subunit 5-like	2825	20	4.68186e-88	0.65
contig_34251	36	14.6	xp_003447879 isoleucyl-trna mitochondrial-like	586	20	5.79491e-42	0.69
contig_44220	36	14.6	polycomb group ring finger protein 3-like	1330	20	6.12442e-97	0.83
contig_45657	36	14.6	xp_971123 cg5913 cg5913-pa	2744	20	7.23601e-78	0.624
contig_37724	36	14.9	btb-protein- isoform b	919	20	1.47731e-23	0.651
contig_49467	36	14.9	xp_975125 zinc transporter	2305	20	6.08421e-67	0.595
contig_48040	36	15.2	xp_973030 cg8092 cg8092-pa	3806	20	5.00614e-96	0.487
contig_49843	36	18.3	baj10664scavenger receptor class croquemort type	3141	20	0	0.586
contig_47947	36	19.1	isoform a	1753	20	4.3511e-51	0.5695
contig_49503	36	19.1	xp_699326 zinc finger protein 33a-like	3066	20	4.02587e-08	0.527
contig_49982	36	19.8	enoyl coenzyme a short mitochondrial	1238	20	1.66798e-93	0.7505
contig_29637	36	21	glycosyltransferase 8 domain containing 1	844	20	1.17349e-53	0.5365
contig_37027	36	23.8	comm domain containing isoform cra_a	929	20	6.49395e-35	0.577
contig_35603	36	29.3	a chain complex structure of prostaglandin d2 synthase at	840	20	1.92056e-56	0.59
[truncated: 340 more rows]
