# Supplementary material for: The Development of a High Density Linkage Map for Black Tiger Shrimp (Penaeus monodon) Based on cSNPs
Source: PLoS One. 2014 Jan 17;9(1):e85413. doi: 10.1371/journal.pone.0085413 (PMC3894980; doi:10.1371/journal.pone.0085413)
Supplement: Dataset S7 — Goodness of fit tests (G-test) comparing observed progeny ratios for each SNP in each family to ratios expected with Mendelian inheritance. Markers showing significant segregation distortion after Bonferroni correction (P<0.05) are shaded in red. (XLSX) [file pone.0085413.s008.xlsx]

## Sheet: G-test_results_no_Monte_Carlo
SNP	G-test	Degrees of freedom	p-value	Family	Dam
10137_199	8.48872	2	0.0143449	1	CD
10137_199	0.26087	2	0.877714	2	DD
10137_199	0.0322581	1	0.857462	3	ED
10137_199	3.58537	1	0.0582906	4	FD
10137_199	NaN	1	NaN	5	GD
10137_199	0.968	1	0.325179	6	HD
10137_199	1.04878	2	0.591916	7	HDa
10512_221	1.50376	1	0.220094	1	CD
10512_221	5.92754	2	0.051624	2	DD
10512_221	NaN	1	NaN	3	ED
10512_221	1.16129	1	0.281198	4	FD
10512_221	1.82927	1	0.176214	5	GD
10512_221	4.57143	1	0.0325094	6	HD
10512_221	NaN	1	NaN	7	HDa
10771_296	NaN	1	NaN	1	CD
10771_296	NaN	1	NaN	2	DD
10771_296	2.32258	2	0.313082	3	ED
10771_296	1.82927	1	0.176214	4	FD
10771_296	0.00813008	1	0.928155	5	GD
10771_296	3.90476	2	0.141936	6	HD
10771_296	2.7561	2	0.25207	7	HDa
10782_1509	0.37594	1	0.539784	1	CD
10782_1509	NaN	1	NaN	2	DD
10782_1509	NaN	1	NaN	3	ED
10782_1509	NaN	1	NaN	4	FD
10782_1509	0.203252	1	0.652109	5	GD
10782_1509	NaN	1	NaN	6	HD
10782_1509	NaN	1	NaN	7	HDa
10805_126	0.285714	2	0.866878	1	CD
10805_126	0.26087	1	0.609523	2	DD
10805_126	NaN	1	NaN	3	ED
10805_126	NaN	1	NaN	4	FD
10805_126	NaN	1	NaN	5	GD
10805_126	NaN	1	NaN	6	HD
10805_126	NaN	1	NaN	7	HDa
108165_220	NaN	1	NaN	1	CD
108165_220	2.4058	2	0.300322	2	DD
108165_220	NaN	1	NaN	3	ED
108165_220	NaN	1	NaN	4	FD
108165_220	0.0731707	1	0.786775	5	GD
108165_220	5.36508	1	0.0205439	6	HD
108165_220	0.869919	2	0.647291	7	HDa
108171_288	NaN	1	NaN	1	CD
108171_288	0.0075188	1	0.930901	2	DD
108171_288	NaN	1	NaN	3	ED
108171_288	NaN	1	NaN	4	FD
108171_288	NaN	1	NaN	5	GD
108171_288	7.14286	1	0.00752632	6	HD
108171_288	0.131148	1	0.717245	7	HDa
10834_179	2.54135	1	0.1109	1	CD
10834_179	NaN	1	NaN	2	DD
10834_179	5.74194	2	0.0566441	3	ED
10834_179	NaN	1	NaN	4	FD
10834_179	NaN	1	NaN	5	GD
10834_179	NaN	1	NaN	6	HD
10834_179	1	1	0.317311	7	HDa
10838_157	0	1	1	1	CD
10838_157	0.26087	1	0.609523	2	DD
10838_157	1.6129	2	0.446439	3	ED
10838_157	0	1	1	4	FD
10838_157	0.98374	1	0.321277	5	GD
10838_157	NaN	1	NaN	6	HD
10838_157	7.37705	1	0.00660615	7	HDa
10877_576	NaN	1	NaN	1	CD
10877_576	0.724638	1	0.394627	2	DD
10877_576	NaN	1	NaN	3	ED
10877_576	0.129032	1	0.719438	4	FD
10877_576	NaN	1	NaN	5	GD
10877_576	NaN	1	NaN	6	HD
10877_576	0.131148	1	0.717245	7	HDa
108853_328	NaN	1	NaN	1	CD
108853_328	NaN	1	NaN	2	DD
108853_328	1.16129	1	0.281198	3	ED
108853_328	1.16129	1	0.281198	4	FD
108853_328	0.00813008	1	0.928155	5	GD
108853_328	NaN	1	NaN	6	HD
108853_328	NaN	1	NaN	7	HDa
10893_158	NaN	1	NaN	1	CD
10893_158	0.0289855	1	0.864813	2	DD
10893_158	NaN	1	NaN	3	ED
10893_158	NaN	1	NaN	4	FD
10893_158	NaN	1	NaN	5	GD
10893_158	NaN	1	NaN	6	HD
10893_158	NaN	1	NaN	7	HDa
109211_216	3.38346	1	0.0658537	1	CD
109211_216	0.0289855	1	0.864813	2	DD
109211_216	NaN	1	NaN	3	ED
109211_216	0.129032	1	0.719438	4	FD
109211_216	2.93496	1	0.0866808	5	GD
109211_216	0.031746	1	0.858586	6	HD
109211_216	4.36585	2	0.112711	7	HDa
11019_122	NaN	1	NaN	1	CD
11019_122	0.115942	1	0.733478	2	DD
11019_122	1.16129	1	0.281198	3	ED
11019_122	0.00813008	1	0.928155	4	FD
11019_122	0.98374	1	0.321277	5	GD
11019_122	0.0322581	1	0.857462	6	HD
11019_122	5.92683	1	0.014912	7	HDa
110692_424	NaN	1	NaN	1	CD
110692_424	1.85507	1	0.173195	2	DD
110692_424	4.64516	1	0.0311412	3	ED
110692_424	0.203252	1	0.652109	4	FD
110692_424	0.00813008	1	0.928155	5	GD
110692_424	2.03175	1	0.154044	6	HD
110692_424	19.5366	2	5.7238e-05	7	HDa
11132_240	0.135338	1	0.71296	1	CD
11132_240	NaN	1	NaN	2	DD
11132_240	NaN	1	NaN	3	ED
11132_240	NaN	1	NaN	4	FD
11132_240	0.203252	1	0.652109	5	GD
11132_240	NaN	1	NaN	6	HD
11132_240	NaN	1	NaN	7	HDa
11164_195	3.38346	1	0.0658537	1	CD
11164_195	0.0289855	1	0.864813	2	DD
11164_195	NaN	1	NaN	3	ED
11164_195	NaN	1	NaN	4	FD
11164_195	0.0894309	2	0.95627	5	GD
11164_195	5.016	2	0.0814309	6	HD
11164_195	2.36585	2	0.306381	7	HDa
112198_78	0.135338	1	0.71296	1	CD
112198_78	0.362319	2	0.834302	2	DD
112198_78	0.0322581	1	0.857462	3	ED
112198_78	0.806452	1	0.369171	4	FD
112198_78	0.398374	1	0.52793	5	GD
112198_78	0.285714	1	0.59298	6	HD
112198_78	1.37398	1	0.241129	7	HDa
11252_133	0.0150376	1	0.902402	1	CD
11252_133	1.85507	1	0.173195	2	DD
11252_133	NaN	1	NaN	3	ED
11252_133	1.58065	1	0.208668	4	FD
11252_133	1.82927	1	0.176214	5	GD
11252_133	0	1	1	6	HD
11252_133	1.37398	1	0.241129	7	HDa
112740_60	NaN	1	NaN	1	CD
112740_60	NaN	1	NaN	2	DD
112740_60	0.806452	1	0.369171	3	ED
112740_60	7.25806	1	0.00705833	4	FD
112740_60	34.1545	2	3.83222e-08	5	GD
112740_60	4.71429	2	0.0946904	6	HD
112740_60	1.37398	1	0.241129	7	HDa
112788_52	0.240602	1	0.623772	1	CD
112788_52	1.42029	1	0.233356	2	DD
112788_52	0.129032	1	0.719438	3	ED
112788_52	NaN	1	NaN	4	FD
112788_52	2.41463	2	0.298998	5	GD
112788_52	0.507937	1	0.476033	6	HD
112788_52	3.60163	2	0.165165	7	HDa
113023_33	0.0601504	1	0.806258	1	CD
113023_33	NaN	1	NaN	2	DD
113023_33	3.90323	1	0.0481935	3	ED
113023_33	0.290323	1	0.590014	4	FD
113023_33	1.71545	2	0.424126	5	GD
113023_33	NaN	1	NaN	6	HD
113023_33	NaN	1	NaN	7	HDa
1132_221	NaN	1	NaN	1	CD
1132_221	NaN	1	NaN	2	DD
1132_221	NaN	1	NaN	3	ED
1132_221	NaN	1	NaN	4	FD
1132_221	NaN	1	NaN	5	GD
1132_221	0.968	1	0.325179	6	HD
1132_221	0.00813008	1	0.928155	7	HDa
113526_122	3.84962	1	0.0497571	1	CD
113526_122	1.63768	2	0.440943	2	DD
113526_122	NaN	1	NaN	3	ED
113526_122	NaN	1	NaN	4	FD
113526_122	NaN	1	NaN	5	GD
113526_122	2.888	1	0.0892416	6	HD
113526_122	0.295082	1	0.586982	7	HDa
113928_104	NaN	1	NaN	1	CD
113928_104	NaN	1	NaN	2	DD
113928_104	3.48387	2	0.175181	3	ED
113928_104	NaN	1	NaN	4	FD
113928_104	2.34959	1	0.125316	5	GD
113928_104	NaN	1	NaN	6	HD
113928_104	NaN	1	NaN	7	HDa
11473_239	NaN	1	NaN	1	CD
11473_239	NaN	1	NaN	2	DD
11473_239	NaN	1	NaN	3	ED
11473_239	NaN	1	NaN	4	FD
11473_239	NaN	1	NaN	5	GD
11473_239	NaN	1	NaN	6	HD
11473_239	9.95935	1	0.00160035	7	HDa
11490_317	NaN	1	NaN	1	CD
11490_317	NaN	1	NaN	2	DD
11490_317	NaN	1	NaN	3	ED
11490_317	1.04878	2	0.591916	4	FD
11490_317	0.0731707	1	0.786775	5	GD
11490_317	NaN	1	NaN	6	HD
11490_317	3.58537	1	0.0582906	7	HDa
11610_88	NaN	1	NaN	1	CD
11610_88	NaN	1	NaN	2	DD
11610_88	0.129032	1	0.719438	3	ED
11610_88	0.290323	1	0.590014	4	FD
11610_88	NaN	1	NaN	5	GD
11610_88	NaN	1	NaN	6	HD
11610_88	0.00813008	1	0.928155	7	HDa
11637_107	NaN	1	NaN	1	CD
11637_107	0.724638	1	0.394627	2	DD
11637_107	4.64516	1	0.0311412	3	ED
11637_107	NaN	1	NaN	4	FD
11637_107	0.00813008	1	0.928155	5	GD
11637_107	NaN	1	NaN	6	HD
11637_107	NaN	1	NaN	7	HDa
11647_134	0.312977	2	0.855141	1	CD
11647_134	4.17391	1	0.0410509	2	DD
11647_134	NaN	1	NaN	3	ED
11647_134	0.129032	1	0.719438	4	FD
11647_134	4.30081	1	0.0380942	5	GD
11647_134	NaN	1	NaN	6	HD
11647_134	NaN	1	NaN	7	HDa
11672_239	33.9323	2	4.28241e-08	1	CD
11672_239	1.42029	1	0.233356	2	DD
11672_239	5.45161	1	0.0195503	3	ED
11672_239	NaN	1	NaN	4	FD
11672_239	NaN	1	NaN	5	GD
11672_239	NaN	1	NaN	6	HD
11672_239	NaN	1	NaN	7	HDa
116865_131	NaN	1	NaN	1	CD
116865_131	0.492754	2	0.781628	2	DD
116865_131	3.01613	2	0.221338	3	ED
116865_131	0.129032	1	0.719438	4	FD
116865_131	NaN	1	NaN	5	GD
116865_131	0	1	1	6	HD
116865_131	0.788618	2	0.674146	7	HDa
11725_95	NaN	1	NaN	1	CD
11725_95	0.0289855	1	0.864813	2	DD
11725_95	0.129032	1	0.719438	3	ED
11725_95	0.806452	1	0.369171	4	FD
11725_95	1.82927	1	0.176214	5	GD
11725_95	32.5079	1	1.18707e-08	6	HD
11725_95	8.85366	1	0.00292502	7	HDa
117414_218	NaN	1	NaN	1	CD
117414_218	NaN	1	NaN	2	DD
117414_218	2.75806	2	0.251822	3	ED
117414_218	0.129032	1	0.719438	4	FD
117414_218	0.98374	1	0.321277	5	GD
117414_218	0.603175	2	0.739643	6	HD
117414_218	0.934426	2	0.626747	7	HDa
117626_199	1.22727	1	0.267938	1	CD
117626_199	0.26087	1	0.609523	2	DD
117626_199	NaN	1	NaN	3	ED
117626_199	NaN	1	NaN	4	FD
117626_199	NaN	1	NaN	5	GD
117626_199	NaN	1	NaN	6	HD
117626_199	NaN	1	NaN	7	HDa
117934_61	0.493878	1	0.482203	1	CD
117934_61	NaN	1	NaN	2	DD
117934_61	0.193548	2	0.907761	3	ED
117934_61	2.09836	1	0.147457	4	FD
117934_61	NaN	1	NaN	5	GD
117934_61	1.89076	1	0.169117	6	HD
117934_61	NaN	1	NaN	7	HDa
117944_145	0.37594	1	0.539784	1	CD
117944_145	0.0289855	1	0.864813	2	DD
117944_145	2.06452	1	0.150763	3	ED
117944_145	NaN	1	NaN	4	FD
117944_145	NaN	1	NaN	5	GD
117944_145	1.58065	1	0.208668	6	HD
117944_145	0.0894309	2	0.95627	7	HDa
118695_97	NaN	1	NaN	1	CD
118695_97	NaN	1	NaN	2	DD
118695_97	NaN	1	NaN	3	ED
118695_97	0	1	1	4	FD
118695_97	NaN	1	NaN	5	GD
118695_97	NaN	1	NaN	6	HD
118695_97	NaN	1	NaN	7	HDa
11878_66	NaN	1	NaN	1	CD
11878_66	1.85507	1	0.173195	2	DD
11878_66	0.540984	2	0.763004	3	ED
11878_66	NaN	1	NaN	4	FD
11878_66	0.418803	1	0.517535	5	GD
11878_66	0.295082	1	0.586982	6	HD
11878_66	3.57143	1	0.0587817	7	HDa
119876_478	NaN	1	NaN	1	CD
119876_478	0.0289855	1	0.864813	2	DD
119876_478	NaN	1	NaN	3	ED
119876_478	2.6129	1	0.105998	4	FD
119876_478	0.98374	1	0.321277	5	GD
119876_478	1.30159	2	0.521632	6	HD
119876_478	0.0731707	1	0.786775	7	HDa
120067_221	NaN	1	NaN	1	CD
120067_221	0.724638	1	0.394627	2	DD
120067_221	0.516129	1	0.472498	3	ED
120067_221	6.32258	1	0.011921	4	FD
120067_221	5.0813	1	0.0241852	5	GD
120067_221	6.22222	1	0.0126157	6	HD
120067_221	0.131148	1	0.717245	7	HDa
12066_68	0.0428016	2	0.978827	1	CD
12066_68	4.89855	1	0.0268792	2	DD
12066_68	0.806452	1	0.369171	3	ED
12066_68	3.40323	2	0.182389	4	FD
12066_68	0.804878	2	0.668687	5	GD
12066_68	0.206612	1	0.649436	6	HD
12066_68	0.426087	1	0.513915	7	HDa
121434_427	NaN	1	NaN	1	CD
121434_427	NaN	1	NaN	2	DD
121434_427	NaN	1	NaN	3	ED
121434_427	2.06452	1	0.150763	4	FD
121434_427	NaN	1	NaN	5	GD
121434_427	NaN	1	NaN	6	HD
121434_427	NaN	1	NaN	7	HDa
12195_47	0.37594	1	0.539784	1	CD
12195_47	0.115942	1	0.733478	2	DD
12195_47	0.806452	1	0.369171	3	ED
12195_47	0.951613	2	0.621384	4	FD
12195_47	0.398374	1	0.52793	5	GD
12195_47	NaN	1	NaN	6	HD
12195_47	NaN	1	NaN	7	HDa
12214_166	7.95489	1	0.00479577	1	CD
12214_166	5.68116	1	0.017148	2	DD
12214_166	NaN	1	NaN	3	ED
12214_166	4.64516	1	0.0311412	4	FD
12214_166	NaN	1	NaN	5	GD
12214_166	NaN	1	NaN	6	HD
12214_166	NaN	1	NaN	7	HDa
1222_536	3.19772	1	0.0737411	1	CD
1222_536	NaN	1	NaN	2	DD
1222_536	NaN	1	NaN	3	ED
1222_536	2.6129	1	0.105998	4	FD
1222_536	2.34959	1	0.125316	5	GD
1222_536	NaN	1	NaN	6	HD
1222_536	18.8852	1	1.38822e-05	7	HDa
122253_157	6.06061	1	0.013823	1	CD
122253_157	NaN	1	NaN	2	DD
122253_157	0.203252	1	0.652109	3	ED
122253_157	NaN	1	NaN	4	FD
122253_157	1.60656	1	0.204976	5	GD
122253_157	0.210084	1	0.646702	6	HD
122253_157	NaN	1	NaN	7	HDa
12247_105	NaN	1	NaN	1	CD
12247_105	0.115942	1	0.733478	2	DD
12247_105	0.516129	1	0.472498	3	ED
12247_105	NaN	1	NaN	4	FD
12247_105	0.0731707	1	0.786775	5	GD
12247_105	NaN	1	NaN	6	HD
12247_105	NaN	1	NaN	7	HDa
123600_194	NaN	1	NaN	1	CD
123600_194	0.26087	1	0.609523	2	DD
123600_194	0.00813008	1	0.928155	3	ED
123600_194	1.18033	1	0.277289	4	FD
123600_194	NaN	1	NaN	5	GD
123600_194	0.008	1	0.92873	6	HD
123600_194	NaN	1	NaN	7	HDa
12514_165	0	1	1	1	CD
12514_165	NaN	1	NaN	2	DD
12514_165	NaN	1	NaN	3	ED
12514_165	NaN	1	NaN	4	FD
12514_165	NaN	1	NaN	5	GD
12514_165	NaN	1	NaN	6	HD
12514_165	NaN	1	NaN	7	HDa
125801_98	1.50376	1	0.220094	1	CD
125801_98	3.50725	1	0.0611009	2	DD
125801_98	0.435484	2	0.804333	3	ED
125801_98	NaN	1	NaN	4	FD
125801_98	7.17886	2	0.027614	5	GD
125801_98	NaN	1	NaN	6	HD
125801_98	NaN	1	NaN	7	HDa
12628_84	1.48872	2	0.475038	1	CD
12628_84	2.34783	1	0.125458	2	DD
12628_84	NaN	1	NaN	3	ED
12628_84	NaN	1	NaN	4	FD
12628_84	3.58537	1	0.0582906	5	GD
12628_84	NaN	1	NaN	6	HD
12628_84	0.98374	1	0.321277	7	HDa
12658_238	NaN	1	NaN	1	CD
12658_238	3.50725	2	0.173145	2	DD
12658_238	2.37097	2	0.305598	3	ED
12658_238	NaN	1	NaN	4	FD
12658_238	4.30081	1	0.0380942	5	GD
12658_238	NaN	1	NaN	6	HD
12658_238	1.37398	1	0.241129	7	HDa
12662_230	NaN	1	NaN	1	CD
12662_230	1.28986	2	0.524701	2	DD
12662_230	0.516129	1	0.472498	3	ED
12662_230	NaN	1	NaN	4	FD
12662_230	64.7236	2	8.8197e-15	5	GD
12662_230	NaN	1	NaN	6	HD
12662_230	NaN	1	NaN	7	HDa
12791_615	0.240602	1	0.623772	1	CD
12791_615	5.82609	2	0.0543102	2	DD
12791_615	0.129032	1	0.719438	3	ED
12791_615	6.32258	1	0.011921	4	FD
12791_615	1.37398	1	0.241129	5	GD
12791_615	7.7619	2	0.0206312	6	HD
12791_615	0.819672	1	0.365276	7	HDa
128358_179	2.09023	2	0.351652	1	CD
128358_179	0	1	1	2	DD
128358_179	4.64516	1	0.0311412	3	ED
128358_179	1.86885	2	0.392811	4	FD
128358_179	2.93496	1	0.0866808	5	GD
128358_179	NaN	1	NaN	6	HD
128358_179	0.0731707	1	0.786775	7	HDa
12840_104	4.55118	1	0.032896	1	CD
12840_104	4.56204	1	0.032688	2	DD
12840_104	NaN	1	NaN	3	ED
12840_104	5.16529	1	0.0230426	4	FD
12840_104	0.0731707	1	0.786775	5	GD
12840_104	5.0813	1	0.0241852	6	HD
12840_104	0.295082	1	0.586982	7	HDa
129275_177	NaN	1	NaN	1	CD
129275_177	4.89855	1	0.0268792	2	DD
129275_177	1.08065	2	0.58256	3	ED
129275_177	NaN	1	NaN	4	FD
129275_177	NaN	1	NaN	5	GD
129275_177	0.126984	1	0.72158	6	HD
129275_177	NaN	1	NaN	7	HDa
13077_279	NaN	1	NaN	1	CD
13077_279	1.42029	1	0.233356	2	DD
13077_279	NaN	1	NaN	3	ED
13077_279	NaN	1	NaN	4	FD
13077_279	1.95935	2	0.375433	5	GD
13077_279	1.14286	1	0.285049	6	HD
13077_279	0.398374	1	0.52793	7	HDa
13266_193	NaN	1	NaN	1	CD
13266_193	NaN	1	NaN	2	DD
13266_193	2.06452	1	0.150763	3	ED
13266_193	NaN	1	NaN	4	FD
13266_193	NaN	1	NaN	5	GD
13266_193	NaN	1	NaN	6	HD
13266_193	NaN	1	NaN	7	HDa
13417_138	NaN	1	NaN	1	CD
13417_138	NaN	1	NaN	2	DD
13417_138	NaN	1	NaN	3	ED
13417_138	4.30081	1	0.0380942	4	FD
13417_138	NaN	1	NaN	5	GD
13417_138	NaN	1	NaN	6	HD
13417_138	NaN	1	NaN	7	HDa
13515_129	0.736842	1	0.390674	1	CD
13515_129	NaN	1	NaN	2	DD
13515_129	5.45161	1	0.0195503	3	ED
13515_129	3.22581	1	0.0724861	4	FD
13515_129	5.14634	2	0.0762933	5	GD
13515_129	5.42857	2	0.0662523	6	HD
13515_129	0.203252	1	0.652109	7	HDa
1364_431	111.81	1	3.93284e-26	1	CD
1364_431	NaN	1	NaN	2	DD
1364_431	NaN	1	NaN	3	ED
1364_431	4.8	1	0.0284597	4	FD
1364_431	NaN	1	NaN	5	GD
1364_431	NaN	1	NaN	6	HD
1364_431	0.672131	2	0.714576	7	HDa
13738_190	NaN	1	NaN	1	CD
13738_190	0.115942	1	0.733478	2	DD
13738_190	NaN	1	NaN	3	ED
13738_190	NaN	1	NaN	4	FD
13738_190	NaN	1	NaN	5	GD
13738_190	2.57143	1	0.108809	6	HD
13738_190	0.203252	1	0.652109	7	HDa
13771_259	1.81955	2	0.402615	1	CD
13771_259	2.89855	1	0.0886592	2	DD
13771_259	NaN	1	NaN	3	ED
13771_259	1.01681	1	0.313278	4	FD
13771_259	6.8374	1	0.00892688	5	GD
13771_259	1.672	2	0.433441	6	HD
13771_259	4.30081	1	0.0380942	7	HDa
13883_181	NaN	1	NaN	1	CD
13883_181	0.115942	1	0.733478	2	DD
13883_181	NaN	1	NaN	3	ED
13883_181	NaN	1	NaN	4	FD
13883_181	NaN	1	NaN	5	GD
13883_181	0.285714	2	0.866878	6	HD
13883_181	4.38211	2	0.111799	7	HDa
13892_136	NaN	1	NaN	1	CD
13892_136	NaN	1	NaN	2	DD
13892_136	4.64516	1	0.0311412	3	ED
13892_136	NaN	1	NaN	4	FD
13892_136	NaN	1	NaN	5	GD
13892_136	0.904762	2	0.636112	6	HD
13892_136	0.154472	2	0.925672	7	HDa
13978_52	0.135338	1	0.71296	1	CD
13978_52	NaN	1	NaN	2	DD
13978_52	4.64516	1	0.0311412	3	ED
13978_52	0.0483871	2	0.976097	4	FD
13978_52	1.82927	1	0.176214	5	GD
13978_52	0.539683	2	0.763501	6	HD
13978_52	1.08197	2	0.582175	7	HDa
14170_266	0.541353	1	0.461872	1	CD
14170_266	NaN	1	NaN	2	DD
14170_266	NaN	1	NaN	3	ED
14170_266	NaN	1	NaN	4	FD
14170_266	NaN	1	NaN	5	GD
14170_266	2.57143	1	0.108809	6	HD
14170_266	5.54098	1	0.0185761	7	HDa
14180_270	0.541353	1	0.461872	1	CD
14180_270	0.115942	1	0.733478	2	DD
14180_270	0.0645161	2	0.968257	3	ED
14180_270	1.20968	2	0.546163	4	FD
14180_270	2.86992	2	0.238125	5	GD
14180_270	NaN	1	NaN	6	HD
14180_270	NaN	1	NaN	7	HDa
14224_386	1.50376	1	0.220094	1	CD
14224_386	7.42029	1	0.00644924	2	DD
14224_386	0.129032	1	0.719438	3	ED
14224_386	4.64516	1	0.0311412	4	FD
14224_386	0.98374	1	0.321277	5	GD
14224_386	2.42857	2	0.296922	6	HD
14224_386	2.95122	2	0.228639	7	HDa
14357_139	NaN	1	NaN	1	CD
14357_139	5.68116	1	0.017148	2	DD
14357_139	0.822581	2	0.662794	3	ED
14357_139	NaN	1	NaN	4	FD
14357_139	0.398374	1	0.52793	5	GD
14357_139	1.55556	1	0.212317	6	HD
14357_139	0.803279	2	0.669222	7	HDa
14431_61	NaN	1	NaN	1	CD
14431_61	NaN	1	NaN	2	DD
14431_61	0.709677	2	0.701287	3	ED
14431_61	6.32258	1	0.011921	4	FD
14431_61	0.658537	1	0.417077	5	GD
14431_61	2.75806	2	0.251822	6	HD
14431_61	0.52459	1	0.46889	7	HDa
14538_67	0.962406	1	0.326581	1	CD
14538_67	NaN	1	NaN	2	DD
14538_67	NaN	1	NaN	3	ED
14538_67	0.129032	1	0.719438	4	FD
14538_67	NaN	1	NaN	5	GD
14538_67	5	1	0.0253473	6	HD
14538_67	0.658537	1	0.417077	7	HDa
14544_50	0.018018	1	0.89322	1	CD
14544_50	NaN	1	NaN	2	DD
14544_50	0.00869565	1	0.925705	3	ED
14544_50	NaN	1	NaN	4	FD
14544_50	NaN	1	NaN	5	GD
14544_50	NaN	1	NaN	6	HD
14544_50	NaN	1	NaN	7	HDa
14555_138	NaN	1	NaN	1	CD
14555_138	0.0289855	1	0.864813	2	DD
14555_138	NaN	1	NaN	3	ED
14555_138	NaN	1	NaN	4	FD
14555_138	NaN	1	NaN	5	GD
14555_138	0.398374	1	0.52793	6	HD
14555_138	3.58537	1	0.0582906	7	HDa
14833_152	2.16541	1	0.141147	1	CD
14833_152	NaN	1	NaN	2	DD
14833_152	0.129032	1	0.719438	3	ED
14833_152	5.54839	2	0.0623998	4	FD
14833_152	0.98374	1	0.321277	5	GD
14833_152	1.15873	2	0.560254	6	HD
14833_152	2.36585	2	0.306381	7	HDa
15010_82	NaN	1	NaN	1	CD
15010_82	0.0289855	1	0.864813	2	DD
15010_82	NaN	1	NaN	3	ED
15010_82	NaN	1	NaN	4	FD
15010_82	NaN	1	NaN	5	GD
15010_82	NaN	1	NaN	6	HD
15010_82	0.00813008	1	0.928155	7	HDa
15059_137	1.21805	1	0.269745	1	CD
15059_137	NaN	1	NaN	2	DD
15059_137	NaN	1	NaN	3	ED
15059_137	NaN	1	NaN	4	FD
15059_137	1.37398	1	0.241129	5	GD
15059_137	0.285714	1	0.59298	6	HD
15059_137	NaN	1	NaN	7	HDa
15101_45	10.5338	2	0.00515949	1	CD
15101_45	2.34783	1	0.125458	2	DD
15101_45	NaN	1	NaN	3	ED
15101_45	0.129032	1	0.719438	4	FD
15101_45	0.0731707	1	0.786775	5	GD
15101_45	1.352	1	0.244929	6	HD
15101_45	4.30081	1	0.0380942	7	HDa
15106_283	0.541353	1	0.461872	1	CD
15106_283	NaN	1	NaN	2	DD
15106_283	0.0322581	1	0.857462	3	ED
15106_283	NaN	1	NaN	4	FD
15106_283	NaN	1	NaN	5	GD
15106_283	NaN	1	NaN	6	HD
15106_283	NaN	1	NaN	7	HDa
15115_141	NaN	1	NaN	1	CD
15115_141	3.50725	1	0.0611009	2	DD
15115_141	NaN	1	NaN	3	ED
15115_141	NaN	1	NaN	4	FD
15115_141	0.98374	1	0.321277	5	GD
15115_141	1.14286	1	0.285049	6	HD
15115_141	0.203252	1	0.652109	7	HDa
15217_38	0.849057	1	0.356819	1	CD
15217_38	NaN	1	NaN	2	DD
15217_38	NaN	1	NaN	3	ED
15217_38	1.33871	2	0.512039	4	FD
15217_38	NaN	1	NaN	5	GD
15217_38	NaN	1	NaN	6	HD
15217_38	NaN	1	NaN	7	HDa
15302_343	0.511628	2	0.774286	1	CD
15302_343	NaN	1	NaN	2	DD
15302_343	0.693548	2	0.706965	3	ED
15302_343	0.435484	2	0.804333	4	FD
15302_343	0.203252	1	0.652109	5	GD
15302_343	NaN	1	NaN	6	HD
15302_343	NaN	1	NaN	7	HDa
1550_57	0.456604	1	0.499215	1	CD
1550_57	1.42029	1	0.233356	2	DD
1550_57	0.580645	2	0.748022	3	ED
1550_57	3.22581	1	0.0724861	4	FD
1550_57	1.82927	1	0.176214	5	GD
1550_57	3.1746	1	0.0747914	6	HD
1550_57	0.398374	1	0.52793	7	HDa
15745_465	NaN	1	NaN	1	CD
15745_465	NaN	1	NaN	2	DD
15745_465	2.06452	1	0.150763	3	ED
15745_465	NaN	1	NaN	4	FD
15745_465	NaN	1	NaN	5	GD
15745_465	NaN	1	NaN	6	HD
15745_465	NaN	1	NaN	7	HDa
16096_379	0.0150376	1	0.902402	1	CD
16096_379	NaN	1	NaN	2	DD
16096_379	0.806452	1	0.369171	3	ED
16096_379	NaN	1	NaN	4	FD
16096_379	0.0731707	1	0.786775	5	GD
16096_379	NaN	1	NaN	6	HD
16096_379	NaN	1	NaN	7	HDa
16118_341	0.136364	1	0.711923	1	CD
16118_341	4.56204	1	0.032688	2	DD
16118_341	0.658537	1	0.417077	3	ED
16118_341	NaN	1	NaN	4	FD
16118_341	NaN	1	NaN	5	GD
16118_341	0.333333	2	0.846482	6	HD
16118_341	11.9244	2	0.00257428	7	HDa
16224_120	NaN	1	NaN	1	CD
16224_120	0.463768	1	0.495868	2	DD
16224_120	0.806452	1	0.369171	3	ED
16224_120	0.516129	1	0.472498	4	FD
16224_120	2.04065	2	0.360478	5	GD
16224_120	0.0322581	1	0.857462	6	HD
16224_120	0.203252	1	0.652109	7	HDa
16414_183	5.42857	1	0.0198099	1	CD
16414_183	NaN	1	NaN	2	DD
16414_183	NaN	1	NaN	3	ED
16414_183	NaN	1	NaN	4	FD
16414_183	NaN	1	NaN	5	GD
16414_183	NaN	1	NaN	6	HD
16414_183	NaN	1	NaN	7	HDa
16430_64	4.10943	1	0.0426446	1	CD
16430_64	NaN	1	NaN	2	DD
16430_64	NaN	1	NaN	3	ED
16430_64	0.516129	1	0.472498	4	FD
16430_64	12.3659	1	0.000437258	5	GD
16430_64	NaN	1	NaN	6	HD
16430_64	2.34959	1	0.125316	7	HDa
16437_130	0.0676692	2	0.966731	1	CD
16437_130	NaN	1	NaN	2	DD
16437_130	0.516129	1	0.472498	3	ED
16437_130	1.16129	1	0.281198	4	FD
16437_130	0.00813008	1	0.928155	5	GD
16437_130	3.528	1	0.0603405	6	HD
16437_130	2.93496	2	0.230506	7	HDa
16599_153	16.0717	2	0.00032365	1	CD
16599_153	4.26087	2	0.118786	2	DD
16599_153	0	1	1	3	ED
16599_153	3.22581	1	0.0724861	4	FD
16599_153	NaN	1	NaN	5	GD
16599_153	NaN	1	NaN	6	HD
16599_153	3.58537	1	0.0582906	7	HDa
16691_121	2.94737	1	0.0860175	1	CD
16691_121	NaN	1	NaN	2	DD
16691_121	NaN	1	NaN	3	ED
16691_121	NaN	1	NaN	4	FD
16691_121	NaN	1	NaN	5	GD
16691_121	NaN	1	NaN	6	HD
16691_121	NaN	1	NaN	7	HDa
16915_335	NaN	1	NaN	1	CD
16915_335	0.463768	1	0.495868	2	DD
16915_335	NaN	1	NaN	3	ED
16915_335	NaN	1	NaN	4	FD
16915_335	NaN	1	NaN	5	GD
16915_335	NaN	1	NaN	6	HD
16915_335	NaN	1	NaN	7	HDa
17115_368	0.736842	1	0.390674	1	CD
17115_368	0.130435	2	0.936864	2	DD
17115_368	1.58065	1	0.208668	3	ED
17115_368	3.22581	1	0.0724861	4	FD
17115_368	0.98374	1	0.321277	5	GD
17115_368	NaN	1	NaN	6	HD
17115_368	0.203252	1	0.652109	7	HDa
17153_63	0.0601504	1	0.806258	1	CD
17153_63	2.89855	1	0.0886592	2	DD
17153_63	0.129032	1	0.719438	3	ED
17153_63	NaN	1	NaN	4	FD
17153_63	NaN	1	NaN	5	GD
17153_63	0.507937	1	0.476033	6	HD
17153_63	0.869919	2	0.647291	7	HDa
17271_688	0.37594	1	0.539784	1	CD
17271_688	0.0289855	1	0.864813	2	DD
17271_688	NaN	1	NaN	3	ED
17271_688	NaN	1	NaN	4	FD
17271_688	NaN	1	NaN	5	GD
17271_688	NaN	1	NaN	6	HD
17271_688	NaN	1	NaN	7	HDa
17306_353	NaN	1	NaN	1	CD
17306_353	NaN	1	NaN	2	DD
17306_353	3.90323	1	0.0481935	3	ED
17306_353	4.64516	1	0.0311412	4	FD
17306_353	0.658537	1	0.417077	5	GD
17306_353	10.2857	1	0.00134064	6	HD
17306_353	1.37398	1	0.241129	7	HDa
17347_180	NaN	1	NaN	1	CD
17347_180	NaN	1	NaN	2	DD
17347_180	NaN	1	NaN	3	ED
17347_180	5.0813	1	0.0241852	4	FD
17347_180	NaN	1	NaN	5	GD
17347_180	NaN	1	NaN	6	HD
17347_180	0.398374	1	0.52793	7	HDa
1737_1713	NaN	1	NaN	1	CD
1737_1713	0.724638	1	0.394627	2	DD
1737_1713	NaN	1	NaN	3	ED
1737_1713	NaN	1	NaN	4	FD
1737_1713	NaN	1	NaN	5	GD
1737_1713	NaN	1	NaN	6	HD
1737_1713	NaN	1	NaN	7	HDa
17471_60	NaN	1	NaN	1	CD
17471_60	1.85507	1	0.173195	2	DD
17471_60	NaN	1	NaN	3	ED
17471_60	1.16129	1	0.281198	4	FD
17471_60	NaN	1	NaN	5	GD
17471_60	NaN	1	NaN	6	HD
17471_60	NaN	1	NaN	7	HDa
17490_369	NaN	1	NaN	1	CD
17490_369	NaN	1	NaN	2	DD
17490_369	1.16129	1	0.281198	3	ED
17490_369	NaN	1	NaN	4	FD
17490_369	NaN	1	NaN	5	GD
17490_369	NaN	1	NaN	6	HD
17490_369	NaN	1	NaN	7	HDa
17533_170	2.66165	2	0.264259	1	CD
17533_170	4.17391	1	0.0410509	2	DD
17533_170	3.90323	1	0.0481935	3	ED
17533_170	3.67742	2	0.159022	4	FD
17533_170	0.00813008	1	0.928155	5	GD
17533_170	NaN	1	NaN	6	HD
17533_170	NaN	1	NaN	7	HDa
17589_451	NaN	1	NaN	1	CD
17589_451	1.85507	1	0.173195	2	DD
17589_451	NaN	1	NaN	3	ED
17589_451	NaN	1	NaN	4	FD
17589_451	NaN	1	NaN	5	GD
17589_451	0.206612	1	0.649436	6	HD
17589_451	0.669421	1	0.413253	7	HDa
17604_664	NaN	1	NaN	1	CD
17604_664	NaN	1	NaN	2	DD
17604_664	0.0322581	1	0.857462	3	ED
17604_664	NaN	1	NaN	4	FD
17604_664	NaN	1	NaN	5	GD
17604_664	NaN	1	NaN	6	HD
17604_664	NaN	1	NaN	7	HDa
17606_118	0.135338	1	0.71296	1	CD
17606_118	NaN	1	NaN	2	DD
17606_118	NaN	1	NaN	3	ED
17606_118	NaN	1	NaN	4	FD
17606_118	NaN	1	NaN	5	GD
17606_118	NaN	1	NaN	6	HD
17606_118	0.00813008	1	0.928155	7	HDa
17624_404	0.0601504	1	0.806258	1	CD
17624_404	0.724638	1	0.394627	2	DD
17624_404	0.806452	1	0.369171	3	ED
17624_404	1.16129	1	0.281198	4	FD
17624_404	0.658537	2	0.71945	5	GD
17624_404	NaN	1	NaN	6	HD
17624_404	NaN	1	NaN	7	HDa
17625_271	0.0676692	2	0.966731	1	CD
17625_271	4.89855	1	0.0268792	2	DD
17625_271	0.387097	2	0.82403	3	ED
17625_271	1.20968	2	0.546163	4	FD
17625_271	2.34959	1	0.125316	5	GD
17625_271	0.285714	2	0.866878	6	HD
17625_271	0.540984	2	0.763004	7	HDa
17666_122	2.94737	1	0.0860175	1	CD
17666_122	NaN	1	NaN	2	DD
17666_122	NaN	1	NaN	3	ED
17666_122	1.78049	2	0.410556	4	FD
17666_122	0.0731707	1	0.786775	5	GD
17666_122	NaN	1	NaN	6	HD
17666_122	NaN	1	NaN	7	HDa
17674_1531	0.0601504	1	0.806258	1	CD
17674_1531	NaN	1	NaN	2	DD
17674_1531	NaN	1	NaN	3	ED
17674_1531	1.16129	1	0.281198	4	FD
17674_1531	NaN	1	NaN	5	GD
17674_1531	3.66667	2	0.15988	6	HD
17674_1531	1.32787	2	0.514822	7	HDa
17677_883	NaN	1	NaN	1	CD
17677_883	NaN	1	NaN	2	DD
17677_883	0.129032	1	0.719438	3	ED
17677_883	3.90323	1	0.0481935	4	FD
17677_883	0.0731707	1	0.786775	5	GD
17677_883	5.42857	2	0.0662523	6	HD
17677_883	1.82927	1	0.176214	7	HDa
17679_321	NaN	1	NaN	1	CD
17679_321	NaN	1	NaN	2	DD
17679_321	NaN	1	NaN	3	ED
17679_321	NaN	1	NaN	4	FD
17679_321	2.20354	2	0.332282	5	GD
17679_321	4.28972	2	0.117084	6	HD
17679_321	0.658537	1	0.417077	7	HDa
17685_403	NaN	1	NaN	1	CD
17685_403	NaN	1	NaN	2	DD
17685_403	0.516129	1	0.472498	3	ED
17685_403	6.1129	2	0.0470544	4	FD
17685_403	NaN	1	NaN	5	GD
17685_403	0.806452	1	0.369171	6	HD
17685_403	NaN	1	NaN	7	HDa
17686_1357	NaN	1	NaN	1	CD
17686_1357	NaN	1	NaN	2	DD
17686_1357	0.203252	1	0.652109	3	ED
17686_1357	2.98347	1	0.0841187	4	FD
17686_1357	NaN	1	NaN	5	GD
17686_1357	NaN	1	NaN	6	HD
17686_1357	NaN	1	NaN	7	HDa
17687_140	NaN	1	NaN	1	CD
17687_140	NaN	1	NaN	2	DD
17687_140	0.516129	1	0.472498	3	ED
17687_140	3.90323	1	0.0481935	4	FD
17687_140	0.268293	2	0.874462	5	GD
17687_140	3.06349	2	0.216158	6	HD
17687_140	1.43902	2	0.48699	7	HDa
17689_319	15.1261	1	0.000100566	1	CD
17689_319	1.63768	2	0.440943	2	DD
17689_319	1.93443	2	0.380141	3	ED
17689_319	1.86207	2	0.394146	4	FD
17689_319	26.5763	1	2.53336e-07	5	GD
17689_319	0.847458	1	0.357273	6	HD
17689_319	0.692308	1	0.405381	7	HDa
17709_1098	NaN	1	NaN	1	CD
17709_1098	0.0289855	1	0.864813	2	DD
17709_1098	0.806452	1	0.369171	3	ED
17709_1098	NaN	1	NaN	4	FD
17709_1098	0.398374	1	0.52793	5	GD
17709_1098	1.55556	1	0.212317	6	HD
17709_1098	6.42623	1	0.0112447	7	HDa
17730_404	NaN	1	NaN	1	CD
17730_404	1.42029	1	0.233356	2	DD
17730_404	NaN	1	NaN	3	ED
17730_404	NaN	1	NaN	4	FD
17730_404	0.658537	1	0.417077	5	GD
17730_404	38.619	2	4.11131e-09	6	HD
17730_404	13.6667	1	0.000218295	7	HDa
17735_75	NaN	1	NaN	1	CD
17735_75	1.42029	1	0.233356	2	DD
17735_75	0.0322581	1	0.857462	3	ED
17735_75	1.16129	1	0.281198	4	FD
17735_75	1.82927	1	0.176214	5	GD
17735_75	NaN	1	NaN	6	HD
17735_75	NaN	1	NaN	7	HDa
17737_3845	0.0701754	1	0.791082	1	CD
17737_3845	2.58824	2	0.27414	2	DD
17737_3845	1.24138	1	0.265205	3	ED
17737_3845	NaN	1	NaN	4	FD
17737_3845	NaN	1	NaN	5	GD
17737_3845	2.28571	1	0.13057	6	HD
17737_3845	NaN	1	NaN	7	HDa
17755_1084	4.34586	1	0.0370989	1	CD
17755_1084	7.66667	2	0.0216374	2	DD
17755_1084	5.85484	2	0.053535	3	ED
17755_1084	2.12903	2	0.344895	4	FD
17755_1084	4.30081	1	0.0380942	5	GD
17755_1084	NaN	1	NaN	6	HD
17755_1084	0.411765	1	0.521075	7	HDa
17768_1849	5.55385	1	0.0184401	1	CD
17768_1849	5.68116	1	0.017148	2	DD
17768_1849	0	1	1	3	ED
17768_1849	4.64516	1	0.0311412	4	FD
17768_1849	1.60656	1	0.204976	5	GD
17768_1849	1.58065	1	0.208668	6	HD
17768_1849	NaN	1	NaN	7	HDa
17773_31	0.384615	1	0.535143	1	CD
17773_31	1.24638	2	0.536232	2	DD
17773_31	NaN	1	NaN	3	ED
17773_31	0.0731707	1	0.786775	4	FD
17773_31	0.0327869	1	0.856311	5	GD
17773_31	0.664	2	0.717487	6	HD
17773_31	1.67213	2	0.433412	7	HDa
17788_351	NaN	1	NaN	1	CD
17788_351	NaN	1	NaN	2	DD
17788_351	3.22581	1	0.0724861	3	ED
17788_351	NaN	1	NaN	4	FD
17788_351	NaN	1	NaN	5	GD
17788_351	NaN	1	NaN	6	HD
17788_351	NaN	1	NaN	7	HDa
17794_76	NaN	1	NaN	1	CD
17794_76	NaN	1	NaN	2	DD
17794_76	NaN	1	NaN	3	ED
17794_76	5.45161	1	0.0195503	4	FD
17794_76	NaN	1	NaN	5	GD
17794_76	NaN	1	NaN	6	HD
17794_76	NaN	1	NaN	7	HDa
17797_164	7.46923	2	0.0238824	1	CD
17797_164	1.86957	2	0.392671	2	DD
17797_164	0.0322581	1	0.857462	3	ED
17797_164	NaN	1	NaN	4	FD
17797_164	0.147541	2	0.928885	5	GD
17797_164	10.4516	1	0.00122542	6	HD
17797_164	0.295082	1	0.586982	7	HDa
17803_921	1.22727	1	0.267938	1	CD
17803_921	0	1	1	2	DD
17803_921	NaN	1	NaN	3	ED
17803_921	3.90323	1	0.0481935	4	FD
17803_921	0.658537	1	0.417077	5	GD
17803_921	0.0322581	1	0.857462	6	HD
17803_921	NaN	1	NaN	7	HDa
17826_1165	NaN	1	NaN	1	CD
17826_1165	NaN	1	NaN	2	DD
17826_1165	NaN	1	NaN	3	ED
17826_1165	NaN	1	NaN	4	FD
17826_1165	6.8374	1	0.00892688	5	GD
17826_1165	5.832	1	0.0157372	6	HD
17826_1165	NaN	1	NaN	7	HDa
17827_146	0	1	1	1	CD
17827_146	0.0289855	1	0.864813	2	DD
17827_146	0.387097	2	0.82403	3	ED
17827_146	5.33871	2	0.0692969	4	FD
17827_146	NaN	1	NaN	5	GD
17827_146	5.36508	1	0.0205439	6	HD
17827_146	0.414634	2	0.812762	7	HDa
17840_187	0.37594	1	0.539784	1	CD
17840_187	0.26087	1	0.609523	2	DD
17840_187	NaN	1	NaN	3	ED
17840_187	2.06452	1	0.150763	4	FD
17840_187	NaN	1	NaN	5	GD
17840_187	NaN	1	NaN	6	HD
17840_187	NaN	1	NaN	7	HDa
17866_317	0.0988142	1	0.753257	1	CD
17866_317	0	1	1	2	DD
17866_317	0.131148	1	0.717245	3	ED
17866_317	NaN	1	NaN	4	FD
17866_317	NaN	1	NaN	5	GD
17866_317	NaN	1	NaN	6	HD
17866_317	NaN	1	NaN	7	HDa
17878_2232	1.50376	1	0.220094	1	CD
17878_2232	0.463768	1	0.495868	2	DD
17878_2232	2.6129	1	0.105998	3	ED
17878_2232	5.20968	2	0.0739151	4	FD
17878_2232	0.00813008	1	0.928155	5	GD
17878_2232	5.36508	1	0.0205439	6	HD
17878_2232	NaN	1	NaN	7	HDa
17906_1019	0.766917	2	0.6815	1	CD
17906_1019	1.94203	2	0.378699	2	DD
17906_1019	0.806452	1	0.369171	3	ED
17906_1019	0.806452	1	0.369171	4	FD
17906_1019	2.34959	1	0.125316	5	GD
17906_1019	7.14286	2	0.0281157	6	HD
17906_1019	0.658537	1	0.417077	7	HDa
17914_757	NaN	1	NaN	1	CD
17914_757	0.26087	1	0.609523	2	DD
17914_757	1.58065	1	0.208668	3	ED
17914_757	NaN	1	NaN	4	FD
17914_757	NaN	1	NaN	5	GD
17914_757	NaN	1	NaN	6	HD
17914_757	NaN	1	NaN	7	HDa
17938_429	0	1	1	1	CD
17938_429	0.26087	1	0.609523	2	DD
17938_429	1.58065	1	0.208668	3	ED
17938_429	NaN	1	NaN	4	FD
17938_429	0.00813008	1	0.928155	5	GD
17938_429	3.1746	1	0.0747914	6	HD
17938_429	NaN	1	NaN	7	HDa
17997_178	7.86466	2	0.0195979	1	CD
17997_178	0.26087	2	0.877714	2	DD
17997_178	NaN	1	NaN	3	ED
17997_178	2.64516	2	0.266447	4	FD
17997_178	NaN	1	NaN	5	GD
17997_178	0	1	1	6	HD
17997_178	2.65574	1	0.103177	7	HDa
18003_664	0.541353	1	0.461872	1	CD
18003_664	NaN	1	NaN	2	DD
18003_664	0.580645	2	0.748022	3	ED
18003_664	0.0322581	1	0.857462	4	FD
18003_664	0.00813008	1	0.928155	5	GD
18003_664	NaN	1	NaN	6	HD
18003_664	0.0731707	1	0.786775	7	HDa
18021_719	1.81955	1	0.177367	1	CD
18021_719	NaN	1	NaN	2	DD
18021_719	1.16129	1	0.281198	3	ED
18021_719	0.290323	1	0.590014	4	FD
18021_719	7.81301	1	0.00518715	5	GD
18021_719	NaN	1	NaN	6	HD
18021_719	NaN	1	NaN	7	HDa
18033_401	0.12782	2	0.93809	1	CD
18033_401	NaN	1	NaN	2	DD
18033_401	2.62903	2	0.268604	3	ED
18033_401	0.544715	2	0.761582	4	FD
18033_401	0.0731707	1	0.786775	5	GD
18033_401	0.126984	1	0.72158	6	HD
18033_401	1.37398	1	0.241129	7	HDa
18041_524	NaN	1	NaN	1	CD
18041_524	0.26087	1	0.609523	2	DD
18041_524	NaN	1	NaN	3	ED
18041_524	NaN	1	NaN	4	FD
18041_524	NaN	1	NaN	5	GD
18041_524	0.819672	1	0.365276	6	HD
18041_524	0.147541	2	0.928885	7	HDa
18079_1491	NaN	1	NaN	1	CD
18079_1491	3.50725	1	0.0611009	2	DD
18079_1491	0.129032	1	0.719438	3	ED
18079_1491	1.58065	1	0.208668	4	FD
18079_1491	0.98374	1	0.321277	5	GD
18079_1491	41.1429	1	1.41499e-10	6	HD
18079_1491	3.39024	2	0.183577	7	HDa
18127_23	NaN	1	NaN	1	CD
18127_23	1.04348	1	0.307014	2	DD
18127_23	5.22581	2	0.0733214	3	ED
18127_23	NaN	1	NaN	4	FD
18127_23	0.203252	1	0.652109	5	GD
18127_23	NaN	1	NaN	6	HD
18127_23	0.398374	1	0.52793	7	HDa
18136_447	0.240602	1	0.623772	1	CD
18136_447	NaN	1	NaN	2	DD
18136_447	NaN	1	NaN	3	ED
18136_447	NaN	1	NaN	4	FD
18136_447	NaN	1	NaN	5	GD
18136_447	0.968	1	0.325179	6	HD
18136_447	0.0327869	1	0.856311	7	HDa
18140_1050	NaN	1	NaN	1	CD
18140_1050	NaN	1	NaN	2	DD
18140_1050	NaN	1	NaN	3	ED
18140_1050	0.129032	1	0.719438	4	FD
18140_1050	NaN	1	NaN	5	GD
18140_1050	NaN	1	NaN	6	HD
18140_1050	NaN	1	NaN	7	HDa
18158_1117	NaN	1	NaN	1	CD
18158_1117	1.04348	1	0.307014	2	DD
18158_1117	0.806452	1	0.369171	3	ED
18158_1117	NaN	1	NaN	4	FD
18158_1117	NaN	1	NaN	5	GD
18158_1117	NaN	1	NaN	6	HD
18158_1117	NaN	1	NaN	7	HDa
18167_99	NaN	1	NaN	1	CD
18167_99	NaN	1	NaN	2	DD
18167_99	0.129032	1	0.719438	3	ED
18167_99	NaN	1	NaN	4	FD
18167_99	NaN	1	NaN	5	GD
18167_99	NaN	1	NaN	6	HD
18167_99	NaN	1	NaN	7	HDa
18220_1109	NaN	1	NaN	1	CD
18220_1109	2.89855	1	0.0886592	2	DD
18220_1109	NaN	1	NaN	3	ED
18220_1109	NaN	1	NaN	4	FD
18220_1109	NaN	1	NaN	5	GD
18220_1109	0.031746	1	0.858586	6	HD
18220_1109	0.658537	1	0.417077	7	HDa
18238_878	1.81955	1	0.177367	1	CD
18238_878	2.34783	1	0.125458	2	DD
18238_878	0.806452	1	0.369171	3	ED
18238_878	0.0731707	1	0.786775	4	FD
18238_878	0.658537	1	0.417077	5	GD
18238_878	0.648	1	0.420829	6	HD
18238_878	NaN	1	NaN	7	HDa
18242_491	0.0150376	1	0.902402	1	CD
18242_491	3.50725	1	0.0611009	2	DD
18242_491	1.09677	2	0.577881	3	ED
18242_491	6.3871	2	0.041026	4	FD
18242_491	NaN	1	NaN	5	GD
18242_491	0.126984	1	0.72158	6	HD
18242_491	0.0731707	1	0.786775	7	HDa
18244_139	NaN	1	NaN	1	CD
18244_139	0.463768	1	0.495868	2	DD
18244_139	1.37398	1	0.241129	3	ED
18244_139	1.45902	2	0.482146	4	FD
18244_139	0.98374	1	0.321277	5	GD
18244_139	4.64516	1	0.0311412	6	HD
18244_139	8.85366	1	0.00292502	7	HDa
18246_275	NaN	1	NaN	1	CD
18246_275	5.76471	1	0.0163512	2	DD
18246_275	NaN	1	NaN	3	ED
18246_275	NaN	1	NaN	4	FD
18246_275	2.93496	1	0.0866808	5	GD
18246_275	NaN	1	NaN	6	HD
18246_275	0	1	1	7	HDa
18256_361	NaN	1	NaN	1	CD
18256_361	2.34783	1	0.125458	2	DD
18256_361	NaN	1	NaN	3	ED
18256_361	NaN	1	NaN	4	FD
18256_361	NaN	1	NaN	5	GD
18256_361	NaN	1	NaN	6	HD
18256_361	NaN	1	NaN	7	HDa
18262_1905	NaN	1	NaN	1	CD
18262_1905	0	1	1	2	DD
18262_1905	NaN	1	NaN	3	ED
18262_1905	0.129032	1	0.719438	4	FD
18262_1905	8.85366	1	0.00292502	5	GD
18262_1905	0.349206	2	0.83979	6	HD
18262_1905	0.0731707	1	0.786775	7	HDa
18282_1063	9.82264	2	0.00736276	1	CD
18282_1063	0.26087	1	0.609523	2	DD
18282_1063	0.0322581	1	0.857462	3	ED
18282_1063	0.0322581	1	0.857462	4	FD
18282_1063	1.39024	2	0.499014	5	GD
18282_1063	NaN	1	NaN	6	HD
18282_1063	NaN	1	NaN	7	HDa
18287_592	NaN	1	NaN	1	CD
18287_592	NaN	1	NaN	2	DD
18287_592	0.129032	1	0.719438	3	ED
18287_592	1.58065	1	0.208668	4	FD
18287_592	4.30081	1	0.0380942	5	GD
18287_592	1.30159	2	0.521632	6	HD
18287_592	0.658537	1	0.417077	7	HDa
18295_128	0	1	1	1	CD
18295_128	0.26087	2	0.877714	2	DD
18295_128	NaN	1	NaN	3	ED
18295_128	6.24194	2	0.0441145	4	FD
18295_128	0.398374	1	0.52793	5	GD
18295_128	0.285714	1	0.59298	6	HD
18295_128	0.658537	1	0.417077	7	HDa
18297_1166	6.49612	2	0.0388494	1	CD
18297_1166	NaN	1	NaN	2	DD
18297_1166	NaN	1	NaN	3	ED
18297_1166	NaN	1	NaN	4	FD
18297_1166	0.00813008	1	0.928155	5	GD
18297_1166	1.58065	1	0.208668	6	HD
18297_1166	4.72131	1	0.029791	7	HDa
18317_196	NaN	1	NaN	1	CD
18317_196	8.37681	1	0.00380039	2	DD
18317_196	2.83871	2	0.24187	3	ED
18317_196	NaN	1	NaN	4	FD
18317_196	0.203252	1	0.652109	5	GD
18317_196	0.507937	1	0.476033	6	HD
18317_196	NaN	1	NaN	7	HDa
18340_146	1.81955	1	0.177367	1	CD
18340_146	0	1	1	2	DD
18340_146	7.40323	2	0.0246837	3	ED
18340_146	0.658537	2	0.71945	4	FD
18340_146	NaN	1	NaN	5	GD
18340_146	6.22222	1	0.0126157	6	HD
18340_146	1.04878	2	0.591916	7	HDa
18343_428	1.99623	1	0.157691	1	CD
18343_428	1.42029	2	0.491573	2	DD
18343_428	NaN	1	NaN	3	ED
18343_428	4.30645	2	0.116109	4	FD
18343_428	2.54472	2	0.28017	5	GD
18343_428	2.57143	1	0.108809	6	HD
18343_428	1.37398	1	0.241129	7	HDa
18348_360	0.240602	1	0.623772	1	CD
18348_360	NaN	1	NaN	2	DD
18348_360	NaN	1	NaN	3	ED
18348_360	1.58065	1	0.208668	4	FD
18348_360	NaN	1	NaN	5	GD
18348_360	0.008	1	0.92873	6	HD
18348_360	NaN	1	NaN	7	HDa
18354_362	NaN	1	NaN	1	CD
18354_362	0.0289855	1	0.864813	2	DD
18354_362	0.0322581	1	0.857462	3	ED
18354_362	0.806452	1	0.369171	4	FD
18354_362	2.34959	1	0.125316	5	GD
18354_362	NaN	1	NaN	6	HD
18354_362	0.295082	1	0.586982	7	HDa
18355_442	0.962406	1	0.326581	1	CD
18355_442	0.463768	1	0.495868	2	DD
18355_442	0.806452	1	0.369171	3	ED
18355_442	0.0731707	1	0.786775	4	FD
18355_442	1.82927	1	0.176214	5	GD
18355_442	4.96825	2	0.0833983	6	HD
18355_442	0.672131	2	0.714576	7	HDa
18381_268	NaN	1	NaN	1	CD
18381_268	NaN	1	NaN	2	DD
18381_268	1.16129	1	0.281198	3	ED
18381_268	NaN	1	NaN	4	FD
18381_268	NaN	1	NaN	5	GD
18381_268	1.58065	1	0.208668	6	HD
18381_268	0.0731707	1	0.786775	7	HDa
18402_511	0.496241	2	0.780266	1	CD
18402_511	0.463768	1	0.495868	2	DD
18402_511	0	1	1	3	ED
18402_511	2.1129	2	0.347687	4	FD
18402_511	NaN	1	NaN	5	GD
18402_511	3.1746	1	0.0747914	6	HD
18402_511	0.203252	1	0.652109	7	HDa
18418_212	0.30566	1	0.580355	1	CD
18418_212	0.0289855	1	0.864813	2	DD
18418_212	0.806452	1	0.369171	3	ED
18418_212	9.32258	1	0.00226347	4	FD
18418_212	NaN	1	NaN	5	GD
18418_212	NaN	1	NaN	6	HD
18418_212	NaN	1	NaN	7	HDa
18420_104	NaN	1	NaN	1	CD
18420_104	0.26087	1	0.609523	2	DD
18420_104	0.129032	1	0.719438	3	ED
18420_104	NaN	1	NaN	4	FD
18420_104	1.37398	1	0.241129	5	GD
18420_104	0.0731707	1	0.786775	6	HD
18420_104	0.203252	1	0.652109	7	HDa
18432_534	NaN	1	NaN	1	CD
18432_534	4.17391	1	0.0410509	2	DD
18432_534	1.37398	1	0.241129	3	ED
18432_534	3.73171	2	0.154764	4	FD
18432_534	3.39024	2	0.183577	5	GD
18432_534	0.203252	1	0.652109	6	HD
18432_534	NaN	1	NaN	7	HDa
18440_591	NaN	1	NaN	1	CD
18440_591	6.85507	2	0.0324668	2	DD
18440_591	0.0322581	1	0.857462	3	ED
18440_591	0.129032	1	0.719438	4	FD
18440_591	0.268293	2	0.874462	5	GD
18440_591	NaN	1	NaN	6	HD
18440_591	1.37398	1	0.241129	7	HDa
18472_352	4.87218	1	0.027293	1	CD
18472_352	2.89855	1	0.0886592	2	DD
18472_352	NaN	1	NaN	3	ED
18472_352	3.22581	1	0.0724861	4	FD
18472_352	0.398374	1	0.52793	5	GD
18472_352	0.126984	1	0.72158	6	HD
18472_352	1.82927	1	0.176214	7	HDa
18486_190	2.16541	1	0.141147	1	CD
18486_190	0.463768	1	0.495868	2	DD
18486_190	0	1	1	3	ED
18486_190	6.90323	2	0.0316945	4	FD
18486_190	NaN	1	NaN	5	GD
18486_190	0.507937	1	0.476033	6	HD
18486_190	0.0327869	1	0.856311	7	HDa
1852_504	2.94737	1	0.0860175	1	CD
1852_504	0.724638	1	0.394627	2	DD
1852_504	2.06452	2	0.356202	3	ED
1852_504	NaN	1	NaN	4	FD
1852_504	5.27642	2	0.071489	5	GD
1852_504	NaN	1	NaN	6	HD
1852_504	NaN	1	NaN	7	HDa
18558_1221	3.84962	1	0.0497571	1	CD
18558_1221	0.115942	1	0.733478	2	DD
18558_1221	3.01613	2	0.221338	3	ED
18558_1221	4.64516	1	0.0311412	4	FD
18558_1221	NaN	1	NaN	5	GD
18558_1221	1.61905	2	0.44507	6	HD
18558_1221	67	2	2.82576e-15	7	HDa
18561_1556	NaN	1	NaN	1	CD
18561_1556	2.34783	1	0.125458	2	DD
18561_1556	0.98374	1	0.321277	3	ED
18561_1556	0.0743802	1	0.785063	4	FD
18561_1556	NaN	1	NaN	5	GD
18561_1556	0.507937	1	0.476033	6	HD
18561_1556	NaN	1	NaN	7	HDa
18566_589	3.62642	1	0.0568692	1	CD
18566_589	NaN	1	NaN	2	DD
18566_589	NaN	1	NaN	3	ED
18566_589	NaN	1	NaN	4	FD
18566_589	NaN	1	NaN	5	GD
18566_589	NaN	1	NaN	6	HD
18566_589	NaN	1	NaN	7	HDa
18575_1922	0.736842	1	0.390674	1	CD
18575_1922	0.492754	2	0.781628	2	DD
18575_1922	NaN	1	NaN	3	ED
18575_1922	0.129032	1	0.719438	4	FD
18575_1922	NaN	1	NaN	5	GD
18575_1922	0.031746	1	0.858586	6	HD
18575_1922	3.58537	1	0.0582906	7	HDa
18586_569	NaN	1	NaN	1	CD
18586_569	0.463768	1	0.495868	2	DD
18586_569	0.516129	1	0.472498	3	ED
18586_569	NaN	1	NaN	4	FD
18586_569	NaN	1	NaN	5	GD
18586_569	NaN	1	NaN	6	HD
18586_569	NaN	1	NaN	7	HDa
18588_738	3.38346	1	0.0658537	1	CD
18588_738	9.30435	2	0.00954084	2	DD
18588_738	2.06452	1	0.150763	3	ED
18588_738	0.0322581	1	0.857462	4	FD
18588_738	0.00813008	1	0.928155	5	GD
18588_738	0.285714	1	0.59298	6	HD
18588_738	3.26016	2	0.195914	7	HDa
18598_26	0.736842	1	0.390674	1	CD
18598_26	0.463768	1	0.495868	2	DD
18598_26	1.22581	2	0.541776	3	ED
18598_26	4.25806	2	0.118952	4	FD
18598_26	0.0731707	1	0.786775	5	GD
18598_26	NaN	1	NaN	6	HD
18598_26	NaN	1	NaN	7	HDa
18619_644	NaN	1	NaN	1	CD
18619_644	NaN	1	NaN	2	DD
18619_644	1.16129	2	0.559537	3	ED
18619_644	0.0322581	1	0.857462	4	FD
18619_644	0.00813008	1	0.928155	5	GD
18619_644	NaN	1	NaN	6	HD
18619_644	0.00813008	1	0.928155	7	HDa
18624_198	NaN	1	NaN	1	CD
18624_198	4.89855	1	0.0268792	2	DD
18624_198	1.16129	1	0.281198	3	ED
18624_198	NaN	1	NaN	4	FD
18624_198	NaN	1	NaN	5	GD
18624_198	6.22222	1	0.0126157	6	HD
18624_198	NaN	1	NaN	7	HDa
18626_1063	0.0150376	1	0.902402	1	CD
18626_1063	3.37681	2	0.184814	2	DD
18626_1063	0.0322581	1	0.857462	3	ED
18626_1063	NaN	1	NaN	4	FD
18626_1063	NaN	1	NaN	5	GD
18626_1063	0.126984	1	0.72158	6	HD
18626_1063	0.52459	1	0.46889	7	HDa
18643_453	NaN	1	NaN	1	CD
18643_453	1.85507	1	0.173195	2	DD
18643_453	NaN	1	NaN	3	ED
18643_453	NaN	1	NaN	4	FD
18643_453	0.593496	2	0.743231	5	GD
18643_453	NaN	1	NaN	6	HD
18643_453	NaN	1	NaN	7	HDa
18648_167	NaN	1	NaN	1	CD
18648_167	NaN	1	NaN	2	DD
18648_167	0	1	1	3	ED
18648_167	NaN	1	NaN	4	FD
18648_167	NaN	1	NaN	5	GD
18648_167	NaN	1	NaN	6	HD
18648_167	NaN	1	NaN	7	HDa
18657_348	0	1	1	1	CD
18657_348	NaN	1	NaN	2	DD
18657_348	3.90323	1	0.0481935	3	ED
18657_348	NaN	1	NaN	4	FD
18657_348	0.0731707	1	0.786775	5	GD
18657_348	0	1	1	6	HD
18657_348	0.934426	2	0.626747	7	HDa
18661_246	10.9624	1	0.00092979	1	CD
18661_246	NaN	1	NaN	2	DD
18661_246	2.06452	1	0.150763	3	ED
18661_246	0.129032	1	0.719438	4	FD
18661_246	2.36585	2	0.306381	5	GD
18661_246	NaN	1	NaN	6	HD
18661_246	0.203252	1	0.652109	7	HDa
18687_338	NaN	1	NaN	1	CD
18687_338	0.0289855	1	0.864813	2	DD
18687_338	0.516129	1	0.472498	3	ED
18687_338	3.90323	1	0.0481935	4	FD
18687_338	NaN	1	NaN	5	GD
18687_338	1.16129	1	0.281198	6	HD
18687_338	NaN	1	NaN	7	HDa
18703_467	0.240602	1	0.623772	1	CD
18703_467	2.11594	2	0.347159	2	DD
18703_467	3.53226	2	0.170994	3	ED
18703_467	NaN	1	NaN	4	FD
18703_467	0.333333	2	0.846482	5	GD
18703_467	NaN	1	NaN	6	HD
18703_467	NaN	1	NaN	7	HDa
18727_611	2.21053	2	0.331124	1	CD
18727_611	0.26087	1	0.609523	2	DD
18727_611	2.12903	2	0.344895	3	ED
18727_611	2.6129	1	0.105998	4	FD
18727_611	2.30081	2	0.316508	5	GD
18727_611	1.352	1	0.244929	6	HD
18727_611	3.58537	1	0.0582906	7	HDa
18748_441	2.11278	2	0.347708	1	CD
18748_441	0.115942	1	0.733478	2	DD
18748_441	NaN	1	NaN	3	ED
18748_441	NaN	1	NaN	4	FD
18748_441	NaN	1	NaN	5	GD
18748_441	NaN	1	NaN	6	HD
18748_441	2.34959	1	0.125316	7	HDa
18778_278	NaN	1	NaN	1	CD
18778_278	NaN	1	NaN	2	DD
18778_278	NaN	1	NaN	3	ED
18778_278	NaN	1	NaN	4	FD
18778_278	NaN	1	NaN	5	GD
18778_278	5.36508	1	0.0205439	6	HD
18778_278	0.0731707	1	0.786775	7	HDa
18782_431	NaN	1	NaN	1	CD
18782_431	0.0289855	1	0.864813	2	DD
18782_431	1.59677	2	0.450054	3	ED
18782_431	0.516129	1	0.472498	4	FD
18782_431	1.82927	1	0.176214	5	GD
18782_431	NaN	1	NaN	6	HD
18782_431	0.0731707	1	0.786775	7	HDa
18790_155	NaN	1	NaN	1	CD
18790_155	NaN	1	NaN	2	DD
18790_155	NaN	1	NaN	3	ED
18790_155	NaN	1	NaN	4	FD
18790_155	NaN	1	NaN	5	GD
18790_155	0.793651	1	0.372998	6	HD
18790_155	0.398374	1	0.52793	7	HDa
18816_13	NaN	1	NaN	1	CD
18816_13	NaN	1	NaN	2	DD
18816_13	1.84404	2	0.397716	3	ED
18816_13	0.475728	1	0.490364	4	FD
18816_13	0.0769231	1	0.781511	5	GD
18816_13	NaN	1	NaN	6	HD
18816_13	1.55046	1	0.213068	7	HDa
18819_166	4.02273	2	0.133806	1	CD
18819_166	NaN	1	NaN	2	DD
18819_166	0.290323	1	0.590014	3	ED
18819_166	3.29032	2	0.192981	4	FD
18819_166	0.398374	1	0.52793	5	GD
18819_166	3.14286	2	0.207748	6	HD
18819_166	7.18033	2	0.0275938	7	HDa
18852_7	3.38346	1	0.0658537	1	CD
18852_7	NaN	1	NaN	2	DD
18852_7	3.22581	1	0.0724861	3	ED
18852_7	2.08943	2	0.351792	4	FD
18852_7	NaN	1	NaN	5	GD
18852_7	0.285714	1	0.59298	6	HD
18852_7	0.0731707	1	0.786775	7	HDa
18884_291	0.849057	1	0.356819	1	CD
18884_291	2.34783	1	0.125458	2	DD
18884_291	NaN	1	NaN	3	ED
18884_291	0.658537	1	0.417077	4	FD
18884_291	NaN	1	NaN	5	GD
18884_291	NaN	1	NaN	6	HD
18884_291	NaN	1	NaN	7	HDa
1889_405	NaN	1	NaN	1	CD
1889_405	0.26087	1	0.609523	2	DD
1889_405	NaN	1	NaN	3	ED
1889_405	NaN	1	NaN	4	FD
1889_405	NaN	1	NaN	5	GD
1889_405	NaN	1	NaN	6	HD
1889_405	NaN	1	NaN	7	HDa
18920_133	NaN	1	NaN	1	CD
18920_133	1.85507	1	0.173195	2	DD
18920_133	6.62903	2	0.0363516	3	ED
18920_133	0.516129	1	0.472498	4	FD
18920_133	NaN	1	NaN	5	GD
18920_133	5.20968	2	0.0739151	6	HD
18920_133	0.819672	1	0.365276	7	HDa
18952_402	0.678161	2	0.712425	1	CD
18952_402	0.115942	1	0.733478	2	DD
18952_402	0.203252	1	0.652109	3	ED
18952_402	0.0322581	1	0.857462	4	FD
18952_402	0.133333	1	0.715001	5	GD
18952_402	0.0731707	1	0.786775	6	HD
18952_402	4.23967	2	0.120051	7	HDa
18962_77	NaN	1	NaN	1	CD
18962_77	NaN	1	NaN	2	DD
18962_77	NaN	1	NaN	3	ED
18962_77	7.2439	2	0.0267305	4	FD
18962_77	1.89431	2	0.387843	5	GD
18962_77	NaN	1	NaN	6	HD
18962_77	NaN	1	NaN	7	HDa
18966_753	NaN	1	NaN	1	CD
18966_753	NaN	1	NaN	2	DD
18966_753	NaN	1	NaN	3	ED
18966_753	NaN	1	NaN	4	FD
18966_753	NaN	1	NaN	5	GD
18966_753	1.14286	1	0.285049	6	HD
18966_753	0.203252	1	0.652109	7	HDa
18972_824	NaN	1	NaN	1	CD
18972_824	4.17391	1	0.0410509	2	DD
18972_824	0.516129	1	0.472498	3	ED
18972_824	0.0322581	1	0.857462	4	FD
18972_824	11.6504	2	0.0029522	5	GD
18972_824	5.45161	1	0.0195503	6	HD
18972_824	NaN	1	NaN	7	HDa
19030_253	NaN	1	NaN	1	CD
19030_253	0.463768	1	0.495868	2	DD
19030_253	NaN	1	NaN	3	ED
19030_253	0.516129	1	0.472498	4	FD
19030_253	0.479675	2	0.786756	5	GD
19030_253	0.290323	1	0.590014	6	HD
19030_253	2.34959	1	0.125316	7	HDa
19090_390	NaN	1	NaN	1	CD
19090_390	0.463768	1	0.495868	2	DD
19090_390	0.516129	1	0.472498	3	ED
19090_390	5.45161	1	0.0195503	4	FD
19090_390	9.11382	2	0.0104944	5	GD
19090_390	NaN	1	NaN	6	HD
19090_390	6.8374	1	0.00892688	7	HDa
19095_446	0.962406	1	0.326581	1	CD
19095_446	2.89855	1	0.0886592	2	DD
19095_446	0.806452	1	0.369171	3	ED
19095_446	NaN	1	NaN	4	FD
19095_446	2.02439	2	0.36342	5	GD
19095_446	1.61905	2	0.44507	6	HD
19095_446	0.0731707	1	0.786775	7	HDa
19098_905	0.00392157	1	0.950067	1	CD
19098_905	0.463768	1	0.495868	2	DD
19098_905	0.0322581	1	0.857462	3	ED
19098_905	0.295082	1	0.586982	4	FD
19098_905	NaN	1	NaN	5	GD
19098_905	NaN	1	NaN	6	HD
19098_905	NaN	1	NaN	7	HDa
19154_536	3.65414	2	0.160885	1	CD
19154_536	NaN	1	NaN	2	DD
19154_536	NaN	1	NaN	3	ED
19154_536	0.290323	1	0.590014	4	FD
19154_536	2.02439	2	0.36342	5	GD
19154_536	3.14286	2	0.207748	6	HD
19154_536	0.658537	1	0.417077	7	HDa
19165_142	0.909774	2	0.63452	1	CD
19165_142	0.782609	2	0.676174	2	DD
19165_142	3.90323	1	0.0481935	3	ED
19165_142	2.06452	1	0.150763	4	FD
19165_142	0.658537	1	0.417077	5	GD
19165_142	2.504	2	0.285932	6	HD
19165_142	0.463415	2	0.793178	7	HDa
19220_44	NaN	1	NaN	1	CD
19220_44	NaN	1	NaN	2	DD
19220_44	NaN	1	NaN	3	ED
19220_44	NaN	1	NaN	4	FD
19220_44	NaN	1	NaN	5	GD
19220_44	NaN	1	NaN	6	HD
19220_44	0.398374	1	0.52793	7	HDa
19309_961	NaN	1	NaN	1	CD
19309_961	NaN	1	NaN	2	DD
19309_961	0.129032	1	0.719438	3	ED
19309_961	0.516129	1	0.472498	4	FD
19309_961	0.219512	2	0.896053	5	GD
19309_961	1.352	1	0.244929	6	HD
19309_961	1.78049	2	0.410556	7	HDa
19313_216	1.69173	2	0.429186	1	CD
19313_216	2.34783	1	0.125458	2	DD
19313_216	NaN	1	NaN	3	ED
19313_216	NaN	1	NaN	4	FD
19313_216	2.34959	1	0.125316	5	GD
19313_216	0.793651	2	0.672451	6	HD
19313_216	1.71545	2	0.424126	7	HDa
1936_113	0.969811	2	0.615755	1	CD
1936_113	4.17391	1	0.0410509	2	DD
1936_113	5.29032	2	0.0709939	3	ED
1936_113	NaN	1	NaN	4	FD
1936_113	0.98374	1	0.321277	5	GD
1936_113	NaN	1	NaN	6	HD
1936_113	NaN	1	NaN	7	HDa
19360_359	NaN	1	NaN	1	CD
19360_359	NaN	1	NaN	2	DD
19360_359	0.290323	1	0.590014	3	ED
19360_359	NaN	1	NaN	4	FD
19360_359	NaN	1	NaN	5	GD
19360_359	NaN	1	NaN	6	HD
19360_359	0.52459	1	0.46889	7	HDa
19375_368	NaN	1	NaN	1	CD
19375_368	NaN	1	NaN	2	DD
19375_368	0	1	1	3	ED
19375_368	NaN	1	NaN	4	FD
19375_368	NaN	1	NaN	5	GD
19375_368	NaN	1	NaN	6	HD
19375_368	NaN	1	NaN	7	HDa
19404_1211	NaN	1	NaN	1	CD
19404_1211	NaN	1	NaN	2	DD
19404_1211	NaN	1	NaN	3	ED
19404_1211	NaN	1	NaN	4	FD
19404_1211	NaN	1	NaN	5	GD
19404_1211	4.64516	1	0.0311412	6	HD
19404_1211	9.95935	1	0.00160035	7	HDa
19405_168	0.0150376	1	0.902402	1	CD
19405_168	0.0289855	1	0.864813	2	DD
19405_168	NaN	1	NaN	3	ED
19405_168	NaN	1	NaN	4	FD
19405_168	0.00813008	1	0.928155	5	GD
19405_168	2.888	1	0.0892416	6	HD
19405_168	0.658537	1	0.417077	7	HDa
19445_78	6.49035	1	0.0108462	1	CD
19445_78	0.26087	2	0.877714	2	DD
19445_78	0.806452	1	0.369171	3	ED
19445_78	NaN	1	NaN	4	FD
19445_78	1.37398	1	0.241129	5	GD
19445_78	NaN	1	NaN	6	HD
19445_78	0.295082	1	0.586982	7	HDa
19454_352	0.368421	2	0.831761	1	CD
19454_352	2.21739	2	0.329989	2	DD
19454_352	1.16129	1	0.281198	3	ED
19454_352	1.58065	1	0.208668	4	FD
19454_352	NaN	1	NaN	5	GD
19454_352	8.12698	1	0.00436112	6	HD
19454_352	0.658537	1	0.417077	7	HDa
1947_2566	0.0339623	1	0.853787	1	CD
1947_2566	6.04348	2	0.0487164	2	DD
1947_2566	NaN	1	NaN	3	ED
1947_2566	NaN	1	NaN	4	FD
1947_2566	5.92683	1	0.014912	5	GD
1947_2566	0.285714	1	0.59298	6	HD
1947_2566	NaN	1	NaN	7	HDa
19494_218	0.184906	1	0.667191	1	CD
19494_218	2.34783	1	0.125458	2	DD
19494_218	NaN	1	NaN	3	ED
19494_218	0.471074	2	0.790146	4	FD
19494_218	0.658537	1	0.417077	5	GD
19494_218	NaN	1	NaN	6	HD
19494_218	NaN	1	NaN	7	HDa
19496_145	6.63158	1	0.0100186	1	CD
19496_145	NaN	1	NaN	2	DD
19496_145	NaN	1	NaN	3	ED
19496_145	NaN	1	NaN	4	FD
19496_145	NaN	1	NaN	5	GD
19496_145	0.0483871	2	0.976097	6	HD
19496_145	1.78049	2	0.410556	7	HDa
19507_285	NaN	1	NaN	1	CD
19507_285	NaN	1	NaN	2	DD
19507_285	NaN	1	NaN	3	ED
19507_285	NaN	1	NaN	4	FD
19507_285	0.0731707	1	0.786775	5	GD
19507_285	NaN	1	NaN	6	HD
19507_285	0.295082	1	0.586982	7	HDa
19607_130	NaN	1	NaN	1	CD
19607_130	0.0289855	1	0.864813	2	DD
19607_130	NaN	1	NaN	3	ED
19607_130	0.0322581	1	0.857462	4	FD
19607_130	NaN	1	NaN	5	GD
19607_130	NaN	1	NaN	6	HD
19607_130	0	1	1	7	HDa
19614_286	0.0601504	1	0.806258	1	CD
19614_286	0	1	1	2	DD
19614_286	NaN	1	NaN	3	ED
19614_286	NaN	1	NaN	4	FD
19614_286	2.34959	1	0.125316	5	GD
19614_286	NaN	1	NaN	6	HD
19614_286	0.398374	1	0.52793	7	HDa
19638_158	0.242424	1	0.622461	1	CD
19638_158	0	1	1	2	DD
19638_158	0	1	1	3	ED
19638_158	0.0327869	1	0.856311	4	FD
19638_158	NaN	1	NaN	5	GD
19638_158	2.86667	2	0.238513	6	HD
19638_158	2.45902	2	0.292436	7	HDa
19661_113	NaN	1	NaN	1	CD
19661_113	4.95652	2	0.083889	2	DD
19661_113	2.1129	2	0.347687	3	ED
19661_113	0.203252	1	0.652109	4	FD
19661_113	NaN	1	NaN	5	GD
19661_113	NaN	1	NaN	6	HD
19661_113	0.0327869	1	0.856311	7	HDa
19668_215	NaN	1	NaN	1	CD
19668_215	0.00763359	1	0.930377	2	DD
19668_215	26.8144	1	2.23958e-07	3	ED
19668_215	0.847458	1	0.357273	4	FD
19668_215	2.59322	2	0.273457	5	GD
19668_215	NaN	1	NaN	6	HD
19668_215	0.72973	1	0.392971	7	HDa
1967_360	NaN	1	NaN	1	CD
1967_360	NaN	1	NaN	2	DD
1967_360	NaN	1	NaN	3	ED
1967_360	4.36585	2	0.112711	4	FD
1967_360	NaN	1	NaN	5	GD
1967_360	NaN	1	NaN	6	HD
1967_360	0.00813008	1	0.928155	7	HDa
19701_86	NaN	1	NaN	1	CD
19701_86	0.0289855	1	0.864813	2	DD
19701_86	0.290323	1	0.590014	3	ED
19701_86	NaN	1	NaN	4	FD
19701_86	0.98374	1	0.321277	5	GD
19701_86	0.777778	2	0.67781	6	HD
19701_86	6.59016	2	0.037065	7	HDa
19711_235	0.0601504	1	0.806258	1	CD
19711_235	NaN	1	NaN	2	DD
19711_235	0.129032	1	0.719438	3	ED
19711_235	0.0322581	1	0.857462	4	FD
19711_235	8.85366	1	0.00292502	5	GD
19711_235	0.126984	1	0.72158	6	HD
19711_235	1.37398	1	0.241129	7	HDa
19728_172	NaN	1	NaN	1	CD
19728_172	0.26087	1	0.609523	2	DD
19728_172	5.35484	2	0.0687403	3	ED
19728_172	NaN	1	NaN	4	FD
19728_172	NaN	1	NaN	5	GD
19728_172	NaN	1	NaN	6	HD
19728_172	2.93496	1	0.0866808	7	HDa
19736_412	2.30075	2	0.316518	1	CD
19736_412	1.47826	2	0.477529	2	DD
19736_412	0.516129	2	0.772545	3	ED
19736_412	0.806452	1	0.369171	4	FD
19736_412	1.95935	2	0.375433	5	GD
19736_412	5	1	0.0253473	6	HD
19736_412	0.295082	1	0.586982	7	HDa
19775_163	2.16541	1	0.141147	1	CD
19775_163	NaN	1	NaN	2	DD
19775_163	3.22581	1	0.0724861	3	ED
19775_163	3.53226	2	0.170994	4	FD
19775_163	NaN	1	NaN	5	GD
19775_163	0	1	1	6	HD
19775_163	0.0731707	1	0.786775	7	HDa
19820_482	0.0150376	1	0.902402	1	CD
19820_482	NaN	1	NaN	2	DD
19820_482	0.516129	1	0.472498	3	ED
19820_482	1.16129	1	0.281198	4	FD
19820_482	NaN	1	NaN	5	GD
19820_482	0.031746	1	0.858586	6	HD
19820_482	0.658537	1	0.417077	7	HDa
19845_172	3.17358	1	0.074838	1	CD
19845_172	NaN	1	NaN	2	DD
19845_172	0.290323	1	0.590014	3	ED
19845_172	NaN	1	NaN	4	FD
19845_172	NaN	1	NaN	5	GD
19845_172	NaN	1	NaN	6	HD
19845_172	0.398374	1	0.52793	7	HDa
19883_559	0	1	1	1	CD
19883_559	0.115942	1	0.733478	2	DD
19883_559	NaN	1	NaN	3	ED
19883_559	0.290323	1	0.590014	4	FD
19883_559	0.98374	1	0.321277	5	GD
19883_559	9.93651	2	0.00695528	6	HD
19883_559	0.463415	2	0.793178	7	HDa
19889_206	1.87218	2	0.392158	1	CD
19889_206	0	1	1	2	DD
19889_206	1.58065	1	0.208668	3	ED
19889_206	0.806452	1	0.369171	4	FD
19889_206	4.64228	2	0.0981618	5	GD
19889_206	3.84127	1	0.0500056	6	HD
19889_206	1.82927	1	0.176214	7	HDa
20004_273	0.187739	1	0.664805	1	CD
20004_273	NaN	1	NaN	2	DD
20004_273	2.93496	1	0.0866808	3	ED
20004_273	12.9032	1	0.000328016	4	FD
20004_273	0.00813008	1	0.928155	5	GD
20004_273	0.00813008	1	0.928155	6	HD
20004_273	0.0756303	1	0.783309	7	HDa
20024_490	4.21805	2	0.121357	1	CD
20024_490	NaN	1	NaN	2	DD
20024_490	0.806452	1	0.369171	3	ED
20024_490	1.11382	2	0.572977	4	FD
20024_490	1.37398	1	0.241129	5	GD
20024_490	NaN	1	NaN	6	HD
20024_490	NaN	1	NaN	7	HDa
20031_58	3.74436	2	0.153788	1	CD
20031_58	1.98551	2	0.370555	2	DD
20031_58	NaN	1	NaN	3	ED
20031_58	4.30645	2	0.116109	4	FD
20031_58	NaN	1	NaN	5	GD
20031_58	0.126984	1	0.72158	6	HD
20031_58	0.819672	1	0.365276	7	HDa
2011_157	NaN	1	NaN	1	CD
2011_157	0.130435	2	0.936864	2	DD
2011_157	NaN	1	NaN	3	ED
2011_157	3.53226	2	0.170994	4	FD
2011_157	5.68293	2	0.0583402	5	GD
2011_157	3.90323	1	0.0481935	6	HD
2011_157	2.34959	1	0.125316	7	HDa
20126_165	0.541353	1	0.461872	1	CD
20126_165	NaN	1	NaN	2	DD
20126_165	NaN	1	NaN	3	ED
20126_165	0.0322581	1	0.857462	4	FD
20126_165	0.0731707	1	0.786775	5	GD
20126_165	2.03175	1	0.154044	6	HD
20126_165	0.00813008	1	0.928155	7	HDa
20155_186	2.85496	2	0.239913	1	CD
20155_186	NaN	1	NaN	2	DD
20155_186	0.0483871	2	0.976097	3	ED
20155_186	0.806452	1	0.369171	4	FD
20155_186	2.93496	1	0.0866808	5	GD
20155_186	2.06452	1	0.150763	6	HD
20155_186	1.82927	1	0.176214	7	HDa
20208_30	NaN	1	NaN	1	CD
20208_30	2.89855	1	0.0886592	2	DD
20208_30	NaN	1	NaN	3	ED
20208_30	NaN	1	NaN	4	FD
20208_30	NaN	1	NaN	5	GD
20208_30	3.1746	1	0.0747914	6	HD
20208_30	0.00813008	1	0.928155	7	HDa
20215_55	NaN	1	NaN	1	CD
20215_55	1.85507	1	0.173195	2	DD
20215_55	NaN	1	NaN	3	ED
20215_55	NaN	1	NaN	4	FD
20215_55	NaN	1	NaN	5	GD
20215_55	NaN	1	NaN	6	HD
20215_55	0.295082	1	0.586982	7	HDa
20268_126	NaN	1	NaN	1	CD
20268_126	0.492754	2	0.781628	2	DD
20268_126	5.22581	2	0.0733214	3	ED
20268_126	NaN	1	NaN	4	FD
20268_126	NaN	1	NaN	5	GD
20268_126	NaN	1	NaN	6	HD
20268_126	NaN	1	NaN	7	HDa
20271_185	2.94737	1	0.0860175	1	CD
20271_185	NaN	1	NaN	2	DD
20271_185	NaN	1	NaN	3	ED
20271_185	NaN	1	NaN	4	FD
20271_185	NaN	1	NaN	5	GD
20271_185	NaN	1	NaN	6	HD
20271_185	NaN	1	NaN	7	HDa
20305_172	1.51515	1	0.218355	1	CD
20305_172	NaN	1	NaN	2	DD
20305_172	3.58537	1	0.0582906	3	ED
20305_172	NaN	1	NaN	4	FD
20305_172	0.658537	1	0.417077	5	GD
20305_172	4.95161	2	0.0840951	6	HD
20305_172	0.658537	1	0.417077	7	HDa
20327_159	NaN	1	NaN	1	CD
20327_159	NaN	1	NaN	2	DD
20327_159	NaN	1	NaN	3	ED
20327_159	NaN	1	NaN	4	FD
20327_159	NaN	1	NaN	5	GD
20327_159	0.516129	1	0.472498	6	HD
20327_159	0.00813008	1	0.928155	7	HDa
20356_31	NaN	1	NaN	1	CD
20356_31	0.185185	1	0.666955	2	DD
20356_31	2.09836	1	0.147457	3	ED
20356_31	0.411765	1	0.521075	4	FD
20356_31	6.02479	1	0.0141063	5	GD
20356_31	0.305085	1	0.580712	6	HD
20356_31	2.16949	1	0.140773	7	HDa
20380_258	0.244275	1	0.621136	1	CD
20380_258	NaN	1	NaN	2	DD
20380_258	1.16129	1	0.281198	3	ED
20380_258	1	1	0.317311	4	FD
20380_258	6.13115	2	0.0466271	5	GD
20380_258	0.295082	1	0.586982	6	HD
20380_258	NaN	1	NaN	7	HDa
20381_261	NaN	1	NaN	1	CD
20381_261	7.42029	1	0.00644924	2	DD
20381_261	NaN	1	NaN	3	ED
20381_261	NaN	1	NaN	4	FD
20381_261	NaN	1	NaN	5	GD
20381_261	NaN	1	NaN	6	HD
20381_261	NaN	1	NaN	7	HDa
20426_42	NaN	1	NaN	1	CD
20426_42	NaN	1	NaN	2	DD
20426_42	6.32258	1	0.011921	3	ED
20426_42	1.09677	2	0.577881	4	FD
20426_42	NaN	1	NaN	5	GD
20426_42	0.008	1	0.92873	6	HD
20426_42	NaN	1	NaN	7	HDa
20441_413	0.240602	1	0.623772	1	CD
20441_413	0.463768	1	0.495868	2	DD
20441_413	0.129032	1	0.719438	3	ED
20441_413	0.129032	1	0.719438	4	FD
20441_413	0.203252	1	0.652109	5	GD
20441_413	0.507937	1	0.476033	6	HD
20441_413	1.3252	2	0.515508	7	HDa
20450_63	4.34586	1	0.0370989	1	CD
20450_63	0.115942	1	0.733478	2	DD
20450_63	4.46667	2	0.107171	3	ED
20450_63	NaN	1	NaN	4	FD
20450_63	NaN	1	NaN	5	GD
20450_63	1.8	1	0.179712	6	HD
20450_63	NaN	1	NaN	7	HDa
20452_67	NaN	1	NaN	1	CD
20452_67	1.98551	2	0.370555	2	DD
20452_67	0.0322581	1	0.857462	3	ED
20452_67	10.4516	1	0.00122542	4	FD
20452_67	NaN	1	NaN	5	GD
20452_67	0.285714	1	0.59298	6	HD
20452_67	0.203252	1	0.652109	7	HDa
20506_279	0.849624	2	0.653893	1	CD
20506_279	0.724638	1	0.394627	2	DD
20506_279	0.806452	1	0.369171	3	ED
20506_279	1.37398	1	0.241129	4	FD
20506_279	NaN	1	NaN	5	GD
20506_279	NaN	1	NaN	6	HD
20506_279	0.658537	1	0.417077	7	HDa
20532_141	NaN	1	NaN	1	CD
20532_141	0.26087	1	0.609523	2	DD
20532_141	NaN	1	NaN	3	ED
20532_141	1.18033	1	0.277289	4	FD
20532_141	NaN	1	NaN	5	GD
20532_141	NaN	1	NaN	6	HD
20532_141	NaN	1	NaN	7	HDa
20548_328	NaN	1	NaN	1	CD
20548_328	NaN	1	NaN	2	DD
20548_328	0.0322581	1	0.857462	3	ED
20548_328	NaN	1	NaN	4	FD
20548_328	NaN	1	NaN	5	GD
20548_328	0.290323	1	0.590014	6	HD
20548_328	NaN	1	NaN	7	HDa
20549_451	0.240602	1	0.623772	1	CD
20549_451	NaN	1	NaN	2	DD
20549_451	0.290323	1	0.590014	3	ED
20549_451	NaN	1	NaN	4	FD
20549_451	5.92683	1	0.014912	5	GD
20549_451	NaN	1	NaN	6	HD
20549_451	0.3	1	0.583882	7	HDa
20555_164	0.0943396	1	0.758731	1	CD
20555_164	1.17391	2	0.556017	2	DD
20555_164	0.516129	1	0.472498	3	ED
20555_164	0.219512	2	0.896053	4	FD
20555_164	0.463415	2	0.793178	5	GD
20555_164	0.507937	1	0.476033	6	HD
20555_164	2.34959	1	0.125316	7	HDa
20560_1428	0.748092	1	0.387081	1	CD
20560_1428	3.86131	1	0.0494116	2	DD
20560_1428	NaN	1	NaN	3	ED
20560_1428	6.02479	1	0.0141063	4	FD
20560_1428	0.00813008	1	0.928155	5	GD
20560_1428	0.0743802	1	0.785063	6	HD
20560_1428	3.95082	2	0.138704	7	HDa
20591_629	NaN	1	NaN	1	CD
20591_629	1.42029	1	0.233356	2	DD
20591_629	2.24194	2	0.325964	3	ED
20591_629	0.129032	1	0.719438	4	FD
20591_629	0.398374	1	0.52793	5	GD
20591_629	0	1	1	6	HD
20591_629	1.37398	1	0.241129	7	HDa
20634_274	NaN	1	NaN	1	CD
20634_274	0.26087	1	0.609523	2	DD
20634_274	0.290323	1	0.590014	3	ED
20634_274	NaN	1	NaN	4	FD
20634_274	0.398374	1	0.52793	5	GD
20634_274	0	1	1	6	HD
20634_274	NaN	1	NaN	7	HDa
20667_157	1.81955	1	0.177367	1	CD
20667_157	0.463768	1	0.495868	2	DD
20667_157	7.27419	2	0.0263287	3	ED
20667_157	NaN	1	NaN	4	FD
20667_157	0.203252	1	0.652109	5	GD
20667_157	1.36508	2	0.505332	6	HD
20667_157	5.92683	1	0.014912	7	HDa
20682_283	0.0601504	1	0.806258	1	CD
20682_283	0.26087	1	0.609523	2	DD
20682_283	0.0731707	1	0.786775	3	ED
20682_283	0.00813008	1	0.928155	4	FD
20682_283	0.00813008	1	0.928155	5	GD
20682_283	NaN	1	NaN	6	HD
20682_283	1.18033	1	0.277289	7	HDa
20691_131	NaN	1	NaN	1	CD
20691_131	1.42029	1	0.233356	2	DD
20691_131	NaN	1	NaN	3	ED
20691_131	NaN	1	NaN	4	FD
20691_131	NaN	1	NaN	5	GD
20691_131	NaN	1	NaN	6	HD
20691_131	NaN	1	NaN	7	HDa
20708_754	NaN	1	NaN	1	CD
20708_754	0	1	1	2	DD
20708_754	0.516129	1	0.472498	3	ED
20708_754	7.91935	2	0.0190693	4	FD
20708_754	2.30081	2	0.316508	5	GD
20708_754	1.352	1	0.244929	6	HD
20708_754	1.37398	1	0.241129	7	HDa
20721_510	NaN	1	NaN	1	CD
20721_510	0.352941	2	0.838223	2	DD
20721_510	4.52727	2	0.103972	3	ED
20721_510	5.0339	2	0.0807055	4	FD
20721_510	35.6325	2	1.83023e-08	5	GD
20721_510	6.35652	2	0.041658	6	HD
20721_510	0.0357143	1	0.850107	7	HDa
20729_107	NaN	1	NaN	1	CD
20729_107	6.05797	2	0.0483647	2	DD
20729_107	2.64516	2	0.266447	3	ED
20729_107	NaN	1	NaN	4	FD
20729_107	0.98374	1	0.321277	5	GD
20729_107	0.793651	1	0.372998	6	HD
20729_107	0.00813008	1	0.928155	7	HDa
20753_129	NaN	1	NaN	1	CD
20753_129	NaN	1	NaN	2	DD
20753_129	0.0322581	1	0.857462	3	ED
20753_129	NaN	1	NaN	4	FD
20753_129	NaN	1	NaN	5	GD
20753_129	3.01613	2	0.221338	6	HD
20753_129	2.09836	1	0.147457	7	HDa
20791_124	NaN	1	NaN	1	CD
20791_124	NaN	1	NaN	2	DD
20791_124	NaN	1	NaN	3	ED
20791_124	0	1	1	4	FD
20791_124	0.658537	2	0.71945	5	GD
20791_124	NaN	1	NaN	6	HD
20791_124	0.203252	1	0.652109	7	HDa
20816_94	NaN	1	NaN	1	CD
20816_94	0.0289855	1	0.864813	2	DD
20816_94	NaN	1	NaN	3	ED
20816_94	1.16129	1	0.281198	4	FD
20816_94	NaN	1	NaN	5	GD
20816_94	NaN	1	NaN	6	HD
20816_94	NaN	1	NaN	7	HDa
20818_174	NaN	1	NaN	1	CD
20818_174	0.26087	1	0.609523	2	DD
20818_174	0.0645161	2	0.968257	3	ED
20818_174	1.58065	1	0.208668	4	FD
20818_174	7.2439	2	0.0267305	5	GD
20818_174	NaN	1	NaN	6	HD
20818_174	NaN	1	NaN	7	HDa
20829_767	1.81955	1	0.177367	1	CD
20829_767	0	1	1	2	DD
20829_767	NaN	1	NaN	3	ED
20829_767	2.6129	1	0.105998	4	FD
20829_767	NaN	1	NaN	5	GD
20829_767	1.37398	1	0.241129	6	HD
20829_767	NaN	1	NaN	7	HDa
20861_210	NaN	1	NaN	1	CD
20861_210	NaN	1	NaN	2	DD
20861_210	NaN	1	NaN	3	ED
20861_210	0.00813008	1	0.928155	4	FD
20861_210	1.01681	1	0.313278	5	GD
20861_210	8.07563	1	0.00448645	6	HD
20861_210	NaN	1	NaN	7	HDa
20866_256	3.38346	1	0.0658537	1	CD
20866_256	NaN	1	NaN	2	DD
20866_256	NaN	1	NaN	3	ED
20866_256	NaN	1	NaN	4	FD
20866_256	1.37398	1	0.241129	5	GD
20866_256	NaN	1	NaN	6	HD
20866_256	NaN	1	NaN	7	HDa
20913_362	6.63158	1	0.0100186	1	CD
20913_362	0.463768	1	0.495868	2	DD
20913_362	1.72581	2	0.421935	3	ED
20913_362	8.25806	1	0.00405714	4	FD
20913_362	0.203252	1	0.652109	5	GD
20913_362	NaN	1	NaN	6	HD
20913_362	NaN	1	NaN	7	HDa
21039_1455	0.962406	1	0.326581	1	CD
21039_1455	1.04348	1	0.307014	2	DD
21039_1455	NaN	1	NaN	3	ED
21039_1455	NaN	1	NaN	4	FD
21039_1455	NaN	1	NaN	5	GD
21039_1455	NaN	1	NaN	6	HD
21039_1455	NaN	1	NaN	7	HDa
21051_354	0.37594	1	0.539784	1	CD
21051_354	NaN	1	NaN	2	DD
21051_354	0	1	1	3	ED
21051_354	NaN	1	NaN	4	FD
21051_354	0.0731707	1	0.786775	5	GD
21051_354	9.816	2	0.00738725	6	HD
21051_354	1.11382	2	0.572977	7	HDa
21081_141	7.95489	1	0.00479577	1	CD
21081_141	NaN	1	NaN	2	DD
21081_141	3.90323	1	0.0481935	3	ED
21081_141	0.268293	2	0.874462	4	FD
21081_141	1.19512	2	0.550152	5	GD
21081_141	2.57143	1	0.108809	6	HD
21081_141	0.398374	1	0.52793	7	HDa
21110_122	NaN	1	NaN	1	CD
21110_122	NaN	1	NaN	2	DD
21110_122	NaN	1	NaN	3	ED
21110_122	0.806452	1	0.369171	4	FD
21110_122	NaN	1	NaN	5	GD
21110_122	NaN	1	NaN	6	HD
21110_122	NaN	1	NaN	7	HDa
21163_64	NaN	1	NaN	1	CD
21163_64	7.42029	1	0.00644924	2	DD
21163_64	2.06452	1	0.150763	3	ED
21163_64	3.58537	1	0.0582906	4	FD
21163_64	NaN	1	NaN	5	GD
21163_64	NaN	1	NaN	6	HD
21163_64	0.658537	1	0.417077	7	HDa
21166_203	NaN	1	NaN	1	CD
21166_203	NaN	1	NaN	2	DD
21166_203	0.290323	1	0.590014	3	ED
21166_203	NaN	1	NaN	4	FD
[truncated: 25,728 more rows]
